# Supplementary material for: Transcriptome profile of rat genes in injured spinal cord at different stages by RNA-sequencing
Source: BMC Genomics. 2017 Feb 15;18:173. doi: 10.1186/s12864-017-3532-x (PMC5312572; doi:10.1186/s12864-017-3532-x)
Supplement: Additional file 1: Table S1. — Differentially expressed genes in the spinal cords at different injured stages. The downregulated genes are shown in green, the upregulated are shown in Red. (XLSX 634 kb) [file 12864_2017_3532_MOESM1_ESM.xlsx]

## Sheet: B vs A
Ensembl Gene ID	RGD Symbol	Interpro Description
ENSRNOG00000000010	Cbln1	Complement C1q protein||Tumour necrosis factor-like domain
ENSRNOG00000000029	Myh11	HR1 rho-binding repeat||IQ motif, EF-hand binding site||Myosin head, motor domain||Myosin tail||Myosin, N-terminal, SH3-like||P-loop containing nucleoside triphosphate hydrolase||Prefoldin||t-SNARE
ENSRNOG00000000033	Tmcc2	Predicted transmembrane/coiled-coil 2 protein||t-SNARE
ENSRNOG00000000142	Plxdc2	Plexin||Plexin-like fold
ENSRNOG00000000316	Sobp	-
ENSRNOG00000000419	Cfb	Peptidase S1||Peptidase S1A, chymotrypsin-type||Sushi/SCR/CCP||Trypsin-like cysteine/serine peptidase domain||von Willebrand factor, type A
ENSRNOG00000000433	Prrt1	CD225/Dispanin family
ENSRNOG00000000443	LOC100909666	Alpha-2-macroglobulin||Alpha-2-macroglobulin, N-terminal||Alpha-2-macroglobulin, N-terminal 2||Alpha-2-macroglobulin, thiol-ester bond-forming||Alpha-macroglobulin complement component||Alpha-macroglobulin, receptor-binding||Anaphylatoxin, complement system||Anaphylatoxin, complement system domain||Anaphylatoxin/fibulin||Terpenoid cyclases/protein prenyltransferase alpha-alpha toroid
ENSRNOG00000000463	Col11a2	Collagen triple helix repeat||Concanavalin A-like lectin/glucanases superfamily||Fibrillar collagen, C-terminal||Fibrinogen, alpha/beta/gamma chain, C-terminal globular domain||Laminin G domain
ENSRNOG00000000638	Zfp365	-
ENSRNOG00000000658	Acacb	ATP-grasp fold||Acetyl-CoA carboxylase, central domain||Acetyl-coenzyme A carboxyltransferase, C-terminal||Acetyl-coenzyme A carboxyltransferase, N-terminal||Biotin carboxylase, C-terminal||Biotin carboxylation domain||Biotin/lipoyl attachment||Carbamoyl-phosphate synthase, large subunit, N-terminal||Carbamoyl-phosphate synthetase large subunit-like, ATP-binding domain||Carboxyl transferase||ClpP…
ENSRNOG00000000660	Asphd2	Arginine/Asparagine/Proline hydroxylase
ENSRNOG00000000694	Dao	FAD dependent oxidoreductase
ENSRNOG00000000699	Selplg	-
ENSRNOG00000000700	Tmem119	-
ENSRNOG00000000777	RT1-S3	Immunoglobulin C1-set||Immunoglobulin-like domain||MHC class I alpha chain||MHC class I alpha chain, alpha1 alpha2 domains||MHC classes I/II-like antigen recognition protein
ENSRNOG00000000787	-//-
ENSRNOG00000000795	RT1-N3	Immunoglobulin C1-set||Immunoglobulin-like domain||MHC class I alpha chain||MHC class I alpha chain, alpha1 alpha2 domains||MHC classes I/II-like antigen recognition protein
ENSRNOG00000000885	Auts2	Autism susceptibility gene 2 protein
ENSRNOG00000000894	Fry	-
ENSRNOG00000000902	Hsph1	Cell shape determining protein MreB/Mrl||Heat shock protein 70 family||Heat shock protein 70kD, C-terminal domain||Heat shock protein 70kD, peptide-binding domain
ENSRNOG00000000920	Phkg1	Lipopolysaccharide kinase||Phosphorylase kinase, gamma catalytic subunit||Protein kinase domain||Protein kinase-like domain||Serine-threonine/tyrosine-protein kinase catalytic domain||Serine/threonine/dual specificity protein kinase, catalytic domain||Tyrosine-protein kinase, catalytic domain
ENSRNOG00000001036	Rsph10b	MORN motif
ENSRNOG00000001113	Mmd2	Hly-III-related||HylII||S-adenosyl-L-methionine-dependent methyltransferase-like
ENSRNOG00000001130	Nos1	FAD-binding, type 1||Flavodoxin||Flavodoxin/nitric oxide synthase||Flavoprotein pyridine nucleotide cytochrome reductase||Flavoprotein-like||Nitric oxide synthase, N-terminal||Nitric-oxide synthase, eukaryote||Oxidoreductase FAD/NAD(P)-binding||PDZ domain||Riboflavin synthase-like beta-barrel
ENSRNOG00000001152	Glp1r	GPCR, family 2, extracellular hormone receptor domain||GPCR, family 2, glucagon-like peptide-1 receptor||GPCR, family 2, glucagon-like peptide-1/glucagon receptor||GPCR, family 2, secretin-like||GPCR, family 2-like
ENSRNOG00000001311	Rab36	Gtr1/RagA G protein||Mitochondrial Rho-like||P-loop containing nucleoside triphosphate hydrolase||Ran GTPase||Small GTP-binding protein domain||Small GTPase superfamily||Small GTPase superfamily, ARF/SAR type||Small GTPase superfamily, Rab type||Small GTPase superfamily, Ras type||Small GTPase superfamily, Rho type
ENSRNOG00000001329	Gjc3	Connexin||Connexin, N-terminal||Gap junction protein, cysteine-rich domain
ENSRNOG00000001343	Bcl7a	BCL7
ENSRNOG00000001352	Hectd4	Concanavalin A-like lectin/glucanases superfamily||HECT
ENSRNOG00000001369	Oas1a	2'-5'-oligoadenylate synthetase 1, domain 2/C-terminal||2-5-oligoadenylate synthetase, N-terminal||Nucleotidyl transferase domain
ENSRNOG00000001372	Oas1b	2'-5'-oligoadenylate synthetase 1, domain 2/C-terminal||2-5-oligoadenylate synthetase, N-terminal||Nucleotidyl transferase domain
ENSRNOG00000001380	Tpcn1	Ion transport domain
ENSRNOG00000001452	Fzd9	Frizzled domain||Frizzled protein||GPCR, family 2-like
ENSRNOG00000001487	Fam120b	PIN domain-like
ENSRNOG00000001777	-//-
ENSRNOG00000001796	Dgkg	Diacylglycerol kinase, accessory domain||Diacylglycerol kinase, catalytic domain||EF-hand domain||Protein kinase C-like, phorbol ester/diacylglycerol-binding domain
ENSRNOG00000001854	Tmtc1	Domain of unknown function DUF1736||PIK-related kinase, FAT||Tetratricopeptide TPR1||Tetratricopeptide TPR2||Tetratricopeptide repeat||Tetratricopeptide repeat-containing domain
ENSRNOG00000001866	Pi4ka	Armadillo-type fold||Phosphatidylinositol 3-/4-kinase, catalytic domain||Phosphoinositide 3-kinase, accessory (PIK) domain||Protein kinase-like domain
ENSRNOG00000001888	Arvcf	Armadillo||Armadillo-type fold
ENSRNOG00000001959	Mx1	Dynamin GTPase effector||Dynamin central domain||Dynamin superfamily||Dynamin, GTPase domain||P-loop containing nucleoside triphosphate hydrolase
ENSRNOG00000001963	Mx2	Dynamin GTPase effector||Dynamin central domain||Dynamin superfamily||Dynamin, GTPase domain||P-loop containing nucleoside triphosphate hydrolase
ENSRNOG00000001976	Tmprss2	Low-density lipoprotein (LDL) receptor class A repeat||Peptidase S1||Peptidase S1A, chymotrypsin-type||Peptidase S1A, nudel||SRCR domain||SRCR-like domain||Trypsin-like cysteine/serine peptidase domain
ENSRNOG00000002134	Mpa2l	Guanylate-binding protein, C-terminal||Guanylate-binding protein, N-terminal||P-loop containing nucleoside triphosphate hydrolase
ENSRNOG00000002139	RGD1311575	Tropomyosin
ENSRNOG00000002142	Cds1	Phosphatidate cytidylyltransferase||Phosphatidate cytidylyltransferase, eukaryota
ENSRNOG00000002171	Phldb2	Pleckstrin homology domain
ENSRNOG00000002258	Tmem150c	Frag1/DRAM/Sfk1
ENSRNOG00000002262	Enoph1	Enolase-phosphatase E1||HAD hydrolase, subfamily IA||HAD-like domain
ENSRNOG00000002305	Slc15a2	Alpha/beta knot methyltransferases||Major facilitator superfamily domain, general substrate transporter||Oligopeptide transporter||Proton-dependent oligopeptide transporter family
ENSRNOG00000002314	Marf1	Limkain b1, conserved domain||NYN domain, limkain-b1-type||RNA recognition motif domain
ENSRNOG00000002361	Prkg2	AGC-kinase, C-terminal||Cyclic nucleotide-binding domain||Cyclic nucleotide-binding-like||Protein kinase domain||Protein kinase-like domain||Serine-threonine/tyrosine-protein kinase catalytic domain||Serine/threonine/dual specificity protein kinase, catalytic domain||Tyrosine-protein kinase, catalytic domain||cAMP/cGMP-dependent protein kinase||cGMP-dependent kinase||cGMP-dependent protein kinase
ENSRNOG00000002365	Itm2a	BRICHOS domain
ENSRNOG00000002397	Slc30a10	Cation efflux protein
ENSRNOG00000002414	Tfcp2l1	CP2 transcription factor||Sterile alpha motif/pointed domain
ENSRNOG00000002524	Gpr37	G protein-coupled receptor 37 orphan||G protein-coupled receptor, rhodopsin-like||GPCR, rhodopsin-like, 7TM
ENSRNOG00000002653	Kcnk2	Two pore domain potassium channel||Two pore domain potassium channel domain||Two pore domain potassium channel, TASK family||Two pore domain potassium channel, TRAAK||Two pore domain potassium channel, TREK
ENSRNOG00000002753	Adam11	ADAM, cysteine-rich||Blood coagulation inhibitor, Disintegrin||Epidermal growth factor-like domain||Peptidase M12B, ADAM/reprolysin||Peptidase M12B, propeptide
ENSRNOG00000002800	Gdpd2	PLC-like phosphodiesterase, TIM beta/alpha-barrel domain
ENSRNOG00000002863	Cacna1e	EF-hand domain||Ion transport domain||Polycystin cation channel, PKD1/PKD2||Voltage-dependent calcium channel, R-type, alpha-1 subunit||Voltage-dependent calcium channel, alpha-1 subunit||Voltage-dependent calcium channel, alpha-1 subunit, IQ domain
ENSRNOG00000002886	Myh10	HR1 rho-binding repeat||IQ motif, EF-hand binding site||Myosin S1 fragment, N-terminal||Myosin head, motor domain||Myosin tail||Myosin, N-terminal, SH3-like||P-loop containing nucleoside triphosphate hydrolase||Prefoldin
ENSRNOG00000002904	Arr3	Arrestin||Arrestin C-terminal-like domain||Arrestin-like, N-terminal||Immunoglobulin E-set
ENSRNOG00000002981	Cacna1g	Ion transport domain||Polycystin cation channel, PKD1/PKD2||Voltage-dependent calcium channel, T-type, alpha-1 subunit||Voltage-dependent calcium channel, alpha-1 subunit
ENSRNOG00000003098	Prom1	Prominin
ENSRNOG00000003109	Btbd17	BTB/Kelch-associated||BTB/POZ||BTB/POZ fold||BTB/POZ-like
ENSRNOG00000003134	Slc4a4	Band 3 cytoplasmic domain||Bicarbonate transporter, C-terminal||Bicarbonate transporter, eukaryotic||Phosphotransferase/anion transporter||Sodium bicarbonate cotransporter
ENSRNOG00000003195	Caskin1	Ankyrin repeat||Ankyrin repeat-containing domain||SH3 domain||Sterile alpha motif domain||Sterile alpha motif, type 1||Sterile alpha motif, type 2||Sterile alpha motif/pointed domain||Variant SH3 domain
ENSRNOG00000003217	Lgals3bp	BTB/Kelch-associated||BTB/POZ fold||BTB/POZ-like||SRCR domain||SRCR-like domain
ENSRNOG00000003251	B3galt2	Glycosyl transferase, family 31
ENSRNOG00000003253	Qdpr	Short-chain dehydrogenase/reductase SDR
ENSRNOG00000003284	Epn3	AP180 N-terminal homology (ANTH) domain||ENTH/VHS||Epsin domain, N-terminal||Epsin-like, N-terminal||Ubiquitin interacting motif
ENSRNOG00000003493	Prp2l1	-
ENSRNOG00000003510	Fmo2	Dimethylaniline monooxygenase, N-oxide-forming||Flavin monooxygenase (FMO) 1||Flavin monooxygenase (FMO) 2||Flavin monooxygenase (FMO) 5||Flavin monooxygenase FMO||Flavin monooxygenase-like||Pyridine nucleotide-disulphide oxidoreductase, FAD/NAD(P)-binding domain
ENSRNOG00000003537	Spta1	EF-hand domain||EF-hand, Ca insensitive||SH3 domain||Spectrin alpha chain, SH3 domain||Spectrin repeat||Spectrin/alpha-actinin||Variant SH3 domain
ENSRNOG00000003612	Axin2	Axin beta-catenin binding||DIX domain||Regulator of G protein signalling domain||Regulator of G protein signalling superfamily
ENSRNOG00000003721	Paqr4	Hly-III-related
ENSRNOG00000003741	Nptx1	Concanavalin A-like lectin/glucanases superfamily||Pentaxin
ENSRNOG00000003812	Nlgn3	Alpha/Beta hydrolase fold||Alpha/beta hydrolase fold-3||Carboxylesterase, type B||Neuroligin
ENSRNOG00000003840	Slit2	Concanavalin A-like lectin/glucanases superfamily||Cysteine-rich flanking region, C-terminal||Cystine knot, C-terminal||EGF-like calcium-binding domain||Epidermal growth factor-like domain||Follistatin-like, N-terminal||Laminin G domain||Leucine-rich repeat||Leucine-rich repeat, typical subtype||Leucine-rich repeat-containing N-terminal
ENSRNOG00000003969	Fam20a	Domain of unknown function DUF1193
ENSRNOG00000003988	Dnajc27	DnaJ domain||Elongation factor, GTP-binding domain||Mitochondrial Rho-like||P-loop containing nucleoside triphosphate hydrolase||Small GTP-binding protein domain||Small GTPase superfamily||Small GTPase superfamily, ARF/SAR type||Small GTPase superfamily, Rab type||Small GTPase superfamily, Ras type||Small GTPase superfamily, Rho type
ENSRNOG00000003997	Pld5	Phospholipase D/Transphosphatidylase
ENSRNOG00000004032	-//-
ENSRNOG00000004084	Fam84a	LRAT-like domain
ENSRNOG00000004110	Trib2	Protein kinase domain||Protein kinase-like domain||Serine-threonine/tyrosine-protein kinase catalytic domain||Serine/threonine/dual specificity protein kinase, catalytic domain
ENSRNOG00000004118	Frmpd4	Band 4.1 domain||FERM central domain||FERM domain||PDZ domain||Ubiquitin-related domain
ENSRNOG00000004310	Caskin2	Ankyrin repeat||Ankyrin repeat-containing domain||SH3 domain||Sterile alpha motif domain||Sterile alpha motif, type 1||Sterile alpha motif, type 2||Sterile alpha motif/pointed domain||Variant SH3 domain
ENSRNOG00000004361	LOC102548778	Poly(ADP-ribose) polymerase, catalytic domain
ENSRNOG00000004505	Nfic	CTF transcription factor/nuclear factor 1||CTF transcription factor/nuclear factor 1, DNA-binding domain||CTF transcription factor/nuclear factor 1, N-terminal||MAD homology 1, Dwarfin-type||MAD homology, MH1
ENSRNOG00000004812	Sema6d	Plexin||Plexin-like fold||Sema domain
ENSRNOG00000005032	Ppp1r12b	Ankyrin repeat||Ankyrin repeat-containing domain||Protein phosphatase 1, regulatory subunit 12A/B/C, eukaryote
ENSRNOG00000005106	Cc2d2a	C2 domain
ENSRNOG00000005133	Mapt	Microtubule associated protein, tubulin-binding repeat||Microtubule-associated protein Tau
ENSRNOG00000005148	Scrt2	Zinc finger, C2H2||Zinc finger, C2H2-like
ENSRNOG00000005206	Kcnq3	Ankyrin-G binding site||Ion transport domain||Potassium channel||Potassium channel, voltage dependent, KCNQ||Potassium channel, voltage dependent, KCNQ, C-terminal||Potassium channel, voltage dependent, KCNQ3||Two pore domain potassium channel domain
ENSRNOG00000005278	Trhde	Peptidase M1, membrane alanine aminopeptidase, N-terminal
ENSRNOG00000005348	Pamr1	CUB domain||EGF-like calcium-binding domain||Epidermal growth factor-like domain||Sushi/SCR/CCP
ENSRNOG00000005369	Kcnj3	Immunoglobulin E-set||Potassium channel, inwardly rectifying, Kir||Potassium channel, inwardly rectifying, Kir3.1
ENSRNOG00000005404	Rasgrp1	Diacylglycerol/phorbol-ester binding||EF-hand domain||Protein kinase C-like, phorbol ester/diacylglycerol-binding domain||Ras guanine nucleotide exchange factor domain||Ras guanine-nucleotide exchange factors catalytic domain||Ras-like guanine nucleotide exchange factor, N-terminal
ENSRNOG00000005452	-//-
ENSRNOG00000005515	Rhbdl3	EF-hand domain||Peptidase S54, rhomboid domain||Peptidase S54, rhomboid, metazoan
ENSRNOG00000005519	Grm3	Extracellular ligand-binding receptor||GPCR, family 3||GPCR, family 3, C-terminal||GPCR, family 3, metabotropic glutamate receptor||GPCR, family 3, metabotropic glutamate receptor 2||GPCR, family 3, metabotropic glutamate receptor 3||GPCR, family 3, nine cysteines domain||Periplasmic binding protein-like I
ENSRNOG00000005726	Pclo	C2 domain||PDZ domain||Synaptotagmin
ENSRNOG00000006114	LOC679610	Armadillo-type fold
ENSRNOG00000006237	Gpr37l1	G protein-coupled receptor 37 orphan||G protein-coupled receptor, rhodopsin-like||GPCR, rhodopsin-like, 7TM
ENSRNOG00000006278	Tspyl5	Nucleosome assembly protein (NAP)
ENSRNOG00000006314	Zbp1	Double-stranded RNA-specific adenosine deaminase (DRADA)
ENSRNOG00000006365	Asb15	Ankyrin repeat||Ankyrin repeat-containing domain||SOCS protein, C-terminal
ENSRNOG00000006384	Ddx58	DEAD/DEAH box helicase domain||Death-like domain||Helicase, superfamily 1/2, ATP-binding domain||Helicase/UvrB domain||P-loop containing nucleoside triphosphate hydrolase
ENSRNOG00000006509	Srgap3	FCH domain||Rho GTPase activation protein||Rho GTPase-activating protein domain||SH3 domain||Variant SH3 domain
ENSRNOG00000006527	Slc6a1	Sodium:neurotransmitter symporter||Sodium:neurotransmitter symporter, GABA, GAT-1
ENSRNOG00000006570	Plekhg3	Dbl homology (DH) domain||Pleckstrin homology domain
ENSRNOG00000006645	Ryr3	Armadillo-type fold||EF-hand domain||Ion transport domain||RyR/IP3R Homology associated domain||Ryanodine Receptor TM 4-6||Ryanodine receptor Ryr
ENSRNOG00000006663	Usp2	Peptidase C19, ubiquitin carboxyl-terminal hydrolase||Ubiquitin carboxyl-terminal hydrolase-like domain
ENSRNOG00000006729	Slc24a4	Sodium/calcium exchanger membrane region||Sodium/potassium/calcium exchanger
ENSRNOG00000006784	Sema4f	Plexin||Plexin-like fold||Sema domain
ENSRNOG00000006857	Ndnf	Fibronectin, type III||Protein of unknown function DUF2369
ENSRNOG00000006908	Pou3f2	Homeobox domain||Homeodomain-like||Lambda repressor-like, DNA-binding domain||POU domain||POU-specific||Transcription factor, homeobox/POU
ENSRNOG00000006919	Clvs1	CRAL-TRIO domain||CRAL/TRIO, N-terminal domain||Cellular retinaldehyde binding/alpha-tocopherol transport
ENSRNOG00000007014	Cnksr2	CRIC domain, Chordata||Connector enhancer of kinase suppressor of ras 2||PDZ domain||Pleckstrin homology domain||Sterile alpha motif domain||Sterile alpha motif, type 1||Sterile alpha motif, type 2||Sterile alpha motif/pointed domain
ENSRNOG00000007033	Sorcs2	PKD domain||VPS10
ENSRNOG00000007081	Xdh	2Fe-2S ferredoxin-type domain||Aldehyde oxidase/xanthine dehydrogenase||Aldehyde oxidase/xanthine dehydrogenase, a/b hammerhead||Aldehyde oxidase/xanthine dehydrogenase, molybdopterin binding||CO dehydrogenase flavoprotein, C-terminal||FAD-binding, type 2||Molybdopterin dehydrogenase, FAD-binding||Xanthine dehydrogenase, small subunit||[2Fe-2S]-binding
ENSRNOG00000007091	Ly6e	CD59 antigen||Ly-6 antigen / uPA receptor -like
ENSRNOG00000007102	Acss1	AMP-dependent synthetase/ligase||Acetate-CoA ligase
ENSRNOG00000007115	Crebl2	Basic-leucine zipper domain
ENSRNOG00000007185	Lmod1	Tropomodulin||WH2 domain
ENSRNOG00000007250	Six4	Homeobox domain||Homeodomain-like
ENSRNOG00000007377	Slit3	Concanavalin A-like lectin/glucanases superfamily||Cysteine-rich flanking region, C-terminal||Cystine knot, C-terminal||EGF-like calcium-binding domain||Epidermal growth factor-like domain||Laminin G domain||Leucine-rich repeat||Leucine-rich repeat, ribonuclease inhibitor subtype||Leucine-rich repeat, typical subtype||Leucine-rich repeat-containing N-terminal
ENSRNOG00000007393	Ndrg1	Alpha/Beta hydrolase fold||NDRG
ENSRNOG00000007477	Edn3	Bibrotoxin/Sarafotoxin-D||Endothelin-like toxin
ENSRNOG00000007508	Lrtm2	Cysteine-rich flanking region, C-terminal||Leucine-rich repeat||Leucine-rich repeat, typical subtype||Leucine-rich repeat-containing N-terminal
ENSRNOG00000007583	Pygb	Glycogen/starch/alpha-glucan phosphorylase||Glycosyl transferase, family 35
ENSRNOG00000007590	Eya1	-
ENSRNOG00000007646	Sipa1l1	PDZ domain||Protein of unknown function DUF3401||Rap GTPase activating protein domain
ENSRNOG00000007705	Kcnj10	Immunoglobulin E-set||Potassium channel, inwardly rectifying, Kir||Potassium channel, inwardly rectifying, Kir1.1||Potassium channel, inwardly rectifying, Kir1.2
ENSRNOG00000007779	Kank4	Ankyrin repeat||Ankyrin repeat-containing domain||Kank N-terminal motif
ENSRNOG00000007799	Fam151a	Protein of unknown function DUF2181
ENSRNOG00000007837	Acot11	HotDog domain||START domain||Thioesterase superfamily
ENSRNOG00000007882	Ablim2	Villin headpiece||Zinc finger, LIM-type
ENSRNOG00000007894	Mpdz	L27||L27-2||PDZ domain
ENSRNOG00000007934	Elfn2	Fibronectin, type III||Leucine-rich repeat, typical subtype
ENSRNOG00000007947	Fam13a	-
ENSRNOG00000007955	Timp4	Netrin domain||Proteinase inhibitor I35, tissue inhibitor of metalloproteinase||Tissue inhibitor of metalloproteinases-like, OB-fold
ENSRNOG00000007970	Plxnc1	IPT domain||Immunoglobulin E-set||Plexin||Plexin, cytoplasmic RasGAP domain||Plexin-like fold||Rho GTPase activation protein||Sema domain
ENSRNOG00000007997	Kmt2c	FY-rich, C-terminal||FY-rich, N-terminal||Post-SET domain||SET domain||Zinc finger, FYVE/PHD-type
ENSRNOG00000008020	Pax4	Homeobox domain||Homeodomain-like||Paired domain
ENSRNOG00000008065	Wwc1	C2 domain||WW domain
ENSRNOG00000008080	Hrh3	7TM GPCR, olfactory receptor/chemoreceptor Srsx||G protein-coupled receptor, rhodopsin-like||GPCR, rhodopsin-like, 7TM||Histamine H3 receptor||Muscarinic acetylcholine receptor family
ENSRNOG00000008157	Syn2	ATP-grasp fold, RimK-type||Pre-ATP-grasp domain||Synapsin||Synapsin, ATP-binding domain||Synapsin, pre-ATP-grasp domain
ENSRNOG00000008168	Wnt5b	Wnt
ENSRNOG00000008169	-//-
ENSRNOG00000008194	Znfx1	P-loop containing nucleoside triphosphate hydrolase||Trypsin Inhibitor-like, cysteine rich domain||Zinc finger, NF-X1-type
ENSRNOG00000008196	Parp12	Poly(ADP-ribose) polymerase, catalytic domain||WWE domain||Zinc finger, CCCH-type
ENSRNOG00000008334	Crocc	Prefoldin
ENSRNOG00000008400	Pml	Protein of unknown function DUF3583||Zinc finger, B-box||Zinc finger, RING-type
ENSRNOG00000008440	Cttnbp2	Ankyrin repeat||Ankyrin repeat-containing domain||Cortactin-binding protein-2, N-terminal
ENSRNOG00000008471	Kif21b	Kinesin, motor domain||P-loop containing nucleoside triphosphate hydrolase||Prefoldin||Type VII secretion system ESAT-6-like||WD40 repeat||WD40-repeat-containing domain
ENSRNOG00000008475	Fut9	Glycosyl transferase, family 10
ENSRNOG00000008534	Dusp15	Atypical dual specificity phosphatase||Dual specificity phosphatase, catalytic domain||Dual specificity phosphatase, subgroup, catalytic domain||Protein-tyrosine phosphatase-like||Protein-tyrosine/Dual specificity phosphatase
ENSRNOG00000008596	Ttll9	Tubulin-tyrosine ligase/Tubulin polyglutamylase
ENSRNOG00000008625	Rimkla	ATP-grasp fold||ATP-grasp fold, DUF201-type||ATP-grasp fold, RimK-type||Prokaryotic glutathione synthetase, ATP-binding||Ribosomal S6 modification enzyme RimK/Lysine biosynthesis enzyme LysX
ENSRNOG00000008656	Snca	Alpha-synuclein||Gamma-synuclein||Synuclein
ENSRNOG00000008666	Etl4	Actin interacting protein 3, C-terminal
ENSRNOG00000008678	Antxr1	Anthrax toxin receptor||Anthrax toxin receptor, C-terminal||Anthrax toxin receptor, extracellular||von Willebrand factor, type A
ENSRNOG00000008709	Arhgap32	Phox homologous domain||Rho GTPase activation protein||Rho GTPase-activating protein domain||SH3 domain||Variant SH3 domain
ENSRNOG00000008728	Unc79	Armadillo-type fold||P-loop containing nucleoside triphosphate hydrolase
ENSRNOG00000008765	Zfhx4	Adenylate cyclase-associated CAP, N-terminal||Homeobox domain||Homeodomain-like||Zinc finger, C2H2||Zinc finger, C2H2-like||Zinc finger, U1-type
ENSRNOG00000008766	Grin2b	Extracellular ligand-binding receptor||Extracellular solute-binding protein, family 3||Glutamate [NMDA] receptor, epsilon subunit, C-terminal||Glutamate receptor, L-glutamate/glycine-binding||Ionotropic glutamate receptor||NMDA receptor||Periplasmic binding protein-like I
ENSRNOG00000008831	Hcn2	Cyclic nucleotide-binding domain||Cyclic nucleotide-binding-like||Ion transport N-terminal||Ion transport domain||Potassium channel, voltage-dependent, EAG/ELK/ERG
ENSRNOG00000008862	Abcg4	AAA+ ATPase domain||ABC transporter-like||ABC-2 type transporter||P-loop containing nucleoside triphosphate hydrolase
ENSRNOG00000008915	Prima1	-
ENSRNOG00000009012	Asb2	Ankyrin repeat||Ankyrin repeat-containing domain||SOCS protein, C-terminal
ENSRNOG00000009033	Cntn2	Fibronectin, type III||Immunoglobulin||Immunoglobulin I-set||Immunoglobulin V-set domain||Immunoglobulin subtype||Immunoglobulin subtype 2||Immunoglobulin-like domain
ENSRNOG00000009219	-//-
ENSRNOG00000009263	Ifi27	Interferon alpha-inducible protein 6/27
ENSRNOG00000009372	Tacr3	7TM GPCR, olfactory receptor/chemoreceptor Srsx||G protein-coupled receptor, rhodopsin-like||GPCR, rhodopsin-like, 7TM||Neurokinin NK3 receptor||Neurokinin receptor||Neuropeptide Y receptor family
ENSRNOG00000009480	Slc24a3	Sodium/calcium exchanger membrane region||Sodium/potassium/calcium exchanger
ENSRNOG00000009533	Erich3	-
ENSRNOG00000009571	Wipf3	WH2 domain
ENSRNOG00000009628	Pfkm	6-phosphofructokinase, eukaryotic type||Phosphofructokinase||Phosphofructokinase domain
ENSRNOG00000009769	Lamc3	EGF-like, laminin||Epidermal growth factor-like domain||Galactose-binding domain-like||Laminin B type IV||Laminin B, subgroup||Laminin, N-terminal
ENSRNOG00000009772	Kirrel3	CD80-like, immunoglobulin C2-set||Immunoglobulin||Immunoglobulin I-set||Immunoglobulin subtype||Immunoglobulin subtype 2||Immunoglobulin-like domain
ENSRNOG00000009783	Camk2g	Calcium/calmodulin-dependent protein kinase II, association-domain||Protein kinase domain||Protein kinase-like domain||Serine-threonine/tyrosine-protein kinase catalytic domain||Serine/threonine/dual specificity protein kinase, catalytic domain||Tyrosine-protein kinase, catalytic domain
ENSRNOG00000009821	Slitrk3	Cysteine-rich flanking region, C-terminal||Leucine-rich repeat||Leucine-rich repeat, typical subtype
ENSRNOG00000009841	-//-
ENSRNOG00000009863	Prrt3	-
ENSRNOG00000009967	Otof	C2 domain||FerIin domain||Ferlin B-domain
ENSRNOG00000010031	Vtn	Hemopexin-like domain||Hemopexin-like repeats||Somatomedin B domain||Somatomedin B, chordata
ENSRNOG00000010085	Cldn10	Claudin||Claudin-10||PMP-22/EMP/MP20/Claudin superfamily
ENSRNOG00000010216	Vwa8	ATPase, dynein-related, AAA domain||P-loop containing nucleoside triphosphate hydrolase||von Willebrand factor, type A
ENSRNOG00000010244	Sarm1	Armadillo-type fold||Sterile alpha motif domain||Sterile alpha motif, type 1||Sterile alpha motif, type 2||Sterile alpha motif/pointed domain||Toll/interleukin-1 receptor homology (TIR) domain
ENSRNOG00000010479	Mycbp2	Filamin/ABP280 repeat-like||Immunoglobulin E-set||PHR||Regulator of chromosome condensation 1/beta-lactamase-inhibitor protein II||Regulator of chromosome condensation, RCC1
ENSRNOG00000010555	LOC102551958	Fibronectin, type III
ENSRNOG00000010668	Anxa6	Annexin||Annexin repeat||Annexin, type IV||Annexin, type VI
ENSRNOG00000010817	Celf6	RNA recognition motif domain
ENSRNOG00000011000	Rims1	C2 domain||PDZ domain||Zinc finger, FYVE-related||Zinc finger, FYVE-type||Zinc finger, FYVE/PHD-type
ENSRNOG00000011058	Utrn	Calponin homology domain||Spectrin repeat||Spectrin/alpha-actinin||t-SNARE
ENSRNOG00000011151	Tenm4	Carboxypeptidase-like, regulatory domain||EGF-like domain, extracellular||Epidermal growth factor-like domain||Knottin, scorpion toxin-like||Rhs repeat-associated core||Teneurin intracellular, N-terminal||YD repeat
ENSRNOG00000011227	Atp1b2	Sodium/potassium-transporting ATPase subunit beta
ENSRNOG00000011253	RGD1304810	Methyltransferase type 11||Methyltransferase type 12||Methyltransferase-related||S-adenosyl-L-methionine-dependent methyltransferase-like||UbiE/COQ5 methyltransferase
ENSRNOG00000011268	Chd5	CHD, C-terminal 2||CHD, N-terminal||Chromo domain||Chromo domain-like||Chromo domain/shadow||Domain of unknown function DUF1086||Domain of unknown function DUF1087||Helicase, C-terminal||Helicase, superfamily 1/2, ATP-binding domain||Helicase/UvrB domain||High mobility group box domain||Histone deacetylase complex, subunit 2/3||P-loop containing nucleoside triphosphate hydrolase||SNF2-related||Zi…
ENSRNOG00000011285	Zdhhc22	Sterol-sensing domain||Zinc finger, DHHC-type, palmitoyltransferase
ENSRNOG00000011548	Ebf2	IPT domain||Immunoglobulin E-set
ENSRNOG00000011580	Phf11	Zinc finger, FYVE/PHD-type||Zinc finger, PHD-type
ENSRNOG00000011927	Sdc3	Neurexin/syndecan/glycophorin C||Syndecan/Neurexin domain
ENSRNOG00000011946	Ptn	Midkine heparin-binding growth factor||Pleiotrophin/Midkine disulphide-rich domain||Pleiotrophin/Midkine, C-terminal domain||Pleiotrophin/Midkine, N-terminal domain
ENSRNOG00000012058	Egflam	Concanavalin A-like lectin/glucanases superfamily||EGF-like calcium-binding domain||Epidermal growth factor-like domain||Fibronectin, type III||Laminin G domain
ENSRNOG00000012098	Adcyap1r1	GPCR, family 2, extracellular hormone receptor domain||GPCR, family 2, pituitary adenylate cyclase activating polypeptide type 1 receptor||GPCR, family 2, secretin-like||GPCR, family 2-like
ENSRNOG00000012144	Kcng1	BTB/POZ fold||BTB/POZ-like||Ion transport domain||Potassium channel||Potassium channel tetramerisation-type BTB domain||Potassium channel, voltage dependent, Kv||Potassium channel, voltage dependent, Kv3||Potassium channel, voltage dependent, Kv6||Potassium channel, voltage dependent, Kv9||Two pore domain potassium channel domain
ENSRNOG00000012302	Gucy1a3	Adenylyl cyclase class-3/4/guanylyl cyclase||Haem NO binding associated||Heme-NO binding||NO signalling/Golgi transport ligand-binding domain||Nucleotide cyclase
ENSRNOG00000012303	Apobec2	APOBEC-like, C-terminal||APOBEC-like, N-terminal||Cytidine deaminase-like
ENSRNOG00000012414	Rhobtb3	BTB/POZ||BTB/POZ fold||BTB/POZ-like||P-loop containing nucleoside triphosphate hydrolase||Small GTPase superfamily
ENSRNOG00000012616	Ppt1	Alpha/Beta hydrolase fold||Palmitoyl protein thioesterase
ENSRNOG00000012622	Mmp15	Hemopexin-like domain||Hemopexin-like repeats||Peptidase M10, metallopeptidase||Peptidase M10A||Peptidase M10A, matrix metallopeptidase, C-terminal||Peptidase M10A, stromelysin-type||Peptidase, metallopeptidase||Peptidoglycan binding-like
ENSRNOG00000012624	Dnah5	AAA+ ATPase domain||ATPase, dynein-related, AAA domain||Dynein heavy chain domain||Dynein heavy chain, domain-2||P-loop containing nucleoside triphosphate hydrolase
ENSRNOG00000012663	Mfsd6	Major facilitator superfamily||Major facilitator superfamily domain, general substrate transporter
ENSRNOG00000012681	Lgals9	Concanavalin A-like lectin/glucanases superfamily||Galectin, carbohydrate recognition domain
ENSRNOG00000012789	Trhr2	7TM GPCR, olfactory receptor/chemoreceptor Srsx||7TM GPCR, serpentine receptor class x (Srx)||G protein-coupled receptor, rhodopsin-like||GPCR, rhodopsin-like, 7TM||Thyrotropin-releasing hormone receptor
ENSRNOG00000012878	Atp7b	Cation-transporting P-type ATPase||Cation-transporting P-type ATPase, subfamily IB||HAD-like domain||Heavy metal-associated domain, HMA||Heavy metal-associated domain, copper ion-binding||P-type ATPase, A domain
ENSRNOG00000012988	Lix1	-
ENSRNOG00000013017	Arnt2	Myc-type, basic helix-loop-helix (bHLH) domain||Nuclear translocator||PAC motif||PAS domain||PAS fold||PAS fold-3
ENSRNOG00000013072	Plxna4a	IPT domain||Immunoglobulin E-set||Plexin||Plexin, cytoplasmic RasGAP domain||Plexin-like fold||Rho GTPase activation protein||Sema domain
ENSRNOG00000013140	Pdzd2	PDZ domain
ENSRNOG00000013267	Helz2	AAA+ ATPase domain||P-loop containing nucleoside triphosphate hydrolase
ENSRNOG00000013269	Tnfsf10	Tumour necrosis factor domain||Tumour necrosis factor ligand 10/11||Tumour necrosis factor-like domain
ENSRNOG00000013399	LOC501033	Uncharacterised protein family UPF0258
ENSRNOG00000013535	Cdh6	Cadherin||Cadherin, cytoplasmic domain||Cadherin-like
ENSRNOG00000013588	-//-
ENSRNOG00000013683	S1pr1	7TM GPCR, olfactory receptor/chemoreceptor Srsx||EDG-1 sphingosine 1-phosphate receptor||G protein-coupled receptor, rhodopsin-like||GPCR, rhodopsin-like, 7TM||Melanocortin/ACTH receptor||Sphingosine 1-phosphate receptor
ENSRNOG00000013770	Folh1	Peptidase M28||Protease-associated domain, PA||Transferrin receptor-like, dimerisation domain
ENSRNOG00000013786	Tsc22d3	TSC-22 / Dip / Bun
ENSRNOG00000013917	Igsf10	Cysteine-rich flanking region, C-terminal||Immunoglobulin||Immunoglobulin I-set||Immunoglobulin V-set domain||Immunoglobulin V-set, subgroup||Immunoglobulin subtype||Immunoglobulin subtype 2||Immunoglobulin-like domain||Leucine-rich repeat, typical subtype||Leucine-rich repeat-containing N-terminal
ENSRNOG00000013962	Magi2	P-loop containing nucleoside triphosphate hydrolase||PDZ domain||WW domain
ENSRNOG00000014018	St8sia1	Glycosyl transferase, family 29||Sialyltransferase
ENSRNOG00000014039	Sucnr1	G protein-coupled receptor, rhodopsin-like||GPCR, rhodopsin-like, 7TM
ENSRNOG00000014079	Stat1	SH2 domain||STAT transcription factor, DNA-binding||STAT transcription factor, all-alpha||STAT transcription factor, coiled coil||STAT transcription factor, protein interaction||Signal transducer and activation of transcription 1, TAZ2 binding domain, C-terminal||p53-like transcription factor, DNA-binding
ENSRNOG00000014132	Mypop	Homeodomain-like||Myb-like domain||SANT/Myb domain
ENSRNOG00000014135	Rab11fip4	EF-hand domain||Rab-binding domain FIP-RBD||tRNA-binding arm
ENSRNOG00000014171	Tnfsf13	Tumour necrosis factor domain||Tumour necrosis factor-like domain
ENSRNOG00000014197	Tmem51	-
ENSRNOG00000014248	Erbb4	EGF receptor, L domain||Furin-like cysteine-rich domain||Furin-like repeat||Insulin-like growth factor binding protein, N-terminal||Protein kinase domain||Protein kinase-like domain||Serine-threonine/tyrosine-protein kinase catalytic domain||Serine/threonine/dual specificity protein kinase, catalytic domain||Tyrosine protein kinase, EGF/ERB/XmrK receptor||Tyrosine-protein kinase, catalytic domain
ENSRNOG00000014254	Cpt1a	Acyltransferase ChoActase/COT/CPT
ENSRNOG00000014333	Vcam1	Immunoglobulin||Immunoglobulin C2-set||Immunoglobulin I-set||Immunoglobulin subtype||Immunoglobulin subtype 2||Immunoglobulin-like domain||Intercellular adhesion molecule, N-terminal||Intercellular adhesion molecule/vascular cell adhesion molecule, N-terminal||Vascular cell adhesion molecule-1
ENSRNOG00000014375	Bai2	Domain of unknown function DUF3497||GPCR, family 2, brain-specific angiogenesis inhibitor||GPCR, family 2, extracellular hormone receptor domain||GPCR, family 2, secretin-like||GPCR, family 2-like||GPS motif||Thrombospondin, type 1 repeat
ENSRNOG00000014407	-//-
ENSRNOG00000014436	Ppip5k1	Histidine phosphatase superfamily||Histidine phosphatase superfamily, clade-2
ENSRNOG00000014508	Mgll	Alpha/Beta hydrolase fold||Alpha/beta hydrolase fold-1||Fungal lipase-like domain||Putative esterase||Putative lysophospholipase
ENSRNOG00000014541	Ddx60	DEAD/DEAH box helicase domain||Helicase, C-terminal||Helicase, superfamily 1/2, ATP-binding domain||Helicase/UvrB domain||P-loop containing nucleoside triphosphate hydrolase
ENSRNOG00000014549	Arhgef26	Dbl homology (DH) domain
ENSRNOG00000014650	Sema4g	Immunoglobulin subtype||Immunoglobulin-like domain||Plexin||Plexin-like fold||Sema domain
ENSRNOG00000014658	Zfp423	Zinc finger, C2H2||Zinc finger, C2H2-like
ENSRNOG00000014758	Lgi1	Cysteine-rich flanking region, C-terminal||EAR||Leucine-rich glioma-inactivated , EPTP repeat||Leucine-rich repeat||Leucine-rich repeat, typical subtype
ENSRNOG00000014819	Hap1	HAP1, N-terminal||Prefoldin
ENSRNOG00000014844	Kif21a	Kinesin, motor domain||P-loop containing nucleoside triphosphate hydrolase||Prefoldin||WD40 repeat||WD40-repeat-containing domain
ENSRNOG00000014867	Synpo2	PDZ domain
ENSRNOG00000014928	Apba1	PDZ domain||PTB/PI domain
ENSRNOG00000015133	Kmt2a	Bromodomain||FY-rich, C-terminal||FY-rich, N-terminal||Methyltransferase, trithorax||Post-SET domain||SET domain||Zinc finger, CXXC-type||Zinc finger, FYVE/PHD-type||Zinc finger, PHD-finger||Zinc finger, PHD-type
ENSRNOG00000015318	Heyl	Myc-type, basic helix-loop-helix (bHLH) domain||Orange||Orange subgroup
ENSRNOG00000015354	Aox1	2Fe-2S ferredoxin-type domain||Aldehyde oxidase||Aldehyde oxidase/xanthine dehydrogenase||Aldehyde oxidase/xanthine dehydrogenase, a/b hammerhead||Aldehyde oxidase/xanthine dehydrogenase, molybdopterin binding||CO dehydrogenase flavoprotein, C-terminal||FAD-binding, type 2||Molybdopterin dehydrogenase, FAD-binding||[2Fe-2S]-binding
ENSRNOG00000015421	Slc27a3	AMP-dependent synthetase/ligase
ENSRNOG00000015440	Wrn	3'-5' exonuclease domain||DEAD/DEAH box helicase domain||DNA helicase, ATP-dependent, RecQ type||HRDC domain||HRDC-like||Helicase, C-terminal||Helicase, superfamily 1/2, ATP-binding domain||P-loop containing nucleoside triphosphate hydrolase||RQC domain||Ribonuclease H-like domain
ENSRNOG00000015675	Nell1	Concanavalin A-like lectin/glucanases superfamily||EGF-like calcium-binding domain||Epidermal growth factor-like domain||Laminin G domain||VWC out||von Willebrand factor, type C
ENSRNOG00000015746	Kcng4	BTB/POZ fold||Ion transport domain||Potassium channel||Potassium channel tetramerisation-type BTB domain||Potassium channel, voltage dependent, Kv||Potassium channel, voltage dependent, Kv3||Potassium channel, voltage dependent, Kv6||Potassium channel, voltage dependent, Kv9||Two pore domain potassium channel domain
ENSRNOG00000015763	Cml3	Acyl-CoA N-acyltransferase||GNAT domain
ENSRNOG00000015768	Cml5	Acyl-CoA N-acyltransferase||GNAT domain
ENSRNOG00000015962	Nmnat1	Cytidyltransferase-like domain||Probable nicotinate-nucleotide adenylyltransferase
ENSRNOG00000016013	Gprc5b	GPCR, family 3, C-terminal
ENSRNOG00000016189	Frmd5	Band 4.1 domain||Band 4.1 family||Ezrin/radixin/moesin like||FERM adjacent (FA)||FERM central domain||FERM domain||FERM, C-terminal PH-like domain||FERM, N-terminal||Ubiquitin-related domain
ENSRNOG00000016243	Casq2	Calsequestrin||Thioredoxin-like fold
ENSRNOG00000016302	Cnnm1	CBS domain
ENSRNOG00000016361	Plcd4	C2 domain||EF-hand domain||PLC-like phosphodiesterase, TIM beta/alpha-barrel domain||Phosphoinositide phospholipase C family||Phospholipase C, phosphatidylinositol-specific , X domain||Phospholipase C, phosphatidylinositol-specific, Y domain||Phospholipase C, phosphoinositol-specific, EF-hand-like||Pleckstrin homology domain
ENSRNOG00000016488	Pltp	Bactericidal permeability-increasing protein, alpha/beta domain||Lipid-binding serum glycoprotein, C-terminal||Lipid-binding serum glycoprotein, N-terminal
ENSRNOG00000016494	Tmem204	-
ENSRNOG00000016553	Vwa5b1	von Willebrand factor, type A
ENSRNOG00000016566	Arhgap39	MyTH4 domain||Rho GTPase activation protein||Rho GTPase-activating protein domain||WW domain
ENSRNOG00000016576	Lrrc16a	Leucine-rich repeat, ribonuclease inhibitor subtype
ENSRNOG00000016623	Tmeff2	Kazal domain
ENSRNOG00000016675	Kcnn2	Calmodulin-binding domain||Potassium channel, calcium-activated, SK||Two pore domain potassium channel domain
ENSRNOG00000016684	Wnk2	Protein kinase domain||Protein kinase-like domain||Serine-threonine/tyrosine-protein kinase catalytic domain||Serine/threonine-protein kinase OSR1/WNK, CCT domain||Serine/threonine/dual specificity protein kinase, catalytic domain||Tyrosine-protein kinase, catalytic domain
ENSRNOG00000016875	Cbx7	Chromo domain||Chromo domain subgroup||Chromo domain-like||Chromo domain/shadow
ENSRNOG00000016949	Slc25a33	Mitochondrial carrier domain||Mitochondrial substrate/solute carrier
ENSRNOG00000016971	Zfp612	Krueppel-associated box||Zinc finger, C2H2||Zinc finger, C2H2-like
ENSRNOG00000017108	Syngr1	Marvel domain||Synaptogyrin
ENSRNOG00000017226	Slc2a4	General substrate transporter||Glucose transporter, type 4 (GLUT4)||Major facilitator superfamily||Major facilitator superfamily domain||Major facilitator superfamily domain, general substrate transporter||Sugar/inositol transporter
ENSRNOG00000017291	Sord	Alcohol dehydrogenase GroES-like||Alcohol dehydrogenase, C-terminal||GroES (chaperonin 10)-like||Polyketide synthase, enoylreductase
ENSRNOG00000017373	Rhobtb2	BTB/POZ||BTB/POZ fold||BTB/POZ-like||Mitochondrial Rho-like||P-loop containing nucleoside triphosphate hydrolase||Small GTPase superfamily||Small GTPase superfamily, Rab type||Small GTPase superfamily, Ras type||Small GTPase superfamily, Rho type
ENSRNOG00000017414	Irf7	Interferon regulatory factor DNA-binding domain||Interferon regulatory factor-3||SMAD/FHA domain
ENSRNOG00000017434	Mgat3	Glycosyl transferase, family 17
ENSRNOG00000017500	Mtss1l	IRSp53/MIM homology domain (IMD)
ENSRNOG00000017528	Gpr157	Frizzled protein||G protein-coupled receptor, rhodopsin-like||GCR1-cAMP receptor||GPCR, family 2, secretin-like||GPCR, family 2-like||GPCR, rhodopsin-like, 7TM
ENSRNOG00000017659	Hs3st2	P-loop containing nucleoside triphosphate hydrolase||Sulfotransferase domain
ENSRNOG00000017699	Mill1	Immunoglobulin C1-set||Immunoglobulin-like domain||MHC class I alpha chain||MHC class I alpha chain, alpha1 alpha2 domains||MHC classes I/II-like antigen recognition protein
ENSRNOG00000018106	Neu3	Sialidases
ENSRNOG00000018141	RGD1307443	PKD domain||PKD/Chitinase domain||PKD/REJ-like protein||Seven cysteines||Seven cysteines, N-terminal
ENSRNOG00000018170	Slc27a1	AMP-dependent synthetase/ligase
ENSRNOG00000018231	Nacc2	BEN domain||BTB/POZ||BTB/POZ fold||BTB/POZ-like
ENSRNOG00000018247	Dhx58	C-terminal domain of RIG-I||DEAD/DEAH box helicase domain||Helicase, C-terminal||Helicase, superfamily 1/2, ATP-binding domain||Helicase/UvrB domain||P-loop containing nucleoside triphosphate hydrolase
ENSRNOG00000018297	Ocln	Marvel domain||Occludin||Occludin/RNA polymerase II elongation factor, ELL domain
ENSRNOG00000018413	Per3	PAS domain||PAS fold||PAS fold-3||Period circadian-like, C-terminal
ENSRNOG00000018517	Trim21	B30.2/SPRY domain||Butyrophylin-like||Concanavalin A-like lectin/glucanases superfamily||SPRY domain||SPRY-associated||U box domain||Zinc finger, B-box||Zinc finger, B-box, chordata||Zinc finger, C3HC4 RING-type||Zinc finger, RING-type
ENSRNOG00000018569	Ahcyl1	Acetohydroxy acid isomeroreductase, catalytic||Adenosylhomocysteinase||D-isomer specific 2-hydroxyacid dehydrogenase, NAD-binding domain||S-adenosyl-L-homocysteine hydrolase, NAD binding domain
ENSRNOG00000018641	Camkv	Protein kinase domain||Protein kinase-like domain||Serine-threonine/tyrosine-protein kinase catalytic domain||Serine/threonine/dual specificity protein kinase, catalytic domain||Tyrosine-protein kinase, catalytic domain
ENSRNOG00000018798	LOC100910284	C-type lectin||C-type lectin fold||EGF-like calcium-binding domain||Epidermal growth factor-like domain||Immunoglobulin V-set domain||Immunoglobulin V-set, subgroup||Immunoglobulin subtype||Immunoglobulin-like domain||Link||Sushi/SCR/CCP||Type-2 ice-structuring protein
ENSRNOG00000018830	Aff3	Transcription factor AF4/FMR2
ENSRNOG00000018960	Syne1	Spectrin repeat||Spectrin/alpha-actinin
ENSRNOG00000019050	Ifit1	Tetratricopeptide repeat||Tetratricopeptide repeat-containing domain
ENSRNOG00000019177	Psd2	Pleckstrin homology domain||Pleckstrin homology domain, spectrin-type||Sec7 domain
ENSRNOG00000019207	Shank1	Ankyrin repeat||Ankyrin repeat-containing domain||PDZ domain||SH3 domain||Sterile alpha motif domain||Sterile alpha motif, type 1||Sterile alpha motif, type 2||Sterile alpha motif/pointed domain||Variant SH3 domain
ENSRNOG00000019354	Ptch1	Patched||Sterol-sensing domain||Transmembrane receptor, patched
ENSRNOG00000019404	Hhatl	Membrane bound O-acyl transferase, MBOAT
ENSRNOG00000019484	Slc6a9	Sodium:neurotransmitter symporter||Sodium:neurotransmitter symporter, glycine, type 1
ENSRNOG00000019542	MGC108823	Interferon-inducible GTPase||P-loop containing nucleoside triphosphate hydrolase
ENSRNOG00000019560	Pde2a	3'5'-cyclic nucleotide phosphodiesterase||3'5'-cyclic nucleotide phosphodiesterase, catalytic domain||GAF domain||GAF domain-like||HD/PDEase domain
ENSRNOG00000019733	LOC100910486	AMP-dependent synthetase/ligase
ENSRNOG00000019958	Tmem151b	-
ENSRNOG00000019961	Tcte1	Leucine-rich repeat, ribonuclease inhibitor subtype
ENSRNOG00000019999	Lypd3	CD59 antigen||Ly-6 antigen / uPA receptor -like
ENSRNOG00000020014	Myh14	IQ motif, EF-hand binding site||Myosin S1 fragment, N-terminal||Myosin head, motor domain||Myosin tail||Myosin, N-terminal, SH3-like||P-loop containing nucleoside triphosphate hydrolase||Prefoldin
ENSRNOG00000020058	Celsr2	Cadherin||Cadherin-like||Concanavalin A-like lectin/glucanases superfamily||Domain of unknown function DUF3497||EGF-like calcium-binding domain||EGF-like, laminin||Epidermal growth factor-like domain||GPCR, family 2, extracellular hormone receptor domain||GPCR, family 2, secretin-like||GPCR, family 2-like||GPS motif||Laminin G domain
ENSRNOG00000020088	Klhl26	BTB/Kelch-associated||BTB/POZ||BTB/POZ fold||BTB/POZ-like||Kelch repeat type 1||Kelch-like protein, gigaxonin type
ENSRNOG00000020205	Agrn	Concanavalin A-like lectin/glucanases superfamily||EGF-like calcium-binding domain||EGF-like, laminin||Epidermal growth factor-like domain||Factor I / membrane attack complex||Follistatin-like, N-terminal||Kazal domain||Laminin G domain||SEA domain
ENSRNOG00000020246	Myl9	EF-hand domain
ENSRNOG00000020254	Per2	PAS domain||PAS fold||PAS fold-3||Period circadian-like, C-terminal
ENSRNOG00000020302	Klhl17	BTB/Kelch-associated||BTB/POZ||BTB/POZ fold||BTB/POZ-like||Kelch repeat type 1||Kelch repeat type 2||Kelch-like protein, gigaxonin type
ENSRNOG00000020416	Zfr2	2-5-oligoadenylate synthetase, N-terminal||DZF domain||Zinc finger, C2H2-like||Zinc finger, U1-type||Zinc finger, double-stranded RNA binding
ENSRNOG00000020498	Megf8	CUB domain||EGF-like calcium-binding domain||EGF-like, laminin||Epidermal growth factor-like domain||Insulin-like growth factor binding protein, N-terminal||Plexin||Plexin-like fold
ENSRNOG00000020584	Efna3	Cupredoxin||Ephrin
ENSRNOG00000020678	Ifi35	Nmi/IFP 35 domain||Nmi/IFP 35 domain, N-terminal
ENSRNOG00000020689	Cpeb3	RNA recognition motif domain
ENSRNOG00000020743	Cyp2s1	Cytochrome P450||Cytochrome P450, B-class||Cytochrome P450, E-class, group I||Cytochrome P450, E-class, group I, CYP2A-like||Cytochrome P450, E-class, group IV
ENSRNOG00000020744	Adar	Adenosine deaminase/editase||Double-stranded RNA-binding domain||Double-stranded RNA-specific adenosine deaminase (DRADA)
ENSRNOG00000020835	Hipk4	Protein kinase domain||Protein kinase-like domain||Serine-threonine/tyrosine-protein kinase catalytic domain||Serine/threonine/dual specificity protein kinase, catalytic domain||Tyrosine-protein kinase, catalytic domain
ENSRNOG00000021027	Dbp	Basic-leucine zipper domain
ENSRNOG00000021061	Map4k2	Citron-like||Protein kinase domain||Protein kinase-like domain||Serine-threonine/tyrosine-protein kinase catalytic domain||Serine/threonine/dual specificity protein kinase, catalytic domain||Tyrosine-protein kinase, catalytic domain
ENSRNOG00000021063	Grin2d	Extracellular ligand-binding receptor||Extracellular solute-binding protein, family 3||Glutamate receptor, L-glutamate/glycine-binding||Ionotropic glutamate receptor||NMDA receptor||Periplasmic binding protein-like I
ENSRNOG00000021243	Siglec1	CD80-like, immunoglobulin C2-set||Immunoglobulin||Immunoglobulin I-set||Immunoglobulin V-set domain||Immunoglobulin V-set, subgroup||Immunoglobulin subtype||Immunoglobulin subtype 2||Immunoglobulin-like domain
ENSRNOG00000021269	Chgb	Chromogranin A/B||Chromogranin/secretogranin
ENSRNOG00000021316	Tmem98	-
ENSRNOG00000021356	Dnah2	AAA+ ATPase domain||ATPase, AAA-type, core||ATPase, dynein-related, AAA domain||Dynein heavy chain domain||Dynein heavy chain, domain-1||Dynein heavy chain, domain-2||P-loop containing nucleoside triphosphate hydrolase
ENSRNOG00000021507	LOC100910839	-
ENSRNOG00000021540	RGD1563441	Zinc finger, C3HC4 RING-type||Zinc finger, RING-type
ENSRNOG00000021670	Frem2	Na-Ca exchanger/integrin-beta4
ENSRNOG00000021719	Slfn5	ATPase, AAA-4||Domain of unknown function DUF2075||P-loop containing nucleoside triphosphate hydrolase
ENSRNOG00000021802	Isg15	Ubiquitin-like||Ubiquitin-related domain
ENSRNOG00000021945	Ccdc184	-
ENSRNOG00000022116	Gjb6	Connexin||Connexin, N-terminal||Gap junction protein, cysteine-rich domain
ENSRNOG00000022176	Gpr75	G protein-coupled receptor, rhodopsin-like||GPCR, rhodopsin-like, 7TM
ENSRNOG00000022218	Ifi44	P-loop containing nucleoside triphosphate hydrolase||TLDc domain
ENSRNOG00000022267	-//-
ENSRNOG00000022337	Slitrk6	Cysteine-rich flanking region, C-terminal||Leucine-rich repeat||Leucine-rich repeat, typical subtype||Major facilitator superfamily domain, general substrate transporter
ENSRNOG00000022402	Luzp1	-
ENSRNOG00000022581	Atp10a	Cation-transporting P-type ATPase, subfamily IV||Cation-transporting P-type ATPase||HAD-like domain||P-type ATPase, A domain||P-type ATPase, cytoplasmic domain N
ENSRNOG00000022624	Mroh7	Armadillo-type fold
ENSRNOG00000022691	St8sia5	Glycosyl transferase, family 29||Sialyltransferase
ENSRNOG00000022704	Esyt3	C2 domain
ENSRNOG00000022721	Clec18a	C-type lectin||C-type lectin fold||CAP domain||Cysteine-rich secretory protein, allergen V5/Tpx-1-related||Epidermal growth factor-like domain
ENSRNOG00000022769	Sp100	Sp100
ENSRNOG00000023085	Pmel	-
ENSRNOG00000023208	RGD1309821	Glycoside hydrolase, family 31||Glycoside hydrolase, superfamily
ENSRNOG00000023312	Lonrf2	PUA-like domain||Peptidase S16, lon N-terminal||Zinc finger, C3HC4 RING-type||Zinc finger, RING-type
ENSRNOG00000023313	Arhgef19	Dbl homology (DH) domain
ENSRNOG00000023334	Parp14	Macro domain||Poly(ADP-ribose) polymerase, catalytic domain
ENSRNOG00000023351	Daam2	Armadillo-type fold||Formin, FH2 domain||Formin, FH3 domain||Formin, GTPase-binding domain
ENSRNOG00000023370	Bst2	-
ENSRNOG00000023410	Apol9a	Apolipoprotein L
ENSRNOG00000023538	Aldh5a1	Aldehyde dehydrogenase domain||Aldehyde/histidinol dehydrogenase||Succinate semialdehyde dehydrogenase
ENSRNOG00000023587	Dhtkd1	2-oxoglutarate dehydrogenase E1 component||Dehydrogenase, E1 component||Thiamin diphosphate-binding fold||Transketolase-like, pyrimidine-binding domain
ENSRNOG00000023614	Hsh2d	SH2 domain
ENSRNOG00000023720	Ntm	Immunoglobulin||Immunoglobulin I-set||Immunoglobulin V-set domain||Immunoglobulin subtype||Immunoglobulin subtype 2||Immunoglobulin-like domain
ENSRNOG00000023951	Tbc1d30	Rab-GTPase-TBC domain
ENSRNOG00000024011	Ank3	Ankyrin repeat||Ankyrin repeat-containing domain||Death domain||Death-like domain||ZU5 domain
ENSRNOG00000024201	Fer1l5	C2 domain||FerIin domain||Ferlin A-domain||Ferlin B-domain||Peroxin/Ferlin domain
ENSRNOG00000024280	Ccdc170	-
ENSRNOG00000024322	Shroom2	Apx/shroom, ASD1||Apx/shroom, ASD2||PDZ domain
ENSRNOG00000024374	Sorl1	Fibronectin, type III||LDLR class B repeat||Low-density lipoprotein (LDL) receptor class A repeat||VPS10
ENSRNOG00000024479	Klhl34	BTB/Kelch-associated||BTB/POZ||BTB/POZ fold||BTB/POZ-like||Kelch repeat type 1||Kelch-like protein, gigaxonin type
ENSRNOG00000024526	Ttc34	Tetratricopeptide repeat||Tetratricopeptide repeat-containing domain
ENSRNOG00000024597	Zfp488	Zinc finger, C2H2||Zinc finger, C2H2-like
ENSRNOG00000024620	-//-
ENSRNOG00000024730	Ppm1e	Protein phosphatase 2C (PP2C)-like domain
ENSRNOG00000024825	Fam163a	-
ENSRNOG00000024905	Drc1	t-SNARE
ENSRNOG00000024923	Nnat	-
ENSRNOG00000025110	Vwa3a	von Willebrand factor, type A
ENSRNOG00000025518	Lrrc16b	Leucine-rich repeat, ribonuclease inhibitor subtype
ENSRNOG00000025589	Jph4	Junctophilin||MORN motif
ENSRNOG00000025625	Rnase4	Pancreatic ribonuclease||Ribonuclease A-domain
ENSRNOG00000025689	Abhd1	AB-hydrolase YheT, putative||Alpha/Beta hydrolase fold
ENSRNOG00000025757	Myh6	IQ motif, EF-hand binding site||Myosin head, motor domain||Myosin tail||Myosin, N-terminal, SH3-like||P-loop containing nucleoside triphosphate hydrolase||Prefoldin||Tropomyosin
ENSRNOG00000025793	Usp31	Peptidase C19, ubiquitin carboxyl-terminal hydrolase||Ubiquitin carboxyl-terminal hydrolase-like domain||Ubiquitin-related domain
ENSRNOG00000025808	Aars2	Alanine-tRNA ligase, class IIc||Alanine-tRNA ligase, class IIc, anti-codon-binding domain||Alanyl-tRNA synthetase, class IIc, N-terminal||Alanyl-tRNA synthetase, class IIc, core domain||Threonyl/alanyl tRNA synthetase, SAD||Threonyl/alanyl tRNA synthetase, class II-like, putative editing domain
ENSRNOG00000025889	Gnas	Neuroendocrine-specific golgi P55
ENSRNOG00000026447	Ptchd2	Membrane transport protein, MMPL domain||Patched||Sterol-sensing domain
ENSRNOG00000026866	Syn3	Synapsin||Synapsin, ATP-binding domain
ENSRNOG00000026914	Dnah1	ATPase, dynein-related, AAA domain||Dynein heavy chain domain||Dynein heavy chain, domain-2||P-loop containing nucleoside triphosphate hydrolase
ENSRNOG00000026941	Tril	Cysteine-rich flanking region, C-terminal||Fibronectin, type III||Leucine-rich repeat||Leucine-rich repeat, typical subtype
ENSRNOG00000027245	Tdrp	-
ENSRNOG00000027259	Faxdc2	Fatty acid hydroxylase
ENSRNOG00000027730	RGD1566243	Filamin/ABP280 repeat-like||Immunoglobulin E-set||Neurexophilin/NXPE
ENSRNOG00000027940	Lppr3	Phosphatidic acid phosphatase type 2/haloperoxidase
ENSRNOG00000027992	Dscam	Fibronectin, type III||Immunoglobulin||Immunoglobulin I-set||Immunoglobulin V-set domain||Immunoglobulin V-set, subgroup||Immunoglobulin subtype||Immunoglobulin subtype 2||Immunoglobulin-like domain
ENSRNOG00000028108	Cytl1	-
ENSRNOG00000028357	Lrrc14b	Leucine-rich repeat
ENSRNOG00000028362	LOC689991	-
ENSRNOG00000028404	Ppp1r1b	Protein phosphatase inhibitor, 1DARPP-32
ENSRNOG00000028656	Ccdc108	PapD-like
ENSRNOG00000028768	LOC100911495	Guanylate-binding protein, C-terminal||Guanylate-binding protein, N-terminal||P-loop containing nucleoside triphosphate hydrolase
ENSRNOG00000028814	Oasl2	2'-5'-oligoadenylate synthetase 1, domain 2/C-terminal||2-5-oligoadenylate synthetase, N-terminal||Rad60/SUMO-like domain||Ubiquitin-like||Ubiquitin-related domain
ENSRNOG00000028895	Rtp4	-
ENSRNOG00000028946	Cdc42ep4	CRIB domain
ENSRNOG00000028992	Acan	C-type lectin||C-type lectin fold||EGF-like calcium-binding domain||Epidermal growth factor-like domain||Immunoglobulin V-set domain||Immunoglobulin V-set, subgroup||Immunoglobulin subtype||Immunoglobulin-like domain||Link||Sushi/SCR/CCP||Type-2 ice-structuring protein
ENSRNOG00000029148	Pdgfd	CUB domain||Cystine-knot cytokine||PDGF/VEGF domain
ENSRNOG00000029195	Uba7	Molybdenum cofactor biosynthesis, MoeB||UBA/THIF-type NAD/FAD binding fold||Ubiquitin-activating enzyme||Ubiquitin/SUMO-activating enzyme E1
ENSRNOG00000029260	Pitpnm2	DDHD||HAD-like domain||LNS2, Lipin/Ned1/Smp2||Phosphatidylinositol transfer protein
ENSRNOG00000029370	Abhd3	AB-hydrolase YheT, putative||Alpha/Beta hydrolase fold||Alpha/beta hydrolase fold-1
ENSRNOG00000029386	RT1-N2	Immunoglobulin C1-set||Immunoglobulin-like domain||MHC class I alpha chain||MHC class I alpha chain, alpha1 alpha2 domains||MHC classes I/II-like antigen recognition protein
ENSRNOG00000029450	-//-
ENSRNOG00000029510	Plxnb1	IPT domain||Immunoglobulin E-set||Pheromone/general odorant binding protein, PBP/GOBP, domain||Plexin||Plexin, cytoplasmic RasGAP domain||Plexin-like fold||Rho GTPase activation protein||Sema domain
ENSRNOG00000029528	Cbs	CBS domain||Cystathionine beta-synthase||Tryptophan synthase beta subunit-like PLP-dependent enzyme
ENSRNOG00000029658	Rnf213	AAA+ ATPase domain||Death-like domain||P-loop containing nucleoside triphosphate hydrolase||Serum albumin-like||Zinc finger, C3HC4 RING-type||Zinc finger, RING-type
ENSRNOG00000029866	Dennd6b	AVL9/DENND6 domain||Arf3-interacting protein 1, N-terminal domain||DENN domain
ENSRNOG00000029938	Pik3c2b	Armadillo-type fold||C2 domain||Phosphatidylinositol 3-/4-kinase, catalytic domain||Phosphatidylinositol 3-kinase Ras-binding (PI3K RBD) domain||Phosphatidylinositol 3-kinase, C2 domain||Phosphoinositide 3-kinase, accessory (PIK) domain||Phox homologous domain||Protein kinase-like domain||Ubiquitin-related domain
ENSRNOG00000029980	Zbtb16	BTB/POZ||BTB/POZ fold||BTB/POZ-like||Zinc finger, C2H2||Zinc finger, C2H2-like
ENSRNOG00000030151	Thsd7a	Thrombospondin, type 1 repeat
ENSRNOG00000030467	Ube2l6	Ubiquitin-conjugating enzyme, E2||Ubiquitin-conjugating enzyme/RWD-like
ENSRNOG00000030719	Csmd1	CUB domain||Sushi/SCR/CCP
ENSRNOG00000030729	C4b	Alpha-2-macroglobulin||Alpha-2-macroglobulin, N-terminal||Alpha-2-macroglobulin, N-terminal 2||Alpha-2-macroglobulin, thiol-ester bond-forming||Alpha-macroglobulin complement component||Alpha-macroglobulin, receptor-binding||Anaphylatoxin, complement system||Anaphylatoxin, complement system domain||Anaphylatoxin/fibulin||Netrin domain||Netrin module, non-TIMP type||Terpenoid cyclases/protein pren…
ENSRNOG00000030808	Oas1f	2'-5'-oligoadenylate synthetase 1, domain 2/C-terminal||2-5-oligoadenylate synthetase, N-terminal
ENSRNOG00000030920	Rtn4r	Cysteine-rich flanking region, C-terminal||Leucine-rich repeat||Leucine-rich repeat, typical subtype
ENSRNOG00000031138	Irgm	Interferon-inducible GTPase||P-loop containing nucleoside triphosphate hydrolase
ENSRNOG00000031612	Gls2	Ankyrin repeat||Ankyrin repeat-containing domain||Beta-lactamase/transpeptidase-like||Glutaminase
ENSRNOG00000031643	Dchs1	Cadherin||Cadherin-like
ENSRNOG00000031671	Rasgef1a	Ras guanine nucleotide exchange factor domain||Ras guanine-nucleotide exchange factors catalytic domain||Ras-like guanine nucleotide exchange factor, N-terminal
ENSRNOG00000031834	Nkain4	Na,K-Atpase Interacting protein
ENSRNOG00000032048	Zfp462	Adenylate cyclase-associated CAP, N-terminal||Zinc finger, C2H2||Zinc finger, C2H2-like
ENSRNOG00000032596	RT1-T24-1	Immunoglobulin C1-set||Immunoglobulin-like domain||MHC class I alpha chain||MHC class I alpha chain, alpha1 alpha2 domains||MHC classes I/II-like antigen recognition protein
ENSRNOG00000032656	Ptprt	Concanavalin A-like lectin/glucanases superfamily||Fibronectin, type III||Immunoglobulin-like domain||MAM domain||Protein-tyrosine phosphatase, catalytic||Protein-tyrosine phosphatase, receptor/non-receptor type||Protein-tyrosine phosphatase-like||Protein-tyrosine/Dual specificity phosphatase
ENSRNOG00000033087	Cdh23	Cadherin||Cadherin-like
ENSRNOG00000033119	Plcb4	C2 domain||PLC-like phosphodiesterase, TIM beta/alpha-barrel domain||Phosphatidylinositol-4, 5-bisphosphate phosphodiesterase beta||Phosphatidylinositol-4, 5-bisphosphate phosphodiesterase beta, conserved site||Phosphoinositide phospholipase C family||Phospholipase C, phosphatidylinositol-specific , X domain||Phospholipase C, phosphatidylinositol-specific, Y domain||Phospholipase C, phosphoinosit…
ENSRNOG00000033202	-//-
ENSRNOG00000033262	Reep6	TB2/DP1/HVA22-related protein
ENSRNOG00000033397	Adamts20	ADAM-TS Spacer 1||Peptidase M12B, ADAM-TS||Peptidase M12B, ADAM/reprolysin||Peptidase M12B, GON-ADAMTSs||Peptidase M12B, propeptide||Thrombospondin, type 1 repeat
ENSRNOG00000033496	Igdcc4	Fibronectin, type III||Immunoglobulin||Immunoglobulin I-set||Immunoglobulin subtype||Immunoglobulin subtype 2||Immunoglobulin-like domain
ENSRNOG00000033508	Mink1	Citron-like||Protein kinase domain||Protein kinase-like domain||Serine-threonine/tyrosine-protein kinase catalytic domain||Serine/threonine/dual specificity protein kinase, catalytic domain||Tyrosine-protein kinase, catalytic domain
ENSRNOG00000033791	Apc2	Adenomatous polyposis coli domain||Adenomatous polyposis coli protein basic domain||Adenomatous polyposis coli protein, cysteine-rich repeat||Armadillo||Armadillo-type fold||Prefoldin||SAMP
ENSRNOG00000034007	Nr3c2	Nuclear hormone receptor, ligand-binding||Nuclear hormone receptor, ligand-binding, core||Zinc finger, nuclear hormone receptor-type
ENSRNOG00000034075	Ube2ql1	Ubiquitin-conjugating enzyme, E2||Ubiquitin-conjugating enzyme/RWD-like
ENSRNOG00000034191	Fmo1	Dimethylaniline monooxygenase, N-oxide-forming||Flavin monooxygenase (FMO) 1||Flavin monooxygenase (FMO) 2||Flavin monooxygenase (FMO) 3||Flavin monooxygenase FMO||Flavin monooxygenase-like||Pyridine nucleotide-disulphide oxidoreductase, FAD/NAD(P)-binding domain
ENSRNOG00000036672	Sectm1a	-
ENSRNOG00000036680	Notum	Protein notum homologue
ENSRNOG00000037198	Usp18	Peptidase C19, ubiquitin carboxyl-terminal hydrolase||Ubiquitin carboxyl-terminal hydrolase-like domain
ENSRNOG00000037248	Plxna3	IPT domain||Immunoglobulin E-set||Plexin||Plexin, cytoplasmic RasGAP domain||Plexin-like fold||Rho GTPase activation protein||Sema domain
ENSRNOG00000037291	Plxnb3	IPT domain||Immunoglobulin E-set||Plexin||Plexin, cytoplasmic RasGAP domain||Plexin-like fold||Rho GTPase activation protein||Sema domain
ENSRNOG00000037371	XAF1	TRAF-like
ENSRNOG00000037505	Ulk1	Lipopolysaccharide kinase||Protein kinase domain||Protein kinase-like domain||RIO-like kinase||Serine-threonine/tyrosine-protein kinase catalytic domain||Serine/threonine-protein kinase, C-terminal||Serine/threonine/dual specificity protein kinase, catalytic domain||Tyrosine-protein kinase, catalytic domain
ENSRNOG00000037667	Ccdc162	-
ENSRNOG00000037668	LOC102554658	-
ENSRNOG00000037695	Sgpp2	Phosphatidic acid phosphatase type 2/haloperoxidase
ENSRNOG00000037744	LOC100910735	2'-5'-oligoadenylate synthetase 1, domain 2/C-terminal||2-5-oligoadenylate synthetase, N-terminal||Nucleotidyl transferase domain
ENSRNOG00000037871	Sfxn5	Tricarboxylate/iron carrier
ENSRNOG00000037957	Aifm3	FAD-dependent pyridine nucleotide-disulphide oxidoreductase||FAD/NAD-linked reductase, dimerisation domain||Pyridine nucleotide-disulphide oxidoreductase, FAD/NAD(P)-binding domain||Pyridine nucleotide-disulphide oxidoreductase, NAD-binding domain||Pyridine nucleotide-disulphide oxidoreductase, class-II||Rieske [2Fe-2S] iron-sulphur domain
ENSRNOG00000038004	Zfp804a	Zinc finger, double-stranded RNA binding
ENSRNOG00000038102	Elmod3	Engulfment/cell motility, ELMO
ENSRNOG00000038319	Akr1c19	Aldo/keto reductase subgroup||NADP-dependent oxidoreductase domain
ENSRNOG00000039086	Ccdc153	t-SNARE
ENSRNOG00000039152	Frem3	Cadherin-like||Na-Ca exchanger/integrin-beta4
ENSRNOG00000039890	Abcg3l3	ABC transporter-like||ABC-2 type transporter||P-loop containing nucleoside triphosphate hydrolase
ENSRNOG00000042235	-//-
ENSRNOG00000042620	Marveld1	-
ENSRNOG00000042686	-//-
ENSRNOG00000042731	Slc25a18	Mitochondrial carrier domain||Mitochondrial carrier protein||Mitochondrial substrate/solute carrier
ENSRNOG00000042990	-//-
ENSRNOG00000043102	Bahcc1	Bromo adjacent homology (BAH) domain
ENSRNOG00000043151	Cntln	-
ENSRNOG00000045636	Fasn	Acyl carrier protein-like||Acyl transferase||Acyl transferase/acyl hydrolase/lysophospholipase||Alcohol dehydrogenase, C-terminal||Alpha/Beta hydrolase fold||Beta-ketoacyl synthase, C-terminal||Beta-ketoacyl synthase, N-terminal||GroES (chaperonin 10)-like||Malonyl-CoA ACP transacylase, ACP-binding||Methyltransferase type 12||Polyketide synthase, KR||Polyketide synthase, acyl transferase domain||…
ENSRNOG00000045924	LOC100909797	Immunoglobulin C1-set||Immunoglobulin-like domain||MHC class I alpha chain||MHC class I alpha chain, alpha1 alpha2 domains||MHC classes I/II-like antigen recognition protein
ENSRNOG00000046149	-//-
ENSRNOG00000046333	-//-
ENSRNOG00000046360	Dact3	-
ENSRNOG00000046561	LOC102552895	Leucine-rich repeat||Leucine-rich repeat, ribonuclease inhibitor subtype||Leucine-rich repeat, typical subtype
ENSRNOG00000046621	-//-
ENSRNOG00000046683	RGD1566307	Immunoglobulin subtype||Immunoglobulin subtype 2||Immunoglobulin-like domain
ENSRNOG00000046852	B3gat2	Glycosyl transferase, family 43||Nucleotide-diphospho-sugar transferases
ENSRNOG00000046912	Nr1d2	Nuclear hormone receptor, ligand-binding||Nuclear hormone receptor, ligand-binding, core||Steroid hormone receptor||Zinc finger, nuclear hormone receptor-type
ENSRNOG00000047023	Aldh1l1	10-formyltetrahydrofolate dehydrogenase||Acyl carrier protein-like||Aldehyde dehydrogenase domain||Aldehyde/histidinol dehydrogenase||Formyl transferase, C-terminal||Formyl transferase, C-terminal-like||Formyl transferase, N-terminal
ENSRNOG00000047218	Clic5	Glutathione S-transferase, C-terminal-like||Intracellular chloride channel||Thioredoxin-like fold
ENSRNOG00000047307	Cntfr	Fibronectin, type III||Immunoglobulin||Immunoglobulin subtype||Immunoglobulin subtype 2||Immunoglobulin-like domain
ENSRNOG00000047505	Tubb4a	Alpha tubulin||Beta tubulin||Delta tubulin||Epsilon tubulin||Gamma tubulin||Misato Segment II tubulin-like domain||Tubulin||Tubulin/FtsZ, 2-layer sandwich domain||Tubulin/FtsZ, C-terminal||Tubulin/FtsZ, GTPase domain
ENSRNOG00000047711	-//-
ENSRNOG00000048004	Gareml	Sterile alpha motif/pointed domain
ENSRNOG00000048095	RGD1564801	Histidine acid phosphatase, eukaryotic||Histidine phosphatase superfamily||Histidine phosphatase superfamily, clade-2
ENSRNOG00000048363	Dnah5	AAA+ ATPase domain||ATPase, dynein-related, AAA domain||Dynein heavy chain, domain-1||Dynein heavy chain, domain-2||P-loop containing nucleoside triphosphate hydrolase
ENSRNOG00000048782	Wnt7a	Wnt||Wnt-7 protein
ENSRNOG00000049282	Oas2	2'-5'-oligoadenylate synthetase 1, domain 2/C-terminal||2-5-oligoadenylate synthetase, N-terminal||Nucleotidyl transferase domain
ENSRNOG00000049614	-//-
ENSRNOG00000049719	-//-
ENSRNOG00000049994	Ifi44l	P-loop containing nucleoside triphosphate hydrolase
ENSRNOG00000050091	Efcab1	EF-hand domain
ENSRNOG00000050378	-//-
ENSRNOG00000050638	-//-
Novel00054	-//-
Novel00056	-//-
Novel00061	-//-
Novel00062	-//-
Novel00070	-//-
Novel00101	--	hypothetical protein V492_00250, partial [Pseudogymnoascus pannorum VKM F-4246]
Novel00139	--	Azf1p [Rhizophagus irregularis DAOM 197198w]
Novel00154	--	hypothetical protein GLOINDRAFT_194367 [Rhizophagus irregularis DAOM 181602]
Novel00210	--	hypothetical protein RO3G_04215 [Rhizopus delemar RA 99-880]
Novel00214	-//-
Novel00225	-//-
Novel00226	-//-
Novel00233	-//-
Novel00242	-//-
Novel00256	-//-
Novel00272	-//-
Novel00277	-//-
Novel00366	-//-
Novel00377	-//-
Novel00409	-//-
Novel00412	-//-
Novel00479	-//-
Novel00484	--	hypothetical protein BATDEDRAFT_25191 [Batrachochytrium dendrobatidis JAM81]>gi|328770491|gb|EGF80533.1| hypothetical protein BATDEDRAFT_25191 [Batrachochytrium dendrobatidis JAM81]
Novel00519	-//-
Novel00526	--	reverse transcriptase, partial [Rhizoctonia solani 123E]
Novel00561	-//-
Novel00570	-//-
Novel00575	-//-
Novel00602	-//-
Novel00612	-//-
Novel00618	-//-
Novel00619	-//-
Novel00649	-//-
Novel00678	-//-
Novel00680	-//-
Novel00682	-//-
Novel00717	-//-
Novel00738	-//-
Novel00753	-//-
Novel00760	-//-
Novel00881	-//-
Novel00887	-//-
Novel00898	-//-
Novel00929	--	hypothetical protein MVEG_10829 [Mortierella verticillata NRRL 6337]
Novel01009	--	hypothetical protein BN946_scf184813.g10 [Trametes cinnabarina]
Novel01105	-//-
Novel01128	-//-
Novel01136	-//-
Novel01184	-//-
Novel01213	-//-
Novel01281	-//-
Novel01438	-//-
Novel01440	-//-
Novel01443	-//-
Novel01455	-//-
Novel01466	-//-
Novel01480	-//-
Novel01501	-//-
Novel01506	-//-
Novel01510	-//-
Novel01538	-//-
Novel01560	-//-
Novel01603	-//-
Novel01629	-//-
Novel01639	-//-
Novel01640	-//-
Novel01726	-//-
Novel01759	-//-
Novel01774	-//-
Novel01779	--	Azf1p [Rhizophagus irregularis DAOM 197198w]
Novel01894	-//-
Novel01922	-//-
Novel01949	-//-
Novel01962	--	alpha-tubulin [Paracoccidioides sp. 'lutzii' Pb01]>gi|226282120|gb|EEH37686.1| alpha-tubulin [Paracoccidioides sp. 'lutzii' Pb01]
ENSRNOG00000000017	Steap1	Ferric reductase transmembrane component-like domain
ENSRNOG00000000024	Hebp1	Regulatory factor, effector binding domain||SOUL haem-binding protein
ENSRNOG00000000073	Tmed5	GOLD
ENSRNOG00000000122	Ak2	Adenylate kinase subfamily||Adenylate kinase, active site lid domain||Adenylate kinase/UMP-CMP kinase||P-loop containing nucleoside triphosphate hydrolase
ENSRNOG00000000123	Rnf19b	-
ENSRNOG00000000156	Megf6	EGF-like calcium-binding domain||EGF-like domain, extracellular||EGF-like, laminin||EMI domain||Epidermal growth factor-like domain||Insulin-like growth factor binding protein, N-terminal
ENSRNOG00000000158	Cdo1	Cysteamine dioxygenase||Cysteine dioxygenase type I||RmlC-like cupin domain
ENSRNOG00000000187	Csf2rb	Cytokine IL-3/IL-5/GM-CSF receptor common beta chain||Fibronectin, type III||Growth hormone/erythropoietin receptor, ligand binding||Interferon alpha/beta receptor, beta chain||Interleukin-6 receptor alpha, binding
ENSRNOG00000000204	Syncrip	HnRNP R/Q splicing factor||RNA recognition motif domain
ENSRNOG00000000239	Ccl7	Chemokine interleukin-8-like domain
ENSRNOG00000000466	Hsd17b8	2,3-dihydro-2,3-dihydroxybenzoate dehydrogenase||Glucose/ribitol dehydrogenase||Polyketide synthase, KR||Polyketide synthase/Fatty acid synthase, KR||Short-chain dehydrogenase/reductase SDR
ENSRNOG00000000485	Bak1	Bcl2-like||Blc2 family
ENSRNOG00000000488	Hmga1	AT hook, DNA-binding motif||AT hook-like||High mobility group, HMG-I/HMG-Y
ENSRNOG00000000490	Rps10	Plectin/S10, N-terminal
ENSRNOG00000000503	Ppard	Nuclear hormone receptor, ligand-binding||Nuclear hormone receptor, ligand-binding, core||Peroxisome proliferator-activated receptor||Peroxisome proliferator-activated receptor, alpha||Peroxisome proliferator-activated receptor, beta||Steroid hormone receptor||Zinc finger, nuclear hormone receptor-type
ENSRNOG00000000505	Rpl10a	Ribosomal protein L1||Ribosomal protein L1-like||Ribosomal protein L1/ribosomal biogenesis protein
ENSRNOG00000000529	Pim1	Lipopolysaccharide kinase||Protein kinase domain||Protein kinase-like domain||Serine-threonine/tyrosine-protein kinase catalytic domain||Serine/threonine/dual specificity protein kinase, catalytic domain||Tyrosine-protein kinase, catalytic domain
ENSRNOG00000000587	Rpf2	Brix domain
ENSRNOG00000000596	Fyn	Protein kinase domain||Protein kinase-like domain||SH2 domain||SH3 domain||Serine-threonine/tyrosine-protein kinase catalytic domain||Serine/threonine/dual specificity protein kinase, catalytic domain||Tyrosine-protein kinase, catalytic domain||Variant SH3 domain
ENSRNOG00000000632	Cdk1	Protein kinase domain||Protein kinase-like domain||Serine-threonine/tyrosine-protein kinase catalytic domain||Serine/threonine/dual specificity protein kinase, catalytic domain||Tyrosine-protein kinase, catalytic domain
ENSRNOG00000000692	Ung	Uracil-DNA glycosylase||Uracil-DNA glycosylase-like
ENSRNOG00000000800	Man1a1	Glycoside hydrolase, family 47
ENSRNOG00000000814	Fabp7	Calycin-like||Cytosolic fatty-acid binding||Lipocalin/cytosolic fatty-acid binding domain
ENSRNOG00000000816	Ppp1r18	-
ENSRNOG00000000818	Nrm	NnrU
ENSRNOG00000000826	Flot1	Band 7 protein
ENSRNOG00000000837	Tnf	Tumour necrosis factor||Tumour necrosis factor alpha||Tumour necrosis factor domain||Tumour necrosis factor-like domain
ENSRNOG00000000853	Aif1	EF-hand domain
ENSRNOG00000000855	Lst1	Leukocyte-specific transcript 1, LST-1
ENSRNOG00000000907	Alox5ap	5-lipoxygenase-activating protein||Membrane-associated, eicosanoid/glutathione metabolism (MAPEG) protein
ENSRNOG00000000923	Cct6a	Chaperone tailless complex polypeptide 1 (TCP-1)||Chaperonin Cpn60||Chaperonin Cpn60/TCP-1||GroEL-like apical domain||T-complex protein 1, zeta subunit
ENSRNOG00000000938	Ran	Mitochondrial Rho-like||P-loop containing nucleoside triphosphate hydrolase||Ran GTPase||Small GTP-binding protein domain||Small GTPase superfamily||Small GTPase superfamily, ARF/SAR type||Small GTPase superfamily, Rab type||Small GTPase superfamily, Ras type||Small GTPase superfamily, Rho type
ENSRNOG00000000954	Rpo1-3	-
ENSRNOG00000000991	Arpc1b	ARP2/3 complex, 41kDa subunit (p41-arc)||WD40 repeat||WD40-repeat-containing domain
ENSRNOG00000000994	Stxbp2	Sec1-like protein
ENSRNOG00000001006	Nptx2	Concanavalin A-like lectin/glucanases superfamily||Pentaxin
ENSRNOG00000001044	Aimp2	Glutathione S-transferase, C-terminal||Glutathione S-transferase, C-terminal-like
ENSRNOG00000001053	Tmed2	GOLD
ENSRNOG00000001056	Snapc2	Small nuclear RNA activating complex subunit 2-like
ENSRNOG00000001086	Vps37b	Modifier of rudimentary, Modr
ENSRNOG00000001148	Rplp0	Ribosomal protein L10/L12||Ribosomal protein L10/acidic P0
ENSRNOG00000001195	Trpv4	Ankyrin repeat||Ankyrin repeat-containing domain||Ion transport domain||Transient receptor potential channel||Transient receptor potential channel, vanilloid 1-4||Transient receptor potential channel, vanilloid 4
ENSRNOG00000001201	Cstb	Proteinase inhibitor I25, cystatin||Proteinase inhibitor I25A, stefin A
ENSRNOG00000001204	Ankrd13a	Ankyrin repeat||Ankyrin repeat domain-containing protein 13||Ankyrin repeat-containing domain||Ubiquitin interacting motif
ENSRNOG00000001210	Pwp2	G-protein beta WD-40 repeat||Quinonprotein alcohol dehydrogenase-like superfamily||Small-subunit processome, Utp12||WD40 repeat||WD40-repeat-containing domain
ENSRNOG00000001214	Pfkl	6-phosphofructokinase, eukaryotic type||Phosphofructokinase||Phosphofructokinase domain
ENSRNOG00000001224	Itgb2	EGF-like domain, extracellular||Integrin beta subunit||Integrin beta subunit, N-terminal||Integrin beta subunit, cytoplasmic domain||Integrin beta subunit, tail||Plexin-like fold||von Willebrand factor, type A
ENSRNOG00000001229	Col18a1	C-type lectin fold||Collagen triple helix repeat||Collagenase NC10/endostatin||Concanavalin A-like lectin/glucanases superfamily||Laminin G domain
ENSRNOG00000001253	Eif3b	Eukaryotic translation initiation factor 3 subunit B||RNA recognition motif domain||Translation initiation factor, beta propellor-like domain
ENSRNOG00000001277	Mafk	Basic leucine zipper domain, Maf-type||Basic-leucine zipper domain||Transcription factor, Skn-1-like, DNA-binding domain
ENSRNOG00000001349	Mcm7	AAA+ ATPase domain||ATPase, dynein-related, AAA domain||DNA replication licensing factor Mcm7||Magnesium chelatase, ChlI subunit||Mini-chromosome maintenance complex protein 4||Mini-chromosome maintenance, DNA-dependent ATPase||Nucleic acid-binding, OB-fold||P-loop containing nucleoside triphosphate hydrolase
ENSRNOG00000001397	Rbm19	RNA recognition motif domain||RNA recognition motif domain, eukaryote
ENSRNOG00000001414	Serpine1	Serpin domain
ENSRNOG00000001415	Ap1s1	AP complex, mu/sigma subunit||Adaptor protein complex, sigma subunit||Longin-like domain
ENSRNOG00000001417	Plod3	Nucleotide-diphospho-sugar transferases||Oxoglutarate/iron-dependent dioxygenase||Prolyl 4-hydroxylase, alpha subunit
ENSRNOG00000001441	Tmem120a	TMPIT-like
ENSRNOG00000001490	Pdcd2	Programmed cell death protein 2, C-terminal||Zinc finger, MYND-type
ENSRNOG00000001501	Snrpa	RNA recognition motif domain
ENSRNOG00000001514	Cdca7	Zinc-finger domain of monoamine-oxidase A repressor R1
ENSRNOG00000001524	Hat1	Acyl-CoA N-acyltransferase||Histone acetyl transferase HAT1 N-terminal||Histone acetyltransferase type B, catalytic subunit
ENSRNOG00000001525	Igsf11	Immunoglobulin I-set||Immunoglobulin V-set domain||Immunoglobulin subtype||Immunoglobulin subtype 2||Immunoglobulin-like domain
ENSRNOG00000001528	Gap43	IQ motif, EF-hand binding site||Neuromodulin (GAP-43)||Neuromodulin (GAP-43), C-terminal||Neuromodulin gap junction N-terminal
ENSRNOG00000001556	Hnrnpa3-ps1	RNA recognition motif domain
ENSRNOG00000001607	Adamts1	ADAM, cysteine-rich||ADAM-TS Spacer 1||Peptidase M12B, ADAM-TS||Peptidase M12B, ADAM-TS1||Peptidase M12B, ADAM/reprolysin||Peptidase M12B, propeptide||Thrombospondin, type 1 repeat
ENSRNOG00000001611	Rpl24	Ribosomal protein L24e-related||TRASH domain
ENSRNOG00000001647	Ets2	Ets domain||Pointed domain||Sterile alpha motif/pointed domain||Transforming protein C-ets
ENSRNOG00000001680	-//-
ENSRNOG00000001692	Chaf1b	G-protein, beta subunit||Translation initiation factor, beta propellor-like domain||WD40 repeat||WD40-repeat-containing domain
ENSRNOG00000001701	Cbr3	Glucose/ribitol dehydrogenase||Polyketide synthase, KR||Short-chain dehydrogenase/reductase SDR
ENSRNOG00000001704	Runx1	Acute myeloid leukemia 1 protein (AML1)/Runt||Runt domain||Runt-related transcription factor RUNX||Runx, C-terminal domain||p53-like transcription factor, DNA-binding
ENSRNOG00000001733	Ppp1r2	Protein phosphatase inhibitor 2 (IPP-2)
ENSRNOG00000001783	Tra2b	RNA recognition motif domain
ENSRNOG00000001816	Rfc4	AAA+ ATPase domain||ATPase, AAA-type, core||DNA polymerase III, clamp loader complex, gamma/delta/delta subunit, C-terminal||P-loop containing nucleoside triphosphate hydrolase||Replication factor C, C-terminal domain
ENSRNOG00000001828	Stk38l	Protein kinase domain||Protein kinase, C-terminal||Protein kinase-like domain||Serine-threonine/tyrosine-protein kinase catalytic domain||Serine/threonine/dual specificity protein kinase, catalytic domain||Tyrosine-protein kinase, catalytic domain
ENSRNOG00000001833	Mcm4	ATPase, AAA-3||ATPase, dynein-related, AAA domain||Magnesium chelatase, ChlI subunit||Mini-chromosome maintenance complex protein 4||Mini-chromosome maintenance, DNA-dependent ATPase||Nucleic acid-binding, OB-fold||P-loop containing nucleoside triphosphate hydrolase
ENSRNOG00000001843	Bcl6	BTB/POZ||BTB/POZ fold||BTB/POZ-like||Zinc finger, C2H2||Zinc finger, C2H2-like
ENSRNOG00000001884	RGD1565297	Ran binding domain
ENSRNOG00000001928	Il1rap	Immunoglobulin subtype||Immunoglobulin-like domain||Interleukin-1 receptor type I/II||Toll/interleukin-1 receptor homology (TIR) domain
ENSRNOG00000001979	Rcan1	Calcipressin
ENSRNOG00000002010	Mrps6	Ribosomal protein S6
ENSRNOG00000002032	Ifngr2	Fibronectin, type III||Interferon alpha/beta receptor, beta chain
ENSRNOG00000002045	Anxa3	Annexin||Annexin repeat||Annexin, type III
ENSRNOG00000002101	Paics	Phosphoribosylaminoimidazole carboxylase PurE domain||SAICAR synthetase/ADE2, N-terminal
ENSRNOG00000002128	Ppat	Amidophosphoribosyl transferase||Class II glutamine amidotransferase domain||Nucleophile aminohydrolases, N-terminal||Phosphoribosyltransferase domain||Phosphoribosyltransferase-like
ENSRNOG00000002161	Tlr6	Cysteine-rich flanking region, C-terminal||Leucine-rich repeat||Leucine-rich repeat, typical subtype||Toll-like receptor||Toll/interleukin-1 receptor homology (TIR) domain
ENSRNOG00000002182	2016-09-11	Cell division protein GTP binding||P-loop containing nucleoside triphosphate hydrolase||Septin
ENSRNOG00000002217	Plac8	Uncharacterised protein family Cys-rich
ENSRNOG00000002312	Atp10d	Cation-transporting P-type ATPase, subfamily IV||Cation-transporting P-type ATPase||HAD-like domain||P-type ATPase, A domain||P-type ATPase, cytoplasmic domain N
ENSRNOG00000002335	LOC100911685	Ataxin-2, C-terminal||Elongation factor, GTP-binding domain||P-loop containing nucleoside triphosphate hydrolase||Translation elongation factor EF1A/initiation factor IF2gamma, C-terminal||Translation elongation factor EFTu/EF1A, C-terminal||Translation elongation factor EFTu/EF1A, domain 2||Translation protein, beta-barrel domain
ENSRNOG00000002390	Gnb2l1	G-protein beta WD-40 repeat||WD40 repeat||WD40-repeat-containing domain
ENSRNOG00000002393	Eprs	Aminoacyl-tRNA synthetase, class II||Aminoacyl-tRNA synthetase, class II (G/ H/ P/ S), conserved domain||Anticodon-binding||Glutamyl/glutaminyl-tRNA synthetase||Glutamyl/glutaminyl-tRNA synthetase, class Ib, anti-codon binding domain||Glutamyl/glutaminyl-tRNA synthetase, class Ib, catalytic domain||Glutathione S-transferase, C-terminal-like||Proline-tRNA ligase, class II, C-terminal||Proline-tRNA…
ENSRNOG00000002408	Rbm47	HnRNP R/Q splicing factor||RNA recognition motif domain
ENSRNOG00000002434	Tmem100	-
ENSRNOG00000002460	Serpinb2	Serpin domain
ENSRNOG00000002471	Polq	DEAD/DEAH box helicase domain||DNA polymerase A||DNA-directed DNA polymerase, family A, palm domain||Helicase, C-terminal||Helicase, superfamily 1/2, ATP-binding domain||P-loop containing nucleoside triphosphate hydrolase||Ribonuclease H-like domain
ENSRNOG00000002520	Litaf	LPS-induced tumor necrosis factor alpha factor
ENSRNOG00000002525	Ptgs2	Epidermal growth factor-like domain||Haem peroxidase||Haem peroxidase, animal
ENSRNOG00000002553	Smim14	Uncharacterised protein family, CD034/YQF4
ENSRNOG00000002610	Carhsp1	Cold shock protein||Cold-shock protein, DNA-binding||Nucleic acid-binding, OB-fold
ENSRNOG00000002632	Naca	Nascent polypeptide-associated complex NAC domain||Nascent polypeptide-associated complex subunit alpha||UBA-like
ENSRNOG00000002644	Utp18	WD40 repeat||WD40-repeat-containing domain
ENSRNOG00000002657	Pla2g4a	Acyl transferase/acyl hydrolase/lysophospholipase||C2 domain||Lysophospholipase, catalytic domain
ENSRNOG00000002671	Nme2	Nucleoside diphosphate kinase
ENSRNOG00000002776	Sell	C-type lectin||C-type lectin fold||EGF-like domain, extracellular||Epidermal growth factor-like domain||L-selectin||Selectin superfamily||Sushi/SCR/CCP
ENSRNOG00000002792	Cxcl2	CXC chemokine||Chemokine interleukin-8-like domain
ENSRNOG00000002794	Selp	C-type lectin||C-type lectin fold||Epidermal growth factor-like domain||Selectin superfamily||Sushi/SCR/CCP
ENSRNOG00000002802	Cxcl1	CXC chemokine||Chemokine interleukin-8-like domain
ENSRNOG00000002807	2016-09-09	AIG1||Cell division protein GTP binding||P-loop containing nucleoside triphosphate hydrolase||Ribosome biogenesis GTPase RsgA, putative
ENSRNOG00000002815	F5	Coagulation factor 5/8 C-terminal type domain||Cupredoxin||Galactose-binding domain-like||Multicopper oxidase, type 3
ENSRNOG00000002818	Eftud2	Elongation factor G, III-V domain||Elongation factor, GTP-binding domain||Mitochondrial Rho-like||P-loop containing nucleoside triphosphate hydrolase||Ribosomal protein S5 domain 2-type fold||Small GTP-binding protein domain||Translation elongation factor EFG, V domain||Translation elongation factor EFG/EF2, domain IV||Translation elongation factor EFTu/EF1A, domain 2||Translation protein, beta-b…
ENSRNOG00000002820	LOC24906	CD59 antigen
ENSRNOG00000002914	Trmt1	S-adenosyl-L-methionine-dependent methyltransferase-like||tRNA methyltransferase, Trm1||tRNA transferase Trm5/Tyw2
ENSRNOG00000002918	FAM187A	Immunoglobulin V-set domain||Immunoglobulin subtype||Immunoglobulin-like domain
ENSRNOG00000002919	Gfap	Intermediate filament protein
ENSRNOG00000002946	Socs3	SH2 domain||SOCS protein, C-terminal
ENSRNOG00000002948	Abcc3	AAA+ ATPase domain||ABC transporter type 1, transmembrane domain||ABC transporter, transmembrane domain||ABC transporter-like||Multi drug resistance-associated protein||P-loop containing nucleoside triphosphate hydrolase
ENSRNOG00000002950	Lyl1	Myc-type, basic helix-loop-helix (bHLH) domain
ENSRNOG00000002963	C1ql1	Collagen triple helix repeat||Complement C1q protein||Tumour necrosis factor-like domain
ENSRNOG00000003033	Plcd3	C2 domain||PLC-like phosphodiesterase, TIM beta/alpha-barrel domain||Phosphoinositide phospholipase C family||Phospholipase C, phosphatidylinositol-specific , X domain||Phospholipase C, phosphatidylinositol-specific, Y domain||Phospholipase C, phosphoinositol-specific, EF-hand-like||Pleckstrin homology domain
ENSRNOG00000003064	Bst1	ADP-ribosyl cyclase (CD38/157)
ENSRNOG00000003069	Cd38	ADP-ribosyl cyclase (CD38/157)
ENSRNOG00000003201	LOC100362640	KOW||RNA-binding S4 domain||Ribosomal protein S4e||Ribosomal protein S4e, N-terminal||Ribosomal protein S4e, central region
ENSRNOG00000003208	Ercc6l	DEAD/DEAH box helicase domain||Helicase, C-terminal||Helicase, superfamily 1/2, ATP-binding domain||Helicase/UvrB domain||P-loop containing nucleoside triphosphate hydrolase||SNF2-related||Tetratricopeptide repeat
ENSRNOG00000003256	Ccng1	Cyclin, N-terminal||Cyclin-like
ENSRNOG00000003273	Spata20	Domain of unknown function DUF255||Six-hairpin glycosidase-like||Thioredoxin-like fold
ENSRNOG00000003289	Lap3	Leucine aminopeptidase/peptidase B||Peptidase M17, leucyl aminopeptidase, C-terminal||Peptidase M17, leucyl aminopeptidase, N-terminal
ENSRNOG00000003300	Btg2	Anti-proliferative protein
ENSRNOG00000003524	Lrrc59	Leucine-rich repeat||Leucine-rich repeat, typical subtype
ENSRNOG00000003544	Tbx4	Transcription factor, T-box||p53-like transcription factor, DNA-binding
ENSRNOG00000003546	Tnfrsf12a	Tumour necrosis factor receptor 12
ENSRNOG00000003645	LOC100910156	CARG-binding factor, N-terminal||RNA recognition motif domain
ENSRNOG00000003670	-//-
ENSRNOG00000003696	Prkx	AGC-kinase, C-terminal||Protein kinase domain||Protein kinase-like domain||Serine-threonine/tyrosine-protein kinase catalytic domain||Serine/threonine/dual specificity protein kinase, catalytic domain||Tyrosine-protein kinase, catalytic domain
ENSRNOG00000003703	Mcm6	DNA replication licensing factor Mcm6||Magnesium chelatase, ChlI subunit||Mini-chromosome maintenance, DNA-dependent ATPase||Nucleic acid-binding, OB-fold||P-loop containing nucleoside triphosphate hydrolase
ENSRNOG00000003709	Kmo	Aromatic-ring hydroxylase-like||Monooxygenase, FAD-binding
ENSRNOG00000003745	Atf3	Basic-leucine zipper domain||Fos transforming protein||Transcription factor, Skn-1-like, DNA-binding domain
ENSRNOG00000003806	Gpr65	7TM GPCR, olfactory receptor/chemoreceptor Srsx||G protein-coupled receptor, rhodopsin-like||GPCR, rhodopsin-like, 7TM||Platelet-activating factor receptor||Psychosine receptor
ENSRNOG00000003809	Sat1	Acyl-CoA N-acyltransferase||GNAT domain
ENSRNOG00000003837	Mif4gd	Armadillo-type fold||MIF4G-like, type 3
ENSRNOG00000003863	LOC100910447	-
ENSRNOG00000003890	Nap1l1	Nucleosome assembly protein (NAP)
ENSRNOG00000003895	Rgs1	Regulator of G protein signalling domain||Regulator of G protein signalling superfamily
ENSRNOG00000003917	Uck2	Dephospho-CoA kinase||P-loop containing nucleoside triphosphate hydrolase||Phosphoribulokinase||Phosphoribulokinase/uridine kinase||Uridine kinase like
ENSRNOG00000003954	Il2rg	Fibronectin, type III||Interleukin-6 receptor alpha, binding
ENSRNOG00000003972	LOC100360745	G protein-coupled receptor, rhodopsin-like||GPCR, rhodopsin-like, 7TM||Glycoprotein hormone receptor family||Lutropin-choriogonadotropic hormone receptor||Thyrotropin receptor
ENSRNOG00000003975	Pfn1	Profilin||Profilin, chordates
ENSRNOG00000003984	Apln	-
ENSRNOG00000003998	Sgca	Cadherin-like||Dystroglycan-type cadherin-like||Sarcoglycan alphaepsilon
ENSRNOG00000004019	Phlda1	Adenylate cyclase-associated CAP, N-terminal||Pleckstrin homology domain
ENSRNOG00000004063	Sh3pxd2b	Phox homologous domain||Protein of unknown function DUF1058||SH3 domain||Variant SH3 domain
ENSRNOG00000004100	Trib1	Protein kinase domain||Protein kinase-like domain||Serine-threonine/tyrosine-protein kinase catalytic domain||Serine/threonine/dual specificity protein kinase, catalytic domain
ENSRNOG00000004107	Rpl23	Ribosomal protein L14 domain||Ribosomal protein L14b/L23e
ENSRNOG00000004132	Lasp1	Nebulin repeat||SH3 domain||Variant SH3 domain||Zinc finger, LIM-type
ENSRNOG00000004195	Dtl	WD40 repeat||WD40-repeat-containing domain
ENSRNOG00000004217	Stk10	Polo kinase kinase||Protein kinase domain||Protein kinase-like domain||Serine-threonine/tyrosine-protein kinase catalytic domain||Serine/threonine/dual specificity protein kinase, catalytic domain||Tyrosine-protein kinase, catalytic domain
ENSRNOG00000004234	Mgat2	N-acetylglucosaminyltransferase II||Nucleotide-diphospho-sugar transferases
ENSRNOG00000004247	Nhp2	50S ribosomal protein L30e-like||H/ACA ribonucleoprotein complex, subunit Nhp2, eukaryote||Ribosomal protein L7Ae/L30e/S12e/Gadd45||Ribosomal protein L7Ae/L8/Nhp2 family
ENSRNOG00000004273	Ifitm1	CD225/Dispanin family
ENSRNOG00000004282	Arl4a	Elongation factor, GTP-binding domain||Gtr1/RagA G protein||Mitochondrial Rho-like||P-loop containing nucleoside triphosphate hydrolase||Signal recognition particle receptor, beta subunit||Small GTP-binding protein domain||Small GTPase superfamily||Small GTPase superfamily, ARF type||Small GTPase superfamily, ARF/SAR type||Small GTPase superfamily, Rab type||Small GTPase superfamily, Ras type||Sm…
ENSRNOG00000004284	Btg1	Anti-proliferative protein
ENSRNOG00000004309	Actn1	Calmodulin-regulated spectrin-associated protein, CH domain||Calponin homology domain||EF-hand domain||EF-hand, Ca insensitive||Spectrin repeat||Spectrin/alpha-actinin
ENSRNOG00000004332	Egfr	EGF receptor, L domain||Furin-like cysteine-rich domain||Furin-like repeat||Insulin-like growth factor binding protein, N-terminal||Protein kinase domain||Protein kinase-like domain||Serine-threonine/tyrosine-protein kinase catalytic domain||Serine/threonine/dual specificity protein kinase, catalytic domain||Tyrosine protein kinase, EGF/ERB/XmrK receptor||Tyrosine-protein kinase, catalytic domain
ENSRNOG00000004373	Ddx39a	DEAD/DEAH box helicase domain||Helicase, C-terminal||Helicase, superfamily 1/2, ATP-binding domain||P-loop containing nucleoside triphosphate hydrolase||RNA helicase, DEAD-box type, Q motif
ENSRNOG00000004426	LOC100912032	Rad60/SUMO-like domain||Ribosomal protein S27a||Ubiquitin||Ubiquitin-like||Ubiquitin-related domain
ENSRNOG00000004500	Myc	Leucine zipper, Myc||Myc-type, basic helix-loop-helix (bHLH) domain||Transcription regulator Myc||Transcription regulator Myc, N-terminal
ENSRNOG00000004537	Rxrg	Nuclear hormone receptor, ligand-binding||Nuclear hormone receptor, ligand-binding, core||Nuclear/hormone receptor activator site AF-1||Retinoid X receptor/HNF4||Steroid hormone receptor||Transcription factor COUP||Zinc finger, nuclear hormone receptor-type
ENSRNOG00000004603	Srgap1	FCH domain||L-fucose/L-arabinose isomerase, C-terminal||Rho GTPase activation protein||Rho GTPase-activating protein domain||SH3 domain||Variant SH3 domain
ENSRNOG00000004616	Npm1	Nucleoplasmin core domain
ENSRNOG00000004700	Nxt1	Nuclear transport factor 2||Nuclear transport factor 2, eukaryote
ENSRNOG00000004725	Cela1	Peptidase S1||Peptidase S1A, chymotrypsin-type||Trypsin-like cysteine/serine peptidase domain
ENSRNOG00000004726	Mapkapk2	Lipopolysaccharide kinase||Protein kinase domain||Protein kinase-like domain||Serine-threonine/tyrosine-protein kinase catalytic domain||Serine/threonine/dual specificity protein kinase, catalytic domain||Tyrosine-protein kinase, catalytic domain
ENSRNOG00000004741	Rpl19	Ribosomal protein L19/L19e domain
ENSRNOG00000004791	Arf6	Gtr1/RagA G protein||Guanine nucleotide binding protein (G-protein), alpha subunit||Mitochondrial Rho-like||P-loop containing nucleoside triphosphate hydrolase||Signal recognition particle receptor, beta subunit||Small GTP-binding protein domain||Small GTPase superfamily||Small GTPase superfamily, ARF type||Small GTPase superfamily, ARF/SAR type||Small GTPase superfamily, Rab type||Small GTPase s…
ENSRNOG00000004807	Arf2	Gtr1/RagA G protein||Guanine nucleotide binding protein (G-protein), alpha subunit||Mitochondrial Rho-like||P-loop containing nucleoside triphosphate hydrolase||Signal recognition particle receptor, beta subunit||Small GTP-binding protein domain||Small GTPase superfamily||Small GTPase superfamily, ARF type||Small GTPase superfamily, ARF/SAR type||Small GTPase superfamily, Rab type||Small GTPase s…
ENSRNOG00000004820	Sar1b	Guanine nucleotide binding protein (G-protein), alpha subunit||Mitochondrial Rho-like||P-loop containing nucleoside triphosphate hydrolase||Signal recognition particle receptor, beta subunit||Small GTP-binding protein domain||Small GTPase superfamily||Small GTPase superfamily, ARF type||Small GTPase superfamily, ARF/SAR type||Small GTPase superfamily, SAR1-type
ENSRNOG00000004837	Limd1	Zinc finger, LIM-type
ENSRNOG00000004854	Has2	Glycosyltransferase 2-like||Nucleotide-diphospho-sugar transferases
ENSRNOG00000004883	Erh	Enhancer of rudimentary
ENSRNOG00000004904	Pa2g4	Peptidase M24, structural domain||Proliferation-associated protein 1
ENSRNOG00000004968	Ncapg2	Armadillo-type fold||Condensin-2 complex subunit G2
ENSRNOG00000004972	Upp1	Nucleoside phosphorylase domain||Uridine phosphorylase, eukaryotic
ENSRNOG00000005012	Utp14a	Small-subunit processome, Utp14
ENSRNOG00000005037	Kif18a	Kinesin, motor domain||P-loop containing nucleoside triphosphate hydrolase
ENSRNOG00000005039	Tfpi	Proteinase inhibitor I2, Kunitz metazoa||Proteinase inhibitor I2, tissue factor pathway inhibitor
ENSRNOG00000005096	Bzw2	Armadillo-type fold||W2 domain
ENSRNOG00000005115	Asf1b	Histone chaperone, ASF1-like
ENSRNOG00000005126	Pqlc3	Mannose-P-dolichol utilization defect 1 protein||PQ-loop repeat
ENSRNOG00000005154	Fam150b	-
ENSRNOG00000005203	LOC100363239	Protein translocase SEC61 complex, gamma subunit||Protein translocase SecE domain||Protein translocase complex, SecE/Sec61-gamma subunit
ENSRNOG00000005214	Plek	DEP domain||Pleckstrin homology domain
ENSRNOG00000005275	Shmt1	Pyridoxal phosphate-dependent transferase||Serine hydroxymethyltransferase
ENSRNOG00000005302	Slc2a9	General substrate transporter||Major facilitator superfamily||Major facilitator superfamily domain||Major facilitator superfamily domain, general substrate transporter||Sugar/inositol transporter
ENSRNOG00000005350	Pwp1	G-protein beta WD-40 repeat||WD40 repeat||WD40-repeat-containing domain
ENSRNOG00000005374	Lyar	Zinc finger, C2H2, LYAR-type
ENSRNOG00000005387	Rbm3	RNA recognition motif domain
ENSRNOG00000005410	Cdca7l	Zinc-finger domain of monoamine-oxidase A repressor R1
ENSRNOG00000005424	Odc1	Alanine racemase/group IV decarboxylase, C-terminal||Orn/DAP/Arg decarboxylase 2, C-terminal||Orn/DAP/Arg decarboxylase 2, N-terminal||Ornithine decarboxylase||Ornithine/DAP/Arg decarboxylase||PLP-binding barrel
ENSRNOG00000005480	Ybx3	Cold shock protein||Cold-shock protein, DNA-binding||Nucleic acid-binding, OB-fold
ENSRNOG00000005517	Rps26	Ribosomal protein S26e
ENSRNOG00000005524	Pno1	K Homology domain||K Homology domain, type 1
ENSRNOG00000005556	Snrpf	Like-Sm (LSM) domain||Ribonucleoprotein LSM domain||Ribonucleoprotein LSM domain, eukaryotic/archaea-type||Small nuclear ribonucleoprotein SmF
ENSRNOG00000005615	Gadd45a	50S ribosomal protein L30e-like||Ribosomal protein L7Ae/L30e/S12e/Gadd45
ENSRNOG00000005620	Lcp2	SH2 domain||Sterile alpha motif domain||Sterile alpha motif, type 2||Sterile alpha motif/pointed domain
ENSRNOG00000005690	Lmcd1	PET domain||Zinc finger, LIM-type
ENSRNOG00000005710	Rbm7	-
ENSRNOG00000005727	Galnt3	Glycosyltransferase 2-like||Nucleotide-diphospho-sugar transferases||Ricin B lectin domain
ENSRNOG00000005731	Birc3	Baculoviral inhibition of apoptosis protein repeat||CARD domain||Death-like domain||Zinc finger, RING-type
ENSRNOG00000005797	Sla	SH2 domain||SH3 domain
ENSRNOG00000005804	Eif3d	Eukaryotic translation initiation factor 3 subunit D
ENSRNOG00000005807	Ptpn7	Protein-tyrosine phosphatase, KIM-containing||Protein-tyrosine phosphatase, catalytic||Protein-tyrosine phosphatase, receptor/non-receptor type||Protein-tyrosine phosphatase-like||Protein-tyrosine/Dual specificity phosphatase
ENSRNOG00000005809	Arhgdib	Immunoglobulin E-set||RHO protein GDP dissociation inhibitor
ENSRNOG00000005836	Fam49a	Protein of unknown function DUF1394
ENSRNOG00000005871	Il1rn	Cytokine, IL-1-like||Interleukin-1 family||Interleukin-1 receptor antagonist / Interleukin-36
ENSRNOG00000005890	Serbp1	Hyaluronan/mRNA-binding protein
ENSRNOG00000005903	St14	CUB domain||CUB-like domain||Low-density lipoprotein (LDL) receptor class A repeat||Peptidase S1||Peptidase S1A, chymotrypsin-type||Peptidase S1A, matripase||SEA domain||Trypsin-like cysteine/serine peptidase domain
ENSRNOG00000005935	A3galt2	Glycosyl transferase, family 6||Nucleotide-diphospho-sugar transferases
ENSRNOG00000005957	Slc4a7	Band 3 cytoplasmic domain||Bicarbonate transporter, C-terminal||Bicarbonate transporter, eukaryotic||Phosphotransferase/anion transporter||Sodium bicarbonate cotransporter
ENSRNOG00000006066	Tfec	Basic helix-loop-helix leucine zipper transcrition factor MiT/TFE||Myc-type, basic helix-loop-helix (bHLH) domain
ENSRNOG00000006068	Tmem117	-
ENSRNOG00000006079	Psd4	Pleckstrin homology domain||Pleckstrin homology domain, spectrin-type||Sec7 domain
ENSRNOG00000006094	Cd44	C-type lectin fold||CD44 antigen||Link
ENSRNOG00000006118	Klf10	Zinc finger, C2H2||Zinc finger, C2H2-like
ENSRNOG00000006197	Calu	EF-hand domain
ENSRNOG00000006236	Dsn1	Kinetochore-associated protein Dsn1/Mis13
ENSRNOG00000006304	Mdm2	SWIB/MDM2 domain||Zinc finger, RING-type||Zinc finger, RanBP2-type||p53 negative regulator Mdm2/Mdm4
ENSRNOG00000006320	Ptges	Membrane-associated, eicosanoid/glutathione metabolism (MAPEG) protein
ENSRNOG00000006324	Trpc6	Ankyrin repeat||Ankyrin repeat-containing domain||Armadillo-type fold||Ion transport domain||Polycystin cation channel, PKD1/PKD2||Transient receptor ion channel domain||Transient receptor potential channel||Transient receptor potential channel, canonical||Transient receptor potential channel, canonical 6
ENSRNOG00000006325	Rps21	Ribosomal protein S21e
ENSRNOG00000006340	Memo1	MEMO1 family
ENSRNOG00000006345	Sec61b	Protein transport protein SecG/Sec61-beta/Sbh1
ENSRNOG00000006359	Galk1	GHMP kinase N-terminal domain||GHMP kinase, C-terminal domain||Galactokinase||Galactokinase galactose-binding domain||Galactokinase/homoserine kinase||Mevalonate/galactokinase||Ribosomal protein S5 domain 2-type fold
ENSRNOG00000006394	Tbc1d10a	Rab-GTPase-TBC domain
ENSRNOG00000006396	Sdc1	Neurexin/syndecan/glycophorin C||Syndecan/Neurexin domain
ENSRNOG00000006469	Cdk2	Protein kinase domain||Protein kinase-like domain||Serine-threonine/tyrosine-protein kinase catalytic domain||Serine/threonine/dual specificity protein kinase, catalytic domain||Tyrosine-protein kinase, catalytic domain
ENSRNOG00000006487	Casp8ap2	Homeodomain-like
ENSRNOG00000006532	H3f3b	Histone H3/CENP-A||Histone core||Histone-fold
ENSRNOG00000006612	LOC100911550	Protein kinase domain||Protein kinase-like domain||Serine-threonine/tyrosine-protein kinase catalytic domain||Serine/threonine/dual specificity protein kinase, catalytic domain||Tyrosine-protein kinase, catalytic domain
ENSRNOG00000006632	Rps6ka3	AGC-kinase, C-terminal||Lipopolysaccharide kinase||Protein kinase domain||Protein kinase, C-terminal||Protein kinase-like domain||Ribosomal protein S6 kinase II||Serine-threonine/tyrosine-protein kinase catalytic domain||Serine/threonine/dual specificity protein kinase, catalytic domain||Tyrosine-protein kinase, catalytic domain
ENSRNOG00000006681	Rdh10	Glucose/ribitol dehydrogenase||Polyketide synthase, KR||Short-chain dehydrogenase/reductase SDR
ENSRNOG00000006715	Ccr1	7TM GPCR, olfactory receptor/chemoreceptor Srsx||CC chemokine receptor 1||CC chemokine receptor 5||Chemokine receptor family||G protein-coupled receptor, rhodopsin-like||GPCR, rhodopsin-like, 7TM
ENSRNOG00000006731	Spc25	Chromosome segregation protein Spc25
ENSRNOG00000006767	Cst7	Proteinase inhibitor I25, cystatin
ENSRNOG00000006778	Mmp19	Hemopexin-like domain||Hemopexin-like repeats||Peptidase M10, metallopeptidase||Peptidase M10A||Peptidase M10A, stromelysin-type||Peptidase, metallopeptidase||Peptidoglycan binding-like
ENSRNOG00000006828	Baz1a	Bromodomain||DDT domain||DDT domain superfamily||DDT domain, subgroup||WSTF/Acf1/Cbp146||Zinc finger, FYVE/PHD-type||Zinc finger, PHD-finger||Zinc finger, PHD-type
ENSRNOG00000006885	Dbx2	Helix-turn-helix motif||Homeobox domain||Homeodomain, metazoa||Homeodomain-like
ENSRNOG00000006901	Cd320	Low-density lipoprotein (LDL) receptor class A repeat
ENSRNOG00000006921	Rbl1	Cyclin-like||Retinoblastoma-associated protein, A-box||Retinoblastoma-associated protein, B-box||Retinoblastoma-associated protein, N-terminal
ENSRNOG00000006940	Ncf4	Neutrophil cytosol factor P40||Phox homologous domain||Phox/Bem1p||SH3 domain||Variant SH3 domain
ENSRNOG00000006946	Arhgap9	Pleckstrin homology domain||Rho GTPase activation protein||Rho GTPase-activating protein domain||SH3 domain
ENSRNOG00000006961	Snrpb	Like-Sm (LSM) domain||Ribonucleoprotein LSM domain||Ribonucleoprotein LSM domain, eukaryotic/archaea-type||Small ribonucleoprotein associated, SmB/SmN
ENSRNOG00000006992	Rpl7	Ribosomal protein L30, N-terminal||Ribosomal protein L30, ferredoxin-like fold domain||Ribosomal protein L7, eukaryotic
ENSRNOG00000006995	Ano6	Anoctamin
ENSRNOG00000006996	Mms22l	Armadillo-type fold
ENSRNOG00000007002	Lif	Four-helical cytokine-like, core||Leukemia inhibitory factor||Leukemia inhibitory factor /oncostatin
ENSRNOG00000007031	Trim9	B-box, C-terminal||B30.2/SPRY domain||Concanavalin A-like lectin/glucanases superfamily||Fibronectin, type III||SPRY domain||Zinc finger, B-box||Zinc finger, C3HC4 RING-type||Zinc finger, FYVE/PHD-type||Zinc finger, RING-type
ENSRNOG00000007042	Purb	PUR-alpha/beta/gamma, DNA/RNA-binding
ENSRNOG00000007048	Rap1b	Elongation factor, GTP-binding domain||Mitochondrial Rho-like||P-loop containing nucleoside triphosphate hydrolase||Ran GTPase||Small GTP-binding protein domain||Small GTPase superfamily||Small GTPase superfamily, ARF/SAR type||Small GTPase superfamily, Rab type||Small GTPase superfamily, Ras type||Small GTPase superfamily, Rho type
ENSRNOG00000007060	Plin2	Perilipin
ENSRNOG00000007079	Met	IPT domain||Immunoglobulin E-set||Plexin||Plexin-like fold||Protein kinase domain||Protein kinase-like domain||Sema domain||Serine-threonine/tyrosine-protein kinase catalytic domain||Serine/threonine/dual specificity protein kinase, catalytic domain||Tyrosine-protein kinase, HGF/MSP receptor||Tyrosine-protein kinase, catalytic domain
ENSRNOG00000007089	Lgmn	Peptidase C13, legumain
ENSRNOG00000007092	Fgb	Fibrinogen, alpha/beta/gamma chain, C-terminal globular domain||Fibrinogen, alpha/beta/gamma chain, coiled coil domain
ENSRNOG00000007113	Myo1g	Myosin head, motor domain||Myosin tail 2||P-loop containing nucleoside triphosphate hydrolase
ENSRNOG00000007128	Nop56	NOP5, N-terminal||NOSIC||Nop domain
ENSRNOG00000007136	Anxa7	Annexin||Annexin repeat||Annexin, type VII
ENSRNOG00000007152	Bhlhe40	Myc-type, basic helix-loop-helix (bHLH) domain||Orange||Orange subgroup
ENSRNOG00000007159	Ccl2	Chemokine interleukin-8-like domain
ENSRNOG00000007281	Flnc	Calponin homology domain||Filamin/ABP280 repeat||Filamin/ABP280 repeat-like||Immunoglobulin E-set
ENSRNOG00000007284	Slc2a1	General substrate transporter||Glucose transporter, type 1 (GLUT1)||Major facilitator superfamily||Major facilitator superfamily domain||Major facilitator superfamily domain, general substrate transporter||Sugar/inositol transporter
ENSRNOG00000007307	Syde1	C2 domain||Rho GTPase activation protein||Rho GTPase-activating protein domain
ENSRNOG00000007318	Tmx1	Thioredoxin domain||Thioredoxin-like fold
ENSRNOG00000007350	Rac2	Mitochondrial Rho-like||P-loop containing nucleoside triphosphate hydrolase||Ran GTPase||Small GTP-binding protein domain||Small GTPase superfamily||Small GTPase superfamily, ARF/SAR type||Small GTPase superfamily, Rab type||Small GTPase superfamily, Ras type||Small GTPase superfamily, Rho type
ENSRNOG00000007374	Tac1	Protachykinin||Tachykinin
ENSRNOG00000007390	Nfkbia	Ankyrin repeat||Ankyrin repeat-containing domain
ENSRNOG00000007442	Ubl7	UBA-like||Ubiquitin-associated domain/translation elongation factor EF-Ts, N-terminal||Ubiquitin-associated/translation elongation factor EF1B, N-terminal, eukaryote||Ubiquitin-like||Ubiquitin-related domain
ENSRNOG00000007519	Tmem43	Transmembrane protein 43 family
ENSRNOG00000007545	Angptl4	Fibrinogen, alpha/beta/gamma chain, C-terminal globular domain
ENSRNOG00000007564	Evc	-
ENSRNOG00000007582	Zswim4	-
ENSRNOG00000007637	Acer2	Ceramidase
ENSRNOG00000007649	Dnm2	Dynamin GTPase effector||Dynamin central domain||Dynamin superfamily||Dynamin, GTPase domain||P-loop containing nucleoside triphosphate hydrolase||Pleckstrin homology domain
ENSRNOG00000007650	Cd63	Tetraspanin||Tetraspanin, EC2 domain||Tetraspanin/Peripherin
ENSRNOG00000007663	LOC100911372	Ribosomal protein S6, eukaryotic||Ribosomal protein S6e
ENSRNOG00000007679	Cyth4	Pleckstrin homology domain||Sec7 domain
ENSRNOG00000007687	Sema7a	Immunoglobulin-like domain||Plexin||Plexin-like fold||Sema domain
ENSRNOG00000007722	Fam57a	TRAM/LAG1/CLN8 homology domain
ENSRNOG00000007739	Rars	Aminoacyl-tRNA synthetase, class 1a, anticodon-binding||Arginine-tRNA ligase||Arginyl tRNA synthetase N-terminal domain||DALR anticodon binding
ENSRNOG00000007804	C1galt1	Fringe-like||Glycosyl transferase, family 31
ENSRNOG00000007805	Mybl2	C-myb, C-terminal||Homeodomain-like||Myb-like domain||SANT/Myb domain
ENSRNOG00000007886	Orm1	Alpha-1-acid glycoprotein||Calycin-like||Lipocalin/cytosolic fatty-acid binding domain
ENSRNOG00000007888	Fam46b	Domain of unknown function DUF1693
ENSRNOG00000007890	Usp1	Peptidase C19, ubiquitin carboxyl-terminal hydrolase||Ubiquitin carboxyl-terminal hydrolase-like domain
ENSRNOG00000007906	Bub1b	Mad3/BUB1 homology region 1||Protein kinase domain||Protein kinase-like domain
ENSRNOG00000007930	-//-
ENSRNOG00000007939	Naprt1	Nicotinate phosphoribosyltransferase family||Nicotinate phosphoribosyltransferase pncB type||Quinolinate phosphoribosyl transferase, C-terminal
ENSRNOG00000007944	Edem1	Glycoside hydrolase, family 47
ENSRNOG00000008015	Fos	Basic-leucine zipper domain||Fos transforming protein||Transcription factor, Skn-1-like, DNA-binding domain
ENSRNOG00000008048	Plscr1	Scramblase||Tubby C-terminal-like domain
ENSRNOG00000008057	Krt7	Intermediate filament protein||Keratin, type I||Keratin, type II||Prefoldin
ENSRNOG00000008091	Gins1	-
ENSRNOG00000008106	Shmt2	Pyridoxal phosphate-dependent transferase||Serine hydroxymethyltransferase
ENSRNOG00000008108	Ubr7	Zinc finger, FYVE/PHD-type||Zinc finger, N-recognin||Zinc finger, N-recognin, metazoa
ENSRNOG00000008134	Mefv	DAPIN domain||Death-like domain||Zinc finger, B-box
ENSRNOG00000008140	Rpl15	Ribosomal protein L15e||Ribosomal protein L23/L15e core domain
ENSRNOG00000008180	Lyn	Protein kinase domain||Protein kinase-like domain||SH2 domain||SH3 domain||Serine-threonine/tyrosine-protein kinase catalytic domain||Serine/threonine/dual specificity protein kinase, catalytic domain||Tyrosine-protein kinase, catalytic domain||Variant SH3 domain
ENSRNOG00000008187	Ubash3b	Histidine phosphatase superfamily||Histidine phosphatase superfamily, clade-1||RNA ligase/cyclic nucleotide phosphodiesterase||SH3 domain||UBA-like||Ubiquitin-associated domain/translation elongation factor EF-Ts, N-terminal||Ubiquitin-associated/translation elongation factor EF1B, N-terminal, eukaryote
ENSRNOG00000008215	Trim47	B30.2/SPRY domain||Concanavalin A-like lectin/glucanases superfamily||SPRY domain||Zinc finger, B-box||Zinc finger, C3HC4 RING-type||Zinc finger, RING-type
ENSRNOG00000008277	Bag1	BAG domain||Molecular chaperone regulator BAG-1||Ubiquitin-like||Ubiquitin-related domain
ENSRNOG00000008283	B4galt5	Galactosyltransferase, C-terminal||Nucleotide-diphospho-sugar transferases
ENSRNOG00000008292	Hif1a	HIF-1 alpha, transactivation domain, C-terminal||Hypoxia-inducible factor, alpha subunit||Hypoxia-inducible factor-1 alpha||Myc-type, basic helix-loop-helix (bHLH) domain||PAC motif||PAS domain||PAS fold||PAS fold-3
ENSRNOG00000008301	Tagln2	Calponin homology domain||Calponin repeat||Smooth muscle protein/calponin
ENSRNOG00000008409	Myo1f	IQ motif, EF-hand binding site||Myosin head, motor domain||Myosin tail 2||P-loop containing nucleoside triphosphate hydrolase||SH3 domain||Variant SH3 domain
ENSRNOG00000008411	Sec23b	Sec23/Sec24 beta-sandwich||Sec23/Sec24, trunk domain||Zinc finger, Sec23/Sec24-type||von Willebrand factor, type A
ENSRNOG00000008412	Gprc5a	GPCR, family 3, C-terminal
ENSRNOG00000008450	LOC100359539	Ferritin-like superfamily||Ribonucleotide reductase small subunit
ENSRNOG00000008512	Btf3l4	Nascent polypeptide-associated complex NAC domain
ENSRNOG00000008551	Rps7	Ribosomal protein S7e
ENSRNOG00000008555	Rps20	Ribosomal protein S10||Ribosomal protein S10 domain||Ribosomal protein S10, eukaryotic/archaeal
ENSRNOG00000008586	Aldh1l2	Acyl carrier protein-like||Aldehyde dehydrogenase domain||Aldehyde/histidinol dehydrogenase||Formyl transferase, C-terminal||Formyl transferase, C-terminal-like||Formyl transferase, N-terminal
ENSRNOG00000008639	Pabpc1	Polyadenylate binding protein, human types 1, 2, 3, 4||Polyadenylate-binding protein/Hyperplastic disc protein||RNA recognition motif domain||RNA recognition motif domain, eukaryote
ENSRNOG00000008673	Arpc3	ARP2/3 complex, 21kDa subunit (p21-Arc)
ENSRNOG00000008676	Emp1	Epithelial membrane protein EMP-1||PMP-22/EMP/MP20||PMP-22/EMP/MP20/Claudin superfamily
ENSRNOG00000008682	Mtch2	Mitochondrial carrier domain||Mitochondrial substrate/solute carrier
ENSRNOG00000008696	RGD1563365	-
ENSRNOG00000008816	Gpnmb	PKD domain||PKD/Chitinase domain
ENSRNOG00000008822	Fkbp1a	Peptidyl-prolyl cis-trans isomerase, FKBP-type, domain
ENSRNOG00000008885	Chst11	Sulfotransferase
ENSRNOG00000008936	Map3k6	Protein kinase domain||Protein kinase-like domain||Serine-threonine/tyrosine-protein kinase catalytic domain||Serine/threonine/dual specificity protein kinase, catalytic domain||Sterile alpha motif/pointed domain||Tyrosine-protein kinase, catalytic domain
ENSRNOG00000008942	RGD1304963	-
ENSRNOG00000008965	Socs2	SH2 domain||SOCS protein, C-terminal
ENSRNOG00000009005	Slco2a1	Kazal domain||Major facilitator superfamily||Major facilitator superfamily domain||Major facilitator superfamily domain, general substrate transporter||Organic anion transporter polypeptide OATP
ENSRNOG00000009019	Slc6a6	Sodium:neurotransmitter symporter||Sodium:neurotransmitter symporter, taurine
ENSRNOG00000009037	Sulf1	Alkaline-phosphatase-like, core domain||Extracellular sulfatase||Extracellular sulfatase, C-terminal||Sulfatase||Type I phosphodiesterase/nucleotide pyrophosphatase/phosphate transferase
ENSRNOG00000009088	Txnrd1	FAD binding domain||FAD-dependent pyridine nucleotide-disulphide oxidoreductase||FAD/NAD-linked reductase, dimerisation domain||Mercuric reductase||Pyridine nucleotide-disulphide oxidoreductase, FAD/NAD(P)-binding domain||Pyridine nucleotide-disulphide oxidoreductase, NAD-binding domain||Pyridine nucleotide-disulphide oxidoreductase, class-II||Pyridine nucleotide-disulphide oxidoreductase, dimeri…
ENSRNOG00000009094	Nudt4	NUDIX hydrolase domain||NUDIX hydrolase domain-like
ENSRNOG00000009211	C3ar1	7TM GPCR, olfactory receptor/chemoreceptor Srsx||Anaphylatoxin chemotactic receptor family||C3a anaphylatoxin chemotactic receptor||C5a1/C5a2 anaphylatoxin chemotactic receptor||G protein-coupled receptor, rhodopsin-like||GPCR, rhodopsin-like, 7TM
ENSRNOG00000009243	Oaf	-
ENSRNOG00000009245	Exosc2	Nucleic acid-binding, OB-fold
ENSRNOG00000009248	Pnrc2	-
ENSRNOG00000009260	Cnr2	Cannabinoid receptor family||Cannabinoid receptor type 2||G protein-coupled receptor, rhodopsin-like||GPCR, rhodopsin-like, 7TM
ENSRNOG00000009267	B3gnt2	Glycosyl transferase, family 31
ENSRNOG00000009275	Kpnb1	Armadillo||Armadillo-type fold||HEAT||HEAT, type 2||Importin-beta, N-terminal domain
ENSRNOG00000009290	Nup35	Nucleoporin, NUP53||RNA-recognition motif (RRM) Nup35-type domain
ENSRNOG00000009310	Nmd3	NMD3
ENSRNOG00000009311	Fstl3	Follistatin-like, N-terminal||Follistatin/Osteonectin EGF domain||Kazal domain||TB domain
ENSRNOG00000009331	Hck	Protein kinase domain||Protein kinase-like domain||SH2 domain||SH3 domain||Serine-threonine/tyrosine-protein kinase catalytic domain||Serine/threonine/dual specificity protein kinase, catalytic domain||Tyrosine-protein kinase, catalytic domain||Variant SH3 domain
ENSRNOG00000009347	Arhgap25	Pleckstrin homology domain||Rho GTPase activation protein||Rho GTPase-activating protein domain
ENSRNOG00000009348	Nos3	FAD-binding, type 1||Flavodoxin||Flavodoxin/nitric oxide synthase||Flavoprotein pyridine nucleotide cytochrome reductase||Flavoprotein-like||Nitric oxide synthase, N-terminal||Nitric-oxide synthase, eukaryote||Oxidoreductase FAD/NAD(P)-binding||Riboflavin synthase-like beta-barrel
ENSRNOG00000009378	Rpl4	Ribosomal protein L4 domain||Ribosomal protein L4/L1e
ENSRNOG00000009422	Hmgcl	Pyruvate carboxyltransferase
ENSRNOG00000009432	Eif2s1	Nucleic acid-binding, OB-fold||RNA-binding domain, S1||Ribosomal protein S1, RNA-binding domain||Translation initiation factor 2, alpha subunit||Translation initiation factor 2, alpha subunit, C-terminal||Translation initiation factor 2, alpha subunit, middle domain
ENSRNOG00000009439	Eef1a1	Elongation factor, GTP-binding domain||P-loop containing nucleoside triphosphate hydrolase||Translation elongation factor EF1A, eukaryotic/archaeal||Translation elongation factor EF1A/initiation factor IF2gamma, C-terminal||Translation elongation factor EFTu/EF1A, C-terminal||Translation elongation factor EFTu/EF1A, domain 2||Translation protein, beta-barrel domain
ENSRNOG00000009487	Gpr160	GPCR, rhodopsin-like, 7TM
ENSRNOG00000009565	Pdk4	Branched-chain alpha-ketoacid dehydrogenase kinase/Pyruvate dehydrogenase kinase, N-terminal||Histidine kinase-like ATPase, C-terminal domain||Signal transduction histidine kinase, core
ENSRNOG00000009568	Hdac1	Histone deacetylase||Histone deacetylase domain||Histone deacetylase superfamily
ENSRNOG00000009594	Snai1	Zinc finger, C2H2||Zinc finger, C2H2-like
ENSRNOG00000009642	Cct4	Chaperone tailless complex polypeptide 1 (TCP-1)||Chaperonin Cpn60||Chaperonin Cpn60/TCP-1||GroEL-like apical domain||T-complex protein 1, delta subunit
ENSRNOG00000009734	Akr1b8	Aldo/keto reductase subgroup||NADP-dependent oxidoreductase domain
ENSRNOG00000009822	Tlr2	Cysteine-rich flanking region, C-terminal||Leucine-rich repeat||Leucine-rich repeat, typical subtype||Toll-like receptor||Toll/interleukin-1 receptor homology (TIR) domain
ENSRNOG00000009832	Slc39a14	Zinc/iron permease
ENSRNOG00000009850	St3gal4	Glycosyl transferase, family 29||Sialyltransferase
ENSRNOG00000009857	Ftsj3	Ribosomal RNA methyltransferase FtsJ domain||Ribosomal RNA methyltransferase Spb1, domain of unknown function DUF3381||Ribosomal RNA methyltransferase, Spb1, C-terminal||S-adenosyl-L-methionine-dependent methyltransferase-like
ENSRNOG00000009870	Tmem88	-
ENSRNOG00000009877	Gar1	H/ACA ribonucleoprotein complex, subunit Gar1/Naf1||Translation protein, beta-barrel domain
ENSRNOG00000009892	Adamts15	ADAM, cysteine-rich||ADAM-TS Spacer 1||Peptidase M12B, ADAM-TS||Peptidase M12B, ADAM-TS8||Peptidase M12B, ADAM/reprolysin||Peptidase M12B, propeptide||Thrombospondin, type 1 repeat
ENSRNOG00000009907	Mmp8	Hemopexin-like domain||Hemopexin-like repeats||Peptidase M10, metallopeptidase||Peptidase M10A||Peptidase M10A, stromelysin-type||Peptidase, metallopeptidase||Peptidoglycan binding-like
ENSRNOG00000009912	Fgr	Protein kinase domain||Protein kinase-like domain||SH2 domain||SH3 domain||Serine-threonine/tyrosine-protein kinase catalytic domain||Serine/threonine/dual specificity protein kinase, catalytic domain||Tyrosine-protein kinase, catalytic domain||Variant SH3 domain
ENSRNOG00000009919	Irg1	MmgE/PrpD
ENSRNOG00000009963	Ctps1	CTP synthase||CTP synthase, N-terminal||Class I glutamine amidotransferase-like||Glutamine amidotransferase||P-loop containing nucleoside triphosphate hydrolase||Peptidase C26
ENSRNOG00000009980	Ppap2a	Phosphatidic acid phosphatase type 2/haloperoxidase
ENSRNOG00000009982	Pnp	Nucleoside phosphorylase domain||Purine nucleoside phosphorylase||Purine nucleoside phosphorylase I, inosine/guanosine-specific
ENSRNOG00000009983	Lrrc42	-
ENSRNOG00000010018	Clec4a3	C-type lectin||C-type lectin fold||Type-2 ice-structuring protein
ENSRNOG00000010058	Spry2	Sprouty
ENSRNOG00000010105	S100a11	EF-hand domain||S100/CaBP-9k-type, calcium binding, subdomain
ENSRNOG00000010133	Bpgm	Histidine phosphatase superfamily||Histidine phosphatase superfamily, clade-1||Phosphoglycerate mutase 1
ENSRNOG00000010181	Clec4d	C-type lectin||C-type lectin fold||Type-2 ice-structuring protein
ENSRNOG00000010186	Cdv3	-
ENSRNOG00000010203	Clec4e	C-type lectin||C-type lectin fold||Type-2 ice-structuring protein
ENSRNOG00000010208	Timp1	Netrin domain||Proteinase inhibitor I35, tissue inhibitor of metalloproteinase||Tissue inhibitor of metalloproteinases-like, OB-fold
ENSRNOG00000010235	Pkig	cAMP-dependent protein kinase inhibitor
ENSRNOG00000010239	Cnbp	Zinc finger, CCHC-type
ENSRNOG00000010258	Vhl	von Hippel-Lindau disease tumour suppressor, beta/alpha domain
ENSRNOG00000010263	Cldn11	Claudin||Claudin-11||PMP-22/EMP/MP20/Claudin superfamily
ENSRNOG00000010278	Il6	Four-helical cytokine-like, core||Interleukin-6||Interleukin-6/Interleukin-23/GCSF/MGF
ENSRNOG00000010319	Lcp1	Calmodulin-regulated spectrin-associated protein, CH domain||Calponin homology domain||EF-hand domain
ENSRNOG00000010331	Ctsb	Peptidase C1A, papain C-terminal||Peptidase C1A, propeptide
ENSRNOG00000010332	Nipsnap3b	Dimeric alpha-beta barrel||NIPSNAP
ENSRNOG00000010362	Anxa2	Annexin||Annexin repeat||Annexin, type II||Annexin, type V
ENSRNOG00000010448	Ptbp1	HnRNP-L/PTB/hephaestus splicing factor||RNA recognition motif domain
ENSRNOG00000010457	Vash1	Antifreeze protein, type I
ENSRNOG00000010513	Tfpi2	Proteinase inhibitor I2, Kunitz metazoa||Proteinase inhibitor I2, tissue factor pathway inhibitor
ENSRNOG00000010516	Plau	Epidermal growth factor-like domain||Kringle||Kringle-like fold||Peptidase S1||Peptidase S1A, chymotrypsin-type||Trypsin-like cysteine/serine peptidase domain
ENSRNOG00000010529	Thbs2	Concanavalin A-like lectin/glucanases superfamily||EGF-like calcium-binding domain||Epidermal growth factor-like domain||Laminin G domain||TSP type-3 repeat||Thrombospondin, C-terminal||Thrombospondin, type 1 repeat||Thrombospondin, type 3-like repeat||von Willebrand factor, type C
ENSRNOG00000010549	Tspo	TspO/MBR-related protein
ENSRNOG00000010574	Ptpn1	Protein-tyrosine phosphatase, catalytic||Protein-tyrosine phosphatase, non-receptor type-1/2||Protein-tyrosine phosphatase, receptor/non-receptor type||Protein-tyrosine phosphatase-like||Protein-tyrosine/Dual specificity phosphatase
ENSRNOG00000010584	Tmem123	CD164-related protein
ENSRNOG00000010598	Hs3st1	P-loop containing nucleoside triphosphate hydrolase||Sulfotransferase domain
ENSRNOG00000010602	Birc2	Baculoviral inhibition of apoptosis protein repeat||CARD domain||Death-like domain||Zinc finger, RING-type
ENSRNOG00000010617	Scube1	CUB domain||EGF-like calcium-binding domain||Epidermal growth factor-like domain||Insulin-like growth factor binding protein, N-terminal||Tyrosine-protein kinase ephrin type A/B receptor-like
ENSRNOG00000010626	Sphk1	Diacylglycerol kinase, catalytic domain
ENSRNOG00000010630	Prcp	Alpha/Beta hydrolase fold||Alpha/beta hydrolase fold-1||Peptidase S28||Peptidase S37, tripeptidyl aminopeptidase
ENSRNOG00000010645	Lgals3	Concanavalin A-like lectin/glucanases superfamily||Galectin, carbohydrate recognition domain
ENSRNOG00000010658	Cth	Aminotransferase class V domain||Aminotransferase, class I/classII||Cys/Met metabolism, pyridoxal phosphate-dependent enzyme||DegT/DnrJ/EryC1/StrS aminotransferase||Pyridoxal phosphate-dependent transferase
ENSRNOG00000010691	Cmtm3	Marvel domain
ENSRNOG00000010746	Rpl32	Ribosomal protein L32e
ENSRNOG00000010756	Tp53	p53 transactivation domain||p53 tumour suppressor family||p53, DNA-binding domain||p53, tetramerisation domain||p53-like transcription factor, DNA-binding
ENSRNOG00000010768	Kpna4	Armadillo||Armadillo-type fold||HEAT||Importin-alpha, importin-beta-binding domain
ENSRNOG00000010805	Fabp4	Calycin-like||Cytosolic fatty-acid binding||Lipocalin/cytosolic fatty-acid binding domain
ENSRNOG00000010833	Mthfd2	Tetrahydrofolate dehydrogenase/cyclohydrolase||Tetrahydrofolate dehydrogenase/cyclohydrolase, NAD(P)-binding domain||Tetrahydrofolate dehydrogenase/cyclohydrolase, catalytic domain
ENSRNOG00000010888	Ankrd33b	Ankyrin repeat||Ankyrin repeat-containing domain
ENSRNOG00000010890	Bmp1	Bone morphogenetic protein 1/tolloid-like protein||CUB domain||EGF-like calcium-binding domain||Epidermal growth factor-like domain||Peptidase M12A, astacin||Peptidase, metallopeptidase
ENSRNOG00000010897	Nek6	Protein kinase domain||Protein kinase-like domain||Serine-threonine/tyrosine-protein kinase catalytic domain||Serine/threonine/dual specificity protein kinase, catalytic domain||Tyrosine-protein kinase, catalytic domain
ENSRNOG00000010921	Taf1d	-
ENSRNOG00000010922	Ppp2r1b	Armadillo-type fold||HEAT||HEAT, type 2
ENSRNOG00000010947	Mmp14	Hemopexin-like domain||Hemopexin-like repeats||Peptidase M10, metallopeptidase||Peptidase M10A||Peptidase M10A, matrix metallopeptidase, C-terminal||Peptidase M10A, stromelysin-type||Peptidase, metallopeptidase||Peptidoglycan binding-like
ENSRNOG00000010966	Itgb1	EGF-like domain, extracellular||Integrin beta subunit||Integrin beta subunit, N-terminal||Integrin beta subunit, cytoplasmic domain||Integrin beta subunit, tail||Plexin-like fold||von Willebrand factor, type A
ENSRNOG00000010971	Snx18	Phox homologous domain||SH3 domain||Sorting nexin 9 subfamily||Sorting nexin protein, WASP-binding domain||Variant SH3 domain
ENSRNOG00000010986	Cmtm7	Marvel domain
ENSRNOG00000010989	Ipo5	Armadillo-type fold||HEAT||Importin-beta, N-terminal domain
ENSRNOG00000011023	LOC497963	FAD-binding, type 1||Flavodoxin||Flavodoxin/nitric oxide synthase||Flavoprotein pyridine nucleotide cytochrome reductase||Flavoprotein-like||Nitric oxide synthase, N-terminal||Nitric-oxide synthase, eukaryote||Oxidoreductase FAD/NAD(P)-binding||Riboflavin synthase-like beta-barrel
ENSRNOG00000011026	Irf2bpl	Interferon regulatory factor 2-binding protein 1 &amp; 2, zinc finger
ENSRNOG00000011029	Sec11a	Peptidase S24/S26A/S26B||Peptidase S24/S26A/S26B/S26C||Peptidase S26B, eukaryotic signal peptidase
ENSRNOG00000011032	Lhfpl2	Lipoma HMGIC fusion partner-like protein
ENSRNOG00000011039	Gch1	GTP cyclohydrolase I||GTP cyclohydrolase I domain
ENSRNOG00000011062	Gtf2a2	Transcription factor IIA, beta-barrel||Transcription factor IIA, helical||Transcription initiation factor IIA, gamma subunit||Transcription initiation factor IIA, gamma subunit, C-terminal||Transcription initiation factor IIA, gamma subunit, N-terminal
ENSRNOG00000011071	Nt5e	5'-Nucleotidase, C-terminal||5'-Nucleotidase/apyrase||Calcineurin-like phosphoesterase domain, apaH type||Metallo-dependent phosphatase-like
ENSRNOG00000011104	LOC100363800	Ribosomal protein L22e
ENSRNOG00000011138	Rpl29	Ribosomal protein L29e
ENSRNOG00000011153	Il17ra	SEFIR
ENSRNOG00000011167	Wdhd1	High mobility group box domain||Nucleoporin Nup120/160||Protein of unknown function DUF3639||Translation initiation factor, beta propellor-like domain||WD40 repeat||WD40-repeat-containing domain
ENSRNOG00000011205	Ccl3	Chemokine interleukin-8-like domain
ENSRNOG00000011213	Blm	BDHCT||DEAD/DEAH box helicase domain||DNA helicase, ATP-dependent, RecQ type||HRDC domain||HRDC-like||Helicase, C-terminal||Helicase, superfamily 1/2, ATP-binding domain||P-loop containing nucleoside triphosphate hydrolase||RQC domain
ENSRNOG00000011271	Mcc	Usher syndrome type-1C protein-binding protein 1, PDZ domain||tRNA-binding arm
ENSRNOG00000011287	Minpp1	Histidine acid phosphatase, eukaryotic||Histidine phosphatase superfamily||Histidine phosphatase superfamily, clade-2
ENSRNOG00000011316	Fam167a	FAM167
ENSRNOG00000011332	Clspn	-
ENSRNOG00000011346	Ehd2	Dynamin, GTPase domain||EF-hand domain||EPS15 homology (EH)||P-loop containing nucleoside triphosphate hydrolase
ENSRNOG00000011352	Furin	Furin-like repeat||Galactose-binding domain-like||Insulin-like growth factor binding protein, N-terminal||Peptidase S8, subtilisin-related||Peptidase S8/S53 domain||Proprotein convertase, P||Proteinase inhibitor, propeptide
ENSRNOG00000011355	LOC100909466	RNA-binding S4 domain||Ribosomal protein S4/S9, N-terminal||Ribosomal protein S4/S9, eukaryotic/archaeal
ENSRNOG00000011363	Napepld	Beta-lactamase-like
ENSRNOG00000011384	Aimp1	NUDE protein, C-terminal||Nucleic acid-binding, OB-fold||t-SNARE||tRNA-binding domain
ENSRNOG00000011398	Trmt61a	S-adenosyl-L-methionine-dependent methyltransferase-like||tRNA (1-methyladenosine) methyltransferase catalytic subunit Gcd14
ENSRNOG00000011424	Cldn23	Claudin||PMP-22/EMP/MP20/Claudin superfamily
ENSRNOG00000011445	Nkain1	Na,K-Atpase Interacting protein
ENSRNOG00000011463	Psmb2	Nucleophile aminohydrolases, N-terminal||Proteasome, subunit alpha/beta
ENSRNOG00000011474	Ppp1r3b	Protein phosphatase 1, glycogen targeting subunit, Metazoa||Putative phosphatase regulatory subunit
ENSRNOG00000011483	S100a9	EF-hand domain||S100/CaBP-9k-type, calcium binding, subdomain
ENSRNOG00000011494	LOC100910180	Ribosomal protein L44e||Zinc-binding ribosomal protein
ENSRNOG00000011504	Akap2	RII binding domain
ENSRNOG00000011527	Bag5	BAG domain
ENSRNOG00000011557	S100a8	EF-hand domain||S100/CaBP-9k-type, calcium binding, subdomain
ENSRNOG00000011559	Cnn3	Calponin||Calponin homology domain||Calponin repeat||Smooth muscle protein/calponin
ENSRNOG00000011586	Ccnl1	Cyclin L||Cyclin, N-terminal||Cyclin-like
ENSRNOG00000011632	Cct5	Chaperone tailless complex polypeptide 1 (TCP-1)||Chaperonin Cpn60||Chaperonin Cpn60/TCP-1||GroEL-like apical domain||T-complex protein 1, epsilon subunit
ENSRNOG00000011668	Nfil3	Basic-leucine zipper domain||Transcription factor, basic leucine zipper, E4BP4||Vertebrate interleukin-3 regulated transcription factor
ENSRNOG00000011683	Fes	FCH domain||Protein kinase domain||Protein kinase-like domain||SH2 domain||Serine-threonine/tyrosine-protein kinase catalytic domain||Serine/threonine/dual specificity protein kinase, catalytic domain||Tyrosine-protein kinase, Fes/Fps type||Tyrosine-protein kinase, catalytic domain
ENSRNOG00000011774	Fblim1	Zinc finger, LIM-type
ENSRNOG00000011798	Mapre1	Calponin homology domain||EB1, C-terminal
ENSRNOG00000011815	Sgk1	AGC-kinase, C-terminal||Phox homologous domain||Protein kinase domain||Protein kinase, C-terminal||Protein kinase-like domain||Serine-threonine/tyrosine-protein kinase catalytic domain||Serine/threonine/dual specificity protein kinase, catalytic domain||Tyrosine-protein kinase, catalytic domain
ENSRNOG00000011817	LOC688712	Ribosomal protein L22e
ENSRNOG00000011821	S100a4	EF-hand domain||S100/CaBP-9k-type, calcium binding, subdomain
ENSRNOG00000011824	Trh	Thyrotropin-releasing hormone
ENSRNOG00000011877	Itga2	FG-GAP repeat||Integrin alpha beta-propellor||Integrin alpha chain||Integrin alpha chain, C-terminal cytoplasmic region, conserved site||Integrin alpha-2||von Willebrand factor, type A
ENSRNOG00000011893	Rps3a	Ribosomal protein S3Ae
ENSRNOG00000011913	Cp	Cupredoxin||Multicopper oxidase, type 2||Multicopper oxidase, type 3
ENSRNOG00000011922	Stt3b	Oligosaccharyl transferase, STT3 subunit
ENSRNOG00000011932	LOC100364748	U2A'/phosphoprotein 32 family A, C-terminal
ENSRNOG00000011984	Cxcl14	Chemokine interleukin-8-like domain
ENSRNOG00000012002	Iqgap1	Calponin homology domain||IQ motif, EF-hand binding site||P-loop containing nucleoside triphosphate hydrolase||Ras GTPase-activating protein||RasGAP protein, C-terminal||Rho GTPase activation protein
ENSRNOG00000012012	Pinx1	G-patch domain
ENSRNOG00000012019	B3galnt1	Glycosyl transferase, family 31
ENSRNOG00000012035	Rnf181	Zinc finger, C3HC4 RING-type||Zinc finger, RING-type
ENSRNOG00000012049	Sox7	High mobility group box domain||Sox C-terminal transactivation domain
ENSRNOG00000012081	Txn1	Thioredoxin domain||Thioredoxin-like fold
ENSRNOG00000012084	Xpnpep1	Creatinase, N-terminal||Creatinase/Aminopeptidase P, N-terminal||Peptidase M24, structural domain
ENSRNOG00000012094	Ltbp2	EGF-like calcium-binding domain||Epidermal growth factor-like domain||Insulin-like growth factor binding protein, N-terminal||TB domain
ENSRNOG00000012147	Nop14	Nucleolar protein 14
ENSRNOG00000012156	Ostf1	Ankyrin repeat||Ankyrin repeat-containing domain||SH3 domain||Variant SH3 domain
ENSRNOG00000012172	Spi1	Ets domain
ENSRNOG00000012208	Itgb7	Integrin beta subunit||Integrin beta subunit, N-terminal||Integrin beta subunit, cytoplasmic domain||Integrin beta subunit, tail||Plexin-like fold||von Willebrand factor, type A
ENSRNOG00000012280	Ptx3	Concanavalin A-like lectin/glucanases superfamily||LamG-like jellyroll fold||Pentaxin
ENSRNOG00000012392	Dnajc2	DnaJ domain||Homeodomain-like||Myb-like domain||SANT/Myb domain
ENSRNOG00000012439	Bid	BH3 interacting
ENSRNOG00000012495	Podxl	CD34/Podocalyxin||Podocalyxin-like protein 1
ENSRNOG00000012502	Stk17b	Protein kinase domain||Protein kinase-like domain||Serine-threonine/tyrosine-protein kinase catalytic domain||Serine/threonine/dual specificity protein kinase, catalytic domain||Tyrosine-protein kinase, catalytic domain
ENSRNOG00000012538	Rpl37	Ribosomal protein L37e||Zinc-binding ribosomal protein
ENSRNOG00000012543	Mcm3	DNA replication licensing factor Mcm3||Magnesium chelatase, ChlI subunit||Mini-chromosome maintenance, DNA-dependent ATPase||Nucleic acid-binding, OB-fold||P-loop containing nucleoside triphosphate hydrolase
ENSRNOG00000012546	Frmpd1	Band 4.1 domain||FERM central domain||FERM domain||FERM, N-terminal||PDZ domain||Ubiquitin-related domain
ENSRNOG00000012549	Hs2st1	P-loop containing nucleoside triphosphate hydrolase||Sulfotransferase
ENSRNOG00000012574	LOC499339	Armadillo-type fold||CPL||Pumilio RNA-binding repeat
ENSRNOG00000012582	Eif4ebp1	Eukaryotic translation initiation factor 4E binding
ENSRNOG00000012623	Arf4	Gtr1/RagA G protein||Guanine nucleotide binding protein (G-protein), alpha subunit||Mitochondrial Rho-like||P-loop containing nucleoside triphosphate hydrolase||Signal recognition particle receptor, beta subunit||Small GTP-binding protein domain||Small GTPase superfamily||Small GTPase superfamily, ARF type||Small GTPase superfamily, ARF/SAR type||Small GTPase superfamily, Rab type||Small GTPase s…
ENSRNOG00000012630	Rhoc	Elongation factor, GTP-binding domain||Mitochondrial Rho-like||P-loop containing nucleoside triphosphate hydrolase||Small GTP-binding protein domain||Small GTPase superfamily||Small GTPase superfamily, ARF/SAR type||Small GTPase superfamily, Rab type||Small GTPase superfamily, Ras type||Small GTPase superfamily, Rho type
ENSRNOG00000012659	Vamp5	Synaptobrevin||Synaptobrevin/Vesicle-associated membrane protein
ENSRNOG00000012692	Riok2	Aminoglycoside phosphotransferase||Lipopolysaccharide kinase||Protein kinase-like domain||RIO kinase||RIO-like kinase||RIO2 kinase, winged helix, N-terminal
ENSRNOG00000012698	Chsy1	Chondroitin N-acetylgalactosaminyltransferase||Fringe-like||Nucleotide-diphospho-sugar transferases
ENSRNOG00000012703	Crh	Corticotropin-releasing factor, CRF||Urocortin/corticotropin-releasing factor
ENSRNOG00000012723	Trim55	Zinc finger, B-box||Zinc finger, C3HC4 RING-type||Zinc finger, RING-type
ENSRNOG00000012738	Eif3m	Armadillo-type fold||Proteasome component (PCI) domain
ENSRNOG00000012749	C1qb	Collagen triple helix repeat||Complement C1q protein||Tumour necrosis factor-like domain
ENSRNOG00000012779	Msr1	Collagen triple helix repeat||Macrophage scavenger receptor||SRCR domain||SRCR-like domain
ENSRNOG00000012804	C1qc	Collagen triple helix repeat||Complement C1q protein||Tumour necrosis factor domain||Tumour necrosis factor-like domain
ENSRNOG00000012807	C1qa	Collagen triple helix repeat||Complement C1q protein||Tumour necrosis factor-like domain
ENSRNOG00000012843	Aspg	Ankyrin repeat||Ankyrin repeat-containing domain||Asparaginase/glutaminase||L-asparaginase, type I
ENSRNOG00000012881	Fgl2	Fibrinogen, alpha/beta/gamma chain, C-terminal globular domain||Prefoldin
ENSRNOG00000012886	Maff	Basic leucine zipper domain, Maf-type||Basic-leucine zipper domain||Transcription factor, Skn-1-like, DNA-binding domain
ENSRNOG00000012892	Abca4	AAA+ ATPase domain||ABC transporter-like||P-loop containing nucleoside triphosphate hydrolase||Rim ABC transporter
ENSRNOG00000012956	Tgm2	Immunoglobulin E-set||Transglutaminase, C-terminal||Transglutaminase, N-terminal||Transglutaminase-like
ENSRNOG00000012957	Sh3glb1	BAR domain||BAR domain-containing family||SH3 domain||Variant SH3 domain
ENSRNOG00000012999	Phb2	Band 7 protein||Prohibitin
ENSRNOG00000013009	Ldha	L-lactate dehydrogenase||L-lactate/malate dehydrogenase||Lactate dehydrogenase/glycoside hydrolase, family 4, C-terminal||Lactate/malate dehydrogenase, C-terminal||Lactate/malate dehydrogenase, N-terminal
ENSRNOG00000013014	Cyba	Cytochrome b558 alpha-subunit
ENSRNOG00000013069	Sapcd2	Adenomatous polyposis coli domain
ENSRNOG00000013090	Gadd45g	50S ribosomal protein L30e-like||Ribosomal protein L7Ae/L30e/S12e/Gadd45
ENSRNOG00000013135	Ptpn12	Protein-tyrosine phosphatase, catalytic||Protein-tyrosine phosphatase, non-receptor type-12||Protein-tyrosine phosphatase, receptor/non-receptor type||Protein-tyrosine phosphatase-like||Protein-tyrosine/Dual specificity phosphatase
ENSRNOG00000013167	Hmgb2	High mobility group box domain
ENSRNOG00000013170	LOC100360218	Fibronectin, type III||Interleukin-6 receptor alpha, binding
ENSRNOG00000013179	Tinagl1	Peptidase C1A, papain C-terminal||Proteinase inhibitor I19, pacifastin||Somatomedin B domain
ENSRNOG00000013186	G3bp1	Nuclear transport factor 2||Nuclear transport factor 2, eukaryote||RNA recognition motif domain
ENSRNOG00000013370	Gfer	ERV/ALR sulfhydryl oxidase domain
ENSRNOG00000013463	Kcnj8	Immunoglobulin E-set||Potassium channel, inwardly rectifying, Kir||Potassium channel, inwardly rectifying, Kir6.1
ENSRNOG00000013526	Rassf4	Ras-association||SARAH domain||Ubiquitin-related domain
ENSRNOG00000013598	Melk	Lipopolysaccharide kinase||Protein kinase domain||Protein kinase-like domain||Serine-threonine/tyrosine-protein kinase catalytic domain||Serine/threonine/dual specificity protein kinase, catalytic domain||Tyrosine-protein kinase, catalytic domain
ENSRNOG00000013631	Slc31a2	Ctr copper transporter
ENSRNOG00000013634	Myd88	Death domain||Death-like domain||Myeloid differentiation primary response protein MyD88||Toll/interleukin-1 receptor homology (TIR) domain
ENSRNOG00000013653	Pdlim7	PDZ domain||Zinc finger, LIM-type
ENSRNOG00000013668	Capg	Gelsolin-like domain||Villin/Gelsolin
ENSRNOG00000013721	RGD1311458	-
ENSRNOG00000013733	Ppp4r1	Armadillo-type fold||HEAT||HEAT, type 2
ENSRNOG00000013743	Sec61a1	SecY subunit domain||SecY/SEC61-alpha family||Translocon Sec61/SecY, plug domain
ENSRNOG00000013747	Sh3bp2	Pleckstrin homology domain||SH2 domain
ENSRNOG00000013748	Trem3	Immunoglobulin V-set domain
ENSRNOG00000013774	Lmnb1	Intermediate filament protein||Lamin Tail Domain
ENSRNOG00000013791	Enpp3	Alkaline-phosphatase-like, core domain||DNA/RNA non-specific endonuclease||Extracellular Endonuclease, subunit A||Somatomedin B domain||Type I phosphodiesterase/nucleotide pyrophosphatase/phosphate transferase
ENSRNOG00000013805	Tnip2	TSG101 and ALIX binding domain of CEP55
ENSRNOG00000013813	Ubtd1	Rad60/SUMO-like domain||Ubiquitin||Ubiquitin-like||Ubiquitin-related domain
ENSRNOG00000013886	Fyb	SH3 domain||Variant SH3 domain
ENSRNOG00000013895	Npdc1	Neural proliferation differentiation control-1
ENSRNOG00000013913	Piezo1	Piezo family
ENSRNOG00000013945	Itpkc	Inositol polyphosphate kinase
ENSRNOG00000013970	Cdt1	CDT1 Geminin-binding domain-like
ENSRNOG00000013973	Lcn2	Alpha-1-microglobulin||Calycin-like||Lipocalin||Lipocalin/cytosolic fatty-acid binding domain||Major urinary protein||Neutrophil gelatinase-associated lipocalin||Prostaglandin D synthase
ENSRNOG00000013977	Bzw1	Armadillo-type fold||W2 domain
ENSRNOG00000013987	Sbno2	Helicase/UvrB domain||P-loop containing nucleoside triphosphate hydrolase
ENSRNOG00000014061	Dusp5	Dual specificity phosphatase, catalytic domain||Dual specificity phosphatase, subgroup, catalytic domain||Mitogen-activated protein (MAP) kinase phosphatase||Protein-tyrosine phosphatase, catalytic||Protein-tyrosine phosphatase, receptor/non-receptor type||Protein-tyrosine phosphatase-like||Protein-tyrosine/Dual specificity phosphatase||Rhodanese-like domain
ENSRNOG00000014072	Txndc17	Protein of unknown function DUF953, thioredoxin-like||Thioredoxin-like fold
ENSRNOG00000014090	Retsat	Amine oxidase||FAD binding domain||FAD dependent oxidoreductase
ENSRNOG00000014117	Hmox1	Haem oxygenase||Haem oxygenase-like||Haem oxygenase-like, multi-helical
ENSRNOG00000014142	Ogfrl1	Opioid growth factor receptor (OGFr) conserved domain
ENSRNOG00000014179	Rps2	Ribosomal protein S5 domain 2-type fold||Ribosomal protein S5, C-terminal||Ribosomal protein S5, N-terminal||Ribosomal protein S5, eukaryotic/archaeal
ENSRNOG00000014201	Manf	Armet protein||Saposin-like
ENSRNOG00000014214	Rpl27a	Ribosomal protein L18e/L15P
ENSRNOG00000014241	Ece1	Peptidase M13, C-terminal domain||Peptidase M13, N-terminal domain
ENSRNOG00000014258	Rab32	Gtr1/RagA G protein||Mitochondrial Rho-like||P-loop containing nucleoside triphosphate hydrolase||Ran GTPase||Small GTP-binding protein domain||Small GTPase superfamily||Small GTPase superfamily, ARF/SAR type||Small GTPase superfamily, Rab type||Small GTPase superfamily, Ras type||Small GTPase superfamily, Rho type
ENSRNOG00000014269	Cxcr2	CXC chemokine receptor 1/2||CXC chemokine receptor 2||CXC chemokine receptor 4||Chemokine receptor family||G protein-coupled receptor, rhodopsin-like||GPCR, rhodopsin-like, 7TM
ENSRNOG00000014272	Rpl35	Ribosomal protein L29
ENSRNOG00000014276	Plce1	C2 domain||PLC-like phosphodiesterase, TIM beta/alpha-barrel domain||Phosphoinositide phospholipase C family||Phospholipase C, phosphatidylinositol-specific , X domain||Phospholipase C, phosphatidylinositol-specific, Y domain||Phospholipase C, phosphoinositol-specific, EF-hand-like||Ras guanine nucleotide exchange factor domain||Ras guanine-nucleotide exchange factors catalytic domain||Ras-associ…
ENSRNOG00000014288	Fn1	Fibronectin, type I||Fibronectin, type III
ENSRNOG00000014289	Arpc2	ARP2/3 complex, 34kDa subunit (p34-Arc)
ENSRNOG00000014294	Ptpn6	Protein-tyrosine phosphatase, catalytic||Protein-tyrosine phosphatase, non-receptor type-6, -11||Protein-tyrosine phosphatase, receptor/non-receptor type||Protein-tyrosine phosphatase-like||Protein-tyrosine/Dual specificity phosphatase||SH2 domain
ENSRNOG00000014297	Sdc4	Neurexin/syndecan/glycophorin C||Syndecan/Neurexin domain
ENSRNOG00000014327	Csrp3	Zinc finger, LIM-type
ENSRNOG00000014336	Mcm5	DNA replication licensing factor Mcm||Magnesium chelatase, ChlI subunit||Mini-chromosome maintenance, DNA-dependent ATPase||P-loop containing nucleoside triphosphate hydrolase
ENSRNOG00000014350	Cyr61	Cystine knot, C-terminal||Glycoprotein hormone subunit beta, cystine knot||IGFBP-related, CNN||Insulin-like growth factor-binding protein, IGFBP||Thrombospondin, type 1 repeat||von Willebrand factor, type C
ENSRNOG00000014361	Edn1	Bibrotoxin/Sarafotoxin-D||Endothelin-like toxin
ENSRNOG00000014378	Il1r2	Immunoglobulin subtype||Immunoglobulin subtype 2||Immunoglobulin-like domain||Interleukin-1 receptor type I/II||Interleukin-1 receptor type II
ENSRNOG00000014405	Aprt	Adenine phosphoribosyl transferase||Phosphoribosyltransferase domain||Phosphoribosyltransferase-like
ENSRNOG00000014456	Coq10b	Streptomyces cyclase/dehydrase
ENSRNOG00000014475	Slc31a1	Ctr copper transporter
ENSRNOG00000014479	Cttnbp2nl	Cortactin-binding protein-2, N-terminal
ENSRNOG00000014504	Il1r1	Immunoglobulin subtype||Immunoglobulin-like domain||Interleukin-1 receptor type 1||Interleukin-1 receptor type I/II||Toll/interleukin-1 receptor homology (TIR) domain
ENSRNOG00000014524	S1pr3	7TM GPCR, olfactory receptor/chemoreceptor Srsx||EDG-1 sphingosine 1-phosphate receptor||EDG-3 sphingosine 1-phosphate receptor||G protein-coupled receptor, rhodopsin-like||GPCR, rhodopsin-like, 7TM||Sphingosine 1-phosphate receptor
ENSRNOG00000014530	Nav2	AAA+ ATPase domain||Calponin homology domain||P-loop containing nucleoside triphosphate hydrolase
ENSRNOG00000014532	Lbp	Bactericidal permeability-increasing protein, alpha/beta domain||Lipid-binding serum glycoprotein, C-terminal||Lipid-binding serum glycoprotein, N-terminal
ENSRNOG00000014562	Hnrnpf	RNA recognition motif domain||Zinc finger, CHHC-type
ENSRNOG00000014613	Ddah1	Amidinotransferase
ENSRNOG00000014647	Cbfb	Core binding factor, beta subunit
ENSRNOG00000014654	LOC691807	-
ENSRNOG00000014660	Usp53	-
ENSRNOG00000014768	Glis3	Zinc finger, C2H2||Zinc finger, C2H2-like
ENSRNOG00000014797	Tmbim1	Bax inhibitor 1-related
ENSRNOG00000014812	Nlrp12	DAPIN domain||Death-like domain||Leucine-rich repeat, ribonuclease inhibitor subtype||NACHT nucleoside triphosphatase||P-loop containing nucleoside triphosphate hydrolase
ENSRNOG00000014832	Mapkapk3	Lipopolysaccharide kinase||Protein kinase domain||Protein kinase-like domain||Serine-threonine/tyrosine-protein kinase catalytic domain||Serine/threonine/dual specificity protein kinase, catalytic domain||Tyrosine-protein kinase, catalytic domain
ENSRNOG00000014838	Glipr2	CAP domain||Cysteine-rich secretory protein, allergen V5/Tpx-1-related
ENSRNOG00000014868	Hspe1	Chaperonin Cpn10||GroES (chaperonin 10)-like
ENSRNOG00000014900	Crem	Basic-leucine zipper domain||Coactivator CBP, pKID||cAMP response element binding (CREB) protein
ENSRNOG00000014956	Slc11a1	NRAMP family
ENSRNOG00000014961	Pdpn	Podoplanin
ENSRNOG00000015030	Tjp2	Guanylate kinase-like||Guanylate kinase/L-type calcium channel beta subunit||P-loop containing nucleoside triphosphate hydrolase||PDZ domain||SH3 domain||Variant SH3 domain||Zona occludens protein||Zona occludens protein ZO-2
ENSRNOG00000015078	Ifitm3	CD225/Dispanin family
ENSRNOG00000015080	Wdfy1	WD40 repeat||WD40-repeat-containing domain
ENSRNOG00000015149	Nrg4	Epidermal growth factor-like domain
ENSRNOG00000015160	Gem	Mitochondrial Rho-like||P-loop containing nucleoside triphosphate hydrolase||Small GTPase superfamily||Small GTPase superfamily, Rab type||Small GTPase superfamily, Ras type||Small GTPase superfamily, Rho type
ENSRNOG00000015236	Mybbp1a	Armadillo-type fold||DNA polymerase V
ENSRNOG00000015278	Myl12a	EF-hand domain
ENSRNOG00000015279	Vtcn1	Immunoglobulin I-set||Immunoglobulin V-set domain||Immunoglobulin subtype||Immunoglobulin-like domain
ENSRNOG00000015329	Kpna2	Armadillo||Armadillo-type fold||Importin-alpha, importin-beta-binding domain
ENSRNOG00000015335	Rpl13	Ribosomal protein L13e
ENSRNOG00000015382	Arid5a	-
ENSRNOG00000015411	Apobec1	APOBEC-like, C-terminal||APOBEC-like, N-terminal||Cytidine deaminase-like
ENSRNOG00000015415	Rhoq	Mitochondrial Rho-like||P-loop containing nucleoside triphosphate hydrolase||Small GTP-binding protein domain||Small GTPase superfamily||Small GTPase superfamily, ARF/SAR type||Small GTPase superfamily, Rab type||Small GTPase superfamily, Ras type||Small GTPase superfamily, Rho type
ENSRNOG00000015423	Ccna2	Cyclin A/B/D/E/F||Cyclin, C-terminal domain||Cyclin, N-terminal||Cyclin-like
ENSRNOG00000015434	Midn	Ubiquitin-like||Ubiquitin-related domain
ENSRNOG00000015441	Il4r	Fibronectin, type III||Interleukin-4 receptor alpha, N-terminal
ENSRNOG00000015496	Tpm4	Tropomyosin
ENSRNOG00000015498	Il17rb	SEFIR
ENSRNOG00000015511	Atic	AICARFT/IMPCHase bienzyme||Cytidine deaminase-like||Methylglyoxal synthase-like domain
ENSRNOG00000015547	Jak2	Band 4.1 domain||FERM central domain||FERM domain||Protein kinase domain||Protein kinase-like domain||SH2 domain||Serine-threonine/tyrosine-protein kinase catalytic domain||Serine/threonine/dual specificity protein kinase, catalytic domain||Tyrosine-protein kinase, catalytic domain||Tyrosine-protein kinase, non-receptor Jak/Tyk2||Tyrosine-protein kinase, non-receptor Jak2
ENSRNOG00000015568	Ppapdc1b	Phosphatidic acid phosphatase type 2/haloperoxidase
ENSRNOG00000015577	Lpar6	G protein-coupled receptor, rhodopsin-like||GPCR, rhodopsin-like, 7TM
ENSRNOG00000015588	Nol3	CARD domain||Death-like domain
ENSRNOG00000015599	Mall	Marvel domain||Myelin and lymphocyte (MAL) protein
ENSRNOG00000015642	Pabpc4	Polyadenylate binding protein, human types 1, 2, 3, 4||Polyadenylate-binding protein/Hyperplastic disc protein||RNA recognition motif domain||RNA recognition motif domain, eukaryote
ENSRNOG00000015658	Sorbs1	SH3 domain||Sorbin-like||Variant SH3 domain
ENSRNOG00000015674	Acap1	Ankyrin repeat||Ankyrin repeat-containing domain||Arf GTPase activating protein||Pleckstrin homology domain
ENSRNOG00000015750	Wnt7b	Wnt||Wnt-7 protein
ENSRNOG00000015751	Cyp4f18	Cytochrome P450||Cytochrome P450, E-class, group I||Cytochrome P450, E-class, group II||Cytochrome P450, E-class, group IV
ENSRNOG00000015845	Fam129b	Pleckstrin homology domain
ENSRNOG00000015859	Chdh	Glucose-methanol-choline oxidoreductase||Glucose-methanol-choline oxidoreductase, C-terminal||Glucose-methanol-choline oxidoreductase, N-terminal||Lycopene cyclase-type, FAD-binding
ENSRNOG00000015906	Tgif1	Homeobox KN domain||Homeobox domain||Homeodomain-like
ENSRNOG00000015941	Fkbp10	EF-hand domain||Peptidyl-prolyl cis-trans isomerase, FKBP-type, domain
ENSRNOG00000016029	Rb1	Cyclin-like||Retinoblastoma-associated protein, A-box||Retinoblastoma-associated protein, B-box||Retinoblastoma-associated protein, C-terminal||Retinoblastoma-associated protein, N-terminal
ENSRNOG00000016037	Mafb	Basic leucine zipper domain, Maf-type||Basic-leucine zipper domain||Maf transcription factor, N-terminal||Transcription factor, Skn-1-like, DNA-binding domain
ENSRNOG00000016117	Myof	C2 domain||FerIin domain||Ferlin A-domain||Ferlin B-domain||Peroxin/Ferlin domain
ENSRNOG00000016166	Pdlim1	PDZ domain||ZASP||Zinc finger, LIM-type
ENSRNOG00000016179	Acoxl	Acyl-CoA dehydrogenase/oxidase C-terminal||Acyl-CoA dehydrogenase/oxidase, N-terminal and middle domain||Acyl-CoA oxidase||Acyl-CoA oxidase, C-terminal||Acyl-CoA oxidase/dehydrogenase, central domain
ENSRNOG00000016180	Pdp1	Protein phosphatase 2C (PP2C)-like domain
ENSRNOG00000016217	Gtpbp4	Ferrous iron transport protein B, N-terminal||GTP binding domain||Mitochondrial Rho-like||NOG, C-terminal||Nucleolar GTP-binding protein 1, Rossman-fold domain||P-loop containing nucleoside triphosphate hydrolase||Small GTP-binding protein domain
ENSRNOG00000016220	Rpl12	Ribosomal protein L11, C-terminal||Ribosomal protein L11, N-terminal||Ribosomal protein L11/L12
ENSRNOG00000016231	Polr2d	HRDC-like||RNA polymerase II, Rpb4||RNA polymerase II, Rpb4, core
ENSRNOG00000016241	Fhod1	Armadillo-type fold||Formin, FH2 domain
ENSRNOG00000016266	Mphosph10	Mpp10 protein||U3 small nucleolar ribonucleoprotein complex, subunit Mpp10p
ENSRNOG00000016269	Rpl7l1	Ribosomal protein L30, N-terminal||Ribosomal protein L30, ferredoxin-like fold domain||Ribosomal protein L7, eukaryotic
ENSRNOG00000016281	Col4a1	C-type lectin fold||Collagen IV, non-collagenous||Collagen triple helix repeat
ENSRNOG00000016316	Mcm2	ATPase, AAA-3||ATPase, dynein-related, AAA domain||DNA replication licensing factor Mcm2||Magnesium chelatase, ChlI subunit||Mini-chromosome maintenance, DNA-dependent ATPase||Nucleic acid-binding, OB-fold||P-loop containing nucleoside triphosphate hydrolase
ENSRNOG00000016334	Ptbp3	HnRNP-L/PTB/hephaestus splicing factor||RNA recognition motif domain
ENSRNOG00000016344	Slc39a1	Zinc/iron permease
ENSRNOG00000016367	Vasp	VASP tetramerisation||WH1/EVH1
ENSRNOG00000016377	Cep55	TSG101 and ALIX binding domain of CEP55
ENSRNOG00000016378	Map3k8	Protein kinase domain||Protein kinase-like domain||Serine-threonine/tyrosine-protein kinase catalytic domain||Serine/threonine/dual specificity protein kinase, catalytic domain||Tyrosine-protein kinase, catalytic domain
ENSRNOG00000016379	Jtb	Jumping translocation breakpoint
ENSRNOG00000016390	Eef1e1	Glutathione S-transferase, C-terminal||Glutathione S-transferase, C-terminal-like||Thioredoxin-like fold
ENSRNOG00000016411	LOC100360573	50S ribosomal protein L30e-like||Ribosomal protein L7Ae/L30e/S12e/Gadd45||Ribosomal protein S12e
ENSRNOG00000016413	Pstpip1	FCH domain||Prismane-like||SH3 domain||Spectrin alpha chain, SH3 domain||Variant SH3 domain
ENSRNOG00000016416	Rnh1	Leucine-rich repeat||Leucine-rich repeat, ribonuclease inhibitor subtype
ENSRNOG00000016454	Nasp	Tetratricopeptide repeat||Tetratricopeptide repeat-containing domain||Tetratricopeptide, SHNi-TPR domain
ENSRNOG00000016478	Eif5a	KOW||Nucleic acid-binding, OB-fold||Translation elongation factor IF5A||Translation elongation factor, IF5A C-terminal||Translation protein SH3-like domain
ENSRNOG00000016486	Nop58	NOP5, N-terminal||NOSIC||Nop domain
ENSRNOG00000016491	Fam110d	-
ENSRNOG00000016496	Ctsc	Cathepsin C exclusion||Peptidase C1A, papain C-terminal
ENSRNOG00000016507	LOC100911683	Like-Sm (LSM) domain||Ribonucleoprotein LSM domain||Ribonucleoprotein LSM domain, eukaryotic/archaea-type
ENSRNOG00000016560	RGD1306058	Death-like domain
ENSRNOG00000016561	Ns5atp9	-
ENSRNOG00000016575	Tnfrsf1b	TNFR/NGFR cysteine-rich region||Tumour necrosis factor receptor 1B
ENSRNOG00000016581	Serpinb1a	Serpin domain
ENSRNOG00000016587	Ninj1	Ninjurin
ENSRNOG00000016617	Wwtr1	WW domain
ENSRNOG00000016689	Fanci	-
ENSRNOG00000016696	Angpt2	Fibrinogen, alpha/beta/gamma chain, C-terminal globular domain
ENSRNOG00000016733	Rab13	Elongation factor, GTP-binding domain||Gtr1/RagA G protein||Mitochondrial Rho-like||P-loop containing nucleoside triphosphate hydrolase||Ran GTPase||Signal recognition particle receptor, beta subunit||Small GTP-binding protein domain||Small GTPase superfamily||Small GTPase superfamily, ARF type||Small GTPase superfamily, ARF/SAR type||Small GTPase superfamily, Rab type||Small GTPase superfamily, …
ENSRNOG00000016753	Slc14a1	Urea transporter
ENSRNOG00000016825	Cd3eap	DNA-directed RNA polymerase I, subunit RPA34.5
ENSRNOG00000016885	Klf6	Zinc finger, C2H2||Zinc finger, C2H2-like
ENSRNOG00000016896	Rpl3	Ribosomal protein L3||Translation protein, beta-barrel domain
ENSRNOG00000016912	Btf3	Nascent polypeptide-associated complex NAC domain
ENSRNOG00000016978	LOC308990	-
ENSRNOG00000017067	Haus1	-
ENSRNOG00000017090	RGD1308706	Uncharacterised domain UPF0547
ENSRNOG00000017118	P4ha3	Oxoglutarate/iron-dependent dioxygenase||Prolyl 4-hydroxylase alpha-subunit, N-terminal||Prolyl 4-hydroxylase, alpha subunit
ENSRNOG00000017127	LOC100362069	Ribosomal L28e/Mak16
ENSRNOG00000017212	Spsb1	B30.2/SPRY domain||Concanavalin A-like lectin/glucanases superfamily||SOCS protein, C-terminal||SPRY domain
ENSRNOG00000017259	Tacc3	Transforming acidic coiled-coil
ENSRNOG00000017354	Zyx	Zinc finger, LIM-type
ENSRNOG00000017386	Il11	Four-helical cytokine-like, core||Interleukin-11||Interleukin-11, mammalian
ENSRNOG00000017392	Fgf2	Cytokine, IL-1-like||Fibroblast growth factor family||IL-1 family/FGF family
ENSRNOG00000017418	Rps3	K Homology domain, type 2||K homology domain, prokaryotic type||Ribosomal protein S3, C-terminal||Ribosomal protein S3, eukaryotic/archaeal
ENSRNOG00000017420	Nudt6	NUDIX hydrolase||NUDIX hydrolase domain||NUDIX hydrolase domain-like||Nudix hydrolase 6-like
ENSRNOG00000017441	Tpm3	HR1 rho-binding repeat||Tropomyosin
ENSRNOG00000017447	Eif2s2	Translation initiation factor IF2/IF5||Translation initiation factor IF2/IF5, N-terminal||Translation initiation factor IF2/IF5, zinc-binding
ENSRNOG00000017453	Ptpn2	Protein-tyrosine phosphatase, catalytic||Protein-tyrosine phosphatase, non-receptor type-1/2||Protein-tyrosine phosphatase, receptor/non-receptor type||Protein-tyrosine phosphatase-like||Protein-tyrosine/Dual specificity phosphatase
ENSRNOG00000017484	Gja5	Connexin||Connexin, N-terminal||Gap junction alpha-5 protein (Cx40)||Gap junction protein, cysteine-rich domain
ENSRNOG00000017488	Snx24	Phox homologous domain
ENSRNOG00000017539	Mmp9	Fibronectin, type II, collagen-binding||Hemopexin-like domain||Hemopexin-like repeats||Kringle-like fold||PT repeat||Peptidase M10, metallopeptidase||Peptidase M10A||Peptidase, metallopeptidase||Peptidoglycan binding-like
ENSRNOG00000017569	Mastl	Protein kinase domain||Protein kinase-like domain||Serine-threonine/tyrosine-protein kinase catalytic domain||Serine/threonine/dual specificity protein kinase, catalytic domain||Tyrosine-protein kinase, catalytic domain
ENSRNOG00000017595	Rsu1	Leucine-rich repeat||Leucine-rich repeat, typical subtype
ENSRNOG00000017605	Gmds	GDP-mannose 4,6-dehydratase||NAD-dependent epimerase/dehydratase, N-terminal domain||dTDP-4-dehydrorhamnose reductase
ENSRNOG00000017606	P2rx1	P2X purinoreceptor||P2X1 purinoceptor
ENSRNOG00000017622	Npm3	Nucleoplasmin core domain
ENSRNOG00000017625	Htr2b	5-Hydroxytryptamine 2B receptor||5-hydroxytryptamine receptor family||7TM GPCR, olfactory receptor/chemoreceptor Srsx||G protein-coupled receptor, rhodopsin-like||GPCR, rhodopsin-like, 7TM
ENSRNOG00000017686	Pi15	CAP domain||Cysteine-rich secretory protein, allergen V5/Tpx-1-related
ENSRNOG00000017724	Sf3b3	Cleavage/polyadenylation specificity factor, A subunit, C-terminal||WD40-repeat-containing domain
ENSRNOG00000017787	Ripk1	Death domain||Death-like domain||Protein kinase domain||Protein kinase-like domain||Serine-threonine/tyrosine-protein kinase catalytic domain||Serine/threonine/dual specificity protein kinase, catalytic domain||Tyrosine-protein kinase, catalytic domain
ENSRNOG00000017801	Atf4	Basic-leucine zipper domain
ENSRNOG00000017819	Cd14	Monocyte differentiation antigen CD14
ENSRNOG00000017839	Ercc1	DNA repair protein rad10||Helix-hairpin-helix motif||Restriction endonuclease type II-like||RuvA domain 2-like
ENSRNOG00000017850	Dctpp1	EAR||NTP pyrophosphohydrolase MazG, putative catalytic core
ENSRNOG00000017854	Ucp2	Mitochondrial brown fat uncoupling protein||Mitochondrial carrier domain||Mitochondrial substrate/solute carrier
ENSRNOG00000017895	Eno1	Enolase||Enolase C-terminal domain-like||Enolase N-terminal domain-like||Enolase, C-terminal||Enolase, N-terminal
ENSRNOG00000017897	Adam8	ADAM, cysteine-rich||Blood coagulation inhibitor, Disintegrin||Epidermal growth factor-like domain||Peptidase M12B, ADAM/reprolysin||Peptidase M12B, propeptide
ENSRNOG00000017979	Mrto4	Ribosomal protein L10/acidic P0
ENSRNOG00000017980	Itgal	FG-GAP repeat||Integrin alpha beta-propellor||Integrin alpha chain||Integrin alpha-2||von Willebrand factor, type A
ENSRNOG00000017981	Mcm10	Replication factor Mcm10||Zinc finger, Mcm10/DnaG-type
ENSRNOG00000018003	F2rl1	7TM GPCR, serpentine receptor class v (Srv)||7TM GPCR, serpentine receptor class w (Srw)||G protein-coupled receptor, rhodopsin-like||GPCR, rhodopsin-like, 7TM||Protease-activated receptor||Protease-activated receptor 2
ENSRNOG00000018005	Duoxa1	Dual oxidase maturation factor
ENSRNOG00000018009	Rab8b	Elongation factor, GTP-binding domain||Gtr1/RagA G protein||Mitochondrial Rho-like||P-loop containing nucleoside triphosphate hydrolase||Ran GTPase||Signal recognition particle receptor, beta subunit||Small GTP-binding protein domain||Small GTPase superfamily||Small GTPase superfamily, ARF type||Small GTPase superfamily, ARF/SAR type||Small GTPase superfamily, Rab type||Small GTPase superfamily, …
ENSRNOG00000018021	Brix1	Anticodon-binding||Brix domain
ENSRNOG00000018027	LOC681928	G-protein beta WD-40 repeat||TFIID subunit, WD40-associated region||WD40 repeat||WD40-repeat-containing domain
ENSRNOG00000018052	Cnksr3	CRIC domain, Chordata||Connector enhancer of kinase suppressor of ras 2||PDZ domain||Sterile alpha motif domain||Sterile alpha motif, type 1||Sterile alpha motif, type 2||Sterile alpha motif/pointed domain
ENSRNOG00000018081	Lactb	Beta-lactamase-related||Beta-lactamase/transpeptidase-like
ENSRNOG00000018082	Slc26a2	STAS domain||Sulphate anion transporter||Sulphate transporter
ENSRNOG00000018087	Vim	Intermediate filament head, DNA-binding domain||Intermediate filament protein||Prefoldin
ENSRNOG00000018109	Clic4	Glutathione S-transferase, C-terminal-like||Intracellular chloride channel||Thioredoxin-like fold
ENSRNOG00000018207	Dynlt1	Tctex-1
ENSRNOG00000018232	Srf	Transcription factor, MADS-box
ENSRNOG00000018262	Ampd3	AMP deaminase||Adenosine/AMP deaminase domain
ENSRNOG00000018271	Scamp4	SCAMP
ENSRNOG00000018273	Ncl	RNA recognition motif domain
ENSRNOG00000018282	Gda	Amidohydrolase 1||Guanine deaminase
ENSRNOG00000018316	-//-
ENSRNOG00000018320	Rps15a	Ribosomal protein S8
ENSRNOG00000018322	Picalm	AP180 N-terminal homology (ANTH) domain||ENTH/VHS||Epsin domain, N-terminal||Epsin-like, N-terminal
ENSRNOG00000018345	Abce1	4Fe-4S binding domain||AAA+ ATPase domain||ABC transporter, ABCE||ABC transporter-like||P-loop containing nucleoside triphosphate hydrolase||RNase L inhibitor RLI, possible metal-binding domain
ENSRNOG00000018367	Taldo1	Transaldolase||Transaldolase type 1
ENSRNOG00000018371	Tubb6	Alpha tubulin||Beta tubulin||Delta tubulin||Epsilon tubulin||Gamma tubulin||Misato Segment II tubulin-like domain||Tubulin||Tubulin/FtsZ, 2-layer sandwich domain||Tubulin/FtsZ, C-terminal||Tubulin/FtsZ, GTPase domain
ENSRNOG00000018384	Adam12	ADAM, cysteine-rich||Blood coagulation inhibitor, Disintegrin||Epidermal growth factor-like domain||Peptidase M12B, ADAM/reprolysin||Peptidase M12B, propeptide
ENSRNOG00000018421	Aen	Exonuclease||Exonuclease, RNase T/DNA polymerase III||Ribonuclease H-like domain
ENSRNOG00000018484	Plk3	POLO box duplicated domain||Protein kinase domain||Protein kinase-like domain||Serine-threonine/tyrosine-protein kinase catalytic domain||Serine/threonine/dual specificity protein kinase, catalytic domain||Tyrosine-protein kinase, catalytic domain
ENSRNOG00000018487	Slc3a2	Glycoside hydrolase, superfamily||Glycosyl hydrolase, family 13, catalytic domain||Glycosyl hydrolase, family 13, subfamily, catalytic domain
ENSRNOG00000018488	Cd40	Fas receptor||TNFR/NGFR cysteine-rich region||Tumour necrosis factor receptor 5
ENSRNOG00000018498	Hectd2	HECT
ENSRNOG00000018524	Ezr	Band 4.1 domain||Band 4.1 family||Ezrin/radixin/moesin||Ezrin/radixin/moesin like||Ezrin/radixin/moesin, C-terminal||FERM central domain||FERM domain||FERM, C-terminal PH-like domain||FERM, N-terminal||Moesin tail domain||Ubiquitin-related domain
ENSRNOG00000018561	Pprc1	RNA recognition motif domain
ENSRNOG00000018566	Ctsl	Peptidase C1A, papain C-terminal||Proteinase inhibitor I29, cathepsin propeptide
ENSRNOG00000018622	Trim27	Zinc finger, B-box||Zinc finger, B-box, chordata||Zinc finger, C3HC4 RING-type||Zinc finger, RING-type
ENSRNOG00000018645	Rpsa	Ribosomal protein S2||Ribosomal protein S2, eukaryotic/archaeal||Ribosomal protein S2, flavodoxin-like domain
ENSRNOG00000018646	Hbegf	Epidermal growth factor-like domain
ENSRNOG00000018669	Jak3	Band 4.1 domain||FERM domain||Protein kinase domain||Protein kinase-like domain||SH2 domain||Serine-threonine/tyrosine-protein kinase catalytic domain||Serine/threonine/dual specificity protein kinase, catalytic domain||Tyrosine-protein kinase, catalytic domain||Tyrosine-protein kinase, non-receptor Jak/Tyk2||Tyrosine-protein kinase, non-receptor Jak3
ENSRNOG00000018680	Rpl17	Ribosomal protein L22/L17||Ribosomal protein L22/L17, eukaryotic/archaeal
ENSRNOG00000018740	Ugt1a9	Glycosyl transferase, family 28, C-terminal||UDP-glucuronosyl/UDP-glucosyltransferase
ENSRNOG00000018752	Clcf1	Four-helical cytokine-like, core||Plethodontid receptivity factor PRF
ENSRNOG00000018761	Eif3c	Eukaryotic translation initiation factor 3 subunit C, N-terminal domain||Proteasome component (PCI) domain
ENSRNOG00000018768	Rps8	Ribosomal protein S8e||Ribosomal protein S8e/ribosomal biogenesis NSA2
ENSRNOG00000018770	Pmaip1	-
ENSRNOG00000018774	Rps14	Ribosomal protein S11
ENSRNOG00000018775	Cystm1	-
ENSRNOG00000018782	Gmnn	Geminin/Multicilin
ENSRNOG00000018795	Rpl18a	Ribosomal protein L18a/LX
ENSRNOG00000018898	Mpi	Mannose-6-phosphate isomerase||Mannose-6-phosphate isomerase, type I||RmlC-like cupin domain
ENSRNOG00000018911	Pfkfb3	6-phosphofructo-2-kinase||Bifunctional 6-phosphofructo-2-kinase/fructose-2, 6-bisphosphate 2-phosphatase||Chromatin associated protein KTI12||Fructose-2,6-bisphosphatase||Histidine phosphatase superfamily||Histidine phosphatase superfamily, clade-1||P-loop containing nucleoside triphosphate hydrolase
ENSRNOG00000018971	Mob3a	Mob1/phocein
ENSRNOG00000018972	Rab18	Elongation factor, GTP-binding domain||Gtr1/RagA G protein||Mitochondrial Rho-like||P-loop containing nucleoside triphosphate hydrolase||Ran GTPase||Small GTP-binding protein domain||Small GTPase superfamily||Small GTPase superfamily, ARF type||Small GTPase superfamily, ARF/SAR type||Small GTPase superfamily, Rab type||Small GTPase superfamily, Ras type||Small GTPase superfamily, Rho type
ENSRNOG00000019000	Limk2	PDZ domain||Protein kinase domain||Protein kinase-like domain||Serine-threonine/tyrosine-protein kinase catalytic domain||Serine/threonine/dual specificity protein kinase, catalytic domain||Tyrosine-protein kinase, catalytic domain||Zinc finger, LIM-type
ENSRNOG00000019007	Rpl14	Ribosomal protein L14
ENSRNOG00000019080	Hsd3b7	3-beta hydroxysteroid dehydrogenase/isomerase||Male sterility, NAD-binding||NAD-dependent epimerase/dehydratase, N-terminal domain||NmrA-like domain||Polyketide synthase, KR||Polysaccharide biosynthesis protein, CapD-like domain||Short-chain dehydrogenase/reductase SDR||dTDP-4-dehydrorhamnose reductase
ENSRNOG00000019106	Rps17	Ribosomal protein S17e
ENSRNOG00000019132	Fv1	-
ENSRNOG00000019136	Scamp2	SCAMP
ENSRNOG00000019141	Ch25h	Fatty acid hydroxylase
ENSRNOG00000019179	Ggta1	Glycosyl transferase, family 6||Nucleotide-diphospho-sugar transferases
ENSRNOG00000019183	Alox15	Lipase/lipooxygenase, PLAT/LH2||Lipoxygenase, C-terminal||Lipoxygenase, mammalian||PLAT/LH2 domain
ENSRNOG00000019222	MGC112830	Transcription factor DP||Transcription factor DP, C-terminal||Transcription factor E2F/dimerisation partner (TDP)
ENSRNOG00000019229	Fbl	Fibrillarin||S-adenosyl-L-methionine-dependent methyltransferase-like
ENSRNOG00000019264	Ltbr	TNFR/NGFR cysteine-rich region||Tumour necrosis factor receptor 3
ENSRNOG00000019270	P2ry6	G protein-coupled receptor, rhodopsin-like||GPCR, rhodopsin-like, 7TM||P2Y3 purinoceptor||P2Y6 purinoceptor||Protease-activated receptor
ENSRNOG00000019330	Procr	MHC classes I/II-like antigen recognition protein
ENSRNOG00000019387	Ifi30	Gamma interferon inducible lysosomal thiol reductase GILT
ENSRNOG00000019406	Zfp61	Krueppel-associated box||Zinc finger, C2H2||Zinc finger, C2H2-like
ENSRNOG00000019422	Egr1	Protein of unknown function DUF3432||Protein of unknown function DUF3446||Zinc finger, C2H2||Zinc finger, C2H2-like
ENSRNOG00000019430	Coro1a	Domain of unknown function DUF1899||Domain of unknown function DUF1900||WD40 repeat||WD40-repeat-containing domain
ENSRNOG00000019440	Kcnn4	Calmodulin-binding domain||Potassium channel, calcium-activated, SK||Two pore domain potassium channel domain
ENSRNOG00000019450	Etf1	50S ribosomal protein L30e-like||Peptide Chain Release Factor eRF1/aRF1, N-terminal||Peptide chain release factor eRF1/aRF1||eRF1 domain 1/Pelota-like||eRF1 domain 2||eRF1 domain 3
ENSRNOG00000019453	Rps5	Ribosomal protein S5/S7, eukaryotic/archaeal||Ribosomal protein S7 domain
ENSRNOG00000019465	Gnai3	Fungal G-protein, alpha subunit||G protein alpha subunit, helical insertion||G-protein alpha subunit, group I||Guanine nucleotide binding protein (G-protein), alpha subunit||P-loop containing nucleoside triphosphate hydrolase||Small GTPase superfamily, ARF/SAR type
ENSRNOG00000019466	Agpat2	1-acyl-sn-glycerol-3-phosphate acyltransferase||Phospholipid/glycerol acyltransferase
ENSRNOG00000019490	Slc20a2	Phosphate transporter
ENSRNOG00000019494	Psmb10	Nucleophile aminohydrolases, N-terminal||Peptidase T1A, proteasome beta-subunit||Proteasome beta subunit, C-terminal||Proteasome, subunit alpha/beta
ENSRNOG00000019528	Plekhg6	Dbl homology (DH) domain||Pleckstrin homology domain
ENSRNOG00000019536	Smim3	-
ENSRNOG00000019552	Lsm7	Like-Sm (LSM) domain||Ribonucleoprotein LSM domain||Ribonucleoprotein LSM domain, eukaryotic/archaea-type||U6 snRNA-associated Sm-like protein LSm7
ENSRNOG00000019556	Cd9	Tetraspanin||Tetraspanin, EC2 domain||Tetraspanin/Peripherin
ENSRNOG00000019559	Eaf1	Transcription elognation factor Eaf, N-terminal
ENSRNOG00000019620	Pmf1	Nnf1
ENSRNOG00000019634	Eif4e2	Translation Initiation factor eIF- 4e||Translation Initiation factor eIF- 4e-like domain
ENSRNOG00000019638	Lmna	Intermediate filament protein||Lamin Tail Domain||Prefoldin
ENSRNOG00000019673	Zfp36	Zinc finger, CCCH-type
ENSRNOG00000019697	Ankrd28	Ankyrin repeat||Ankyrin repeat-containing domain
ENSRNOG00000019728	Itgam	FG-GAP repeat||Integrin alpha beta-propellor||Integrin alpha chain||Integrin alpha chain, C-terminal cytoplasmic region, conserved site||Integrin alpha-2||von Willebrand factor, type A
ENSRNOG00000019741	Isyna1	Myo-inositol-1-phosphate synthase||Myo-inositol-1-phosphate synthase, GAPDH-like
ENSRNOG00000019742	Stat3	SH2 domain||STAT transcription factor, DNA-binding||STAT transcription factor, all-alpha||STAT transcription factor, coiled coil||STAT transcription factor, protein interaction||p53-like transcription factor, DNA-binding
ENSRNOG00000019776	Sh3gl3	BAR domain||BAR domain-containing family||SH3 domain||Variant SH3 domain
ENSRNOG00000019780	Sypl2	Marvel domain||Synaptophysin/synaptoporin
ENSRNOG00000019810	Des	Intermediate filament head, DNA-binding domain||Intermediate filament protein||Prefoldin
ENSRNOG00000019813	Ppp4c	Calcineurin-like phosphoesterase domain, apaH type||Metallo-dependent phosphatase-like||Serine/threonine-specific protein phosphatase/bis(5-nucleosyl)-tetraphosphatase
ENSRNOG00000019822	Gadd45b	50S ribosomal protein L30e-like||Ribosomal protein L7Ae/L30e/S12e/Gadd45
ENSRNOG00000019838	Gmfg	Actin-depolymerising factor homology domain||Glia maturation factor beta
ENSRNOG00000019851	Cox6a2	Cytochrome c oxidase, subunit VIa
ENSRNOG00000019868	Psma5	Nucleophile aminohydrolases, N-terminal||Proteasome alpha-subunit, N-terminal domain||Proteasome, subunit alpha/beta
ENSRNOG00000019892	Lrrfip1	Leucine-rich repeat flightless-interacting protein
ENSRNOG00000019924	Thop1	Peptidase M3A/M3B
ENSRNOG00000019974	Uba52	Rad60/SUMO-like domain||Ribosomal protein L40e||Ubiquitin||Ubiquitin-like||Ubiquitin-related domain
ENSRNOG00000019977	Ptprf	Fibronectin, type III||Immunoglobulin I-set||Immunoglobulin subtype||Immunoglobulin subtype 2||Immunoglobulin-like domain||Protein-tyrosine phosphatase, catalytic||Protein-tyrosine phosphatase, receptor/non-receptor type||Protein-tyrosine phosphatase-like||Protein-tyrosine/Dual specificity phosphatase
ENSRNOG00000019996	Slc16a1	Major facilitator superfamily||Major facilitator superfamily domain||Major facilitator superfamily domain, general substrate transporter||Monocarboxylate transporter
ENSRNOG00000020182	Mvp	Major vault protein, N-terminal||Shoulder domain
ENSRNOG00000020229	Homer3	WH1/EVH1
ENSRNOG00000020280	Armc6	Armadillo||Armadillo-type fold
ENSRNOG00000020281	Kif22	Kinesin, motor domain||P-loop containing nucleoside triphosphate hydrolase
ENSRNOG00000020300	Lsp1	Caldesmon||Caldesmon/lymphocyte specific protein||Lymphocyte-specific protein
ENSRNOG00000020317	RGD1307752	Rab5-interacting protein family
ENSRNOG00000020333	Cirh1a	WD40 repeat||WD40-repeat-containing domain
ENSRNOG00000020349	Rab3il1	GDPGTP exchange factor Sec2p
ENSRNOG00000020391	Nip7	PUA domain||PUA-like domain||Ribosome biogenesis factor NIP7-like||Ribosome biogenesis factor, NIP7
ENSRNOG00000020394	RGD1306730	Mini-chromosome maintenance complex-binding protein
ENSRNOG00000020399	Ltb4r	7TM GPCR, olfactory receptor/chemoreceptor Srsx||7TM GPCR, serpentine receptor class x (Srx)||G protein-coupled receptor, rhodopsin-like||GPCR, rhodopsin-like, 7TM||Leukotriene B4 receptor||Leukotriene B4 type 1 receptor
ENSRNOG00000020426	Erf	Ets domain
ENSRNOG00000020432	Cic	High mobility group box domain
ENSRNOG00000020448	Ncan	C-type lectin||C-type lectin fold||EGF-like calcium-binding domain||Epidermal growth factor-like domain||Immunoglobulin V-set domain||Immunoglobulin subtype||Immunoglobulin-like domain||Link||Sushi/SCR/CCP||Type-2 ice-structuring protein
ENSRNOG00000020456	Nucb2	EF-hand domain
ENSRNOG00000020465	Ripk3	Protein kinase domain||Protein kinase-like domain||Serine-threonine/tyrosine-protein kinase catalytic domain||Serine/threonine/dual specificity protein kinase, catalytic domain||Tyrosine-protein kinase, catalytic domain
ENSRNOG00000020470	Slc25a24	EF-hand domain||Graves disease carrier protein||Mitochondrial carrier domain||Mitochondrial carrier protein||Mitochondrial substrate/solute carrier
ENSRNOG00000020479	Pik3c2a	Armadillo-type fold||C2 domain||Phosphatidylinositol 3-/4-kinase, catalytic domain||Phosphatidylinositol 3-kinase Ras-binding (PI3K RBD) domain||Phosphatidylinositol 3-kinase, C2 domain||Phosphoinositide 3-kinase, accessory (PIK) domain||Phox homologous domain||Protein kinase-like domain||Ubiquitin-related domain
ENSRNOG00000020502	Rps13	Ribosomal protein S13/S15, N-terminal||Ribosomal protein S15||S15/NS1, RNA-binding
ENSRNOG00000020505	Map4k1	Citron-like||Protein kinase domain||Protein kinase-like domain||Serine-threonine/tyrosine-protein kinase catalytic domain||Serine/threonine/dual specificity protein kinase, catalytic domain||Tyrosine-protein kinase, catalytic domain
ENSRNOG00000020527	Drap1	Histone core||Histone-fold||Transcription factor CBF/NF-Y/archaeal histone
ENSRNOG00000020533	Htra1	Insulin-like growth factor-binding protein, IGFBP||Kazal domain||PDZ domain||Peptidase S1||Peptidase S1C||Trypsin-like cysteine/serine peptidase domain
ENSRNOG00000020552	Fosl1	Basic-leucine zipper domain||Fos transforming protein||Transcription factor, Skn-1-like, DNA-binding domain
ENSRNOG00000020560	Dmbt1	CUB domain||CUB-like domain||SRCR domain||SRCR-like domain||Zona pellucida domain
ENSRNOG00000020570	Spred3	Sprouty||WH1/EVH1
ENSRNOG00000020587	Efemp2	EGF-like calcium-binding domain||Epidermal growth factor-like domain||Thrombomodulin||Trypsin Inhibitor-like, cysteine rich domain
ENSRNOG00000020590	Adam15	ADAM, cysteine-rich||Blood coagulation inhibitor, Disintegrin||Epidermal growth factor-like domain||Peptidase M12B, ADAM/reprolysin||Peptidase M12B, propeptide
ENSRNOG00000020595	Rps11	Nucleic acid-binding, OB-fold||Ribosomal protein S17||Ribosomal protein S17, archaeal/eukaryotic
ENSRNOG00000020608	Ppan	Anticodon-binding||Brix domain
ENSRNOG00000020623	Aldh16a1	Aldehyde dehydrogenase||Aldehyde dehydrogenase domain||Aldehyde/histidinol dehydrogenase
ENSRNOG00000020651	Cars	Aminoacyl-tRNA synthetase, class 1a, anticodon-binding||Cysteine-tRNA ligase||Cysteinyl-tRNA synthetase/mycothiol ligase||Methionyl/Leucyl tRNA synthetase
ENSRNOG00000020655	Ucn2	Urocortin II/III
ENSRNOG00000020656	Pfkfb4	6-phosphofructo-2-kinase||Bifunctional 6-phosphofructo-2-kinase/fructose-2, 6-bisphosphate 2-phosphatase||Fructose-2,6-bisphosphatase||Histidine phosphatase superfamily||Histidine phosphatase superfamily, clade-1||P-loop containing nucleoside triphosphate hydrolase
ENSRNOG00000020660	Cfl1	ADF/Cofilin/Destrin||Actin-depolymerising factor homology domain
ENSRNOG00000020674	Rpl27	KOW||Ribosomal protein L27e
ENSRNOG00000020679	Icam1	Immunoglobulin subtype||Immunoglobulin-like domain||Intercellular adhesion molecule||Intercellular adhesion molecule, N-terminal||Intercellular adhesion molecule/vascular cell adhesion molecule, N-terminal
ENSRNOG00000020716	Axl	Fibronectin, type III||Immunoglobulin||Immunoglobulin I-set||Immunoglobulin V-set domain||Immunoglobulin subtype||Immunoglobulin-like domain||Protein kinase domain||Protein kinase-like domain||Serine-threonine/tyrosine-protein kinase catalytic domain||Serine/threonine/dual specificity protein kinase, catalytic domain||Tyrosine-protein kinase, catalytic domain
ENSRNOG00000020843	Ftl1	Ferritin- like diiron domain||Ferritin-like superfamily||Ferritin/DPS protein domain
ENSRNOG00000020845	Tyrobp	DAP10 membrane
ENSRNOG00000020848	Adck4	Protein kinase-like domain||UbiB domain
ENSRNOG00000020876	Bax	Bcl2-like||Blc2 family
ENSRNOG00000020881	Frmd8	Band 4.1 domain||FERM central domain||FERM domain
ENSRNOG00000020925	Ccdc86	-
ENSRNOG00000020938	Ppp1r15a	Protein phosphatase 1, regulatory subunit 15A/B, C-terminal
ENSRNOG00000020979	Psmb4	Nucleophile aminohydrolases, N-terminal||Proteasome endopeptidase complex, beta subunit||Proteasome, subunit alpha/beta
ENSRNOG00000020982	LOC100360647	Ribosomal protein S30||Ubiquitin||Ubiquitin-like||Ubiquitin-related domain
ENSRNOG00000020991	Ms4a6a	CD20-like
ENSRNOG00000021007	Snx15	MIT||Phox homologous domain
ENSRNOG00000021031	Grn	Granulin
ENSRNOG00000021035	Rpl18	Ribosomal protein L18e/L15P
ENSRNOG00000021084	Mpeg1	Membrane attack complex component/perforin (MACPF) domain
ENSRNOG00000021104	Emp3	Epithelial membrane protein EMP-3||PMP-22/EMP/MP20||PMP-22/EMP/MP20/Claudin superfamily
ENSRNOG00000021150	Plcb3	C2 domain||PLC-beta, C-terminal||PLC-like phosphodiesterase, TIM beta/alpha-barrel domain||Phosphatidylinositol-4, 5-bisphosphate phosphodiesterase beta||Phosphatidylinositol-4, 5-bisphosphate phosphodiesterase beta, conserved site||Phosphoinositide phospholipase C family||Phospholipase C, phosphatidylinositol-specific , X domain||Phospholipase C, phosphatidylinositol-specific, Y domain||Phosphol…
ENSRNOG00000021151	Ppp1r14b	PKC-activated phosphatase-1 inhibitor
ENSRNOG00000021161	Fermt3	Band 4.1 domain||FERM central domain||Pleckstrin homology domain||Ubiquitin-related domain
ENSRNOG00000021170	Plekho1	Pleckstrin homology domain
ENSRNOG00000021176	Mtmr11	Myotubularin-associated||Protein-tyrosine phosphatase-like
ENSRNOG00000021199	Fcgr1a	Immunoglobulin||Immunoglobulin subtype||Immunoglobulin subtype 2||Immunoglobulin-like domain
ENSRNOG00000021203	Atl3	Guanylate-binding protein, C-terminal||Guanylate-binding protein, N-terminal||P-loop containing nucleoside triphosphate hydrolase
ENSRNOG00000021262	Slc23a2	Xanthine/uracil/vitamin C permease
ENSRNOG00000021264	Pcna	Proliferating cell nuclear antigen, PCNA||Proliferating cell nuclear antigen, PCNA, C-terminal||Proliferating cell nuclear antigen, PCNA, N-terminal||Rad1/Rec1/Rad17||Rad9/Ddc1
ENSRNOG00000021548	Rassf1	Protein kinase C-like, phorbol ester/diacylglycerol-binding domain||Ras-association||SARAH domain||Ubiquitin-related domain
ENSRNOG00000021644	Slc15a3	Major facilitator superfamily domain, general substrate transporter||Proton-dependent oligopeptide transporter family
ENSRNOG00000021713	Kif18b	Kinesin, motor domain||P-loop containing nucleoside triphosphate hydrolase
ENSRNOG00000021750	Id1	Myc-type, basic helix-loop-helix (bHLH) domain
ENSRNOG00000021817	Irak2	Death domain||Death-like domain||Protein kinase domain||Protein kinase-like domain||Serine-threonine/tyrosine-protein kinase catalytic domain||Serine/threonine/dual specificity protein kinase, catalytic domain||Tyrosine-protein kinase, catalytic domain
ENSRNOG00000021856	Lat2	-
ENSRNOG00000021870	Slco4a1	Kazal domain||Major facilitator superfamily||Major facilitator superfamily domain||Major facilitator superfamily domain, general substrate transporter||Organic anion transporter polypeptide OATP
ENSRNOG00000021907	Parvg	Calponin homology domain
ENSRNOG00000021918	Cep76	C2 domain
ENSRNOG00000022173	Gatad2a	-
ENSRNOG00000022247	Nr2c2ap	Coagulation factor 5/8 C-terminal type domain||Galactose-binding domain-like
ENSRNOG00000022261	Cenpu	-
ENSRNOG00000022368	Ddx49	DEAD/DEAH box helicase domain||Helicase, C-terminal||Helicase, superfamily 1/2, ATP-binding domain||P-loop containing nucleoside triphosphate hydrolase||RNA helicase, DEAD-box type, Q motif
ENSRNOG00000022392	Hspb8	Alpha crystallin/Heat shock protein||Alpha crystallin/Hsp20 domain||HSP20-like chaperone
ENSRNOG00000022426	LOC102557576	-
ENSRNOG00000022507	Twf1	Actin-depolymerising factor homology domain
ENSRNOG00000022521	Ddias	Nucleic acid-binding, OB-fold||Replication factor A, C-terminal
ENSRNOG00000022565	Lrrc25	-
ENSRNOG00000022796	Fgfbp3	FGF binding 1
ENSRNOG00000022859	Trem1	Immunoglobulin V-set domain
ENSRNOG00000022943	Dgka	Diacylglycerol kinase, accessory domain||Diacylglycerol kinase, catalytic domain||EF-hand domain||Protein kinase C-like, phorbol ester/diacylglycerol-binding domain
ENSRNOG00000022970	Nkx2-8	Homeobox domain||Homeodomain, metazoa||Homeodomain-like
ENSRNOG00000023005	LOC681325	-
ENSRNOG00000023013	2016-03-03	Zinc finger, C3HC4 RING-type||Zinc finger, RING-CH-type||Zinc finger, RING-type
ENSRNOG00000023079	Nras	Elongation factor, GTP-binding domain||Mitochondrial Rho-like||P-loop containing nucleoside triphosphate hydrolase||Small GTP-binding protein domain||Small GTPase superfamily||Small GTPase superfamily, ARF/SAR type||Small GTPase superfamily, Rab type||Small GTPase superfamily, Ras type||Small GTPase superfamily, Rho type
ENSRNOG00000023226	S100a10	EF-hand domain||S100/CaBP-9k-type, calcium binding, subdomain
ENSRNOG00000023257	Adamts9	ADAM-TS Spacer 1||Fibrinogen, alpha/beta/gamma chain, C-terminal globular domain||Peptidase M12B, ADAM-TS||Peptidase M12B, ADAM/reprolysin||Peptidase M12B, GON-ADAMTSs||Peptidase M12B, propeptide||Thrombospondin, type 1 repeat
ENSRNOG00000023272	Rrm2	Ferritin-like superfamily||Ribonucleotide reductase small subunit
ENSRNOG00000023322	Ostc	Oligosaccharyl transferase complex, subunit OST3/OST6
ENSRNOG00000023428	Pik3r5	Phosphoinositide 3-kinase regulatory subunit 5/6
ENSRNOG00000023465	LOC500300	-
ENSRNOG00000023529	Rpl5	Ribosomal protein L18/L5||Ribosomal protein L5 eukaryotic/L18 archaeal
ENSRNOG00000023546	Hspb1	Alpha crystallin/Heat shock protein||Alpha crystallin/Hsp20 domain||HSP20-like chaperone
ENSRNOG00000023778	Gcnt2	Glycosyl transferase, family 14
ENSRNOG00000023786	Ybx1	Cold shock protein||Cold-shock protein, DNA-binding||Nucleic acid-binding, OB-fold
ENSRNOG00000023799	Pak1ip1	G-protein beta WD-40 repeat||WD40 repeat||WD40-repeat-containing domain
ENSRNOG00000023830	Dnase2	Deoxyribonuclease II
ENSRNOG00000023896	Dusp6	Dual specificity phosphatase, catalytic domain||Dual specificity phosphatase, subgroup, catalytic domain||Mitogen-activated protein (MAP) kinase phosphatase||Protein-tyrosine phosphatase-like||Protein-tyrosine/Dual specificity phosphatase||Rhodanese-like domain
ENSRNOG00000023931	Ggn	-
ENSRNOG00000023991	Rab20	Mitochondrial Rho-like||P-loop containing nucleoside triphosphate hydrolase||Small GTP-binding protein domain||Small GTPase superfamily||Small GTPase superfamily, ARF/SAR type||Small GTPase superfamily, Rab type||Small GTPase superfamily, Ras type||Small GTPase superfamily, Rho type
ENSRNOG00000024089	Fndc3b	Fibronectin, type III
ENSRNOG00000024186	Eef1b2	Elongation factor 1 beta central acidic region, eukaryote||Glutathione S-transferase, C-terminal-like||Translation elongation factor EF1B, beta/delta subunit, guanine nucleotide exchange
ENSRNOG00000024207	Fgfrl1	Immunoglobulin||Immunoglobulin I-set||Immunoglobulin V-set domain||Immunoglobulin subtype||Immunoglobulin subtype 2||Immunoglobulin-like domain
ENSRNOG00000024346	Plet1	-
ENSRNOG00000024352	Tyw1	Flavodoxin||Flavodoxin/nitric oxide synthase||Flavoprotein-like||Radical SAM||tRNA wybutosine-synthesis
ENSRNOG00000024363	Sertad1	SERTA domain
ENSRNOG00000024382	Fcgr3a	Immunoglobulin||Immunoglobulin subtype||Immunoglobulin subtype 2||Immunoglobulin-like domain
ENSRNOG00000024390	Osm	Four-helical cytokine-like, core||Leukemia inhibitory factor /oncostatin
ENSRNOG00000024566	Sh3d21	SH3 domain||Variant SH3 domain
ENSRNOG00000024603	Rps15	Ribosomal protein S19, superfamily||Ribosomal protein S19/S15||Ribosomal protein S19A/S15e
ENSRNOG00000024650	Ckap2	-
ENSRNOG00000024688	Fam132b	Tumour necrosis factor-like domain
ENSRNOG00000024689	Hopx	Homeobox domain||Homeodomain-like
ENSRNOG00000024799	-//-
ENSRNOG00000024818	Eva1b	-
ENSRNOG00000024846	Ier5l	Immediate early response
ENSRNOG00000024848	Fga	Fibrinogen alpha C domain||Fibrinogen, alpha/beta/gamma chain, C-terminal globular domain||Fibrinogen, alpha/beta/gamma chain, coiled coil domain
ENSRNOG00000024931	Ccdc88b	Hook-related protein family
ENSRNOG00000024952	Atp8b1	Cation-transporting P-type ATPase, subfamily IV||Cation-transporting P-type ATPase||HAD-like domain||P-type ATPase, A domain||P-type ATPase, cytoplasmic domain N
ENSRNOG00000025074	Fgg	Fibrinogen, alpha/beta/gamma chain, C-terminal globular domain||Fibrinogen, alpha/beta/gamma chain, coiled coil domain
ENSRNOG00000025094	Gpr183	7TM GPCR, olfactory receptor/chemoreceptor Srsx||7TM GPCR, serpentine receptor class x (Srx)||G protein-coupled receptor, rhodopsin-like||GPCR, rhodopsin-like, 7TM
ENSRNOG00000025156	LOC100911130	Mitochondrial inner membrane translocase complex, subunit Tim17||Mitochondrial inner membrane translocase subunit Tim17/Tim22/Tim23/peroxisomal protein PMP24
ENSRNOG00000025160	Tmem56	TRAM/LAG1/CLN8 homology domain
ENSRNOG00000025332	Cd109	Alpha-2-macroglobulin||Alpha-2-macroglobulin, N-terminal||Alpha-2-macroglobulin, N-terminal 2||Alpha-2-macroglobulin, thiol-ester bond-forming||Alpha-macroglobulin complement component||Alpha-macroglobulin, receptor-binding||Terpenoid cyclases/protein prenyltransferase alpha-alpha toroid
ENSRNOG00000025371	Spry1	Sprouty
ENSRNOG00000025407	Kif15	Kinesin, motor domain||P-loop containing nucleoside triphosphate hydrolase
ENSRNOG00000025430	Ddx18	DEAD/DEAH box helicase domain||Helicase, C-terminal||Helicase, superfamily 1/2, ATP-binding domain||P-loop containing nucleoside triphosphate hydrolase
ENSRNOG00000025476	Tmem252	-
ENSRNOG00000025602	Cdk4	Aminoglycoside phosphotransferase||Protein kinase domain||Protein kinase-like domain||Serine-threonine/tyrosine-protein kinase catalytic domain||Serine/threonine/dual specificity protein kinase, catalytic domain||Tyrosine-protein kinase, catalytic domain
ENSRNOG00000025604	Atad2	AAA+ ATPase domain||ATPase, AAA-type, core||Bromodomain||P-loop containing nucleoside triphosphate hydrolase
ENSRNOG00000025639	Slc39a12	Zinc/iron permease
ENSRNOG00000025679	Stk40	Protein kinase domain||Protein kinase-like domain||Serine-threonine/tyrosine-protein kinase catalytic domain||Serine/threonine/dual specificity protein kinase, catalytic domain||Tyrosine-protein kinase, catalytic domain
ENSRNOG00000025701	Nifk	MKI67 FHA domain-interacting nucleolar phosphoprotein, FHA Ki67 binding||RNA recognition motif domain
ENSRNOG00000025764	Mt1	Metallothionein domain||Metallothionein superfamily, eukaryotic||Metallothionein, vertebrate
ENSRNOG00000025892	Pkn3	AGC-kinase, C-terminal||HR1 rho-binding repeat||Nucleosome assembly protein (NAP)||Protein kinase domain||Protein kinase, C-terminal||Protein kinase-like domain||Serine-threonine/tyrosine-protein kinase catalytic domain||Serine/threonine/dual specificity protein kinase, catalytic domain||Tyrosine-protein kinase, catalytic domain
ENSRNOG00000025936	Rpl6	60S ribosomal protein L6E||Ribosomal protein L6, N-terminal
ENSRNOG00000025940	Mettl9	DREV methyltransferase||Methyltransferase type 11||Methyltransferase type 12||S-adenosyl-L-methionine-dependent methyltransferase-like
ENSRNOG00000026036	Pdyn	Opioid neuropeptide precursor||Proenkephalin B
ENSRNOG00000026109	Prmt1	Methyltransferase small domain||Methyltransferase type 11||Protein arginine N-methyltransferase||Ribosomal L11 methyltransferase, PrmA||S-adenosyl-L-methionine-dependent methyltransferase-like||tRNA transferase Trm5/Tyw2
ENSRNOG00000026128	Cpne8	C2 domain||Copine||von Willebrand factor, type A
ENSRNOG00000026178	Adpgk	ADP-specific phosphofructokinase/glucokinase||Ribokinase-like
ENSRNOG00000026235	Hk3	Hexokinase||Hexokinase, C-terminal||Hexokinase, N-terminal
ENSRNOG00000026252	E2f7	Transcription factor E2F/dimerisation partner (TDP)
ENSRNOG00000026260	Rpl11	Ribosomal protein L5||Ribosomal protein L5 domain
ENSRNOG00000026293	Jun	Basic-leucine zipper domain||Jun-like transcription factor||Transcription factor Jun||Transcription factor, Skn-1-like, DNA-binding domain
ENSRNOG00000026306	Clec5a	C-type lectin||C-type lectin fold
ENSRNOG00000026316	Wdr43	Small-subunit processome, Utp12||WD40 repeat||WD40-repeat-containing domain
ENSRNOG00000026344	Fam179a	Armadillo-type fold||CLASP N-terminal domain
ENSRNOG00000026502	Dscc1	Sister chromatid cohesion protein Dcc1
ENSRNOG00000026622	Fam219b	-
ENSRNOG00000026644	Glipr1	CAP domain||Cysteine-rich secretory protein, allergen V5/Tpx-1-related||Ves allergen
ENSRNOG00000026716	Rpl9	Ribosomal protein L6||Ribosomal protein L6, alpha-beta domain
ENSRNOG00000026870	Clic6	Glutathione S-transferase, C-terminal-like||Intracellular chloride channel||Thioredoxin-like fold
ENSRNOG00000027006	Hnrnpa3	RNA recognition motif domain
ENSRNOG00000027024	Rgs16	Regulator of G protein signalling domain||Regulator of G protein signalling superfamily
ENSRNOG00000027030	Adm	Adrenomedullin||Procalcitonin/adrenomedullin
ENSRNOG00000027149	Rpl10	Ribosomal protein L10e||Ribosomal protein L10e/L16
ENSRNOG00000027252	Pla1a	Alpha/Beta hydrolase fold||Lipase||Lipase, N-terminal||Lipoprotein lipase, LIPH
ENSRNOG00000027503	Rps25	Ribosomal protein S25
ENSRNOG00000027672	Aoah	Lipase, GDSL||Saposin B||Saposin-like||Saposin-like type B, 2
ENSRNOG00000027690	Eif3e	Eukaryotic translation initiation factor 3 subunit E||Eukaryotic translation initiation factor 3 subunit E, N-terminal||Proteasome component (PCI) domain
ENSRNOG00000027787	Cdc6	AAA+ ATPase domain||ATPase, AAA-type, core||CDC6, C-terminal domain||Cell division protein Cdc6/18||P-loop containing nucleoside triphosphate hydrolase
ENSRNOG00000027797	Nit2	Carbon-nitrogen hydrolase
ENSRNOG00000027811	Lilrb4	Immunoglobulin-like domain
ENSRNOG00000027855	Fcar	Immunoglobulin subtype
ENSRNOG00000028015	Pf4	CXC chemokine||Chemokine interleukin-8-like domain
ENSRNOG00000028016	Ncf2	Phox/Bem1p||SH3 domain||Tetratricopeptide repeat||Tetratricopeptide repeat-containing domain||Variant SH3 domain
ENSRNOG00000028036	Adamts7	ADAM-TS Spacer 1||PLAC||Peptidase M12B, ADAM-TS||Peptidase M12B, ADAM/reprolysin||Peptidase M12B, propeptide||Thrombospondin, type 1 repeat
ENSRNOG00000028043	Cxcl3	CXC chemokine||Chemokine interleukin-8-like domain
ENSRNOG00000028062	Arpc5	ARP2/3 complex, 16kDa subunit (p16-Arc)
ENSRNOG00000028137	Mki67	Forkhead-associated (FHA) domain||K167R||SMAD/FHA domain
ENSRNOG00000028259	Mcemp1	-
ENSRNOG00000028292	Gart	AIR synthase related protein, N-terminal domain||AIR synthase-related protein, C-terminal domain||ATP-grasp fold||ATP-grasp fold, ATP-dependent carboxylate-amine ligase-type||Carbamoyl-phosphate synthetase large subunit-like, ATP-binding domain||Formyl transferase, N-terminal||Phosphoribosylformylglycinamidine cyclo-ligase||Phosphoribosylglycinamide formyltransferase||Phosphoribosylglycinamide sy…
ENSRNOG00000028461	Gnl3	Guanine nucleotide-binding protein-like 3, N-terminal domain||P-loop containing nucleoside triphosphate hydrolase
ENSRNOG00000028498	Wdr1	G-protein beta WD-40 repeat||WD40 repeat||WD40-repeat-containing domain
ENSRNOG00000028505	Rps18	Ribosomal protein S13||Ribosomal protein S13-like, H2TH
ENSRNOG00000028638	Il10rb	Fibronectin, type III||Interferon alpha/beta receptor, beta chain||Tissue factor
ENSRNOG00000028703	Slc39a6	Zinc/iron permease
ENSRNOG00000028707	Np4	Alpha-defensin||Beta defensin/Neutrophil defensin||Defensin propeptide||Mammalian defensins
ENSRNOG00000028801	Gsap	-
ENSRNOG00000028896	A2m	Alpha-2-macroglobulin||Alpha-2-macroglobulin, N-terminal||Alpha-2-macroglobulin, N-terminal 2||Alpha-2-macroglobulin, thiol-ester bond-forming||Alpha-macroglobulin complement component||Alpha-macroglobulin, receptor-binding||Terpenoid cyclases/protein prenyltransferase alpha-alpha toroid
ENSRNOG00000028930	Dab2	PTB/PI domain
ENSRNOG00000029238	Fam203a	Armadillo-type fold||FAM203 C-terminal||FAM203 N-terminal
ENSRNOG00000029434	-//-
ENSRNOG00000029662	Wdfy4	Armadillo-type fold||BEACH domain||Concanavalin A-like lectin/glucanases superfamily||WD40 repeat||WD40-repeat-containing domain
ENSRNOG00000029682	Clic1	Glutathione S-transferase, C-terminal-like||Intracellular chloride channel||Thioredoxin-like fold
ENSRNOG00000029698	Pim3	Lipopolysaccharide kinase||Protein kinase domain||Protein kinase-like domain||Serine-threonine/tyrosine-protein kinase catalytic domain||Serine/threonine/dual specificity protein kinase, catalytic domain||Tyrosine-protein kinase, catalytic domain
ENSRNOG00000029768	Ccl12	Chemokine interleukin-8-like domain
ENSRNOG00000029813	Hmgb1	High mobility group box domain
ENSRNOG00000029886	Hba1	Globin||Globin-like||Haemoglobin, alpha||Haemoglobin, pi
ENSRNOG00000030021	Ccl6	Chemokine interleukin-8-like domain
ENSRNOG00000030024	Zfp36l1	Tis11B-like protein, N-terminal||Zinc finger, CCCH-type
ENSRNOG00000030118	Msn	Band 4.1 domain||Band 4.1 family||Ezrin/radixin/moesin||Ezrin/radixin/moesin like||Ezrin/radixin/moesin, C-terminal||FERM central domain||FERM domain||FERM, C-terminal PH-like domain||FERM, N-terminal||Moesin tail domain||Ubiquitin-related domain
ENSRNOG00000030253	Fam19a3	Chemokine-like protein, FAM19A2
ENSRNOG00000030628	Eif4a1	DEAD/DEAH box helicase domain||Helicase, C-terminal||Helicase, superfamily 1/2, ATP-binding domain||P-loop containing nucleoside triphosphate hydrolase||RNA helicase, DEAD-box type, Q motif
ENSRNOG00000030642	Lilrc2	Immunoglobulin-like domain
ENSRNOG00000030930	Samsn1	SAM/SH3 domain-containing||SH3 domain||Sterile alpha motif domain||Sterile alpha motif, type 1||Sterile alpha motif, type 2||Sterile alpha motif/pointed domain||Variant SH3 domain
ENSRNOG00000031022	LOC100912182	Ribosomal protein L44e||Zinc-binding ribosomal protein
ENSRNOG00000031036	Mdfic	-
ENSRNOG00000031041	Rps4y2	KOW||RNA-binding S4 domain||Ribosomal protein S4e||Ribosomal protein S4e, N-terminal||Ribosomal protein S4e, central region
ENSRNOG00000031163	Nfkbiz	Ankyrin repeat||Ankyrin repeat-containing domain
ENSRNOG00000031167	Srxn1	ParB/Sulfiredoxin
ENSRNOG00000031171	Wdr46	BING4, C-terminal domain||WD40 repeat||WD40-repeat-containing domain
ENSRNOG00000031312	Tnfrsf1a	Death domain||Death-like domain||TNFR/NGFR cysteine-rich region||Tumour necrosis factor receptor 1A
ENSRNOG00000031420	Hyal2	Glycoside hydrolase, superfamily||Hyaluronidase
ENSRNOG00000031421	Eif1a	Nucleic acid-binding, OB-fold||RNA-binding domain, S1, IF1 type||Translation initiation factor 1A (eIF-1A)
ENSRNOG00000031431	Cdca8	Cell division protein borealin
ENSRNOG00000031475	Col16a1	Collagen triple helix repeat||Concanavalin A-like lectin/glucanases superfamily||Laminin G domain
ENSRNOG00000031579	LOC100363469	Ribosomal protein L23/L15e core domain||Ribosomal protein S24e
ENSRNOG00000031889	-//-
ENSRNOG00000031916	Timeless	Timeless C-terminal||Timeless protein
ENSRNOG00000031930	Bin2	Amphiphysin||BAR domain
ENSRNOG00000031965	Impdh2	2-nitropropane dioxygenase, NPD||CBS domain||FMN-dependent dehydrogenase||IMP dehydrogenase/GMP reductase||Inosine-5'-monophosphate dehydrogenase||Putative N-acetylmannosamine-6-phosphate epimerase
ENSRNOG00000032162	Atf1	Basic-leucine zipper domain||Coactivator CBP, pKID||cAMP response element binding (CREB) protein
ENSRNOG00000032238	Plcd1	C2 domain||EF-hand domain||PLC-like phosphodiesterase, TIM beta/alpha-barrel domain||Phosphoinositide phospholipase C family||Phospholipase C, phosphatidylinositol-specific , X domain||Phospholipase C, phosphatidylinositol-specific, Y domain||Phospholipase C, phosphoinositol-specific, EF-hand-like||Pleckstrin homology domain
ENSRNOG00000032404	Top2a	DNA topoisomerase II, eukaryotic-type||DNA topoisomerase, type IIA||DNA topoisomerase, type IIA, subunit A/C-terminal||DNA topoisomerase, type IIA, subunit B, domain 2||DNA topoisomerase, type IIA-like domain||DTHCT||Histidine kinase-like ATPase, C-terminal domain||Ribosomal protein S5 domain 2-type fold
ENSRNOG00000032436	Tmod3	Tropomodulin
ENSRNOG00000032463	Rap1a	Elongation factor, GTP-binding domain||Mitochondrial Rho-like||P-loop containing nucleoside triphosphate hydrolase||Ran GTPase||Small GTP-binding protein domain||Small GTPase superfamily||Small GTPase superfamily, ARF/SAR type||Small GTPase superfamily, Rab type||Small GTPase superfamily, Ras type||Small GTPase superfamily, Rho type
ENSRNOG00000032546	Dot1l	Histone H3-K79 methyltransferase, metazoa||Histone methylation DOT1||S-adenosyl-L-methionine-dependent methyltransferase-like
ENSRNOG00000032626	Mmp3	Hemopexin-like domain||Hemopexin-like repeats||Peptidase M10, metallopeptidase||Peptidase M10A||Peptidase M10A, stromelysin-type||Peptidase, metallopeptidase
ENSRNOG00000032635	LOC100360117	Nucleic acid-binding, OB-fold||Ribosomal Proteins L2, RNA binding domain||Ribosomal protein L2||Ribosomal protein L2, C-terminal||Translation protein SH3-like domain
ENSRNOG00000032677	Tssc4	-
ENSRNOG00000032778	Bub1	Mad3/BUB1 homology region 1||Protein kinase domain||Protein kinase-like domain||Serine-threonine/tyrosine-protein kinase catalytic domain||Serine/threonine/dual specificity protein kinase, catalytic domain
ENSRNOG00000032832	Mmp10	Hemopexin-like domain||Hemopexin-like repeats||Peptidase M10, metallopeptidase||Peptidase M10A||Peptidase M10A, stromelysin-type||Peptidase, metallopeptidase||Peptidoglycan binding-like
ENSRNOG00000032902	LOC100912427	Cold shock protein||Cold-shock protein, DNA-binding||Nucleic acid-binding, OB-fold
ENSRNOG00000032917	Zfand2a	Zinc finger, AN1-type
ENSRNOG00000032922	Dclk1	Protein kinase domain||Protein kinase-like domain||Serine-threonine/tyrosine-protein kinase catalytic domain||Serine/threonine/dual specificity protein kinase, catalytic domain||Tyrosine-protein kinase, catalytic domain
ENSRNOG00000032978	Tes	PET domain||Zinc finger, LIM-type
ENSRNOG00000032991	Rufy4	RUN||Zinc finger, FYVE-related||Zinc finger, FYVE/PHD-type
ENSRNOG00000033153	Sfn	14-3-3 domain||14-3-3 protein
ENSRNOG00000033192	Osmr	Fibronectin, type III
ENSRNOG00000033217	Esam	Immunoglobulin V-set domain||Immunoglobulin subtype||Immunoglobulin subtype 2||Immunoglobulin-like domain
ENSRNOG00000033235	Relb	IPT domain||Immunoglobulin E-set||NF-kappa-B/Rel/Dorsal||Rel homology domain||p53-like transcription factor, DNA-binding
ENSRNOG00000033256	LOC691141	-
ENSRNOG00000033433	Csrnp1	Cysteine/serine-rich nuclear protein family
ENSRNOG00000033473	Rpl36	Ribosomal protein L36e
ENSRNOG00000033608	Cd276	CD80-like, immunoglobulin C2-set||Immunoglobulin C1-set||Immunoglobulin V-set domain||Immunoglobulin V-set, subgroup||Immunoglobulin subtype||Immunoglobulin subtype 2||Immunoglobulin-like domain
ENSRNOG00000033611	Wdr83os	Uncharacterised protein family UPF0139
ENSRNOG00000033658	Kntc1	RZZ complex, subunit KNTC1/ROD, C-terminal||WD40-repeat-containing domain
ENSRNOG00000033685	Elane	Peptidase S1||Peptidase S1A, chymotrypsin-type||Trypsin-like cysteine/serine peptidase domain
ENSRNOG00000033697	Casp4	CARD domain||Caspase, interleukin-1 beta convertase-type||Peptidase C14, ICE, catalytic subunit p20||Peptidase C14, caspase domain||Peptidase C14, caspase non-catalytic subunit p10||Peptidase C14A, caspase precursor p45, core
ENSRNOG00000033794	Sppl2b	Peptidase A22B, signal peptide peptidase||Presenilin/signal peptide peptidase||Protease-associated domain, PA
ENSRNOG00000033879	Clec7a	C-type lectin||C-type lectin fold||Herpesvirus UL45-like||Type-2 ice-structuring protein
ENSRNOG00000034229	Serpinb1b	Serpin domain
ENSRNOG00000034241	Set	Nucleosome assembly protein (NAP)
ENSRNOG00000034254	Actb	Actin-related protein
ENSRNOG00000036603	Ifit1lb	Tetratricopeptide TPR1||Tetratricopeptide repeat||Tetratricopeptide repeat-containing domain
ENSRNOG00000036644	Tnfrsf22	TNFR/NGFR cysteine-rich region
ENSRNOG00000036673	Sectm1b	-
ENSRNOG00000036677	Slc16a3	Major facilitator superfamily||Major facilitator superfamily domain||Major facilitator superfamily domain, general substrate transporter||Monocarboxylate transporter
ENSRNOG00000036687	Alyref	RNA recognition motif domain
ENSRNOG00000036688	Arhgdia	Immunoglobulin E-set||RHO protein GDP dissociation inhibitor
ENSRNOG00000036689	P4hb	Disulphide isomerase||Protein disulphide isomerase||Thioredoxin domain||Thioredoxin-like fold
ENSRNOG00000036701	LOC100361457	Actin-related protein
ENSRNOG00000036703	Itgax	FG-GAP repeat||Integrin alpha beta-propellor||Integrin alpha chain||Integrin alpha-2||von Willebrand factor, type A
ENSRNOG00000036745	Gna13	G protein alpha subunit, helical insertion||G-protein alpha subunit, group 12||Guanine nucleotide binding protein (G-protein), alpha subunit||P-loop containing nucleoside triphosphate hydrolase||Small GTPase superfamily, ARF/SAR type
ENSRNOG00000036832	Itga5	FG-GAP repeat||Integrin alpha beta-propellor||Integrin alpha chain||Integrin alpha-2
ENSRNOG00000036834	Gpr84	7TM GPCR, olfactory receptor/chemoreceptor Srsx||7TM GPCR, serpentine receptor class x (Srx)||G protein-coupled receptor, rhodopsin-like||GPCR, rhodopsin-like, 7TM
ENSRNOG00000036837	Nfe2	Basic leucine zipper domain, Maf-type||Basic-leucine zipper domain||Transcription factor, Skn-1-like, DNA-binding domain
ENSRNOG00000036839	Hnrnpa1	Nuclear factor hnRNPA1||RNA recognition motif domain
ENSRNOG00000037085	LOC100910104	Actin-binding, Xin repeat
ENSRNOG00000037247	Rras	Elongation factor, GTP-binding domain||Mitochondrial Rho-like||P-loop containing nucleoside triphosphate hydrolase||Ran GTPase||Small GTP-binding protein domain||Small GTPase superfamily||Small GTPase superfamily, ARF/SAR type||Small GTPase superfamily, Rab type||Small GTPase superfamily, Ras type||Small GTPase superfamily, Rho type
ENSRNOG00000037283	Ssr4	Translocon-associated
ENSRNOG00000037331	Cd33	Immunoglobulin||Immunoglobulin V-set domain||Immunoglobulin subtype||Immunoglobulin-like domain
ENSRNOG00000037409	Scimp	-
ENSRNOG00000037443	Pgam5	Histidine phosphatase superfamily||Histidine phosphatase superfamily, clade-1
ENSRNOG00000037449	Pole	DNA polymerase epsilon, catalytic subunit A, C-terminal||DNA-directed DNA polymerase, family B||DNA-directed DNA polymerase, family B, exonuclease domain||DNA-directed DNA polymerase, family B, multifunctional domain||Predicted 3'-5' exonuclease, PolB-like||Ribonuclease H-like domain
ENSRNOG00000037540	LOC100913000	Protein of unknown function DUF423
ENSRNOG00000037580	Psmd8	SAC3/GANP/Nin1/mts3/eIF-3 p25
ENSRNOG00000037673	LOC100362069	Ribosomal L28e/Mak16
ENSRNOG00000037765	Lims1	LIM and senescent cell antigen-like-containing domain protein 1||Zinc finger, LIM-type
ENSRNOG00000037851	Spidr	-
ENSRNOG00000037931	Plaur	CD59 antigen||Ly-6 antigen / uPA receptor -like
ENSRNOG00000038035	Kif4a	Kinesin, motor domain||P-loop containing nucleoside triphosphate hydrolase
ENSRNOG00000038132	Vsig4	Immunoglobulin V-set domain||Immunoglobulin V-set, subgroup||Immunoglobulin subtype||Immunoglobulin-like domain
ENSRNOG00000038135	RatNP-3b	Alpha-defensin||Beta defensin/Neutrophil defensin||Defensin propeptide||Mammalian defensins
ENSRNOG00000038678	LOC100359498	Ribosomal protein L35A||Translation protein, beta-barrel domain
ENSRNOG00000038776	Oscar	-
ENSRNOG00000038881	Hcls1	Hs1/Cortactin||SH3 domain||Variant SH3 domain
ENSRNOG00000039048	Cd200r1	CD80-like, immunoglobulin C2-set||Immunoglobulin V-set domain||Immunoglobulin-like domain
ENSRNOG00000039183	RGD1310335	Armadillo-type fold
ENSRNOG00000039204	Pram1	SH3 domain
ENSRNOG00000039207	Ccdc71l	-
ENSRNOG00000039390	Slc37a2	Major facilitator superfamily||Major facilitator superfamily domain||Major facilitator superfamily domain, general substrate transporter
ENSRNOG00000039473	Ccdc152	-
ENSRNOG00000039496	Plp2	Marvel domain
ENSRNOG00000039848	Ak6	ATPase, AAA-type, core||P-loop containing nucleoside triphosphate hydrolase
ENSRNOG00000042094	Prr13	-
ENSRNOG00000042139	Clec4a1	C-type lectin||C-type lectin fold||Type-2 ice-structuring protein
ENSRNOG00000042233	Rpl41	Ribosomal protein L41
ENSRNOG00000042561	Cks1l	Cyclin-dependent kinase, regulatory subunit
ENSRNOG00000042838	Junb	Basic-leucine zipper domain||Jun-like transcription factor||Transcription factor Jun||Transcription factor, Skn-1-like, DNA-binding domain
ENSRNOG00000042886	Rps28	Nucleic acid-binding, OB-fold||Ribosomal protein S28e
ENSRNOG00000042980	Adam19	ADAM, cysteine-rich||Blood coagulation inhibitor, Disintegrin||Epidermal growth factor-like domain||Peptidase M12B, ADAM/reprolysin||Peptidase M12B, propeptide
ENSRNOG00000043044	Cnn2	Calponin||Calponin homology domain||Calponin repeat||Smooth muscle protein/calponin
ENSRNOG00000043045	Sp5	Zinc finger, C2H2||Zinc finger, C2H2-like
ENSRNOG00000043098	Mt2A	Metallothionein domain||Metallothionein superfamily, eukaryotic||Metallothionein, vertebrate
ENSRNOG00000043099	Ddx21	DEAD/DEAH box helicase domain||GUCT||Helicase, C-terminal||Helicase, superfamily 1/2, ATP-binding domain||Helicase/UvrB domain||P-loop containing nucleoside triphosphate hydrolase
ENSRNOG00000043348	Rpl39	Ribosomal protein L39e||Ribosomal protein L39e domain
ENSRNOG00000043391	Pecam1	Immunoglobulin subtype||Immunoglobulin-like domain
ENSRNOG00000043416	Bcl3	Ankyrin repeat||Ankyrin repeat-containing domain
ENSRNOG00000043451	Spp1	Osteopontin
ENSRNOG00000043486	Tnfrsf26	TNFR/NGFR cysteine-rich region
ENSRNOG00000045611	LOC100911403	CD20-like
ENSRNOG00000045771	Chl1	Fibronectin, type III||Immunoglobulin||Immunoglobulin I-set||Immunoglobulin subtype||Immunoglobulin subtype 2||Immunoglobulin-like domain
ENSRNOG00000045791	Eif4a3	DEAD/DEAH box helicase domain||Helicase, C-terminal||Helicase, superfamily 1/2, ATP-binding domain||P-loop containing nucleoside triphosphate hydrolase||RNA helicase, DEAD-box type, Q motif
ENSRNOG00000045860	U2af1	RNA recognition motif domain||RNA recognition motif domain, eukaryote||U2 auxiliary factor small subunit||Zinc finger, CCCH-type
ENSRNOG00000045928	Myl6l	EF-hand domain
ENSRNOG00000046048	Fam60a	-
ENSRNOG00000046121	Igsf7	Immunoglobulin V-set domain||Immunoglobulin subtype||Immunoglobulin-like domain
ENSRNOG00000046216	RGD1561778	Immunoglobulin V-set domain||Immunoglobulin subtype||Immunoglobulin-like domain
ENSRNOG00000046327	Rbpj	Beta-trefoil DNA-binding domain||IPT domain||Immunoglobulin E-set||LAG1, DNA binding||p53-like transcription factor, DNA-binding
ENSRNOG00000046391	-//-
ENSRNOG00000046414	Vwa5a	VIT domain||von Willebrand factor, type A
ENSRNOG00000046452	Fcgr2b	Immunoglobulin subtype||Immunoglobulin-like domain
ENSRNOG00000046479	Chaf1a	Chromatin assembly factor 1 subunit A
ENSRNOG00000046654	Crym	Ornithine cyclodeaminase/mu-crystallin||Quinate/shikimate 5-dehydrogenase/glutamyl-tRNA reductase
ENSRNOG00000046667	Fosb	Basic-leucine zipper domain||Fos transforming protein||Transcription factor, Skn-1-like, DNA-binding domain
ENSRNOG00000046699	Slpi	Whey acidic protein-type 4-disulphide core
ENSRNOG00000046875	LOC689092	Glycosyl transferase, family 14
ENSRNOG00000047098	Hbb-b1	Globin||Globin-like||Haemoglobin, beta
ENSRNOG00000047137	Erbb2ip	Leucine-rich repeat||Leucine-rich repeat, typical subtype||PDZ domain
ENSRNOG00000047185	-//-
ENSRNOG00000047255	Fosb	Basic-leucine zipper domain||Fos transforming protein||Transcription factor, Skn-1-like, DNA-binding domain
ENSRNOG00000047314	Tk1	P-loop containing nucleoside triphosphate hydrolase||Thymidine kinase
ENSRNOG00000047349	Ms4a6c	CD20-like
ENSRNOG00000047800	C5ar1	7TM GPCR, olfactory receptor/chemoreceptor Srsx||Anaphylatoxin chemotactic receptor family||Bradykinin receptor family||C5a1/C5a2 anaphylatoxin chemotactic receptor||G protein-coupled receptor, rhodopsin-like||GPCR, rhodopsin-like, 7TM
ENSRNOG00000047811	Ier2	Immediate early response
ENSRNOG00000047861	LOC102550797	Domain of unknown function DUF622
ENSRNOG00000047895	Mettl1	S-adenosyl-L-methionine-dependent methyltransferase-like||tRNA (guanine-N-7) methyltransferase
ENSRNOG00000047931	Tmsb4x	Thymosin beta-4||Thymosin beta-4, metazoa
ENSRNOG00000047977	LOC684871	-
ENSRNOG00000048191	LOC100909605	Serpin domain
ENSRNOG00000048220	Clec12a	C-type lectin fold
ENSRNOG00000048250	Tmem159	-
ENSRNOG00000048411	Uhrf1	Domain of unknown function DUF3590||Rad60/SUMO-like domain||SRA-YDG||Ubiquitin-like||Ubiquitin-related domain||Zinc finger, FYVE/PHD-type||Zinc finger, PHD-finger||Zinc finger, PHD-type||Zinc finger, RING-type
ENSRNOG00000048580	Trip6	Zinc finger, LIM-type
ENSRNOG00000048651	Nrtn	Cystine-knot cytokine||Transforming growth factor-beta, C-terminal
ENSRNOG00000048723	Pros1	Concanavalin A-like lectin/glucanases superfamily||EGF-like calcium-binding domain||Epidermal growth factor-like domain||Gamma-carboxyglutamic acid-rich (GLA) domain||Laminin G domain
ENSRNOG00000048747	Cdk5rap3	Protein of unknown function DUF773
ENSRNOG00000048771	RGD1559482	Immunoglobulin V-set domain||Immunoglobulin subtype||Immunoglobulin-like domain
ENSRNOG00000048812	Gpx1	Glutathione peroxidase||Thioredoxin-like fold
ENSRNOG00000048887	-//-
ENSRNOG00000048895	LOC102556791	WW domain binding protein 11
ENSRNOG00000048932	Smagp	-
ENSRNOG00000048955	LOC689064	Globin||Globin-like||Haemoglobin, beta||Myoglobin
ENSRNOG00000049075	Fabp5	Calycin-like||Cytosolic fatty-acid binding||Lipocalin/cytosolic fatty-acid binding domain
ENSRNOG00000049361	Gas7	FCH domain||WW domain
ENSRNOG00000049393	Cebpb	Basic-leucine zipper domain||CCAAT/enhancer-binding
ENSRNOG00000049560	Glul	Glutamine synthetase, beta-Grasp||Glutamine synthetase, catalytic domain
ENSRNOG00000049585	Tnc	EGF-like domain, extracellular||Epidermal growth factor-like domain||Fibrinogen, alpha/beta/gamma chain, C-terminal globular domain||Fibronectin, type III
ENSRNOG00000049653	Errfi1	Cdc42 binding domain like||EGFR receptor inhibitor Mig-6
ENSRNOG00000049882	Adcyap1	Glucagon/GIP/secretin/VIP
ENSRNOG00000049918	Lrg1	Cysteine-rich flanking region, C-terminal||Leucine-rich repeat||Leucine-rich repeat, typical subtype
ENSRNOG00000049980	Nos2	FAD-binding, type 1||Flavodoxin||Flavodoxin/nitric oxide synthase||Flavoprotein pyridine nucleotide cytochrome reductase||Flavoprotein-like||Nitric oxide synthase, N-terminal||Nitric-oxide synthase, eukaryote||Oxidoreductase FAD/NAD(P)-binding||Riboflavin synthase-like beta-barrel
ENSRNOG00000050071	Cdc45	CDC45 family
ENSRNOG00000050190	Eng	Zona pellucida domain
ENSRNOG00000050231	Gng12	G-protein gamma-like domain||G-protein, gamma subunit
ENSRNOG00000050251	MGC105649	-
ENSRNOG00000050430	Vav1	Calmodulin-regulated spectrin-associated protein, CH domain||Calponin homology domain||Dbl homology (DH) domain||Protein kinase C-like, phorbol ester/diacylglycerol-binding domain||SH2 domain||SH3 domain||Smooth muscle protein/calponin||Variant SH3 domain
ENSRNOG00000050473	Rps27l	Ribosomal protein S27e||Zinc-binding ribosomal protein
ENSRNOG00000050618	-//-
ENSRNOG00000050671	Ier5	Immediate early response
ENSRNOG00000050697	Ctsz	Peptidase C1A, papain C-terminal
ENSRNOG00000050780	Fpgs	Folylpolyglutamate synthetase||Mur ligase, C-terminal||Mur ligase, central
ENSRNOG00000050792	Tnfaip6	C-type lectin fold||CUB domain||Link
ENSRNOG00000050794	Pdlim4	PDZ domain||Zinc finger, LIM-type
ENSRNOG00000050869	Cebpd	Basic-leucine zipper domain||CCAAT/enhancer-binding
ENSRNOG00000050997	Ifrd1	Armadillo-type fold||Interferon-related developmental regulator, C-terminal||Interferon-related developmental regulator, N-terminal
Novel00002	-//-
Novel00042	-//-
Novel00072	-//-
Novel00082	-//-
Novel00092	-//-
Novel00093	-//-
Novel00099	-//-
Novel00105	-//-
Novel00113	-//-
Novel00122	--	Syntaxin/epimorphin domain-containing protein [Rozella allomycis CSF55]
Novel00213	-//-
Novel00285	-//-
Novel00301	-//-
Novel00302	-//-
Novel00394	--	hypothetical protein MYCGRDRAFT_46026 [Zymoseptoria tritici IPO323]>gi|339469963|gb|EGP85061.1| hypothetical protein MYCGRDRAFT_46026 [Zymoseptoria tritici IPO323]
Novel00398	-//-
Novel00495	-//-
Novel00501	-//-
Novel00566	-//-
Novel00598	-//-
Novel00609	--	Condensin complex subunit 3 [Ogataea parapolymorpha DL-1]
Novel00617	-//-
Novel00788	-//-
Novel00803	-//-
Novel00835	-//-
Novel00996	-//-
Novel01032	-//-
Novel01042	-//-
Novel01056	-//-
Novel01102	-//-
Novel01124	-//-
Novel01137	-//-
Novel01209	-//-
Novel01218	-//-
Novel01224	-//-
Novel01244	-//-
Novel01284	-//-
Novel01307	-//-
Novel01343	-//-
Novel01362	-//-
Novel01395	-//-
Novel01442	-//-
Novel01448	-//-
Novel01482	-//-
Novel01545	-//-
Novel01637	--	Thioredoxin-like fold domain-containing protein [Rozella allomycis CSF55]
Novel01691	-//-
Novel01852	-//-
Novel01888	-//-
Novel01970	-//-
Novel02000	--	Aminotransferase, class I/classII domain-containing protein [Rozella allomycis CSF55]

## Sheet: C vs A
Ensembl Gene ID	RGD Symbol	Interpro Description
ENSRNOG00000000007	Gad1	Aminotransferase class V domain||Aromatic amino acid beta-eliminating lyase/threonine aldolase||Pyridoxal phosphate-dependent decarboxylase||Pyridoxal phosphate-dependent transferase
ENSRNOG00000000010	Cbln1	Complement C1q protein||Tumour necrosis factor-like domain
ENSRNOG00000000014	-//-
ENSRNOG00000000029	Myh11	HR1 rho-binding repeat||IQ motif, EF-hand binding site||Myosin head, motor domain||Myosin tail||Myosin, N-terminal, SH3-like||P-loop containing nucleoside triphosphate hydrolase||Prefoldin||t-SNARE
ENSRNOG00000000033	Tmcc2	Predicted transmembrane/coiled-coil 2 protein||t-SNARE
ENSRNOG00000000036	Klhdc8a	Kelch repeat type 1
ENSRNOG00000000054	Abhd8	Alpha/Beta hydrolase fold||Alpha/beta hydrolase fold-1||Epoxide hydrolase-like
ENSRNOG00000000060	Cplx1	Synaphin
ENSRNOG00000000091	Smad9	Interferon regulatory factor-3||MAD homology 1, Dwarfin-type||MAD homology, MH1||SMAD domain, Dwarfin-type||SMAD/FHA domain
ENSRNOG00000000105	Cplx2	Synaphin
ENSRNOG00000000113	Elac1	Beta-lactamase-like||Ribonuclease Z/BN
ENSRNOG00000000129	RGD1559864	Zinc finger, FYVE/PHD-type
ENSRNOG00000000145	Pik3r3	PI3 kinase, P85 regulatory subunit||SH2 domain
ENSRNOG00000000146	Nebl	Nebulin repeat
ENSRNOG00000000147	Mast2	Microtubule-associated serine/threonine-protein kinase, domain||Microtubule-associated serine/threonine-protein kinase, pre-PK domain||PDZ domain||Protein kinase domain||Protein kinase-like domain||Serine-threonine/tyrosine-protein kinase catalytic domain||Serine/threonine/dual specificity protein kinase, catalytic domain||Tyrosine-protein kinase, catalytic domain
ENSRNOG00000000175	Mier2	ELM2 domain||Homeodomain-like||SANT/Myb domain
ENSRNOG00000000186	Tst	Rhodanese-like domain
ENSRNOG00000000231	Kctd17	BTB/POZ fold||BTB/POZ-like||Potassium channel tetramerisation-type BTB domain
ENSRNOG00000000246	Amz2	Peptidase M54, archaemetzincin
ENSRNOG00000000257	Smpd3	Endonuclease/exonuclease/phosphatase
ENSRNOG00000000274	Phyhipl	Fibronectin, type III
ENSRNOG00000000277	Tet1	Zinc finger, CXXC-type
ENSRNOG00000000316	Sobp	-
ENSRNOG00000000395	LOC606294	KIF-1 binding protein
ENSRNOG00000000408	Gopc	PDZ domain
ENSRNOG00000000433	Prrt1	CD225/Dispanin family
ENSRNOG00000000437	Agpat1	1-acyl-sn-glycerol-3-phosphate acyltransferase||Phospholipid/glycerol acyltransferase
ENSRNOG00000000463	Col11a2	Collagen triple helix repeat||Concanavalin A-like lectin/glucanases superfamily||Fibrillar collagen, C-terminal||Fibrinogen, alpha/beta/gamma chain, C-terminal globular domain||Laminin G domain
ENSRNOG00000000473	Pfdn6	Prefoldin||Prefoldin beta-like
ENSRNOG00000000483	Syngap1	C2 domain||Pleckstrin homology domain||Protein of unknown function DUF3498||Ras GTPase-activating protein||Rho GTPase activation protein
ENSRNOG00000000487	Grm4	Extracellular ligand-binding receptor||GPCR, family 3||GPCR, family 3, C-terminal||GPCR, family 3, metabotropic glutamate receptor||GPCR, family 3, metabotropic glutamate receptor 4||GPCR, family 3, nine cysteines domain||Major facilitator superfamily domain, general substrate transporter||Periplasmic binding protein-like I
ENSRNOG00000000522	Cpne5	C2 domain||Copine||von Willebrand factor, type A
ENSRNOG00000000534	-//-
ENSRNOG00000000547	Tspyl4	Nucleosome assembly protein (NAP)
ENSRNOG00000000567	Unc5b	Death domain||Death-like domain||Immunoglobulin I-set||Immunoglobulin subtype||Immunoglobulin subtype 2||Immunoglobulin-like domain||Thrombospondin, type 1 repeat||ZU5 domain
ENSRNOG00000000573	Spock2	Kazal domain||SPARC/Testican, calcium-binding domain||Thyroglobulin type-1
ENSRNOG00000000593	Rev3l	DNA-directed DNA polymerase, family B||DNA-directed DNA polymerase, family B, exonuclease domain||DNA-directed DNA polymerase, family B, multifunctional domain||Ribonuclease H-like domain
ENSRNOG00000000606	Pcdh15	Cadherin||Cadherin-like
ENSRNOG00000000636	Rtkn2	Pleckstrin homology domain
ENSRNOG00000000638	Zfp365	-
ENSRNOG00000000660	Asphd2	Arginine/Asparagine/Proline hydroxylase
ENSRNOG00000000661	Hps4	-
ENSRNOG00000000693	Svop	General substrate transporter||Major facilitator superfamily||Major facilitator superfamily domain||Major facilitator superfamily domain, general substrate transporter
ENSRNOG00000000694	Dao	FAD dependent oxidoreductase
ENSRNOG00000000705	-//-
ENSRNOG00000000708	Sgsm1	RUN||Rab-GTPase-TBC domain
ENSRNOG00000000774	Gabbr1	Extracellular ligand-binding receptor||GPCR, family 3, C-terminal||GPCR, family 3, gamma-aminobutyric acid receptor, type B1||Periplasmic binding protein-like I||Sushi/SCR/CCP
ENSRNOG00000000775	Mog	Immunoglobulin I-set||Immunoglobulin V-set domain||Immunoglobulin V-set, subgroup||Immunoglobulin subtype||Immunoglobulin-like domain||Myelin-oligodendrocyte glycoprotein
ENSRNOG00000000787	-//-
ENSRNOG00000000812	RGD1302996	Protein of unknown function DUF2358
ENSRNOG00000000840	Atp6v1g2	Vacuolar (H+)-ATPase G subunit
ENSRNOG00000000860	Vwa7	von Willebrand factor, type A
ENSRNOG00000000879	Slc9a6	Cation/H+ exchanger||Na+/H+ exchanger||Na+/H+ exchanger, isoform 6 (NHE6)
ENSRNOG00000000885	Auts2	Autism susceptibility gene 2 protein
ENSRNOG00000000886	Caln1	EF-hand domain
ENSRNOG00000000894	Fry	-
ENSRNOG00000000902	Hsph1	Cell shape determining protein MreB/Mrl||Heat shock protein 70 family||Heat shock protein 70kD, C-terminal domain||Heat shock protein 70kD, peptide-binding domain
ENSRNOG00000000924	Slc7a1	Amino acid permease/ SLC12A domain||Amino acid/polyamine transporter I||Cationic amino acid transport permease
ENSRNOG00000000949	Flt3	Immunoglobulin||Immunoglobulin subtype||Immunoglobulin-like domain||Protein kinase domain||Protein kinase-like domain||Serine-threonine/tyrosine-protein kinase catalytic domain||Serine/threonine/dual specificity protein kinase, catalytic domain||Tyrosine-protein kinase, catalytic domain
ENSRNOG00000000961	Glt1d1	Glycosyl transferase, family 1
ENSRNOG00000000967	Aacs	AMP-dependent synthetase/ligase||Acetoacetyl-CoA synthase
ENSRNOG00000000977	Pnpla6	Acyl transferase/acyl hydrolase/lysophospholipase||Cyclic nucleotide-binding domain||Cyclic nucleotide-binding-like||Patatin/Phospholipase A2-related
ENSRNOG00000000986	Camsap3	CKK domain||Calmodulin-regulated spectrin-associated protein, CH domain||Calponin homology domain||Nuclear hormone receptor, ligand-binding||PRC-barrel-like
ENSRNOG00000001034	Evi5l	-
ENSRNOG00000001036	Rsph10b	MORN motif
ENSRNOG00000001072	Cers4	Homeobox domain||Homeodomain-like||Longevity assurance, LAG1/LAC1||Major facilitator superfamily domain, general substrate transporter||TRAM/LAG1/CLN8 homology domain
ENSRNOG00000001082	Abcb9	AAA+ ATPase domain||ABC transporter type 1, transmembrane domain||ABC transporter, ABCB2||ABC transporter, transmembrane domain||ABC transporter-like||P-loop containing nucleoside triphosphate hydrolase
ENSRNOG00000001091	Hip1r	AP180 N-terminal homology (ANTH) domain||ENTH/VHS||Epsin domain, N-terminal||Epsin-like, N-terminal||I/LWEQ domain
ENSRNOG00000001098	Pds5b	Armadillo-type fold
ENSRNOG00000001113	Mmd2	Hly-III-related||HylII||S-adenosyl-L-methionine-dependent methyltransferase-like
ENSRNOG00000001115	Slc29a4	Equilibrative nucleoside transporter||Major facilitator superfamily domain, general substrate transporter
ENSRNOG00000001117	LOC100909844	F-box domain
ENSRNOG00000001124	Rnft2	Zinc finger, C3HC4 RING-type||Zinc finger, RING-type
ENSRNOG00000001128	Tesc	EF-hand domain
ENSRNOG00000001129	Fbxo21	Hemimethylated DNA-binding domain
ENSRNOG00000001143	Cit	AGC-kinase, C-terminal||Citron Rho-interacting kinase||Citron-like||HR1 rho-binding repeat||Pleckstrin homology domain||Protein kinase C-like, phorbol ester/diacylglycerol-binding domain||Protein kinase domain||Protein kinase, C-terminal||Protein kinase-like domain||Serine-threonine/tyrosine-protein kinase catalytic domain||Serine/threonine/dual specificity protein kinase, catalytic domain||Tropo…
ENSRNOG00000001145	Ccdc64	-
ENSRNOG00000001152	Glp1r	GPCR, family 2, extracellular hormone receptor domain||GPCR, family 2, glucagon-like peptide-1 receptor||GPCR, family 2, glucagon-like peptide-1/glucagon receptor||GPCR, family 2, secretin-like||GPCR, family 2-like
ENSRNOG00000001156	Msi1	RNA recognition motif domain
ENSRNOG00000001173	Cabp1	EF-hand domain
ENSRNOG00000001185	RGD1311899	-
ENSRNOG00000001198	Fam222a	-
ENSRNOG00000001205	Agpat3	Phospholipid/glycerol acyltransferase
ENSRNOG00000001215	RGD1309594	-
ENSRNOG00000001227	Adarb1	Adenosine deaminase/editase||Cytokine, IL-1-like||Double-stranded RNA-binding domain
ENSRNOG00000001256	Atxn2	Ataxin-2, C-terminal||Like-Sm (LSM) domain||LsmAD domain
ENSRNOG00000001259	Cux2	CUT domain||Homeobox domain||Homeodomain-like||Lambda repressor-like, DNA-binding domain||Prefoldin
ENSRNOG00000001261	Ftcd	Cyclodeaminase/cyclohydrolase||Formiminotransferas, N- and C-terminal subdomains||Formiminotransferase catalytic domain||Formiminotransferase, C-terminal subdomain||Formiminotransferase, N-terminal subdomain
ENSRNOG00000001267	Lss	Prenyltransferase/squalene oxidase||Squalene cyclase||Terpenoid cyclases/protein prenyltransferase alpha-alpha toroid
ENSRNOG00000001284	Uncx	Homeobox domain||Homeodomain-like
ENSRNOG00000001285	Atp2a2	Calcium-transporting P-type ATPase, subfamily IIA, SERCA-type||Cation-transporting P-type ATPase||Cation-transporting P-type ATPase, C-terminal||Cation-transporting P-type ATPase, N-terminal||HAD-like domain||P-type ATPase, A domain||P-type ATPase, cytoplasmic domain N
ENSRNOG00000001291	Adap1	Arf GTPase activating protein||Pleckstrin homology domain
ENSRNOG00000001304	Bcr	C2 domain||Dbl homology (DH) domain||Pleckstrin homology domain||Rho GTPase activation protein||Rho GTPase-activating protein domain
ENSRNOG00000001309	Camkk2	Protein kinase domain||Protein kinase-like domain||Serine-threonine/tyrosine-protein kinase catalytic domain||Serine/threonine/dual specificity protein kinase, catalytic domain||Tyrosine-protein kinase, catalytic domain
ENSRNOG00000001311	Rab36	Gtr1/RagA G protein||Mitochondrial Rho-like||P-loop containing nucleoside triphosphate hydrolase||Ran GTPase||Small GTP-binding protein domain||Small GTPase superfamily||Small GTPase superfamily, ARF/SAR type||Small GTPase superfamily, Rab type||Small GTPase superfamily, Ras type||Small GTPase superfamily, Rho type
ENSRNOG00000001313	Gnaz	Fungal G-protein, alpha subunit||G protein alpha subunit, helical insertion||G-protein alpha subunit, group I||Guanine nucleotide binding protein (G-protein), alpha subunit||P-loop containing nucleoside triphosphate hydrolase||Small GTPase superfamily, ARF/SAR type
ENSRNOG00000001329	Gjc3	Connexin||Connexin, N-terminal||Gap junction protein, cysteine-rich domain
ENSRNOG00000001343	Bcl7a	BCL7
ENSRNOG00000001350	Naa25	N-acetyltransferase B complex, non-catalytic subunit||Tetratricopeptide repeat-containing domain
ENSRNOG00000001352	Hectd4	Concanavalin A-like lectin/glucanases superfamily||HECT
ENSRNOG00000001368	Rph3a	C2 domain||Synaptotagmin||Zinc finger, FYVE-related||Zinc finger, FYVE-type||Zinc finger, FYVE/PHD-type
ENSRNOG00000001370	Oas1h	2'-5'-oligoadenylate synthetase 1, domain 2/C-terminal||2-5-oligoadenylate synthetase, N-terminal
ENSRNOG00000001372	Oas1b	2'-5'-oligoadenylate synthetase 1, domain 2/C-terminal||2-5-oligoadenylate synthetase, N-terminal||Nucleotidyl transferase domain
ENSRNOG00000001392	Lhx5	Homeobox domain||Homeodomain-like||Zinc finger, LIM-type
ENSRNOG00000001408	Actl6b	Actin-related protein
ENSRNOG00000001436	Ywhag	14-3-3 domain||14-3-3 protein
ENSRNOG00000001439	Srrm3	mRNA splicing factor, Cwf21
ENSRNOG00000001440	Mdh2	L-lactate/malate dehydrogenase||Lactate dehydrogenase/glycoside hydrolase, family 4, C-terminal||Lactate/malate dehydrogenase, C-terminal||Lactate/malate dehydrogenase, N-terminal||Malate dehydrogenase, type 1
ENSRNOG00000001449	Pom121	-
ENSRNOG00000001452	Fzd9	Frizzled domain||Frizzled protein||GPCR, family 2-like
ENSRNOG00000001470	Limk1	Lipopolysaccharide kinase||PDZ domain||Protein kinase domain||Protein kinase-like domain||Serine-threonine/tyrosine-protein kinase catalytic domain||Serine/threonine/dual specificity protein kinase, catalytic domain||Tyrosine-protein kinase, catalytic domain||Zinc finger, LIM-type
ENSRNOG00000001484	Gatsl2	-
ENSRNOG00000001487	Fam120b	PIN domain-like
ENSRNOG00000001492	Slc8a2	Na-Ca exchanger/integrin-beta4||Sodium/calcium exchanger membrane region||Sodium/calcium exchanger protein
ENSRNOG00000001493	Kptn	-
ENSRNOG00000001494	Napa	NSF attachment protein
ENSRNOG00000001506	Tmem35	-
ENSRNOG00000001516	Rapgef4	Cyclic nucleotide-binding domain||Cyclic nucleotide-binding-like||Ras guanine nucleotide exchange factor domain||Ras guanine-nucleotide exchange factors catalytic domain||Ras-association||Ras-like guanine nucleotide exchange factor, N-terminal||Ubiquitin-related domain||cAMP/cGMP-dependent protein kinase
ENSRNOG00000001554	RGD1563888	EURL protein
ENSRNOG00000001572	Hoxd1	Homeobox domain||Homeodomain, metazoa||Homeodomain-like
ENSRNOG00000001575	Grik1	Extracellular ligand-binding receptor||Extracellular solute-binding protein, family 3||Glutamate receptor, L-glutamate/glycine-binding||Ionotropic glutamate receptor||NMDA receptor||Periplasmic binding protein-like I
ENSRNOG00000001577	Hoxd3	Homeobox domain||Homeodomain, metazoa||Homeodomain-like
ENSRNOG00000001578	Hoxd4	Homeobox domain||Homeobox protein, antennapedia type||Homeodomain, metazoa||Homeodomain-like
ENSRNOG00000001608	Nxpe3	Filamin/ABP280 repeat-like||Immunoglobulin E-set||Neurexophilin/NXPE
ENSRNOG00000001609	Cep97	IQ motif, EF-hand binding site||Leucine-rich repeat||P-loop containing nucleoside triphosphate hydrolase
ENSRNOG00000001613	Zbtb11	BTB/POZ||BTB/POZ fold||BTB/POZ-like||Zinc finger, C2H2||Zinc finger, C2H2-like
ENSRNOG00000001628	Pcp4	-
ENSRNOG00000001658	Kcnj6	Immunoglobulin E-set||Potassium channel, inwardly rectifying, Kir||Potassium channel, inwardly rectifying, Kir3.2
ENSRNOG00000001682	Ttc3	Death-like domain||Tetratricopeptide repeat||Tetratricopeptide repeat-containing domain||Zinc finger, C3HC4 RING-type||Zinc finger, RING-type
ENSRNOG00000001700	Dfnb31	PDZ domain
ENSRNOG00000001707	Vwa5b2	von Willebrand factor, type A
ENSRNOG00000001711	Hrasls	LRAT-like domain
ENSRNOG00000001714	Atp13a4	Cation-transporting P-type ATPase||Cation-transporting P-type ATPase, N-terminal||Cation-transporting P-type ATPase, subfamily V||HAD-like domain||P-type ATPase, A domain||P-type ATPase, cytoplasmic domain N
ENSRNOG00000001717	Opa1	Dynamin superfamily||Dynamin, GTPase domain||P-loop containing nucleoside triphosphate hydrolase
ENSRNOG00000001742	Clcn2	CBS domain||Chloride channel ClC-2||Chloride channel, core||Chloride channel, voltage gated
ENSRNOG00000001753	Fbxo45	B30.2/SPRY domain||Concanavalin A-like lectin/glucanases superfamily||SPRY domain
ENSRNOG00000001769	Tnk2	Cdc42 binding domain like||EGFR receptor inhibitor Mig-6||Protein kinase domain||Protein kinase-like domain||SH3 domain||Serine-threonine/tyrosine-protein kinase catalytic domain||Serine/threonine/dual specificity protein kinase, catalytic domain||Sterile alpha motif/pointed domain||Tyrosine-protein kinase, catalytic domain||UBA-like||Ubiquitin-associated domain/translation elongation factor EF-T…
ENSRNOG00000001773	Senp2	Peptidase C48, SUMO/Sentrin/Ubl1
ENSRNOG00000001781	Lmln	Peptidase M8, leishmanolysin
ENSRNOG00000001796	Dgkg	Diacylglycerol kinase, accessory domain||Diacylglycerol kinase, catalytic domain||EF-hand domain||Protein kinase C-like, phorbol ester/diacylglycerol-binding domain
ENSRNOG00000001813	Dnm1l	Dynamin GTPase effector||Dynamin central domain||Dynamin superfamily||Dynamin, GTPase domain||P-loop containing nucleoside triphosphate hydrolase
ENSRNOG00000001825	-//-
ENSRNOG00000001837	Sst	Somatostatin||Somatostatin/Cortistatin, C-terminal
ENSRNOG00000001851	Far2	3-beta hydroxysteroid dehydrogenase/isomerase||Fatty acyl-CoA reductase||Male sterility, NAD-binding||NAD-dependent epimerase/dehydratase, N-terminal domain||Polysaccharide biosynthesis protein, CapD-like domain
ENSRNOG00000001854	Tmtc1	Domain of unknown function DUF1736||PIK-related kinase, FAT||Tetratricopeptide TPR1||Tetratricopeptide TPR2||Tetratricopeptide repeat||Tetratricopeptide repeat-containing domain
ENSRNOG00000001866	Pi4ka	Armadillo-type fold||Phosphatidylinositol 3-/4-kinase, catalytic domain||Phosphoinositide 3-kinase, accessory (PIK) domain||Protein kinase-like domain
ENSRNOG00000001873	P2rx6	P2X purinoreceptor||P2X6 purinoceptor
ENSRNOG00000001874	Slc7a4	Amino acid permease/ SLC12A domain||Amino acid/polyamine transporter I
ENSRNOG00000001915	Chodl	C-type lectin||C-type lectin fold
ENSRNOG00000001931	Fgf12	Cytokine, IL-1-like||Fibroblast growth factor family||IL-1 family/FGF family
ENSRNOG00000001956	Dzip3	Zinc finger, C3HC4 RING-type||Zinc finger, RING-type
ENSRNOG00000001963	Mx2	Dynamin GTPase effector||Dynamin central domain||Dynamin superfamily||Dynamin, GTPase domain||P-loop containing nucleoside triphosphate hydrolase
ENSRNOG00000001976	Tmprss2	Low-density lipoprotein (LDL) receptor class A repeat||Peptidase S1||Peptidase S1A, chymotrypsin-type||Peptidase S1A, nudel||SRCR domain||SRCR-like domain||Trypsin-like cysteine/serine peptidase domain
ENSRNOG00000002013	Sidt1	-
ENSRNOG00000002026	Dnajc28	DnaJ domain||DnaJ homologue, subfamily C, member 28, conserved domain
ENSRNOG00000002028	Tmem50b	Uncharacterised protein family UPF0220
ENSRNOG00000002035	Paqr3	Hly-III-related
ENSRNOG00000002051	Synj1	Domain of unknown function DUF1866||Endonuclease/exonuclease/phosphatase||Inositol polyphosphate-related phosphatase||RNA recognition motif domain||Synaptojanin, N-terminal
ENSRNOG00000002053	Fras1	Epidermal growth factor-like domain||Furin-like repeat||Insulin-like growth factor binding protein, N-terminal||Na-Ca exchanger/integrin-beta4||VWC out||von Willebrand factor, type C
ENSRNOG00000002079	Mapk10	Lipopolysaccharide kinase||Mitogen-activated protein (MAP) kinase, JNK||Protein kinase domain||Protein kinase-like domain||Serine-threonine/tyrosine-protein kinase catalytic domain||Serine/threonine/dual specificity protein kinase, catalytic domain||Tyrosine-protein kinase, catalytic domain
ENSRNOG00000002106	Usp46	Peptidase C19, ubiquitin carboxyl-terminal hydrolase||Ubiquitin carboxyl-terminal hydrolase-like domain
ENSRNOG00000002126	Ncam2	Fibronectin, type III||Immunoglobulin||Immunoglobulin I-set||Immunoglobulin V-set domain||Immunoglobulin V-set, subgroup||Immunoglobulin subtype||Immunoglobulin subtype 2||Immunoglobulin-like domain||Neural cell adhesion
ENSRNOG00000002139	RGD1311575	Tropomyosin
ENSRNOG00000002142	Cds1	Phosphatidate cytidylyltransferase||Phosphatidate cytidylyltransferase, eukaryota
ENSRNOG00000002145	Tmprss7	CUB domain||Low-density lipoprotein (LDL) receptor class A repeat||Peptidase S1||Peptidase S1A, chymotrypsin-type||SEA domain||Trypsin-like cysteine/serine peptidase domain
ENSRNOG00000002151	Tagln3	Calponin homology domain||Calponin repeat||Smooth muscle protein/calponin
ENSRNOG00000002152	Dcun1d4	Potentiating neddylation domain
ENSRNOG00000002190	LOC364157	P-loop containing nucleoside triphosphate hydrolase||WD40 repeat||WD40-repeat-containing domain
ENSRNOG00000002205	Ociad1	Ovarian carcinoma immunoreactive antigen
ENSRNOG00000002214	Klhl8	BTB/Kelch-associated||BTB/POZ||BTB/POZ fold||BTB/POZ-like||Kelch repeat type 1||Kelch repeat type 2||Kelch-like protein, gigaxonin type
ENSRNOG00000002229	Adcy5	Adenylate cyclase-like||Adenylyl cyclase class-3/4/guanylyl cyclase||Nucleotide cyclase
ENSRNOG00000002248	Fryl	Armadillo-type fold
ENSRNOG00000002258	Tmem150c	Frag1/DRAM/Sfk1
ENSRNOG00000002262	Enoph1	Enolase-phosphatase E1||HAD hydrolase, subfamily IA||HAD-like domain
ENSRNOG00000002303	Kcnj12	Immunoglobulin E-set||Potassium channel, inwardly rectifying, Kir||Potassium channel, inwardly rectifying, Kir, N-terminal||Potassium channel, inwardly rectifying, Kir2.2
ENSRNOG00000002314	Marf1	Limkain b1, conserved domain||NYN domain, limkain-b1-type||RNA recognition motif domain
ENSRNOG00000002318	Limch1	Calponin||Calponin homology domain||Zinc finger, LIM-type
ENSRNOG00000002336	Gabra4	Gamma-aminobutyric acid A receptor/Glycine receptor alpha||Gamma-aminobutyric-acid A receptor, alpha 4 subunit||Gamma-aminobutyric-acid A receptor, alpha subunit||Gamma-aminobutyric-acid A receptor, gamma subunit||Neurotransmitter-gated ion-channel||Neurotransmitter-gated ion-channel ligand-binding||Neurotransmitter-gated ion-channel transmembrane domain
ENSRNOG00000002338	Dgke	Diacylglycerol kinase, accessory domain||Diacylglycerol kinase, catalytic domain||Protein kinase C-like, phorbol ester/diacylglycerol-binding domain
ENSRNOG00000002339	Mark1	KA1 domain/Ssp2 C-terminal domain||Kinase associated domain 1 (KA1)||Protein kinase domain||Protein kinase-like domain||Serine-threonine/tyrosine-protein kinase catalytic domain||Serine/threonine/dual specificity protein kinase, catalytic domain||Tyrosine-protein kinase, catalytic domain||UBA-like||Ubiquitin-associated domain/translation elongation factor EF-Ts, N-terminal||Ubiquitin-associated/t…
ENSRNOG00000002345	Rasgef1b	Ras guanine nucleotide exchange factor domain||Ras guanine-nucleotide exchange factors catalytic domain||Ras-like guanine nucleotide exchange factor, N-terminal
ENSRNOG00000002349	Gabra2	Gamma-aminobutyric acid A receptor/Glycine receptor alpha||Gamma-aminobutyric-acid A receptor, alpha 2 subunit||Gamma-aminobutyric-acid A receptor, alpha subunit||Gamma-aminobutyric-acid A receptor, gamma subunit||Neurotransmitter-gated ion-channel||Neurotransmitter-gated ion-channel ligand-binding||Neurotransmitter-gated ion-channel transmembrane domain
ENSRNOG00000002360	Gabrg1	Gamma-aminobutyric acid A receptor/Glycine receptor alpha||Gamma-aminobutyric-acid A receptor, alpha subunit||Gamma-aminobutyric-acid A receptor, gamma 1 subunit||Gamma-aminobutyric-acid A receptor, gamma subunit||Neurotransmitter-gated ion-channel||Neurotransmitter-gated ion-channel ligand-binding||Neurotransmitter-gated ion-channel transmembrane domain
ENSRNOG00000002361	Prkg2	AGC-kinase, C-terminal||Cyclic nucleotide-binding domain||Cyclic nucleotide-binding-like||Protein kinase domain||Protein kinase-like domain||Serine-threonine/tyrosine-protein kinase catalytic domain||Serine/threonine/dual specificity protein kinase, catalytic domain||Tyrosine-protein kinase, catalytic domain||cAMP/cGMP-dependent protein kinase||cGMP-dependent kinase||cGMP-dependent protein kinase
ENSRNOG00000002364	Rnf112	Guanylate-binding protein, N-terminal||P-loop containing nucleoside triphosphate hydrolase||Zinc finger, RING-type
ENSRNOG00000002369	Rgs8	Regulator of G protein signalling domain||Regulator of G protein signalling superfamily
ENSRNOG00000002376	Clasp1	Armadillo-type fold||CLASP N-terminal domain||HEAT||HEAT, type 2
ENSRNOG00000002397	Slc30a10	Cation efflux protein
ENSRNOG00000002419	Plp1	Myelin proteolipid protein PLP
ENSRNOG00000002456	Hlf	Basic-leucine zipper domain
ENSRNOG00000002458	Cox11	Cytochrome c oxidase assembly protein CtaG/Cox11||Cytochrome c oxidase assembly protein CtaG/Cox11, domain
ENSRNOG00000002496	Stxbp5l	Lethal giant larvae (Lgl)-like, C-terminal domain||Lethal giant larvae homologue 2||WD40 repeat||WD40-repeat-containing domain
ENSRNOG00000002506	Cdkl2	Protein kinase domain||Protein kinase-like domain||Serine-threonine/tyrosine-protein kinase catalytic domain||Serine/threonine/dual specificity protein kinase, catalytic domain||Tyrosine-protein kinase, catalytic domain
ENSRNOG00000002516	Mtm1	GRAM domain||Myotubularin-like phosphatase domain||Protein-tyrosine phosphatase, catalytic||Protein-tyrosine phosphatase-like
ENSRNOG00000002523	Epn2	AP180 N-terminal homology (ANTH) domain||ENTH/VHS||Epsin domain, N-terminal||Epsin-like, N-terminal||Ubiquitin interacting motif
ENSRNOG00000002524	Gpr37	G protein-coupled receptor 37 orphan||G protein-coupled receptor, rhodopsin-like||GPCR, rhodopsin-like, 7TM
ENSRNOG00000002537	Wnk3	Protein kinase domain||Protein kinase-like domain||Serine-threonine/tyrosine-protein kinase catalytic domain||Serine/threonine-protein kinase OSR1/WNK, CCT domain||Serine/threonine/dual specificity protein kinase, catalytic domain||Tyrosine-protein kinase, catalytic domain
ENSRNOG00000002544	Kifap3	Armadillo||Armadillo-type fold
ENSRNOG00000002572	Cacybp	CS domain||HSP20-like chaperone||SGS||Siah interacting protein, N-terminal
ENSRNOG00000002588	Clec16a	-
ENSRNOG00000002592	Rps6ka6	AGC-kinase, C-terminal||Protein kinase domain||Protein kinase, C-terminal||Protein kinase-like domain||Ribosomal protein S6 kinase II||Serine-threonine/tyrosine-protein kinase catalytic domain||Serine/threonine/dual specificity protein kinase, catalytic domain||Tyrosine-protein kinase, catalytic domain
ENSRNOG00000002593	Esrrg	Nuclear hormone receptor, ligand-binding||Nuclear hormone receptor, ligand-binding, core||Retinoic acid receptor||Steroid hormone receptor||Zinc finger, nuclear hormone receptor-type
ENSRNOG00000002595	Dpp10	Alpha/Beta hydrolase fold||Peptidase S9, prolyl oligopeptidase, catalytic domain||Peptidase S9B, dipeptidylpeptidase IV N-terminal
ENSRNOG00000002626	Ca10	Alpha carbonic anhydrase
ENSRNOG00000002635	Dexi	Dexamethasone-induced protein
ENSRNOG00000002636	Abat	4-aminobutyrate aminotransferase, eukaryotic||Aminotransferase class-III||Pyridoxal phosphate-dependent transferase
ENSRNOG00000002652	Rap1gap2	Rap GTPase activating protein domain
ENSRNOG00000002654	FAM120C	-
ENSRNOG00000002660	Magee1	MAGE protein
ENSRNOG00000002737	Sh3bp5l	SH3-binding 5
ENSRNOG00000002753	Adam11	ADAM, cysteine-rich||Blood coagulation inhibitor, Disintegrin||Epidermal growth factor-like domain||Peptidase M12B, ADAM/reprolysin||Peptidase M12B, propeptide
ENSRNOG00000002755	Pafah1b1	Dynein regulator LIS1||G-protein beta WD-40 repeat||LisH dimerisation motif||LisH dimerisation motif, subgroup||WD40 repeat||WD40-repeat-containing domain
ENSRNOG00000002767	Dlg3	Disks large 1||Guanylate kinase-like||Guanylate kinase/L-type calcium channel beta subunit||Membrane-associated guanylate kinase (MAGUK), PEST domain, N-terminal||P-loop containing nucleoside triphosphate hydrolase||PDZ domain||PDZ-associated domain of NMDA receptors||SH3 domain||Variant SH3 domain
ENSRNOG00000002793	Sstr2	7TM GPCR, olfactory receptor/chemoreceptor Srsx||7TM GPCR, serpentine receptor class v (Srv)||7TM GPCR, serpentine receptor class x (Srx)||G protein-coupled receptor, rhodopsin-like||GPCR, rhodopsin-like, 7TM||Neuropeptide B/W receptor family||Neuropeptide Y receptor family||Opioid receptor||Somatostatin receptor 2||Somatostatin receptor 5||Somatostatin receptor family
ENSRNOG00000002800	Gdpd2	PLC-like phosphodiesterase, TIM beta/alpha-barrel domain
ENSRNOG00000002812	Lhx1	Homeobox domain||Homeodomain-like||Zinc finger, LIM-type
ENSRNOG00000002821	Phlpp1	Leucine-rich repeat||Leucine-rich repeat, typical subtype||Pleckstrin homology domain||Protein phosphatase 2C (PP2C)-like domain
ENSRNOG00000002823	Mapk9	Lipopolysaccharide kinase||Mitogen-activated protein (MAP) kinase, JNK||Protein kinase domain||Protein kinase-like domain||Serine-threonine/tyrosine-protein kinase catalytic domain||Serine/threonine/dual specificity protein kinase, catalytic domain||Tyrosine-protein kinase, catalytic domain
ENSRNOG00000002826	Hsd17b7	Glucose/ribitol dehydrogenase||Polyketide synthase, KR||Short-chain dehydrogenase/reductase SDR
ENSRNOG00000002827	Rbfox1	Fox-1 C-terminal domain||RNA binding protein Fox-1||RNA recognition motif domain
ENSRNOG00000002828	Tob1	Anti-proliferative protein
ENSRNOG00000002833	Gsk3b	Protein kinase domain||Protein kinase-like domain||Serine-threonine/tyrosine-protein kinase catalytic domain||Serine/threonine/dual specificity protein kinase, catalytic domain||Tyrosine-protein kinase, catalytic domain
ENSRNOG00000002839	Slc19a2	Major facilitator superfamily||Major facilitator superfamily domain, general substrate transporter||Reduced folate carrier
ENSRNOG00000002841	Cdc42bpa	AGC-kinase, C-terminal||CRIB domain||Citron-like||Myotonic dystrophy protein kinase, coiled coil||Pleckstrin homology domain||Protein kinase C-like, phorbol ester/diacylglycerol-binding domain||Protein kinase domain||Protein kinase, C-terminal||Protein kinase-like domain||Serine-threonine/tyrosine-protein kinase catalytic domain||Serine/threonine/dual specificity protein kinase, catalytic domain|…
ENSRNOG00000002844	Usp27x	Peptidase C19, ubiquitin carboxyl-terminal hydrolase||Ubiquitin carboxyl-terminal hydrolase-like domain||Zinc finger, UBP-type
ENSRNOG00000002863	Cacna1e	EF-hand domain||Ion transport domain||Polycystin cation channel, PKD1/PKD2||Voltage-dependent calcium channel, R-type, alpha-1 subunit||Voltage-dependent calcium channel, alpha-1 subunit||Voltage-dependent calcium channel, alpha-1 subunit, IQ domain
ENSRNOG00000002875	Klhl20	BTB/Kelch-associated||BTB/POZ||BTB/POZ fold||BTB/POZ-like||Kelch repeat type 1||Kelch repeat type 2||Kelch-like protein, gigaxonin type
ENSRNOG00000002886	Myh10	HR1 rho-binding repeat||IQ motif, EF-hand binding site||Myosin S1 fragment, N-terminal||Myosin head, motor domain||Myosin tail||Myosin, N-terminal, SH3-like||P-loop containing nucleoside triphosphate hydrolase||Prefoldin
ENSRNOG00000002890	Ankrd45	Ankyrin repeat||Ankyrin repeat-containing domain||Heat shock protein 70kD, C-terminal domain
ENSRNOG00000002904	Arr3	Arrestin||Arrestin C-terminal-like domain||Arrestin-like, N-terminal||Immunoglobulin E-set
ENSRNOG00000002907	-//-
ENSRNOG00000002916	Car4	Alpha carbonic anhydrase
ENSRNOG00000002917	Sec14l5	CRAL-TRIO domain||CRAL/TRIO, N-terminal domain||Cellular retinaldehyde binding/alpha-tocopherol transport||GOLD||PRELI/MSF1
ENSRNOG00000002928	Guk1	Guanylate kinase||Guanylate kinase-like||Guanylate kinase/L-type calcium channel beta subunit||P-loop containing nucleoside triphosphate hydrolase
ENSRNOG00000002934	Atp1b1	Sodium/potassium-transporting ATPase subunit beta
ENSRNOG00000002935	Ankrd40	Ankyrin repeat||Ankyrin repeat-containing domain
ENSRNOG00000002941	Uhmk1	Protein kinase domain||Protein kinase-like domain||RNA recognition motif domain||Serine-threonine/tyrosine-protein kinase catalytic domain||Serine/threonine/dual specificity protein kinase, catalytic domain||Tyrosine-protein kinase, catalytic domain
ENSRNOG00000002956	Stim2	Sterile alpha motif domain||Sterile alpha motif, type 1||Sterile alpha motif, type 2||Sterile alpha motif/pointed domain
ENSRNOG00000002960	Ndp	Cystine knot, C-terminal||DAN||Glycoprotein hormone subunit beta, cystine knot||Norrie disease protein
ENSRNOG00000002977	Ttc19	Tetratricopeptide repeat||Tetratricopeptide repeat-containing domain
ENSRNOG00000002979	Tbx19	Transcription factor, Brachyury||Transcription factor, T-box||p53-like transcription factor, DNA-binding
ENSRNOG00000002981	Cacna1g	Ion transport domain||Polycystin cation channel, PKD1/PKD2||Voltage-dependent calcium channel, T-type, alpha-1 subunit||Voltage-dependent calcium channel, alpha-1 subunit
ENSRNOG00000002985	Nos1ap	PTB/PI domain
ENSRNOG00000002997	Slc9a3r2	EBP50, C-terminal||Na(+)/H(+) exchange regulatory cofactor NHE-RF||PDZ domain
ENSRNOG00000003003	Tbc1d19	Rab-GTPase-TBC domain
ENSRNOG00000003005	Rasgef1c	Ras guanine nucleotide exchange factor domain||Ras guanine-nucleotide exchange factors catalytic domain||Ras-like guanine nucleotide exchange factor, N-terminal
ENSRNOG00000003025	-//-
ENSRNOG00000003031	Atp2b4	Calcium transporting P-type ATPase, C-terminal, plasma membrane||Calcium-transporting P-type ATPase, subfamily IIB||Cation-transporting P-type ATPase||Cation-transporting P-type ATPase, C-terminal||Cation-transporting P-type ATPase, N-terminal||HAD-like domain||P-type ATPase, A domain||P-type ATPase, cytoplasmic domain N
ENSRNOG00000003063	Phka1	Glycoside hydrolase family 15||Six-hairpin glycosidase-like
ENSRNOG00000003098	Prom1	Prominin
ENSRNOG00000003099	Ubqln2	Armadillo-type fold||Heat shock chaperonin-binding||Rad60/SUMO-like domain||UBA-like||Ubiquitin-associated domain/translation elongation factor EF-Ts, N-terminal||Ubiquitin-associated/translation elongation factor EF1B, N-terminal, eukaryote||Ubiquitin-like||Ubiquitin-related domain||XPC-binding domain
ENSRNOG00000003109	Btbd17	BTB/Kelch-associated||BTB/POZ||BTB/POZ fold||BTB/POZ-like
ENSRNOG00000003125	Rogdi	RAVE subunit 2/Rogdi
ENSRNOG00000003134	Slc4a4	Band 3 cytoplasmic domain||Bicarbonate transporter, C-terminal||Bicarbonate transporter, eukaryotic||Phosphotransferase/anion transporter||Sodium bicarbonate cotransporter
ENSRNOG00000003160	LOC100909655	Gtr1/RagA G protein||P-loop containing nucleoside triphosphate hydrolase||Small GTPase superfamily||Small GTPase superfamily, ARF/SAR type
ENSRNOG00000003186	Anks3	Ankyrin repeat||Ankyrin repeat-containing domain||Sterile alpha motif domain||Sterile alpha motif, type 1||Sterile alpha motif, type 2||Sterile alpha motif/pointed domain
ENSRNOG00000003189	Cited1	CITED
ENSRNOG00000003195	Caskin1	Ankyrin repeat||Ankyrin repeat-containing domain||SH3 domain||Sterile alpha motif domain||Sterile alpha motif, type 1||Sterile alpha motif, type 2||Sterile alpha motif/pointed domain||Variant SH3 domain
ENSRNOG00000003198	RGD1305733	Domain of unknown function DUF3585
ENSRNOG00000003205	Ldb2	LIM-domain binding protein/SEUSS
ENSRNOG00000003209	Pcp4l1	IQ motif, EF-hand binding site
ENSRNOG00000003218	Zfp286a	Krueppel-associated box||Zinc finger, C2H2||Zinc finger, C2H2-like
ENSRNOG00000003219	Trim16	B30.2/SPRY domain||Butyrophylin-like||Concanavalin A-like lectin/glucanases superfamily||SPRY domain||SPRY-associated||Zinc finger, B-box
ENSRNOG00000003228	Mid1ip1	Spot 14 family
ENSRNOG00000003229	Tspan7	Tetraspanin||Tetraspanin, EC2 domain||Tetraspanin/Peripherin
ENSRNOG00000003237	Tp53bp2	Ankyrin repeat||Ankyrin repeat-containing domain||SH3 domain||Ubiquitin-related domain||Variant SH3 domain
ENSRNOG00000003241	Gabrg2	Gamma-aminobutyric acid A receptor/Glycine receptor alpha||Gamma-aminobutyric-acid A receptor, alpha subunit||Gamma-aminobutyric-acid A receptor, gamma 2 subunit||Gamma-aminobutyric-acid A receptor, gamma subunit||Neurotransmitter-gated ion-channel||Neurotransmitter-gated ion-channel ligand-binding||Neurotransmitter-gated ion-channel transmembrane domain
ENSRNOG00000003251	B3galt2	Glycosyl transferase, family 31
ENSRNOG00000003253	Qdpr	Short-chain dehydrogenase/reductase SDR
ENSRNOG00000003260	Nr1i3	Nuclear hormone receptor, ligand-binding||Nuclear hormone receptor, ligand-binding, core||Steroid hormone receptor||Thyroid hormone receptor||Zinc finger, nuclear hormone receptor-type
ENSRNOG00000003266	LOC100361655	EF-hand domain
ENSRNOG00000003284	Epn3	AP180 N-terminal homology (ANTH) domain||ENTH/VHS||Epsin domain, N-terminal||Epsin-like, N-terminal||Ubiquitin interacting motif
ENSRNOG00000003288	Cacng5	PMP-22/EMP/MP20/Claudin superfamily||Voltage-dependent calcium channel, gamma subunit||Voltage-dependent calcium channel, gamma-5 subunit
ENSRNOG00000003313	LOC100910572	Gamma-aminobutyric acid A receptor/Glycine receptor alpha||Glycine receptor alpha||Glycine receptor alpha2||Neurotransmitter-gated ion-channel||Neurotransmitter-gated ion-channel ligand-binding||Neurotransmitter-gated ion-channel transmembrane domain
ENSRNOG00000003328	Cdip1	LPS-induced tumor necrosis factor alpha factor
ENSRNOG00000003336	Mybph	Fibronectin, type III||Immunoglobulin||Immunoglobulin I-set||Immunoglobulin subtype||Immunoglobulin subtype 2||Immunoglobulin-like domain
ENSRNOG00000003349	LOC100910384	Collagen triple helix repeat
ENSRNOG00000003359	Ogt	Tetratricopeptide TPR-4||Tetratricopeptide TPR1||Tetratricopeptide TPR2||Tetratricopeptide repeat||Tetratricopeptide repeat-containing domain
ENSRNOG00000003365	Cadm3	CD80-like, immunoglobulin C2-set||Immunoglobulin||Immunoglobulin C1-set||Immunoglobulin I-set||Immunoglobulin V-set domain||Immunoglobulin subtype||Immunoglobulin subtype 2||Immunoglobulin-like domain||Neurexin/syndecan/glycophorin C
ENSRNOG00000003368	Tspyl2	Nucleosome assembly protein (NAP)
ENSRNOG00000003374	Ccdc85a	Protein of unknown function DUF2216, coiled-coil
ENSRNOG00000003386	Rbfox3	Fox-1 C-terminal domain||RNA binding protein Fox-1||RNA recognition motif domain
ENSRNOG00000003398	Tomm40l	Eukaryotic porin/Tom40
ENSRNOG00000003409	Ldoc1	-
ENSRNOG00000003428	Rufy3	Prefoldin||RUN
ENSRNOG00000003435	Mcf2	CRAL-TRIO domain||Dbl homology (DH) domain||Pleckstrin homology domain
ENSRNOG00000003453	Lypd1	-
ENSRNOG00000003466	-//-
ENSRNOG00000003469	MAST1	Microtubule-associated serine/threonine-protein kinase, domain||Microtubule-associated serine/threonine-protein kinase, pre-PK domain||PDZ domain||Protein kinase domain||Protein kinase-like domain||Serine-threonine/tyrosine-protein kinase catalytic domain||Serine/threonine/dual specificity protein kinase, catalytic domain||Tyrosine-protein kinase, catalytic domain
ENSRNOG00000003491	Prkca	AGC-kinase, C-terminal||C2 domain||Diacylglycerol/phorbol-ester binding||Protein kinase C, alpha/beta/gamma types||Protein kinase C-like, phorbol ester/diacylglycerol-binding domain||Protein kinase domain||Protein kinase, C-terminal||Protein kinase-like domain||Serine-threonine/tyrosine-protein kinase catalytic domain||Serine/threonine/dual specificity protein kinase, catalytic domain||Tyrosine-p…
ENSRNOG00000003493	Prp2l1	-
ENSRNOG00000003494	Ppfia4	Sterile alpha motif domain||Sterile alpha motif, type 1||Sterile alpha motif, type 2||Sterile alpha motif/pointed domain
ENSRNOG00000003512	Gabra1	Gamma-aminobutyric acid A receptor/Glycine receptor alpha||Gamma-aminobutyric-acid A receptor, alpha 1 subunit||Gamma-aminobutyric-acid A receptor, alpha subunit||Gamma-aminobutyric-acid A receptor, gamma subunit||Neurotransmitter-gated ion-channel||Neurotransmitter-gated ion-channel ligand-binding||Neurotransmitter-gated ion-channel transmembrane domain
ENSRNOG00000003533	Clcn4	CBS domain||Chloride channel ClC-4||Chloride channel, core||Chloride channel, voltage gated
ENSRNOG00000003554	Piga	Glycosyl transferase, family 1
ENSRNOG00000003562	Susd4	Sushi/SCR/CCP
ENSRNOG00000003583	Smyd2	SET domain||Zinc finger, MYND-type
ENSRNOG00000003585	Sytl5	C2 domain||Zinc finger, FYVE-type||Zinc finger, FYVE/PHD-type
ENSRNOG00000003590	Tom1l2	GAT
ENSRNOG00000003595	Lhx4	Homeobox domain||Homeodomain-like||Zinc finger, LIM-type
ENSRNOG00000003597	Tuba4a	Alpha tubulin||Beta tubulin||Delta tubulin||Epsilon tubulin||Tubulin||Tubulin/FtsZ, 2-layer sandwich domain||Tubulin/FtsZ, C-terminal||Tubulin/FtsZ, GTPase domain
ENSRNOG00000003603	Arhgap44	BAR domain||Rho GTPase activation protein||Rho GTPase-activating protein domain
ENSRNOG00000003616	Grem2	Cystine knot, C-terminal||DAN||Glycoprotein hormone subunit beta, cystine knot||Gremlin precursor
ENSRNOG00000003667	-//-
ENSRNOG00000003675	Ptchd1	Patched||Sterol-sensing domain
ENSRNOG00000003680	Gabrb2	Gamma-aminobutyric acid A receptor/Glycine receptor alpha||Gamma-aminobutyric-acid A receptor, alpha subunit||Gamma-aminobutyric-acid A receptor, beta subunit||Gamma-aminobutyric-acid A receptor, gamma subunit||Neurotransmitter-gated ion-channel||Neurotransmitter-gated ion-channel ligand-binding||Neurotransmitter-gated ion-channel transmembrane domain
ENSRNOG00000003694	Prox1	Homeo-prospero domain
ENSRNOG00000003704	Fam184b	-
ENSRNOG00000003707	Zmym3	Protein of unknown function DUF3504||TRASH domain||Zinc finger, MYM-type
ENSRNOG00000003721	Paqr4	Hly-III-related
ENSRNOG00000003734	Cxxc5	Zinc finger, CXXC-type
ENSRNOG00000003741	Nptx1	Concanavalin A-like lectin/glucanases superfamily||Pentaxin
ENSRNOG00000003742	Cdkl5	Protein kinase domain||Protein kinase-like domain||Serine-threonine/tyrosine-protein kinase catalytic domain||Serine/threonine/dual specificity protein kinase, catalytic domain||Tyrosine-protein kinase, catalytic domain
ENSRNOG00000003746	Gjb1	Connexin||Connexin, N-terminal||Gap junction beta-1 protein (Cx32)||Gap junction protein, cysteine-rich domain
ENSRNOG00000003749	Xk	Transport protein XK
ENSRNOG00000003755	Clgn	Calreticulin/calnexin||Calreticulin/calnexin, P domain||Concanavalin A-like lectin/glucanases superfamily
ENSRNOG00000003769	Tmem163	-
ENSRNOG00000003773	Hmox2	Haem oxygenase||Haem oxygenase-like||Haem oxygenase-like, multi-helical
ENSRNOG00000003781	Atp10b	Cation-transporting P-type ATPase, subfamily IV||Cation-transporting P-type ATPase||HAD-like domain||P-type ATPase, A domain||P-type ATPase, cytoplasmic domain N
ENSRNOG00000003792	Med14	Mediator complex, subunit Med14
ENSRNOG00000003803	Zdhhc17	Ankyrin repeat||Ankyrin repeat-containing domain||Zinc finger, DHHC-type, palmitoyltransferase
ENSRNOG00000003812	Nlgn3	Alpha/Beta hydrolase fold||Alpha/beta hydrolase fold-3||Carboxylesterase, type B||Neuroligin
ENSRNOG00000003813	Kcnk10	Two pore domain potassium channel||Two pore domain potassium channel domain||Two pore domain potassium channel, TASK family||Two pore domain potassium channel, TRAAK||Two pore domain potassium channel, TREK
ENSRNOG00000003821	Rptor	Armadillo-type fold||HEAT||WD40 repeat||WD40-repeat-containing domain
ENSRNOG00000003832	Vash2	-
ENSRNOG00000003834	Map2k4	Protein kinase domain||Protein kinase-like domain||Serine-threonine/tyrosine-protein kinase catalytic domain||Serine/threonine/dual specificity protein kinase, catalytic domain||Tyrosine-protein kinase, catalytic domain
ENSRNOG00000003840	Slit2	Concanavalin A-like lectin/glucanases superfamily||Cysteine-rich flanking region, C-terminal||Cystine knot, C-terminal||EGF-like calcium-binding domain||Epidermal growth factor-like domain||Follistatin-like, N-terminal||Laminin G domain||Leucine-rich repeat||Leucine-rich repeat, typical subtype||Leucine-rich repeat-containing N-terminal
ENSRNOG00000003841	Kcnh1	Cyclic nucleotide-binding domain||Cyclic nucleotide-binding-like||Ion transport domain||PAC motif||PAS domain||PAS fold||PAS-associated, C-terminal||Potassium channel, voltage-dependent, EAG||Potassium channel, voltage-dependent, EAG/ELK/ERG||Potassium channel, voltage-dependent, ERG||Two pore domain potassium channel domain
ENSRNOG00000003847	LOC691649	Vacuolar import/degradation protein Vid24
ENSRNOG00000003853	Scoc	Protein of unknown function DUF2205, coiled-coil
ENSRNOG00000003887	Lgi2	Cysteine-rich flanking region, C-terminal||EAR||Leucine-rich glioma-inactivated , EPTP repeat||Leucine-rich repeat||Leucine-rich repeat, typical subtype
ENSRNOG00000003891	Porf1	-
ENSRNOG00000003905	Nsf	AAA+ ATPase domain||ATPase, AAA-type, core||Aspartate decarboxylase-like domain||CDC48 domain 2-like||CDC48, N-terminal subdomain||CDC48, domain 2||P-loop containing nucleoside triphosphate hydrolase
ENSRNOG00000003929	Pcdh19	Cadherin||Cadherin, N-terminal||Cadherin-like
ENSRNOG00000003953	RGD1306487	-
ENSRNOG00000003969	Fam20a	Domain of unknown function DUF1193
ENSRNOG00000003984	Apln	-
ENSRNOG00000003988	Dnajc27	DnaJ domain||Elongation factor, GTP-binding domain||Mitochondrial Rho-like||P-loop containing nucleoside triphosphate hydrolase||Small GTP-binding protein domain||Small GTPase superfamily||Small GTPase superfamily, ARF/SAR type||Small GTPase superfamily, Rab type||Small GTPase superfamily, Ras type||Small GTPase superfamily, Rho type
ENSRNOG00000003997	Pld5	Phospholipase D/Transphosphatidylase
ENSRNOG00000003999	Adcy3	Adenylyl cyclase class-3/4/guanylyl cyclase||Nucleotide cyclase
ENSRNOG00000004005	Camk2b	Calcium/calmodulin-dependent protein kinase II, association-domain||Protein kinase domain||Protein kinase-like domain||Serine-threonine/tyrosine-protein kinase catalytic domain||Serine/threonine/dual specificity protein kinase, catalytic domain||Tyrosine-protein kinase, catalytic domain
ENSRNOG00000004050	Snrk	Protein kinase domain||Protein kinase-like domain||Serine-threonine/tyrosine-protein kinase catalytic domain||Serine/threonine/dual specificity protein kinase, catalytic domain||Tyrosine-protein kinase, catalytic domain||Ubiquitin-associated/translation elongation factor EF1B, N-terminal, eukaryote
ENSRNOG00000004057	Ccdc88a	Hook-related protein family||Prefoldin
ENSRNOG00000004060	Calm1	EF-hand domain||EF-hand, Ca insensitive
ENSRNOG00000004067	Nrcam	Fibronectin, type III||Immunoglobulin||Immunoglobulin I-set||Immunoglobulin V-set domain||Immunoglobulin subtype||Immunoglobulin subtype 2||Immunoglobulin-like domain
ENSRNOG00000004068	Ncoa1	Domain of unknown function DUF1518||Myc-type, basic helix-loop-helix (bHLH) domain||Nuclear receptor coactivator||Nuclear receptor coactivator, Ncoa-type, interlocking||Nuclear receptor coactivator, interlocking||PAS domain||PAS fold||Steroid receptor coactivator
ENSRNOG00000004077	Kcnc2	BTB/POZ fold||BTB/POZ-like||Ion transport domain||Potassium channel||Potassium channel tetramerisation-type BTB domain||Potassium channel, voltage dependent, Kv||Potassium channel, voltage dependent, Kv3||Two pore domain potassium channel domain
ENSRNOG00000004084	Fam84a	LRAT-like domain
ENSRNOG00000004089	Enpp2	Alkaline-phosphatase-like, core domain||DNA/RNA non-specific endonuclease||Extracellular Endonuclease, subunit A||Type I phosphodiesterase/nucleotide pyrophosphatase/phosphate transferase
ENSRNOG00000004093	Rhot1	EF hand associated, type-1||EF hand associated, type-2||EF-hand domain||Mitochondrial Rho-like||P-loop containing nucleoside triphosphate hydrolase||Signal recognition particle receptor, beta subunit||Small GTP-binding protein domain||Small GTPase superfamily||Small GTPase superfamily, ARF/SAR type||Small GTPase superfamily, Rab type||Small GTPase superfamily, Ras type||Small GTPase superfamily, …
ENSRNOG00000004110	Trib2	Protein kinase domain||Protein kinase-like domain||Serine-threonine/tyrosine-protein kinase catalytic domain||Serine/threonine/dual specificity protein kinase, catalytic domain
ENSRNOG00000004118	Frmpd4	Band 4.1 domain||FERM central domain||FERM domain||PDZ domain||Ubiquitin-related domain
ENSRNOG00000004149	Mgat4c	Glycosyl transferase, family 54||Like-Sm (LSM) domain||Nucleotide-diphospho-sugar transferases
ENSRNOG00000004155	Samd14	Sterile alpha motif domain||Sterile alpha motif, type 1||Sterile alpha motif, type 2||Sterile alpha motif/pointed domain
ENSRNOG00000004168	Slc35e4	Drug/metabolite transporter||Triose-phosphate transporter domain||UAA transporter
ENSRNOG00000004171	Dnah9	AAA+ ATPase domain||ATPase, dynein-related, AAA domain||Dynein heavy chain domain||Dynein heavy chain, domain-1||Dynein heavy chain, domain-2||P-loop containing nucleoside triphosphate hydrolase
ENSRNOG00000004193	Klhl12	BTB/Kelch-associated||BTB/POZ||BTB/POZ fold||BTB/POZ-like||Kelch repeat type 1||Kelch repeat type 2||Kelch-like protein, gigaxonin type
ENSRNOG00000004198	Stxbp6	Synaptobrevin
ENSRNOG00000004200	Sybu	-
ENSRNOG00000004201	Rims2	C2 domain||PDZ domain||Zinc finger, FYVE-related||Zinc finger, FYVE-type||Zinc finger, FYVE/PHD-type
ENSRNOG00000004207	Eml5	HELP||WD40 repeat||WD40-repeat-containing domain
ENSRNOG00000004221	Lgr5	G protein-coupled receptor, rhodopsin-like||GPCR, rhodopsin-like, 7TM||Glycoprotein hormone receptor family||Leucine-rich repeat||Leucine-rich repeat, typical subtype||Leucine-rich repeat-containing N-terminal
ENSRNOG00000004229	Tac3	Neurokinin-B/Tachykinin-3
ENSRNOG00000004245	Mgst3	Membrane-associated, eicosanoid/glutathione metabolism (MAPEG) protein
ENSRNOG00000004269	Myt1l	Myelin transcription factor 1||Zinc finger, C2HC-type
ENSRNOG00000004276	Itga3	FG-GAP repeat||Integrin alpha beta-propellor||Integrin alpha chain||Integrin alpha-2
ENSRNOG00000004281	Cobl	Cordon-bleu, ubiquitin-like domain||Ubiquitin-related domain||WH2 domain
ENSRNOG00000004283	Camta2	Ankyrin repeat-containing domain||CG-1 DNA-binding domain||IPT domain||IQ motif, EF-hand binding site||Immunoglobulin E-set||P-loop containing nucleoside triphosphate hydrolase
ENSRNOG00000004310	Caskin2	Ankyrin repeat||Ankyrin repeat-containing domain||SH3 domain||Sterile alpha motif domain||Sterile alpha motif, type 1||Sterile alpha motif, type 2||Sterile alpha motif/pointed domain||Variant SH3 domain
ENSRNOG00000004333	Flywch1	Zinc finger, FLYWCH-type
ENSRNOG00000004353	Ppfia2	Sterile alpha motif domain||Sterile alpha motif, type 1||Sterile alpha motif, type 2||Sterile alpha motif/pointed domain
ENSRNOG00000004372	Cbln4	Complement C1q protein||Tumour necrosis factor-like domain
ENSRNOG00000004377	Lpin1	HAD-like domain||LNS2, Lipin/Ned1/Smp2||Lipin, N-terminal||WD40-repeat-containing domain
ENSRNOG00000004378	Abca5	AAA+ ATPase domain||ABC transporter-like||P-loop containing nucleoside triphosphate hydrolase||Ribosome biogenesis GTPase RsgA, putative
ENSRNOG00000004392	Aatk	Protein kinase domain||Protein kinase-like domain||Serine-threonine/tyrosine-protein kinase catalytic domain||Serine/threonine/dual specificity protein kinase, catalytic domain||Tyrosine-protein kinase, catalytic domain
ENSRNOG00000004437	Map2k6	Protein kinase domain||Protein kinase-like domain||Serine-threonine/tyrosine-protein kinase catalytic domain||Serine/threonine/dual specificity protein kinase, catalytic domain||Tyrosine-protein kinase, catalytic domain
ENSRNOG00000004438	Cntn1	Fibronectin, type III||Immunoglobulin||Immunoglobulin I-set||Immunoglobulin V-set domain||Immunoglobulin subtype||Immunoglobulin subtype 2||Immunoglobulin-like domain
ENSRNOG00000004461	Flywch2	-
ENSRNOG00000004473	Ppargc1a	RNA recognition motif domain
ENSRNOG00000004476	Wif1	EGF-like domain, extracellular||Epidermal growth factor-like domain||WIF domain||Wnt inhibitory factor (WIF)-1
ENSRNOG00000004482	Ccdc88c	Hook-related protein family||Prefoldin
ENSRNOG00000004483	Ptprr	Protein-tyrosine phosphatase, KIM-containing||Protein-tyrosine phosphatase, catalytic||Protein-tyrosine phosphatase, receptor type R/non-receptor type 5||Protein-tyrosine phosphatase, receptor/non-receptor type||Protein-tyrosine phosphatase-like||Protein-tyrosine/Dual specificity phosphatase
ENSRNOG00000004505	Nfic	CTF transcription factor/nuclear factor 1||CTF transcription factor/nuclear factor 1, DNA-binding domain||CTF transcription factor/nuclear factor 1, N-terminal||MAD homology 1, Dwarfin-type||MAD homology, MH1
ENSRNOG00000004518	Cacnb1	Guanylate kinase/L-type calcium channel beta subunit||P-loop containing nucleoside triphosphate hydrolase||SH3 domain||Voltage-dependent calcium channel, L-type, beta subunit||Voltage-dependent calcium channel, L-type, beta-1 subunit
ENSRNOG00000004527	Lin7a	L27||L27, C-terminal||Lin-7 homologue||PDZ domain
ENSRNOG00000004529	Sycp2	Armadillo-type fold
ENSRNOG00000004532	Fam69b	FAM69, protein-kinase domain
ENSRNOG00000004559	Tuba1a	Alpha tubulin||Beta tubulin||Delta tubulin||Epsilon tubulin||Tubulin||Tubulin/FtsZ, 2-layer sandwich domain||Tubulin/FtsZ, C-terminal||Tubulin/FtsZ, GTPase domain
ENSRNOG00000004560	Cacna1b	EF-hand domain||Ion transport domain||Polycystic kidney disease type 2 protein||Polycystin cation channel, PKD1/PKD2||Voltage-dependent calcium channel, N-type, alpha-1 subunit||Voltage-dependent calcium channel, alpha-1 subunit||Voltage-dependent calcium channel, alpha-1 subunit, IQ domain
ENSRNOG00000004581	Zdhhc9	Zinc finger, DHHC-type, palmitoyltransferase
ENSRNOG00000004589	Galnt16	Glycosyltransferase 2-like||Nucleotide-diphospho-sugar transferases||Ricin B lectin domain
ENSRNOG00000004595	Pou6f1	Homeobox domain||Homeodomain-like||Lambda repressor-like, DNA-binding domain||POU domain||POU-specific
ENSRNOG00000004606	Meis1	Homeobox KN domain||Homeobox domain||Homeodomain-like
ENSRNOG00000004614	Lypd6b	-
ENSRNOG00000004621	Rtn4	Reticulon
ENSRNOG00000004650	Begain	Prefoldin
ENSRNOG00000004676	Pak3	CRIB domain||Protein kinase domain||Protein kinase-like domain||Serine-threonine/tyrosine-protein kinase catalytic domain||Serine/threonine/dual specificity protein kinase, catalytic domain||Tyrosine-protein kinase, catalytic domain||Wiscott-Aldrich syndrome protein, C-terminal
ENSRNOG00000004679	Fign	AAA+ ATPase domain||ATPase, AAA-type, core||P-loop containing nucleoside triphosphate hydrolase
ENSRNOG00000004680	Kif5c	Kinesin, motor domain||P-loop containing nucleoside triphosphate hydrolase||STAT transcription factor, coiled coil
ENSRNOG00000004685	Mta3	Bromo adjacent homology (BAH) domain||ELM2 domain||Homeodomain-like||SANT/Myb domain||Zinc finger, GATA-type
ENSRNOG00000004688	Rbfox2	Fox-1 C-terminal domain||RNA binding protein Fox-1||RNA recognition motif domain
ENSRNOG00000004695	Celf5	RNA recognition motif domain
ENSRNOG00000004697	Baalc	BAALC
ENSRNOG00000004713	Kcnj16	Immunoglobulin E-set||Potassium channel, inwardly rectifying, Kir||Potassium channel, inwardly rectifying, Kir5
ENSRNOG00000004730	Meis2	Homeobox KN domain||Homeobox domain||Homeodomain-like
ENSRNOG00000004731	Ano3	Anoctamin
ENSRNOG00000004752	Nalcn	Ion transport domain
ENSRNOG00000004753	Napb	NSF attachment protein
ENSRNOG00000004756	Syt2	C2 domain||Synaptotagmin
ENSRNOG00000004794	Rtn1	Reticulon
ENSRNOG00000004806	Strn	G-protein beta WD-40 repeat||Striatin, N-terminal||WD40 repeat||WD40-repeat-containing domain
ENSRNOG00000004810	Plcb1	C2 domain||PLC-beta, C-terminal||PLC-like phosphodiesterase, TIM beta/alpha-barrel domain||Phosphatidylinositol-4, 5-bisphosphate phosphodiesterase beta||Phosphatidylinositol-4, 5-bisphosphate phosphodiesterase beta, conserved site||Phosphoinositide phospholipase C family||Phospholipase C, phosphatidylinositol-specific , X domain||Phospholipase C, phosphatidylinositol-specific, Y domain||Phosphol…
ENSRNOG00000004812	Sema6d	Plexin||Plexin-like fold||Sema domain
ENSRNOG00000004828	Acvr1c	Protein kinase domain||Protein kinase-like domain||Serine-threonine/tyrosine-protein kinase catalytic domain||Serine/threonine/dual specificity protein kinase, catalytic domain||TGF beta receptor, GS motif||TGF-beta receptor/activin receptor, type I/II||Tyrosine-protein kinase, catalytic domain
ENSRNOG00000004839	B4galnt1	Ganglioside GM2 synthase||Glycosyltransferase 2-like||Nucleotide-diphospho-sugar transferases
ENSRNOG00000004841	Akap6	Spectrin/alpha-actinin
ENSRNOG00000004888	Spred2	Sprouty||WH1/EVH1
ENSRNOG00000004890	Adcy8	Adenylate cyclase-like||Adenylyl cyclase class-3/4/guanylyl cyclase||Nucleotide cyclase
ENSRNOG00000004899	Kcns3	BTB/POZ fold||BTB/POZ-like||Ion transport domain||Potassium channel||Potassium channel tetramerisation-type BTB domain||Potassium channel, voltage dependent, Kv||Potassium channel, voltage dependent, Kv2||Potassium channel, voltage dependent, Kv3||Potassium channel, voltage dependent, Kv6||Potassium channel, voltage dependent, Kv9||Two pore domain potassium channel domain
ENSRNOG00000004900	Crhr1	GPCR, family 2, corticotropin releasing factor receptor||GPCR, family 2, corticotropin releasing factor receptor, type 1||GPCR, family 2, diuretic hormone receptor||GPCR, family 2, extracellular hormone receptor domain||GPCR, family 2, secretin-like||GPCR, family 2-like
ENSRNOG00000004903	Ebp	Emopamil-binding protein
ENSRNOG00000004917	Rasal2	C2 domain||Pleckstrin homology domain||Protein of unknown function DUF3498||Ras GTPase-activating protein||Rho GTPase activation protein
ENSRNOG00000004918	Kcna4	BTB/POZ fold||BTB/POZ-like||Ion transport domain||Potassium channel||Potassium channel tetramerisation-type BTB domain||Potassium channel, voltage dependent, Kv||Potassium channel, voltage dependent, Kv1||Potassium channel, voltage dependent, Kv1.4||Potassium channel, voltage dependent, Kv1.4, tandem inactivation domain||Two pore domain potassium channel domain
ENSRNOG00000004937	Csmd3	CUB domain||Sushi/SCR/CCP
ENSRNOG00000004978	Prkacb	AGC-kinase, C-terminal||Protein kinase domain||Protein kinase-like domain||Serine-threonine/tyrosine-protein kinase catalytic domain||Serine/threonine/dual specificity protein kinase, catalytic domain||Tyrosine-protein kinase, catalytic domain
ENSRNOG00000004998	Jakmip1	-
ENSRNOG00000005003	Ptprn2	Protein-tyrosine phosphatase receptor IA-2 ectodomain||Protein-tyrosine phosphatase, catalytic||Protein-tyrosine phosphatase, receptor/non-receptor type||Protein-tyrosine phosphatase-like||Protein-tyrosine/Dual specificity phosphatase
ENSRNOG00000005018	Scn2a1	Domain of unknown function DUF3451||Ion transport domain||Sodium ion transport-associated
ENSRNOG00000005032	Ppp1r12b	Ankyrin repeat||Ankyrin repeat-containing domain||Protein phosphatase 1, regulatory subunit 12A/B/C, eukaryote
ENSRNOG00000005034	Arhgef25	Dbl homology (DH) domain
ENSRNOG00000005042	Ranbp17	Armadillo-type fold||Importin-beta, N-terminal domain
ENSRNOG00000005048	Trhr	7TM GPCR, olfactory receptor/chemoreceptor Srsx||G protein-coupled receptor, rhodopsin-like||GPCR, rhodopsin-like, 7TM||Thyrotropin-releasing hormone receptor
ENSRNOG00000005058	Lpcat4	Phospholipid/glycerol acyltransferase
ENSRNOG00000005063	Atl1	Guanylate-binding protein, C-terminal||Guanylate-binding protein, N-terminal||P-loop containing nucleoside triphosphate hydrolase
ENSRNOG00000005076	Bcorl1	Ankyrin repeat||Ankyrin repeat-containing domain
ENSRNOG00000005129	Dtx3	Zinc finger, C3HC4 RING-type||Zinc finger, RING-type
ENSRNOG00000005130	Ogdh	2-oxoglutarate dehydrogenase E1 component||Dehydrogenase, E1 component||Thiamin diphosphate-binding fold||Transketolase-like, pyrimidine-binding domain
ENSRNOG00000005133	Mapt	Microtubule associated protein, tubulin-binding repeat||Microtubule-associated protein Tau
ENSRNOG00000005140	Prmt8	Methyltransferase type 11||Protein arginine N-methyltransferase||Ribosomal L11 methyltransferase, PrmA||S-adenosyl-L-methionine-dependent methyltransferase-like||tRNA transferase Trm5/Tyw2
ENSRNOG00000005148	Scrt2	Zinc finger, C2H2||Zinc finger, C2H2-like
ENSRNOG00000005159	Fam135b	Alpha/Beta hydrolase fold||Domain of unknown function DUF676, lipase-like||GPI inositol-deacylase PGAP1-like||Protein of unknown function DUF3657
ENSRNOG00000005176	Map7d2	Microtubule-associated protein 7
ENSRNOG00000005180	-//-
ENSRNOG00000005196	Slc12a6	Amino acid permease/ SLC12A domain||K-Cl co-transporter||K/Cl co-transporter, type 1/type 3||Na/K/Cl co-transporter superfamily
ENSRNOG00000005206	Kcnq3	Ankyrin-G binding site||Ion transport domain||Potassium channel||Potassium channel, voltage dependent, KCNQ||Potassium channel, voltage dependent, KCNQ, C-terminal||Potassium channel, voltage dependent, KCNQ3||Two pore domain potassium channel domain
ENSRNOG00000005210	Gnai1	Fungal G-protein, alpha subunit||G protein alpha subunit, helical insertion||G-protein alpha subunit, group I||Guanine nucleotide binding protein (G-protein), alpha subunit||P-loop containing nucleoside triphosphate hydrolase||Small GTPase superfamily, ARF/SAR type
ENSRNOG00000005257	Prkaca	AGC-kinase, C-terminal||Protein kinase domain||Protein kinase-like domain||Serine-threonine/tyrosine-protein kinase catalytic domain||Serine/threonine/dual specificity protein kinase, catalytic domain||Tyrosine-protein kinase, catalytic domain
ENSRNOG00000005270	Sycp3	Cor1/Xlr/Xmr family
ENSRNOG00000005278	Trhde	Peptidase M1, membrane alanine aminopeptidase, N-terminal
ENSRNOG00000005281	Stx16	Target SNARE coiled-coil domain||t-SNARE
ENSRNOG00000005291	Slc38a1	Amino acid transporter, transmembrane
ENSRNOG00000005299	Kif5a	Kinesin, motor domain||P-loop containing nucleoside triphosphate hydrolase||Prefoldin
ENSRNOG00000005307	Slc4a10	Band 3 cytoplasmic domain||Bicarbonate transporter, C-terminal||Bicarbonate transporter, eukaryotic||Phosphotransferase/anion transporter||Sodium bicarbonate cotransporter
ENSRNOG00000005308	Tmx2	Thioredoxin domain||Thioredoxin-like fold
ENSRNOG00000005309	Scn8a	Domain of unknown function DUF3451||IQ motif, EF-hand binding site||Ion transport domain||P-loop containing nucleoside triphosphate hydrolase||Polycystic kidney disease type 2 protein||Polycystin cation channel, PKD1/PKD2||Sodium ion transport-associated||Voltage gated sodium channel, alpha subunit||Voltage gated sodium channel, alpha-8 subunit
ENSRNOG00000005332	Csdc2	Cold shock protein||Cold-shock protein, DNA-binding||Nucleic acid-binding, OB-fold
ENSRNOG00000005335	Galnt13	Glycosyltransferase 2-like||Nucleotide-diphospho-sugar transferases||Ricin B lectin domain
ENSRNOG00000005345	Vsnl1	EF-hand domain
ENSRNOG00000005359	Csrnp3	Cysteine/serine-rich nuclear protein family
ENSRNOG00000005369	Kcnj3	Immunoglobulin E-set||Potassium channel, inwardly rectifying, Kir||Potassium channel, inwardly rectifying, Kir3.1
ENSRNOG00000005371	Klhl29	BTB/Kelch-associated||BTB/POZ||BTB/POZ fold||BTB/POZ-like||Kelch repeat type 1||Kelch repeat type 2
ENSRNOG00000005375	RGD1564053	Dimerization-anchoring domain of cAMP-dependent protein kinase, regulatory subunit
ENSRNOG00000005404	Rasgrp1	Diacylglycerol/phorbol-ester binding||EF-hand domain||Protein kinase C-like, phorbol ester/diacylglycerol-binding domain||Ras guanine nucleotide exchange factor domain||Ras guanine-nucleotide exchange factors catalytic domain||Ras-like guanine nucleotide exchange factor, N-terminal
ENSRNOG00000005434	Sptbn1	Calmodulin-regulated spectrin-associated protein, CH domain||Calponin homology domain||Pleckstrin homology domain||Pleckstrin homology domain, spectrin-type||Spectrin repeat||Spectrin, beta subunit||Spectrin/alpha-actinin
ENSRNOG00000005438	Pcsk2	Galactose-binding domain-like||Peptidase S8, subtilisin-related||Peptidase S8/S53 domain||Proprotein convertase, P||Proteinase inhibitor, propeptide
ENSRNOG00000005450	Lsm11	Like-Sm (LSM) domain||Ribonucleoprotein LSM domain||Ribonucleoprotein LSM domain, eukaryotic/archaea-type
ENSRNOG00000005452	-//-
ENSRNOG00000005457	Lamp5	Lysosome-associated membrane glycoprotein
ENSRNOG00000005479	-//-
ENSRNOG00000005492	Hpcal1	EF-hand domain||SPARC/Testican, calcium-binding domain
ENSRNOG00000005509	Pak7	CRIB domain||Protein kinase domain||Protein kinase-like domain||Serine-threonine/tyrosine-protein kinase catalytic domain||Serine/threonine/dual specificity protein kinase, catalytic domain||Tyrosine-protein kinase, catalytic domain
ENSRNOG00000005515	Rhbdl3	EF-hand domain||Peptidase S54, rhomboid domain||Peptidase S54, rhomboid, metazoan
ENSRNOG00000005519	Grm3	Extracellular ligand-binding receptor||GPCR, family 3||GPCR, family 3, C-terminal||GPCR, family 3, metabotropic glutamate receptor||GPCR, family 3, metabotropic glutamate receptor 2||GPCR, family 3, metabotropic glutamate receptor 3||GPCR, family 3, nine cysteines domain||Periplasmic binding protein-like I
ENSRNOG00000005530	Rps6kl1	MIT||Protein kinase domain||Protein kinase-like domain||Serine-threonine/tyrosine-protein kinase catalytic domain||Serine/threonine/dual specificity protein kinase, catalytic domain||Tyrosine-protein kinase, catalytic domain
ENSRNOG00000005531	Tyro3	Fibronectin, type III||Immunoglobulin||Immunoglobulin I-set||Immunoglobulin V-set domain||Immunoglobulin subtype||Immunoglobulin subtype 2||Immunoglobulin-like domain||Protein kinase domain||Protein kinase-like domain||Serine-threonine/tyrosine-protein kinase catalytic domain||Serine/threonine/dual specificity protein kinase, catalytic domain||Tyrosine-protein kinase, catalytic domain
ENSRNOG00000005543	Mybpc1	Fibronectin, type III||Immunoglobulin||Immunoglobulin I-set||Immunoglobulin subtype||Immunoglobulin subtype 2||Immunoglobulin-like domain
ENSRNOG00000005550	Lrfn5	Fibronectin, type III||Immunoglobulin||Immunoglobulin I-set||Immunoglobulin subtype||Immunoglobulin subtype 2||Immunoglobulin-like domain||Leucine-rich repeat||Leucine-rich repeat, typical subtype
ENSRNOG00000005561	Brinp1	Membrane attack complex component/perforin (MACPF) domain
ENSRNOG00000005568	Pcnxl4	-
ENSRNOG00000005569	Phospho1	HAD-like domain||HAD-superfamily hydrolase, subfamily IB, PSPase-like||Phosphatase PHOSPHO-type||Pyridoxal phosphate phosphatase-related
ENSRNOG00000005577	Desi1	PPPDE putative peptidase domain
ENSRNOG00000005596	Gdpd1	PLC-like phosphodiesterase, TIM beta/alpha-barrel domain
ENSRNOG00000005609	Neurod1	Myc-type, basic helix-loop-helix (bHLH) domain||Neurogenic differentiation factor, domain of unknown function||Transcription factor, basic helix-loop-helix, NeuroD
ENSRNOG00000005639	Ar	Androgen receptor||Nuclear hormone receptor, ligand-binding||Nuclear hormone receptor, ligand-binding, core||Zinc finger, nuclear hormone receptor-type
ENSRNOG00000005652	Cntn4	Fibronectin, type III||Immunoglobulin||Immunoglobulin I-set||Immunoglobulin V-set domain||Immunoglobulin subtype||Immunoglobulin subtype 2||Immunoglobulin-like domain
ENSRNOG00000005662	Grm7	Extracellular ligand-binding receptor||GPCR, family 3||GPCR, family 3, C-terminal||GPCR, family 3, metabotropic glutamate receptor||GPCR, family 3, metabotropic glutamate receptor 4||GPCR, family 3, metabotropic glutamate receptor 7||GPCR, family 3, nine cysteines domain||Periplasmic binding protein-like I
ENSRNOG00000005667	-//-
ENSRNOG00000005673	Runx1t1	Eight-Twenty-One||Myeloid transforming gene on chromosome 8 (MTG8)||NHR2-like||TAFH/NHR1||Zinc finger, MYND-type
ENSRNOG00000005691	Rnf32	IQ motif, EF-hand binding site||P-loop containing nucleoside triphosphate hydrolase||Zinc finger, C3HC4 RING-type||Zinc finger, RING-type
ENSRNOG00000005697	Slc6a11	S-adenosylmethionine decarboxylase, core||Sodium:neurotransmitter symporter||Sodium:neurotransmitter symporter, GABA, GAT-3
ENSRNOG00000005711	Ptprd	Fibronectin, type III||Immunoglobulin I-set||Immunoglobulin subtype||Immunoglobulin subtype 2||Immunoglobulin-like domain||Protein-tyrosine phosphatase, catalytic||Protein-tyrosine phosphatase, receptor/non-receptor type||Protein-tyrosine phosphatase-like||Protein-tyrosine/Dual specificity phosphatase
ENSRNOG00000005715	Lgr4	G protein-coupled receptor, rhodopsin-like||GPCR, rhodopsin-like, 7TM||Glycoprotein hormone receptor family||Leucine-rich repeat||Leucine-rich repeat, typical subtype||Leucine-rich repeat-containing N-terminal
ENSRNOG00000005723	Grin3a	Extracellular solute-binding protein, family 3||Glutamate receptor, L-glutamate/glycine-binding||Ionotropic glutamate receptor||NMDA receptor||Periplasmic binding protein-like I
ENSRNOG00000005726	Pclo	C2 domain||PDZ domain||Synaptotagmin
ENSRNOG00000005729	Palm3	-
ENSRNOG00000005749	Foxred2	Pyridine nucleotide-disulphide oxidoreductase, FAD/NAD(P)-binding domain
ENSRNOG00000005758	Btbd11	Ankyrin repeat||Ankyrin repeat-containing domain||BTB/POZ||BTB/POZ fold||BTB/POZ-like||Histone-fold
ENSRNOG00000005770	Sostdc1	Cystine knot, C-terminal||Cystine-knot cytokine||DAN||Glycoprotein hormone subunit beta, cystine knot||Sclerostin/Sclerostin domain-containing protein 1
ENSRNOG00000005783	Dlg5	CARD domain||Death-like domain||Domain of unknown function DUF622||Guanylate kinase-like||Guanylate kinase/L-type calcium channel beta subunit||P-loop containing nucleoside triphosphate hydrolase||PDZ domain||SH3 domain
ENSRNOG00000005818	RGD1563349	Insulin-like growth factor binding protein, N-terminal||Mannose-6-phosphate receptor binding domain
ENSRNOG00000005830	Fam19a4	Chemokine-like protein, FAM19A2
ENSRNOG00000005850	Gdap1	Glutathione S-transferase, C-terminal||Glutathione S-transferase, C-terminal-like||Glutathione S-transferase, N-terminal||Thioredoxin-like fold
ENSRNOG00000005853	Tacr1	G protein-coupled receptor, rhodopsin-like||GPCR, rhodopsin-like, 7TM||Neurokinin NK1 receptor||Neurokinin NK3 receptor||Neurokinin receptor||Neuropeptide Y receptor family
ENSRNOG00000005857	Lrrc3b	Leucine-rich repeat||Leucine-rich repeat, typical subtype||Leucine-rich repeat-containing N-terminal
ENSRNOG00000005874	Tle2	Groucho/TLE, N-terminal Q-rich domain||Groucho/transducin-like enhancer||WD40 repeat||WD40-repeat-containing domain
ENSRNOG00000005929	Them6	HotDog domain||Thioesterase superfamily
ENSRNOG00000005953	Cfap46	-
ENSRNOG00000005978	Doc2b	C2 domain||Synaptotagmin
ENSRNOG00000005985	Kcnma1	Ion transport domain||Potassium channel||Potassium channel, calcium-activated, BK, alpha subunit||Regulator of K+ conductance, N-terminal||Two pore domain potassium channel domain
ENSRNOG00000005989	Scn1a	Domain of unknown function DUF3451||Ion transport domain||Polycystic kidney disease type 2 protein||Polycystin cation channel, PKD1/PKD2||Sodium ion transport-associated||Voltage gated sodium channel, alpha subunit||Voltage gated sodium channel, alpha-1 subunit
ENSRNOG00000006003	Ctnna2	Alpha-catenin||Vinculin||Vinculin/alpha-catenin
ENSRNOG00000006037	Snap25	SNAP-25||Target SNARE coiled-coil domain
ENSRNOG00000006051	-//-
ENSRNOG00000006075	Fez1	Fasciculation and elongation protein zeta, FEZ
ENSRNOG00000006076	Steap2	Ferric reductase transmembrane component-like domain||Pyrroline-5-carboxylate reductase, catalytic, N-terminal
ENSRNOG00000006086	Lynx1	CD59 antigen||Ly-6 antigen / uPA receptor -like
ENSRNOG00000006093	LRRTM1	Leucine-rich repeat||Leucine-rich repeat, typical subtype
ENSRNOG00000006120	Shh	Hedgehog protein||Hedgehog protein, Hint domain||Hedgehog signalling/DD-peptidase zinc-binding domain||Hedgehog, N-terminal signalling domain||Hedgehog/Intein (Hint) domain||Hint domain C-terminal||Hint domain N-terminal||Intein splice site
ENSRNOG00000006144	Cntn3	Fibronectin, type III||Immunoglobulin||Immunoglobulin I-set||Immunoglobulin V-set domain||Immunoglobulin subtype||Immunoglobulin subtype 2||Immunoglobulin-like domain
ENSRNOG00000006174	Grid2	Extracellular ligand-binding receptor||Extracellular solute-binding protein, family 3||Glutamate receptor, L-glutamate/glycine-binding||Ionotropic glutamate receptor||NMDA receptor||Periplasmic binding protein-like I
ENSRNOG00000006178	Dync1h1	AAA+ ATPase domain||ATPase, dynein-related, AAA domain||Dynein heavy chain domain||Dynein heavy chain, domain-1||Dynein heavy chain, domain-2||Glutathione S-transferase, C-terminal-like||P-loop containing nucleoside triphosphate hydrolase||Thioredoxin-like fold
ENSRNOG00000006200	St18	Myelin transcription factor 1||Zinc finger, C2HC-type
ENSRNOG00000006204	Slc30a3	Cation efflux protein
ENSRNOG00000006226	Cacng2	Claudin||PMP-22/EMP/MP20/Claudin superfamily||Voltage-dependent calcium channel, gamma subunit||Voltage-dependent calcium channel, gamma-2 subunit
ENSRNOG00000006235	Nell2	Concanavalin A-like lectin/glucanases superfamily||EGF-like calcium-binding domain||Epidermal growth factor-like domain||Laminin G domain||VWC out||von Willebrand factor, type C
ENSRNOG00000006237	Gpr37l1	G protein-coupled receptor 37 orphan||G protein-coupled receptor, rhodopsin-like||GPCR, rhodopsin-like, 7TM
ENSRNOG00000006248	Trim37	B-box, C-terminal||MATH||TRAF-like||Zinc finger, B-box||Zinc finger, RING-type
ENSRNOG00000006255	Nipal4	Drug/metabolite transporter||Magnesium transporter NIPA
ENSRNOG00000006278	Tspyl5	Nucleosome assembly protein (NAP)
ENSRNOG00000006305	Slc38a2	Amino acid transporter, transmembrane
ENSRNOG00000006355	Akap8l	A-kinase anchoring protein 95 (AKAP95)
ENSRNOG00000006357	Sgip1	Clathrin adaptor, mu subunit, C-terminal||Mu homology domain||Muniscin C-terminal
ENSRNOG00000006365	Asb15	Ankyrin repeat||Ankyrin repeat-containing domain||SOCS protein, C-terminal
ENSRNOG00000006368	Lrrn3	Cysteine-rich flanking region, C-terminal||Fibronectin, type III||Immunoglobulin||Immunoglobulin I-set||Immunoglobulin subtype||Immunoglobulin subtype 2||Immunoglobulin-like domain||Leucine-rich repeat, typical subtype||Leucine-rich repeat-containing N-terminal
ENSRNOG00000006369	Alg2	Glycosyl transferase, family 1
ENSRNOG00000006375	Vdac1	Eukaryotic porin/Tom40||Porin, eukaryotic type
ENSRNOG00000006410	Akap5	Protein kinase A anchoring, WSK motif
ENSRNOG00000006426	Syt1	C2 domain||Synaptotagmin
ENSRNOG00000006444	Fkbp4	Peptidyl-prolyl cis-trans isomerase, FKBP-type, domain||Tetratricopeptide TPR1||Tetratricopeptide TPR2||Tetratricopeptide repeat||Tetratricopeptide repeat-containing domain
ENSRNOG00000006470	Camk1g	Protein kinase domain||Protein kinase-like domain||Serine-threonine/tyrosine-protein kinase catalytic domain||Serine/threonine/dual specificity protein kinase, catalytic domain||Tyrosine-protein kinase, catalytic domain
ENSRNOG00000006471	Pvalb	EF-hand domain
ENSRNOG00000006494	Tubg2	Alpha tubulin||Beta tubulin||Delta tubulin||Epsilon tubulin||Gamma tubulin||Tubulin||Tubulin/FtsZ, 2-layer sandwich domain||Tubulin/FtsZ, C-terminal||Tubulin/FtsZ, GTPase domain
ENSRNOG00000006509	Srgap3	FCH domain||Rho GTPase activation protein||Rho GTPase-activating protein domain||SH3 domain||Variant SH3 domain
ENSRNOG00000006527	Slc6a1	Sodium:neurotransmitter symporter||Sodium:neurotransmitter symporter, GABA, GAT-1
ENSRNOG00000006557	Cyfip2	Cytoplasmic FMR1-interacting
ENSRNOG00000006565	Fstl4	EF-hand domain||Immunoglobulin||Immunoglobulin I-set||Immunoglobulin subtype||Immunoglobulin subtype 2||Immunoglobulin-like domain||Kazal domain
ENSRNOG00000006569	Itgb8	Integrin beta subunit||Integrin beta subunit, N-terminal||von Willebrand factor, type A
ENSRNOG00000006570	Plekhg3	Dbl homology (DH) domain||Pleckstrin homology domain
ENSRNOG00000006591	Fam163b	-
ENSRNOG00000006604	Thy1	Immunoglobulin||Immunoglobulin V-set, subgroup||Immunoglobulin-like domain
ENSRNOG00000006617	LOC100364190	Concanavalin A-like lectin/glucanases superfamily||Epidermal growth factor-like domain||Laminin G domain
ENSRNOG00000006627	Cys1	-
ENSRNOG00000006645	Ryr3	Armadillo-type fold||EF-hand domain||Ion transport domain||RyR/IP3R Homology associated domain||Ryanodine Receptor TM 4-6||Ryanodine receptor Ryr
ENSRNOG00000006649	Thrb	Nuclear hormone receptor, ligand-binding||Nuclear hormone receptor, ligand-binding, core||Steroid hormone receptor||Thyroid hormone receptor||Zinc finger, nuclear hormone receptor-type
ENSRNOG00000006698	Rab33a	Elongation factor, GTP-binding domain||Gtr1/RagA G protein||Mitochondrial Rho-like||P-loop containing nucleoside triphosphate hydrolase||Ran GTPase||Signal recognition particle receptor, beta subunit||Small GTP-binding protein domain||Small GTPase superfamily||Small GTPase superfamily, ARF/SAR type||Small GTPase superfamily, Rab type||Small GTPase superfamily, Ras type||Small GTPase superfamily, …
ENSRNOG00000006703	Zfp398	Krueppel-associated box||Krueppel-associated box-related||Protein of unknown function DUF3669, zinc finger protein||Zinc finger, C2H2||Zinc finger, C2H2-like
ENSRNOG00000006717	Ankrd26	Ankyrin repeat||Ankyrin repeat-containing domain||Protein of unknown function DUF3496
ENSRNOG00000006729	Slc24a4	Sodium/calcium exchanger membrane region||Sodium/potassium/calcium exchanger
ENSRNOG00000006761	Sh3gl2	BAR domain||BAR domain-containing family||SH3 domain||Spectrin alpha chain, SH3 domain||Variant SH3 domain
ENSRNOG00000006782	RGD1560028	7TM GPCR, olfactory receptor/chemoreceptor Srsx||7TM GPCR, serpentine receptor class x (Srx)||Bombesin receptor||G protein-coupled receptor, rhodopsin-like||GPCR, rhodopsin-like, 7TM||Neuropeptide FF receptor family||Neuropeptide Y receptor family
ENSRNOG00000006784	Sema4f	Plexin||Plexin-like fold||Sema domain
ENSRNOG00000006787	Dhcr24	FAD linked oxidase, N-terminal||FAD-binding, type 2
ENSRNOG00000006800	Tmem246	-
ENSRNOG00000006824	Hdac11	Histone deacetylase domain||Histone deacetylase superfamily
ENSRNOG00000006831	Pgr	Progesterone receptor||Zinc finger, nuclear hormone receptor-type
ENSRNOG00000006841	Ano4	Anoctamin
ENSRNOG00000006853	Elavl2	Paraneoplastic encephalomyelitis antigen||RNA recognition motif domain||Splicing factor ELAV/HuD
ENSRNOG00000006859	Insig1	Insulin-induced protein family
ENSRNOG00000006867	Etv1	Ets domain||PEA3-type ETS-domain transcription factor, N-terminal
ENSRNOG00000006871	Slc25a14	Mitochondrial brown fat uncoupling protein||Mitochondrial carrier domain||Mitochondrial carrier protein||Mitochondrial substrate/solute carrier
ENSRNOG00000006908	Pou3f2	Homeobox domain||Homeodomain-like||Lambda repressor-like, DNA-binding domain||POU domain||POU-specific||Transcription factor, homeobox/POU
ENSRNOG00000006911	Sptb	Calmodulin-regulated spectrin-associated protein, CH domain||Calponin homology domain||Spectrin repeat||Spectrin, beta subunit||Spectrin/alpha-actinin
ENSRNOG00000006919	Clvs1	CRAL-TRIO domain||CRAL/TRIO, N-terminal domain||Cellular retinaldehyde binding/alpha-tocopherol transport
ENSRNOG00000006937	Scn3b	Immunoglobulin||Immunoglobulin V-set domain||Immunoglobulin subtype||Immunoglobulin-like domain
ENSRNOG00000006938	Mapk8ip1	PTB/PI domain||SH3 domain
ENSRNOG00000006957	Gria4	Extracellular solute-binding protein, family 3||Glutamate receptor, L-glutamate/glycine-binding||Ionotropic glutamate receptor||NMDA receptor
ENSRNOG00000006962	Stk32c	Protein kinase domain||Protein kinase-like domain||Serine-threonine/tyrosine-protein kinase catalytic domain||Serine/threonine/dual specificity protein kinase, catalytic domain||Tyrosine-protein kinase, catalytic domain
ENSRNOG00000006979	Hpca	EF-hand domain
ENSRNOG00000006984	Mapk11	Lipopolysaccharide kinase||Mitogen-activated protein (MAP) kinase, JNK||Mitogen-activated protein (MAP) kinase, p38||Protein kinase domain||Protein kinase-like domain||Serine-threonine/tyrosine-protein kinase catalytic domain||Serine/threonine/dual specificity protein kinase, catalytic domain||Tyrosine-protein kinase, catalytic domain
ENSRNOG00000006989	Vamp2	Synaptobrevin||Synaptobrevin/Vesicle-associated membrane protein
ENSRNOG00000006990	Grb7	BPS (Between PH and SH2) domain||Pleckstrin homology domain||Ras-association||SH2 domain||Ubiquitin-related domain
ENSRNOG00000007006	Slc3a1	Glycoside hydrolase, superfamily||Glycosyl hydrolase, family 13, catalytic domain||Glycosyl hydrolase, family 13, subfamily, catalytic domain
ENSRNOG00000007014	Cnksr2	CRIC domain, Chordata||Connector enhancer of kinase suppressor of ras 2||PDZ domain||Pleckstrin homology domain||Sterile alpha motif domain||Sterile alpha motif, type 1||Sterile alpha motif, type 2||Sterile alpha motif/pointed domain
ENSRNOG00000007019	Asic2	Epithelial sodium channel||Na+ channel, amiloride-sensitive
ENSRNOG00000007031	Trim9	B-box, C-terminal||B30.2/SPRY domain||Concanavalin A-like lectin/glucanases superfamily||Fibronectin, type III||SPRY domain||Zinc finger, B-box||Zinc finger, C3HC4 RING-type||Zinc finger, FYVE/PHD-type||Zinc finger, RING-type
ENSRNOG00000007033	Sorcs2	PKD domain||VPS10
ENSRNOG00000007037	LOC679641	Prefoldin||WD40 repeat||WD40-repeat-containing domain
ENSRNOG00000007044	L3mbtl1	Mbt repeat||Sterile alpha motif domain||Sterile alpha motif, type 1||Sterile alpha motif/pointed domain||Zinc finger, C2HC-type
ENSRNOG00000007049	Bcl11a	Zinc finger, C2H2||Zinc finger, C2H2-like
ENSRNOG00000007066	Htr5a	5-Hydroxytryptamine 5A receptor||5-hydroxytryptamine receptor family||G protein-coupled receptor, rhodopsin-like||GPCR, rhodopsin-like, 7TM
ENSRNOG00000007090	Cacna1c	Ion transport domain||Polycystin cation channel, PKD1/PKD2||Voltage-dependent calcium channel, L-type, alpha-1 subunit||Voltage-dependent calcium channel, L-type, alpha-1C subunit||Voltage-dependent calcium channel, alpha-1 subunit||Voltage-dependent calcium channel, alpha-1 subunit, IQ domain
ENSRNOG00000007106	Sos1	Dbl homology (DH) domain||Histone core||Histone-fold||Pleckstrin homology domain||Ras guanine nucleotide exchange factor domain||Ras guanine-nucleotide exchange factors catalytic domain||Ras-like guanine nucleotide exchange factor, N-terminal
ENSRNOG00000007110	Ankrd6	Ankyrin repeat||Ankyrin repeat-containing domain
ENSRNOG00000007112	LOC100911286	ProSAAS
ENSRNOG00000007115	Crebl2	Basic-leucine zipper domain
ENSRNOG00000007142	B3gat1	Glycosyl transferase, family 43||Nucleotide-diphospho-sugar transferases
ENSRNOG00000007147	Cyp46a1	Cytochrome P450||Cytochrome P450, E-class, group I||Cytochrome P450, E-class, group IV
ENSRNOG00000007151	Cdk14	Protein kinase domain||Protein kinase-like domain||Serine-threonine/tyrosine-protein kinase catalytic domain||Serine/threonine/dual specificity protein kinase, catalytic domain
ENSRNOG00000007185	Lmod1	Tropomodulin||WH2 domain
ENSRNOG00000007199	Rapgef3	Cyclic nucleotide-binding domain||Cyclic nucleotide-binding-like||DEP domain||Ras guanine nucleotide exchange factor domain||Ras guanine-nucleotide exchange factors catalytic domain||Ras-like guanine nucleotide exchange factor, N-terminal||Ubiquitin-related domain||cAMP/cGMP-dependent protein kinase
ENSRNOG00000007206	-//-
ENSRNOG00000007213	Yars	Aminoacyl-tRNA synthetase, class Ic||Nucleic acid-binding, OB-fold||Tyrosine-tRNA ligase||tRNA-binding domain
ENSRNOG00000007234	Cyp51	Cytochrome P450||Cytochrome P450, E-class, group I||Cytochrome P450, E-class, group IV
ENSRNOG00000007250	Six4	Homeobox domain||Homeodomain-like
ENSRNOG00000007256	Necab1	Antibiotic biosynthesis monooxygenase-like domain||Dimeric alpha-beta barrel||EF-hand domain
ENSRNOG00000007271	Map3k9	Mitogen-activated protein (MAP) kinase kinase kinase, 9/10/11||Protein kinase domain||Protein kinase-like domain||Regulator of G protein signalling superfamily||SH3 domain||Serine-threonine/tyrosine-protein kinase catalytic domain||Serine/threonine/dual specificity protein kinase, catalytic domain||Tyrosine-protein kinase, catalytic domain||Variant SH3 domain
ENSRNOG00000007290	Atp1a2	Cation-transporting P-type ATPase||Cation-transporting P-type ATPase, C-terminal||Cation-transporting P-type ATPase, N-terminal||HAD-like domain||P-type ATPase, A domain||P-type ATPase, cytoplasmic domain N||Sodium/potassium-transporting P-type ATPase, subfamily IIC
ENSRNOG00000007294	Sntg1	Pleckstrin homology domain
ENSRNOG00000007304	Herc3	HECT||Regulator of chromosome condensation 1/beta-lactamase-inhibitor protein II||Regulator of chromosome condensation, RCC1
ENSRNOG00000007316	Idh3B	Isocitrate dehydrogenase NAD-dependent||Isopropylmalate dehydrogenase-like domain
ENSRNOG00000007323	Ric8b	Armadillo-type fold||Guanine nucleotide exchange factor, Ric8||Synembryn
ENSRNOG00000007326	Prepl	Alpha/Beta hydrolase fold||Peptidase S9, prolyl oligopeptidase, catalytic domain||Peptidase S9A, N-terminal domain||Peptidase S9A, prolyl oligopeptidase
ENSRNOG00000007332	Sstr3	7TM GPCR, olfactory receptor/chemoreceptor Srsx||7TM GPCR, serpentine receptor class v (Srv)||7TM GPCR, serpentine receptor class x (Srx)||G protein-coupled receptor, rhodopsin-like||GPCR, rhodopsin-like, 7TM||Neuropeptide B/W receptor family||Somatostatin receptor 3||Somatostatin receptor family
ENSRNOG00000007359	Gca	EF-hand domain
ENSRNOG00000007367	2016-09-04	Cell division protein GTP binding||P-loop containing nucleoside triphosphate hydrolase||Ribosome biogenesis GTPase RsgA, putative||Septin
ENSRNOG00000007369	Shisa4	-
ENSRNOG00000007393	Ndrg1	Alpha/Beta hydrolase fold||NDRG
ENSRNOG00000007400	Srebf2	Myc-type, basic helix-loop-helix (bHLH) domain
ENSRNOG00000007419	LOC100362038	Type II pantothenate kinase
ENSRNOG00000007427	Entpd6	Nucleoside phosphatase GDA1/CD39
ENSRNOG00000007428	Ypel4	Yippee/Mis18
ENSRNOG00000007431	Shroom1	Apx/shroom, ASD1||Apx/shroom, ASD2
ENSRNOG00000007433	Cyb561	Cytochrome b561, eukaryote||Cytochrome b561/ferric reductase transmembrane
ENSRNOG00000007440	Dzank1	Ankyrin repeat-containing domain||Heat shock protein DnaJ, cysteine-rich domain
ENSRNOG00000007441	Klhl32	BTB/Kelch-associated||BTB/POZ||BTB/POZ fold||BTB/POZ-like||Kelch repeat type 1||Kelch-like protein, gigaxonin type
ENSRNOG00000007445	Asph	Arginine/Asparagine/Proline hydroxylase||Aspartyl beta-hydroxylase/Triadin domain||Tetratricopeptide repeat||Tetratricopeptide repeat-containing domain
ENSRNOG00000007454	Aloxe3	Lipase/lipooxygenase, PLAT/LH2||Lipoxygenase, C-terminal||Lipoxygenase, mammalian||PLAT/LH2 domain
ENSRNOG00000007455	Tmem132e	-
ENSRNOG00000007462	2016-09-08	Cell division protein GTP binding||P-loop containing nucleoside triphosphate hydrolase||Septin
ENSRNOG00000007496	Mtmr4	FYVE zinc finger||Myotubularin-like phosphatase domain||Protein-tyrosine phosphatase-like||Protein-tyrosine/Dual specificity phosphatase||Zinc finger, FYVE-related||Zinc finger, FYVE/PHD-type
ENSRNOG00000007508	Lrtm2	Cysteine-rich flanking region, C-terminal||Leucine-rich repeat||Leucine-rich repeat, typical subtype||Leucine-rich repeat-containing N-terminal
ENSRNOG00000007515	Kif3a	Kinesin, motor domain||P-loop containing nucleoside triphosphate hydrolase
ENSRNOG00000007518	Nckap1	Nck-associated protein 1
ENSRNOG00000007524	Phactr3	RPEL repeat
ENSRNOG00000007528	Kcnh7	Cyclic nucleotide-binding domain||Cyclic nucleotide-binding-like||Ion transport domain||PAS domain||PAS fold-3||Potassium channel, voltage-dependent, EAG/ELK/ERG||Potassium channel, voltage-dependent, ERG||Two pore domain potassium channel domain
ENSRNOG00000007542	Scg5	Neuroendocrine 7B2 precursor
ENSRNOG00000007546	Asns	Asparagine synthase||Asparagine synthase, glutamine-hydrolyzing||Class II glutamine amidotransferase domain||Nucleophile aminohydrolases, N-terminal
ENSRNOG00000007551	Inadl	L27||L27-2||PDZ domain
ENSRNOG00000007552	Arhgap36	Rho GTPase activation protein||Rho GTPase-activating protein domain
ENSRNOG00000007573	Hoxb9	Homeobox domain||Homeobox protein Hox9||Homeodomain, metazoa||Homeodomain-like||Hox9, N-terminal activation domain
ENSRNOG00000007574	Padi2	Cupredoxin||Protein-arginine deiminase (PAD) N-terminal||Protein-arginine deiminase (PAD), central domain||Protein-arginine deiminase, C-terminal||Protein-arginine deiminase, subgroup
ENSRNOG00000007576	Zfp597	Krueppel-associated box||Zinc finger, C2H2||Zinc finger, C2H2-like
ENSRNOG00000007583	Pygb	Glycogen/starch/alpha-glucan phosphorylase||Glycosyl transferase, family 35
ENSRNOG00000007585	Hoxb8	Helix-turn-helix motif||Homeobox domain||Homeodomain, metazoa||Homeodomain-like
ENSRNOG00000007590	Eya1	-
ENSRNOG00000007591	Slc45a3	Major facilitator superfamily||Major facilitator superfamily domain, general substrate transporter
ENSRNOG00000007596	Rffl	Zinc finger, FYVE/PHD-type||Zinc finger, RING-type
ENSRNOG00000007600	Igsf1	Immunoglobulin subtype||Immunoglobulin subtype 2||Immunoglobulin-like domain
ENSRNOG00000007610	Gdf11	Cystine-knot cytokine||Transforming growth factor-beta, C-terminal||Transforming growth factor-beta, N-terminal
ENSRNOG00000007625	B3galt1	Glycosyl transferase, family 31||Nucleotide-diphospho-sugar transferases
ENSRNOG00000007636	Cadps2	C2 domain||Calcium-dependent secretion activator||Pleckstrin homology domain
ENSRNOG00000007645	Kcnj9	Immunoglobulin E-set||Potassium channel, inwardly rectifying, Kir||Potassium channel, inwardly rectifying, Kir3.3
ENSRNOG00000007646	Sipa1l1	PDZ domain||Protein of unknown function DUF3401||Rap GTPase activating protein domain
ENSRNOG00000007647	Oprk1	7TM GPCR, olfactory receptor/chemoreceptor Srsx||7TM GPCR, serpentine receptor class v (Srv)||7TM GPCR, serpentine receptor class x (Srx)||G protein-coupled receptor, rhodopsin-like||GPCR, rhodopsin-like, 7TM||Kappa opioid receptor||Neuropeptide B/W receptor family||Neuropeptide Y receptor family||Opioid receptor||Somatostatin receptor family
ENSRNOG00000007666	Cacnb4	Guanylate kinase/L-type calcium channel beta subunit||P-loop containing nucleoside triphosphate hydrolase||SH3 domain||Voltage-dependent calcium channel, L-type, beta subunit||Voltage-dependent calcium channel, L-type, beta-3 subunit
ENSRNOG00000007668	Mafa	Basic leucine zipper domain, Maf-type||Basic-leucine zipper domain||Maf transcription factor, N-terminal||Transcription factor, Skn-1-like, DNA-binding domain
ENSRNOG00000007674	Nacad	Nascent polypeptide-associated complex NAC domain
ENSRNOG00000007682	Gria3	Extracellular ligand-binding receptor||Extracellular solute-binding protein, family 3||Glutamate receptor, L-glutamate/glycine-binding||Ionotropic glutamate receptor||NMDA receptor||Periplasmic binding protein-like I
ENSRNOG00000007686	2016-09-03	AIG1||Cell division protein GTP binding||P-loop containing nucleoside triphosphate hydrolase||Ribosome biogenesis GTPase RsgA, putative||Septin||Septin 3
ENSRNOG00000007688	Sms	S-adenosyl-L-methionine-dependent methyltransferase-like||Spermidine/spermine synthases family
ENSRNOG00000007694	Unc13c	C2 domain||Protein kinase C-like, phorbol ester/diacylglycerol-binding domain
ENSRNOG00000007705	Kcnj10	Immunoglobulin E-set||Potassium channel, inwardly rectifying, Kir||Potassium channel, inwardly rectifying, Kir1.1||Potassium channel, inwardly rectifying, Kir1.2
ENSRNOG00000007710	Usp20	Peptidase C19, ubiquitin carboxyl-terminal hydrolase||Peptidase C19, ubiquitin-specific peptidase, DUSP domain||Ubiquitin carboxyl-terminal hydrolase-like domain||Zinc finger, UBP-type
ENSRNOG00000007727	Lhfpl4	Lipoma HMGIC fusion partner-like protein
ENSRNOG00000007733	-//-
ENSRNOG00000007748	Tex15	-
ENSRNOG00000007757	Ppp3cb	Calcineurin-like phosphoesterase domain, apaH type||Metallo-dependent phosphatase-like||Serine/threonine-specific protein phosphatase/bis(5-nucleosyl)-tetraphosphatase
ENSRNOG00000007779	Kank4	Ankyrin repeat||Ankyrin repeat-containing domain||Kank N-terminal motif
ENSRNOG00000007799	Fam151a	Protein of unknown function DUF2181
ENSRNOG00000007808	Nap1l5	Nucleosome assembly protein (NAP)
ENSRNOG00000007823	Hoxb6	Homeobox domain||Homeobox protein, antennapedia type||Homeodomain, metazoa||Homeodomain-like
ENSRNOG00000007837	Acot11	HotDog domain||START domain||Thioesterase superfamily
ENSRNOG00000007859	Cep83	-
ENSRNOG00000007871	Cabp7	EF-hand domain
ENSRNOG00000007882	Ablim2	Villin headpiece||Zinc finger, LIM-type
ENSRNOG00000007894	Mpdz	L27||L27-2||PDZ domain
ENSRNOG00000007895	Pdhb	Thiamin diphosphate-binding fold||Transketolase, C-terminal||Transketolase, C-terminal/Pyruvate-ferredoxin oxidoreductase, domain II||Transketolase-like, pyrimidine-binding domain
ENSRNOG00000007900	Tspan33	Tetraspanin||Tetraspanin, EC2 domain||Tetraspanin/Peripherin
ENSRNOG00000007912	-//-
ENSRNOG00000007920	Ssbp3	LisH dimerisation motif||Sequence-specific single-strand DNA-binding protein
ENSRNOG00000007923	Cgref1	EF-hand domain
ENSRNOG00000007925	Pak6	CRIB domain||Protein kinase domain||Protein kinase-like domain||Serine-threonine/tyrosine-protein kinase catalytic domain||Serine/threonine/dual specificity protein kinase, catalytic domain||Tyrosine-protein kinase, catalytic domain
ENSRNOG00000007931	Gucy2d	Adenylyl cyclase class-3/4/guanylyl cyclase||Extracellular ligand-binding receptor||Haem NO binding associated||Nucleotide cyclase||Periplasmic binding protein-like I||Protein kinase domain||Protein kinase-like domain||Serine-threonine/tyrosine-protein kinase catalytic domain||Serine/threonine/dual specificity protein kinase, catalytic domain||Tyrosine-protein kinase, catalytic domain
ENSRNOG00000007934	Elfn2	Fibronectin, type III||Leucine-rich repeat, typical subtype
ENSRNOG00000007947	Fam13a	-
ENSRNOG00000007957	Bzrap1	Fibronectin, type III||SH3 domain||Variant SH3 domain
ENSRNOG00000007979	Phospho2	HAD-like domain||HAD-superfamily hydrolase, subfamily IB, PSPase-like||Phosphatase PHOSPHO-type||Pyridoxal phosphate phosphatase-related
ENSRNOG00000007984	Amer1	Uncharacterised protein family FAM123
ENSRNOG00000007989	Chst1	Carbohydrate sulfotransferase||P-loop containing nucleoside triphosphate hydrolase||Sulfotransferase domain
ENSRNOG00000007997	Kmt2c	FY-rich, C-terminal||FY-rich, N-terminal||Post-SET domain||SET domain||Zinc finger, FYVE/PHD-type
ENSRNOG00000008000	Syt13	C2 domain
ENSRNOG00000008010	Hoxb5	Homeobox domain||Homeobox protein, antennapedia type||Homeodomain, metazoa||Homeodomain-like
ENSRNOG00000008020	Pax4	Homeobox domain||Homeodomain-like||Paired domain
ENSRNOG00000008030	Shc2	PTB/PI domain||Phosphotyrosine interaction domain, Shc-like||SH2 domain
ENSRNOG00000008034	Tmeff1	Epidermal growth factor-like domain||Kazal domain
ENSRNOG00000008051	Itpk1	Inositol-tetrakisphosphate 1-kinase
ENSRNOG00000008053	LOC691889	Cation-transporting P-type ATPase, subfamily IV||Cation-transporting P-type ATPase||HAD-like domain||P-type ATPase, A domain||P-type ATPase, cytoplasmic domain N
ENSRNOG00000008055	Ccne2	Cyclin A/B/D/E/F||Cyclin, C-terminal domain||Cyclin, N-terminal||Cyclin-like
ENSRNOG00000008056	Ankrd9	Ankyrin repeat||Ankyrin repeat-containing domain
ENSRNOG00000008058	Tmprss5	Peptidase S1||Peptidase S1A, chymotrypsin-type||SRCR domain||SRCR-like domain||Trypsin-like cysteine/serine peptidase domain
ENSRNOG00000008065	Wwc1	C2 domain||WW domain
ENSRNOG00000008078	Kcnh6	Cyclic nucleotide-binding domain||Cyclic nucleotide-binding-like||Ion transport domain||PAS domain||PAS fold||Potassium channel, voltage-dependent, EAG/ELK/ERG||Potassium channel, voltage-dependent, ELK||Potassium channel, voltage-dependent, ERG||Two pore domain potassium channel||Two pore domain potassium channel domain
ENSRNOG00000008080	Hrh3	7TM GPCR, olfactory receptor/chemoreceptor Srsx||G protein-coupled receptor, rhodopsin-like||GPCR, rhodopsin-like, 7TM||Histamine H3 receptor||Muscarinic acetylcholine receptor family
ENSRNOG00000008082	Rgs6	DEP domain||G-protein gamma-like domain||Regulator of G protein signalling domain||Regulator of G protein signalling superfamily
ENSRNOG00000008088	Btbd3	BTB/Kelch-associated||BTB/POZ||BTB/POZ fold||BTB/POZ-like||PHR
ENSRNOG00000008098	Lrrc4	Cysteine-rich flanking region, C-terminal||Immunoglobulin I-set||Immunoglobulin subtype||Immunoglobulin subtype 2||Immunoglobulin-like domain||Leucine-rich repeat||Leucine-rich repeat, typical subtype||Leucine-rich repeat-containing N-terminal
ENSRNOG00000008100	Rgs20	Regulator of G protein signalling domain||Regulator of G protein signalling superfamily
ENSRNOG00000008103	Mdh1	L-lactate/malate dehydrogenase||Lactate dehydrogenase/glycoside hydrolase, family 4, C-terminal||Lactate/malate dehydrogenase, C-terminal||Lactate/malate dehydrogenase, N-terminal||Malate dehydrogenase, NAD-dependent, cytosolic||Malate dehydrogenase, type 2
ENSRNOG00000008137	Cdk18	Protein kinase domain||Protein kinase-like domain||Serine-threonine/tyrosine-protein kinase catalytic domain||Serine/threonine/dual specificity protein kinase, catalytic domain||Tyrosine-protein kinase, catalytic domain
ENSRNOG00000008138	RGD1309108	-
ENSRNOG00000008145	Traf3	MATH||TNF receptor-associated factor TRAF||TRAF-like||Zinc finger, RING-type||Zinc finger, TRAF-type
ENSRNOG00000008146	Tox2	High mobility group box domain
ENSRNOG00000008157	Syn2	ATP-grasp fold, RimK-type||Pre-ATP-grasp domain||Synapsin||Synapsin, ATP-binding domain||Synapsin, pre-ATP-grasp domain
ENSRNOG00000008167	Abhd6	Alpha/Beta hydrolase fold||Alpha/beta hydrolase fold-1||Epoxide hydrolase-like||Lipase, N-terminal||NDRG
ENSRNOG00000008169	-//-
ENSRNOG00000008177	Pim2	Lipopolysaccharide kinase||Protein kinase domain||Protein kinase-like domain||Serine-threonine/tyrosine-protein kinase catalytic domain||Serine/threonine/dual specificity protein kinase, catalytic domain||Tyrosine-protein kinase, catalytic domain
ENSRNOG00000008210	Ky	Transglutaminase-like
ENSRNOG00000008214	Fbxo9	F-box domain||MIT
ENSRNOG00000008218	Atp6v0e2	ATPase, V0 complex, subunit e1/e2||ATPase, V0 complex, subunit e1/e2, metazoa
ENSRNOG00000008223	Cnr1	7TM GPCR, olfactory receptor/chemoreceptor Srsx||7TM GPCR, serpentine receptor class x (Srx)||Cannabinoid receptor family||Cannabinoid receptor type 1||G protein-coupled receptor, rhodopsin-like||GPCR, rhodopsin-like, 7TM
ENSRNOG00000008234	Lrrc61	Leucine-rich repeat
ENSRNOG00000008237	Unc13b	C2 domain||Calcium-dependent secretion activator||Mammalian uncoordinated homology 13, subgroup, domain 2||Protein kinase C-like, phorbol ester/diacylglycerol-binding domain
ENSRNOG00000008258	Fnbp1	FCH domain||SH3 domain||Variant SH3 domain
ENSRNOG00000008276	Adcy1	Adenylyl cyclase class-3/4/guanylyl cyclase||Nucleotide cyclase
ENSRNOG00000008305	Sc5d	Fatty acid hydroxylase
ENSRNOG00000008323	Pitpnm3	DDHD||HAD-like domain||LNS2, Lipin/Ned1/Smp2
ENSRNOG00000008334	Crocc	Prefoldin
ENSRNOG00000008337	Gjd2	Connexin||Connexin, N-terminal||Gap junction delta-2 protein (Cx36)||Gap junction protein, cysteine-rich domain
ENSRNOG00000008345	Clcn6	CBS domain||Chloride channel ClC-6||Chloride channel, core||Chloride channel, voltage gated
ENSRNOG00000008354	Slc9a8	Cation/H+ exchanger||Na+/H+ exchanger
ENSRNOG00000008377	Wdtc1	Tetratricopeptide repeat||Tetratricopeptide repeat-containing domain||WD40 repeat||WD40-repeat-containing domain
ENSRNOG00000008392	Sbf1	DENN domain||GRAM domain||Myotubularin protein||Myotubularin-like phosphatase domain||Pleckstrin homology domain||Protein-tyrosine phosphatase-like||dDENN domain||uDENN domain
ENSRNOG00000008405	-//-
ENSRNOG00000008423	Gpr22	G protein-coupled receptor, rhodopsin-like||GPCR, rhodopsin-like, 7TM
ENSRNOG00000008428	Drd2	7TM GPCR, olfactory receptor/chemoreceptor Srsx||7TM GPCR, serpentine receptor class x (Srx)||Dopamine D2 receptor||Dopamine receptor family||G protein-coupled receptor, rhodopsin-like||GPCR, rhodopsin-like, 7TM
ENSRNOG00000008431	Gabbr2	Extracellular ligand-binding receptor||GPCR, family 3||GPCR, family 3, C-terminal||GPCR, family 3, gamma-aminobutyric acid receptor, type B1||GPCR, family 3, gamma-aminobutyric acid receptor, type B2||Periplasmic binding protein-like I
ENSRNOG00000008437	Ss18l1	SS18 family
ENSRNOG00000008440	Cttnbp2	Ankyrin repeat||Ankyrin repeat-containing domain||Cortactin-binding protein-2, N-terminal
ENSRNOG00000008443	RGD1306151	Quinonprotein alcohol dehydrogenase-like superfamily
ENSRNOG00000008463	Rundc3b	RUN
ENSRNOG00000008471	Kif21b	Kinesin, motor domain||P-loop containing nucleoside triphosphate hydrolase||Prefoldin||Type VII secretion system ESAT-6-like||WD40 repeat||WD40-repeat-containing domain
ENSRNOG00000008475	Fut9	Glycosyl transferase, family 10
ENSRNOG00000008480	Kcnab3	NADP-dependent oxidoreductase domain||Potassium channel, voltage-dependent, beta subunit, KCNAB||Potassium channel, voltage-dependent, beta subunit, KCNAB-related||Potassium channel, voltage-dependent, beta subunit, KCNAB3
ENSRNOG00000008481	Reep1	TB2/DP1/HVA22-related protein
ENSRNOG00000008510	Abtb2	Ankyrin repeat||Ankyrin repeat-containing domain||BTB/POZ||BTB/POZ fold||BTB/POZ-like||Histone-fold
ENSRNOG00000008517	Cdc42ep1	CRIB domain
ENSRNOG00000008534	Dusp15	Atypical dual specificity phosphatase||Dual specificity phosphatase, catalytic domain||Dual specificity phosphatase, subgroup, catalytic domain||Protein-tyrosine phosphatase-like||Protein-tyrosine/Dual specificity phosphatase
ENSRNOG00000008560	Ccdc30	-
ENSRNOG00000008565	Nkiras1	Mitochondrial Rho-like||P-loop containing nucleoside triphosphate hydrolase||Small GTP-binding protein domain||Small GTPase superfamily||Small GTPase superfamily, ARF/SAR type||Small GTPase superfamily, Rab type||Small GTPase superfamily, Ras type
ENSRNOG00000008570	Cadps	C2 domain||Calcium-dependent secretion activator||Pleckstrin homology domain
ENSRNOG00000008578	Cdk16	Protein kinase domain||Protein kinase-like domain||Serine-threonine/tyrosine-protein kinase catalytic domain||Serine/threonine/dual specificity protein kinase, catalytic domain||Tyrosine-protein kinase, catalytic domain
ENSRNOG00000008596	Ttll9	Tubulin-tyrosine ligase/Tubulin polyglutamylase
ENSRNOG00000008615	Mal2	Marvel domain||Myelin and lymphocyte (MAL) protein
ENSRNOG00000008622	Creb5	Basic-leucine zipper domain||Transcription factor, cyclic AMP-dependent||Zinc finger, C2H2
ENSRNOG00000008625	Rimkla	ATP-grasp fold||ATP-grasp fold, DUF201-type||ATP-grasp fold, RimK-type||Prokaryotic glutathione synthetase, ATP-binding||Ribosomal S6 modification enzyme RimK/Lysine biosynthesis enzyme LysX
ENSRNOG00000008629	Secisbp2l	50S ribosomal protein L30e-like||Ribosomal protein L7Ae/L30e/S12e/Gadd45
ENSRNOG00000008631	Gpc5	Glypican
ENSRNOG00000008656	Snca	Alpha-synuclein||Gamma-synuclein||Synuclein
ENSRNOG00000008659	Arhgap21	PDZ domain||Pleckstrin homology domain||Rho GTPase activation protein||Rho GTPase-activating protein domain
ENSRNOG00000008664	-//-
ENSRNOG00000008666	Etl4	Actin interacting protein 3, C-terminal
ENSRNOG00000008683	Alk	Concanavalin A-like lectin/glucanases superfamily||Low-density lipoprotein (LDL) receptor class A repeat||MAM domain||Protein kinase domain||Protein kinase-like domain||Serine-threonine/tyrosine-protein kinase catalytic domain||Serine/threonine/dual specificity protein kinase, catalytic domain||Tyrosine-protein kinase, catalytic domain
ENSRNOG00000008709	Arhgap32	Phox homologous domain||Rho GTPase activation protein||Rho GTPase-activating protein domain||SH3 domain||Variant SH3 domain
ENSRNOG00000008716	Nefh	Intermediate filament protein||Protein of unknown function DUF1388
ENSRNOG00000008728	Unc79	Armadillo-type fold||P-loop containing nucleoside triphosphate hydrolase
ENSRNOG00000008741	Camsap2	CKK domain||Calmodulin-regulated spectrin-associated protein, CH domain||Calponin homology domain||PRC-barrel-like
ENSRNOG00000008746	Dtd1	D-Tyr tRNAtyr deacylase-like domain||D-tyrosyl-tRNA(Tyr) deacylase
ENSRNOG00000008761	Ncs1	EF-hand domain
ENSRNOG00000008765	Zfhx4	Adenylate cyclase-associated CAP, N-terminal||Homeobox domain||Homeodomain-like||Zinc finger, C2H2||Zinc finger, C2H2-like||Zinc finger, U1-type
ENSRNOG00000008766	Grin2b	Extracellular ligand-binding receptor||Extracellular solute-binding protein, family 3||Glutamate [NMDA] receptor, epsilon subunit, C-terminal||Glutamate receptor, L-glutamate/glycine-binding||Ionotropic glutamate receptor||NMDA receptor||Periplasmic binding protein-like I
ENSRNOG00000008790	Gdap1l1	Glutathione S-transferase, C-terminal-like||Glutathione S-transferase, N-terminal||Thioredoxin-like fold
ENSRNOG00000008810	Nsmf	P-loop containing nucleoside triphosphate hydrolase
ENSRNOG00000008820	Hmcn2	EGF-like calcium-binding domain||Epidermal growth factor-like domain||G2 nidogen/fibulin G2F||Green fluorescent protein||Trypsin Inhibitor-like, cysteine rich domain
ENSRNOG00000008831	Hcn2	Cyclic nucleotide-binding domain||Cyclic nucleotide-binding-like||Ion transport N-terminal||Ion transport domain||Potassium channel, voltage-dependent, EAG/ELK/ERG
ENSRNOG00000008846	Plag1	Zinc finger, C2H2||Zinc finger, C2H2-like
ENSRNOG00000008862	Abcg4	AAA+ ATPase domain||ABC transporter-like||ABC-2 type transporter||P-loop containing nucleoside triphosphate hydrolase
ENSRNOG00000008868	Dusp19	Atypical dual specificity phosphatase||Dual specificity phosphatase, catalytic domain||Dual specificity phosphatase, subgroup, catalytic domain||Protein-tyrosine phosphatase-like||Protein-tyrosine/Dual specificity phosphatase
ENSRNOG00000008869	Ppp1r9a	PDZ domain||Smac/DIABLO-like||Sterile alpha motif domain||Sterile alpha motif, type 1||Sterile alpha motif, type 2||Sterile alpha motif/pointed domain
ENSRNOG00000008901	Coro2a	Domain of unknown function DUF1899||Domain of unknown function DUF1900||WD40 repeat||WD40-repeat-containing domain
ENSRNOG00000008915	Prima1	-
ENSRNOG00000008919	Arpp21	Single-stranded nucleic acid binding R3H
ENSRNOG00000008921	Dynll2	Dynein light chain, type 1/2
ENSRNOG00000008924	Arhgef12	Dbl homology (DH) domain||PDZ domain||Pleckstrin homology domain||Regulator of G protein signalling superfamily||Regulator of G protein signalling-like domain
ENSRNOG00000008926	-//-
ENSRNOG00000008939	Nxph1	Neurexophilin||Neurexophilin/NXPE
ENSRNOG00000008949	Synpo2l	PDZ domain
ENSRNOG00000008961	Mapre3	Calponin homology domain||EB1, C-terminal
ENSRNOG00000008970	Pcdh17	Cadherin||Cadherin, N-terminal||Cadherin-like
ENSRNOG00000008992	Grik3	Extracellular ligand-binding receptor||Extracellular solute-binding protein, family 3||Glutamate receptor, L-glutamate/glycine-binding||Ionotropic glutamate receptor||NMDA receptor||Periplasmic binding protein-like I
ENSRNOG00000008996	LOC100910964	Amidohydrolase 1||Hydantoinase/dihydropyrimidinase||Metal-dependent hydrolase, composite domain
ENSRNOG00000009014	Slc35f2	Drug/metabolite transporter||Solute carrier family 35 member SLC35F1/F2/F6||Triose-phosphate transporter domain
ENSRNOG00000009029	Nptn	Immunoglobulin||Immunoglobulin I-set||Immunoglobulin V-set domain||Immunoglobulin subtype||Immunoglobulin subtype 2||Immunoglobulin-like domain
ENSRNOG00000009032	Ttll3	SMAD/FHA domain||Tubulin-tyrosine ligase/Tubulin polyglutamylase
ENSRNOG00000009033	Cntn2	Fibronectin, type III||Immunoglobulin||Immunoglobulin I-set||Immunoglobulin V-set domain||Immunoglobulin subtype||Immunoglobulin subtype 2||Immunoglobulin-like domain
ENSRNOG00000009039	Trappc12	Tetratricopeptide TPR2||Tetratricopeptide repeat||Tetratricopeptide repeat-containing domain
ENSRNOG00000009054	Elmod1	Engulfment/cell motility, ELMO
ENSRNOG00000009066	Thra	Nuclear hormone receptor, ligand-binding||Nuclear hormone receptor, ligand-binding, core||Steroid hormone receptor||Thyroid hormone receptor||Zinc finger, nuclear hormone receptor-type
ENSRNOG00000009068	Phlda3	Pleckstrin homology domain
ENSRNOG00000009071	Gripap1	-
ENSRNOG00000009106	C2cd4b	-
ENSRNOG00000009114	Fam110b	-
ENSRNOG00000009117	Otub2	Ovarian tumour, otubain||Peptidase C65, otubain||Ubiquitin thioesterase Otubain
ENSRNOG00000009140	C1qtnf4	Complement C1q protein||Tumour necrosis factor-like domain
ENSRNOG00000009145	Klf12	Zinc finger, C2H2||Zinc finger, C2H2-like
ENSRNOG00000009161	Clasp2	Armadillo-type fold||CLASP N-terminal domain
ENSRNOG00000009170	Dmxl2	RAVE complex protein Rav1 C-terminal||WD40 repeat||WD40-repeat-containing domain
ENSRNOG00000009180	Xkr7	Transport protein XK
ENSRNOG00000009181	Dleu7	-
ENSRNOG00000009198	Rab6b	Elongation factor, GTP-binding domain||Mitochondrial Rho-like||P-loop containing nucleoside triphosphate hydrolase||Small GTP-binding protein domain||Small GTPase superfamily||Small GTPase superfamily, ARF/SAR type||Small GTPase superfamily, Rab type||Small GTPase superfamily, Ras type||Small GTPase superfamily, Rho type
ENSRNOG00000009209	Slitrk1	Cysteine-rich flanking region, C-terminal||Leucine-rich repeat||Leucine-rich repeat, typical subtype
ENSRNOG00000009236	Necap1	Adaptin ear-binding coat-associated protein 1 NECAP-1
ENSRNOG00000009255	RGD1309188	Protein of unknown function DUF2366
ENSRNOG00000009265	Kcnk9	Potassium channel subfamily K member 9||Two pore domain potassium channel||Two pore domain potassium channel domain||Two pore domain potassium channel, TASK family
ENSRNOG00000009288	Fgf14	Cytokine, IL-1-like||Fibroblast growth factor family||IL-1 family/FGF family
ENSRNOG00000009298	Fbxo44	F-box associated (FBA) domain||F-box domain||Galactose-binding domain-like
ENSRNOG00000009299	Adra2c	7TM GPCR, olfactory receptor/chemoreceptor Srsx||Adrenoceptor family||Alpha 2C adrenoceptor||G protein-coupled receptor, rhodopsin-like||GPCR, rhodopsin-like, 7TM
ENSRNOG00000009309	Meaf6	Histone H4 acetyltransferase, NuA4 complex, Eaf6
ENSRNOG00000009318	Ttll5	-
ENSRNOG00000009322	Ccdc126	-
ENSRNOG00000009324	Wdr54	WD40 repeat||WD40-repeat-containing domain
ENSRNOG00000009329	Nr1d1	Nuclear hormone receptor, ligand-binding||Nuclear hormone receptor, ligand-binding, core||Steroid hormone receptor||Zinc finger, nuclear hormone receptor-type
ENSRNOG00000009336	Mapk15	Protein kinase domain||Protein kinase-like domain||Serine-threonine/tyrosine-protein kinase catalytic domain||Serine/threonine/dual specificity protein kinase, catalytic domain||Tyrosine-protein kinase, catalytic domain
ENSRNOG00000009341	Hivep3	Zinc finger, C2H2||Zinc finger, C2H2-like
ENSRNOG00000009345	Ugt8	Glycosyl transferase, family 28, C-terminal||UDP-glucuronosyl/UDP-glucosyltransferase
ENSRNOG00000009350	Sez6	CUB domain||Sushi/SCR/CCP
ENSRNOG00000009370	Tbkbp1	-
ENSRNOG00000009372	Tacr3	7TM GPCR, olfactory receptor/chemoreceptor Srsx||G protein-coupled receptor, rhodopsin-like||GPCR, rhodopsin-like, 7TM||Neurokinin NK3 receptor||Neurokinin receptor||Neuropeptide Y receptor family
ENSRNOG00000009381	Mapk6	Mitogen-activated protein (MAP) kinase, ERK3/4||Protein kinase domain||Protein kinase-like domain||Serine-threonine/tyrosine-protein kinase catalytic domain||Serine/threonine/dual specificity protein kinase, catalytic domain||Tyrosine-protein kinase, catalytic domain
ENSRNOG00000009388	Sptssb	Small subunit of serine palmitoyltransferase-like
ENSRNOG00000009409	Fbxo2	F-box associated (FBA) domain||F-box domain||Galactose-binding domain-like
ENSRNOG00000009453	Mob3b	Mob1/phocein
ENSRNOG00000009460	Pdzd8	PDZ domain||Protein kinase C-like, phorbol ester/diacylglycerol-binding domain
ENSRNOG00000009480	Slc24a3	Sodium/calcium exchanger membrane region||Sodium/potassium/calcium exchanger
ENSRNOG00000009481	Ddhd1	DDHD
ENSRNOG00000009505	Cd164l2	CD164-related protein
ENSRNOG00000009514	Mme	Peptidase M13, C-terminal domain||Peptidase M13, N-terminal domain
ENSRNOG00000009522	Adra1a	7TM GPCR, olfactory receptor/chemoreceptor Srsx||Adrenoceptor family||Alpha 1A adrenoceptor||G protein-coupled receptor, rhodopsin-like||GPCR, rhodopsin-like, 7TM
ENSRNOG00000009533	Erich3	-
ENSRNOG00000009536	Pgp	2-phosphoglycolate phosphatase, eukaryotic||HAD-like domain||HAD-superfamily hydrolase, subfamily IIA
ENSRNOG00000009539	Khdrbs3	K Homology domain||K Homology domain, type 1
ENSRNOG00000009542	Kcnh5	Cyclic nucleotide-binding domain||Cyclic nucleotide-binding-like||Ion transport domain||PAC motif||PAS domain||PAS fold||PAS-associated, C-terminal||Potassium channel, voltage-dependent, EAG||Potassium channel, voltage-dependent, EAG/ELK/ERG||Potassium channel, voltage-dependent, ERG||Two pore domain potassium channel domain
ENSRNOG00000009550	Sqle	Aromatic-ring hydroxylase-like||Monooxygenase, FAD-binding||Squalene epoxidase
ENSRNOG00000009570	Pdxp	2-phosphoglycolate phosphatase, eukaryotic||HAD-like domain||HAD-superfamily hydrolase, subfamily IIA
ENSRNOG00000009577	Ndst4	Heparan sulphate-N-deacetylase||P-loop containing nucleoside triphosphate hydrolase||Sulfotransferase domain
ENSRNOG00000009580	Lca5	-
ENSRNOG00000009585	Tcf20	Zinc finger, PHD-type
ENSRNOG00000009588	Snph	-
ENSRNOG00000009590	Stox2	Storkhead-box protein, winged-helix domain
ENSRNOG00000009601	LOC100909709	Ankyrin repeat||Ankyrin repeat-containing domain||Ion transport domain||Transient receptor ion channel domain||Transient receptor potential channel||Transient receptor potential channel, canonical||Transient receptor potential channel, canonical 1
ENSRNOG00000009628	Pfkm	6-phosphofructokinase, eukaryotic type||Phosphofructokinase||Phosphofructokinase domain
ENSRNOG00000009629	Car2	Alpha carbonic anhydrase
ENSRNOG00000009635	Tmem74b	-
ENSRNOG00000009636	Scrn1	Peptidase C69, dipeptidase A
ENSRNOG00000009639	Zrsr1	RNA recognition motif domain||RNA recognition motif domain, eukaryote||U2 auxiliary factor small subunit||Zinc finger, CCCH-type
ENSRNOG00000009649	Slitrk5	Cysteine-rich flanking region, C-terminal||Leucine-rich repeat||Leucine-rich repeat, typical subtype
ENSRNOG00000009652	Prkci	AGC-kinase, C-terminal||Diacylglycerol/phorbol-ester binding||Phox/Bem1p||Protein kinase C, zeta/iota||Protein kinase C-like, phorbol ester/diacylglycerol-binding domain||Protein kinase domain||Protein kinase, C-terminal||Protein kinase-like domain||Serine-threonine/tyrosine-protein kinase catalytic domain||Serine/threonine/dual specificity protein kinase, catalytic domain||Tyrosine-protein kinas…
ENSRNOG00000009664	Ankrd42	Ankyrin repeat||Ankyrin repeat-containing domain
ENSRNOG00000009691	Lrrn2	Cysteine-rich flanking region, C-terminal||Fibronectin, type III||Immunoglobulin||Immunoglobulin I-set||Immunoglobulin V-set domain||Immunoglobulin subtype||Immunoglobulin subtype 2||Immunoglobulin-like domain||Leucine-rich repeat||Leucine-rich repeat, typical subtype
ENSRNOG00000009700	Dync1i1	Cytoplasmic dynein 1 intermediate chain 1/2||WD40 repeat||WD40-repeat-containing domain
ENSRNOG00000009702	Lmo7	Calponin homology domain||PDZ domain||Smooth muscle protein/calponin||Zinc finger, LIM-type
ENSRNOG00000009726	Grip2	PDZ domain
ENSRNOG00000009733	Praf2	Prenylated rab acceptor PRA1
ENSRNOG00000009735	LOC100909722	Fibrinogen, alpha/beta/gamma chain, C-terminal globular domain
ENSRNOG00000009740	Slco1c1	Kazal domain||Major facilitator superfamily||Major facilitator superfamily domain||Major facilitator superfamily domain, general substrate transporter||Organic anion transporter polypeptide OATP
ENSRNOG00000009746	Akap17b	RNA recognition motif domain
ENSRNOG00000009760	Palm	Paralemmin
ENSRNOG00000009771	Cdh10	Cadherin||Cadherin, cytoplasmic domain||Cadherin-like
ENSRNOG00000009772	Kirrel3	CD80-like, immunoglobulin C2-set||Immunoglobulin||Immunoglobulin I-set||Immunoglobulin subtype||Immunoglobulin subtype 2||Immunoglobulin-like domain
ENSRNOG00000009773	Elovl4	GNS1/SUR4 membrane protein
ENSRNOG00000009783	Camk2g	Calcium/calmodulin-dependent protein kinase II, association-domain||Protein kinase domain||Protein kinase-like domain||Serine-threonine/tyrosine-protein kinase catalytic domain||Serine/threonine/dual specificity protein kinase, catalytic domain||Tyrosine-protein kinase, catalytic domain
ENSRNOG00000009787	Efcc1	EF-hand domain
ENSRNOG00000009790	Kcnk3	Potassium channel subfamily K member 3||Two pore domain potassium channel||Two pore domain potassium channel domain||Two pore domain potassium channel, TASK family
ENSRNOG00000009815	Pnma2	Retrotransposon gag domain
ENSRNOG00000009821	Slitrk3	Cysteine-rich flanking region, C-terminal||Leucine-rich repeat||Leucine-rich repeat, typical subtype
ENSRNOG00000009835	Tram1l1	TRAM/LAG1/CLN8 homology domain||TRAM1-like protein||Translocation associated membrane protein
ENSRNOG00000009862	Olfm1	Neurogenesis glycoprotein||Olfactomedin-like||Quinonprotein alcohol dehydrogenase-like superfamily
ENSRNOG00000009863	Prrt3	-
ENSRNOG00000009872	Kcnh2	Cyclic nucleotide-binding domain||Cyclic nucleotide-binding-like||Ion transport domain||PAC motif||PAS domain||PAS fold||PAS fold-3||PAS-associated, C-terminal||Potassium channel, voltage-dependent, EAG/ELK/ERG||Potassium channel, voltage-dependent, ERG||Two pore domain potassium channel domain
ENSRNOG00000009882	Ppp3ca	Calcineurin-like phosphoesterase domain, apaH type||Metallo-dependent phosphatase-like||Serine/threonine-specific protein phosphatase/bis(5-nucleosyl)-tetraphosphatase
ENSRNOG00000009889	Pgm1	Alpha-D-phosphohexomutase superfamily||Alpha-D-phosphohexomutase, C-terminal||Alpha-D-phosphohexomutase, alpha/beta/alpha I/II/III||Alpha-D-phosphohexomutase, alpha/beta/alpha domain I||Alpha-D-phosphohexomutase, alpha/beta/alpha domain II||Alpha-D-phosphohexomutase, alpha/beta/alpha domain III
ENSRNOG00000009902	Lrrc46	-
ENSRNOG00000009906	Slfnl1	ATPase, AAA-4
ENSRNOG00000009942	Cib2	EF-hand domain
ENSRNOG00000009946	Ldlr	EGF-like calcium-binding domain||Epidermal growth factor-like domain||Insulin-like growth factor binding protein, N-terminal||LDLR class B repeat||Low-density lipoprotein (LDL) receptor class A repeat
ENSRNOG00000009951	Aif1l	EF-hand domain
ENSRNOG00000009953	Snx16	Phox homologous domain
ENSRNOG00000009955	Plch1	C2 domain||EF-hand domain||PLC-like phosphodiesterase, TIM beta/alpha-barrel domain||Phosphoinositide phospholipase C family||Phospholipase C, phosphatidylinositol-specific , X domain||Phospholipase C, phosphatidylinositol-specific, Y domain||Phospholipase C, phosphoinositol-specific, EF-hand-like||Pleckstrin homology domain
ENSRNOG00000009967	Otof	C2 domain||FerIin domain||Ferlin B-domain
ENSRNOG00000009968	Ercc8	G-protein beta WD-40 repeat||WD40 repeat||WD40-repeat-containing domain
ENSRNOG00000009985	Tdrd7	Tudor domain
ENSRNOG00000009987	Akap11	-
ENSRNOG00000009994	Dlat	2-oxoacid dehydrogenase acyltransferase, catalytic domain||Biotin/lipoyl attachment||Dihydrolipoyllysine-residue acetyltransferase component of pyruvate dehydrogenase complex||E3 binding||Single hybrid motif
ENSRNOG00000010008	Polr3a	RNA polymerase Rpb1, domain 1||RNA polymerase Rpb1, domain 3||RNA polymerase Rpb1, domain 4||RNA polymerase Rpb1, domain 5||RNA polymerase, N-terminal||RNA polymerase, alpha subunit
ENSRNOG00000010031	Vtn	Hemopexin-like domain||Hemopexin-like repeats||Somatomedin B domain||Somatomedin B, chordata
ENSRNOG00000010048	Dctn1	CAP Gly-rich domain||Dynein associated protein||Polyketide synthase, docking domain
ENSRNOG00000010058	Spry2	Sprouty
ENSRNOG00000010068	Ppapdc3	Phosphatidic acid phosphatase type 2/haloperoxidase
ENSRNOG00000010077	Smarcd3	SWIB domain||SWIB/MDM2 domain
ENSRNOG00000010078	Spag1	Tetratricopeptide TPR1||Tetratricopeptide TPR2||Tetratricopeptide repeat||Tetratricopeptide repeat-containing domain
ENSRNOG00000010085	Cldn10	Claudin||Claudin-10||PMP-22/EMP/MP20/Claudin superfamily
ENSRNOG00000010106	Faxc	Glutathione S-transferase, C-terminal-like||Thioredoxin-like fold
ENSRNOG00000010119	Zmat3	Zinc finger, C2H2-like||Zinc finger, U1-type||Zinc finger, double-stranded RNA binding
ENSRNOG00000010124	Trim2	B-box, C-terminal||Filamin/ABP280 repeat||Filamin/ABP280 repeat-like||Immunoglobulin E-set||NHL repeat||NHL repeat, subgroup||Zinc finger, B-box||Zinc finger, C3HC4 RING-type||Zinc finger, RING-type
ENSRNOG00000010128	Slc27a2	AMP-dependent synthetase/ligase
ENSRNOG00000010141	Ttll1	Tubulin-tyrosine ligase/Tubulin polyglutamylase
ENSRNOG00000010146	Ndn	MAGE protein
ENSRNOG00000010150	Strbp	DZF domain||Double-stranded RNA-binding domain
ENSRNOG00000010158	Magel2	MAGE protein
ENSRNOG00000010169	Atpaf1	ATP11
ENSRNOG00000010170	Tubb4b	Alpha tubulin||Beta tubulin||Delta tubulin||Epsilon tubulin||Gamma tubulin||Misato Segment II tubulin-like domain||Tubulin||Tubulin/FtsZ, 2-layer sandwich domain||Tubulin/FtsZ, C-terminal||Tubulin/FtsZ, GTPase domain
ENSRNOG00000010199	Glrb	Gamma-aminobutyric acid A receptor/Glycine receptor alpha||Glycine receptor beta||Neurotransmitter-gated ion-channel||Neurotransmitter-gated ion-channel ligand-binding||Neurotransmitter-gated ion-channel transmembrane domain
ENSRNOG00000010216	Vwa8	ATPase, dynein-related, AAA domain||P-loop containing nucleoside triphosphate hydrolase||von Willebrand factor, type A
ENSRNOG00000010223	Syp	Marvel domain||Synaptophysin/synaptoporin
ENSRNOG00000010244	Sarm1	Armadillo-type fold||Sterile alpha motif domain||Sterile alpha motif, type 1||Sterile alpha motif, type 2||Sterile alpha motif/pointed domain||Toll/interleukin-1 receptor homology (TIR) domain
ENSRNOG00000010248	Serpini1	Serpin domain
ENSRNOG00000010254	Htr1a	5-Hydroxytryptamine 1A receptor||5-hydroxytryptamine receptor family||7TM GPCR, olfactory receptor/chemoreceptor Srsx||7TM GPCR, serpentine receptor class x (Srx)||G protein-coupled receptor, rhodopsin-like||GPCR, rhodopsin-like, 7TM||Neuropeptide Y receptor family
ENSRNOG00000010257	Cuedc1	UBA-like||Ubiquitin system component Cue
ENSRNOG00000010259	Esrrb	Nuclear hormone receptor, ligand-binding||Nuclear hormone receptor, ligand-binding, core||Steroid hormone receptor||Zinc finger, nuclear hormone receptor-type
ENSRNOG00000010260	Dixdc1	Calmodulin-regulated spectrin-associated protein, CH domain||Calponin homology domain||DIX domain
ENSRNOG00000010277	Idh3a	Isocitrate dehydrogenase NAD-dependent||Isopropylmalate dehydrogenase-like domain
ENSRNOG00000010280	Pde8b	3'5'-cyclic nucleotide phosphodiesterase||3'5'-cyclic nucleotide phosphodiesterase, catalytic domain||CheY-like superfamily||HD/PDEase domain||PAS domain||PAS fold||PAS fold-3||PAS fold-4||Signal transduction response regulator, receiver domain
ENSRNOG00000010282	Ninj2	Ninjurin
ENSRNOG00000010303	Trim32	NHL repeat||NHL repeat, subgroup||Zinc finger, B-box||Zinc finger, C3HC4 RING-type||Zinc finger, RING-type
ENSRNOG00000010311	Dzip1	Zinc finger, C2H2||Zinc finger, C2H2-like
ENSRNOG00000010313	Astn2	Fibronectin, type III||Membrane attack complex component/perforin (MACPF) domain
ENSRNOG00000010365	Syn1	ATP-grasp fold, RimK-type||Pre-ATP-grasp domain||Synapsin||Synapsin, ATP-binding domain||Synapsin, phosphorylation site||Synapsin, pre-ATP-grasp domain
ENSRNOG00000010392	Nrg1	Epidermal growth factor-like domain||Immunoglobulin||Immunoglobulin I-set||Immunoglobulin V-set domain||Immunoglobulin subtype||Immunoglobulin subtype 2||Immunoglobulin-like domain||Neuregulin||Neuregulin 1-related, C-terminal
ENSRNOG00000010397	Agbl3	Peptidase M14, carboxypeptidase A
ENSRNOG00000010422	Kcnab1	NADP-dependent oxidoreductase domain||Potassium channel, voltage-dependent, beta subunit, KCNAB||Potassium channel, voltage-dependent, beta subunit, KCNAB-related||Potassium channel, voltage-dependent, beta subunit, KCNAB1||Potassium channel, voltage-dependent, beta subunit, KCNAB3
ENSRNOG00000010440	Gnal	G protein alpha subunit, helical insertion||G-protein alpha subunit, group S||Guanine nucleotide binding protein (G-protein), alpha subunit||P-loop containing nucleoside triphosphate hydrolase||Small GTPase superfamily, ARF/SAR type
ENSRNOG00000010450	Elovl7	GNS1/SUR4 membrane protein
ENSRNOG00000010453	Klhl7	BTB/Kelch-associated||BTB/POZ||BTB/POZ fold||BTB/POZ-like||Kelch repeat type 1||Kelch repeat type 2||Kelch-like protein, gigaxonin type
ENSRNOG00000010479	Mycbp2	Filamin/ABP280 repeat-like||Immunoglobulin E-set||PHR||Regulator of chromosome condensation 1/beta-lactamase-inhibitor protein II||Regulator of chromosome condensation, RCC1
ENSRNOG00000010480	Vstm5	Immunoglobulin V-set domain
ENSRNOG00000010483	-//-
ENSRNOG00000010489	Samd4a	Sterile alpha motif domain||Sterile alpha motif, type 1||Sterile alpha motif, type 2||Sterile alpha motif/pointed domain
ENSRNOG00000010531	Oprd1	7TM GPCR, olfactory receptor/chemoreceptor Srsx||7TM GPCR, serpentine receptor class v (Srv)||7TM GPCR, serpentine receptor class x (Srx)||Delta opioid receptor||G protein-coupled receptor, rhodopsin-like||GPCR, rhodopsin-like, 7TM||Neuropeptide B/W receptor family||Opioid receptor||Somatostatin receptor family
ENSRNOG00000010535	Cdh18	Cadherin||Cadherin, cytoplasmic domain||Cadherin-like
ENSRNOG00000010545	Mrap2	-
ENSRNOG00000010555	LOC102551958	Fibronectin, type III
ENSRNOG00000010560	Otp	Helix-turn-helix motif||Homeobox domain||Homeodomain-like||OAR domain
ENSRNOG00000010567	Angel1	Endonuclease/exonuclease/phosphatase
ENSRNOG00000010576	Kcnq4	Ion transport domain||Potassium channel||Potassium channel, voltage dependent, KCNQ||Potassium channel, voltage dependent, KCNQ, C-terminal||Two pore domain potassium channel domain
ENSRNOG00000010580	Acot7	HotDog domain||Thioesterase superfamily
ENSRNOG00000010592	Slc25a27	Mitochondrial carrier domain||Mitochondrial substrate/solute carrier
ENSRNOG00000010593	Ctnnal1	Alpha-catenin||Vinculin/alpha-catenin
ENSRNOG00000010596	-//-
ENSRNOG00000010597	Slc5a7	Sodium/solute symporter
ENSRNOG00000010607	Rnf208	Zinc finger, RING-type
ENSRNOG00000010609	Abcf2	AAA+ ATPase domain||ABC transporter-like||P-loop containing nucleoside triphosphate hydrolase
ENSRNOG00000010633	Acsl1	AMP-dependent synthetase/ligase
ENSRNOG00000010642	Lysmd2	-
ENSRNOG00000010646	Tmem229b	Protein of unknown function DUF1113, TMEM229
ENSRNOG00000010649	Ctnnd2	Armadillo||Armadillo-type fold
ENSRNOG00000010650	Plekhh1	Band 4.1 domain||FERM central domain||FERM domain||MyTH4 domain||Pleckstrin homology domain||Ubiquitin-related domain
ENSRNOG00000010680	Med12l	Mediator complex, subunit Med12||Mediator complex, subunit Med12, LCEWAV-domain
ENSRNOG00000010682	Clcn3	CBS domain||Chloride channel ClC-3||Chloride channel, core||Chloride channel, voltage gated
ENSRNOG00000010731	Gpm6a	Myelin proteolipid protein PLP
ENSRNOG00000010774	Scamp1	SCAMP
ENSRNOG00000010780	Dlc1	Rho GTPase activation protein||Rho GTPase-activating protein domain||START domain||Sterile alpha motif, type 2
ENSRNOG00000010785	Helt	Myc-type, basic helix-loop-helix (bHLH) domain||Orange
ENSRNOG00000010793	Spryd3	B30.2/SPRY domain||Concanavalin A-like lectin/glucanases superfamily||SPRY domain
ENSRNOG00000010803	Gabra5	Gamma-aminobutyric acid A receptor/Glycine receptor alpha||Gamma-aminobutyric-acid A receptor, alpha 5 subunit||Gamma-aminobutyric-acid A receptor, alpha subunit||Gamma-aminobutyric-acid A receptor, gamma subunit||Neurotransmitter-gated ion-channel||Neurotransmitter-gated ion-channel ligand-binding||Neurotransmitter-gated ion-channel transmembrane domain
ENSRNOG00000010812	Osbpl6	Oxysterol-binding protein||Pleckstrin homology domain
ENSRNOG00000010816	Kcnk15	Potassium channel subfamily K member 15||Two pore domain potassium channel||Two pore domain potassium channel domain||Two pore domain potassium channel, TASK family
ENSRNOG00000010817	Celf6	RNA recognition motif domain
ENSRNOG00000010819	Hspa4l	Cell shape determining protein MreB/Mrl||Heat shock protein 70 family||Heat shock protein 70kD, C-terminal domain||Heat shock protein 70kD, peptide-binding domain
ENSRNOG00000010827	Ptbp2	HnRNP-L/PTB/hephaestus splicing factor||RNA recognition motif domain
ENSRNOG00000010834	Mpped1	Calcineurin-like phosphoesterase domain, apaH type||Metallo-dependent phosphatase-like
ENSRNOG00000010839	Krt222	Intermediate filament protein||Keratin, type I
ENSRNOG00000010853	Chrna7	Neurotransmitter-gated ion-channel||Neurotransmitter-gated ion-channel ligand-binding||Neurotransmitter-gated ion-channel transmembrane domain||Nicotinic acetylcholine receptor
ENSRNOG00000010859	Zyg11b	Armadillo-type fold
ENSRNOG00000010868	Rims4	C2 domain
ENSRNOG00000010880	Gpr27	G protein-coupled receptor, rhodopsin-like||GPCR, rhodopsin-like, 7TM
ENSRNOG00000010881	Trak2	HAP1, N-terminal||Trafficking kinesin-binding protein domain
ENSRNOG00000010889	Fbxw7	F-box domain||G-protein beta WD-40 repeat||Quinoprotein amine dehydrogenase, beta chain-like||WD40 repeat||WD40-repeat-containing domain
ENSRNOG00000010938	Slc7a10	Amino acid permease/ SLC12A domain||Amino acid/polyamine transporter I
ENSRNOG00000010944	Hyou1	Cell shape determining protein MreB/Mrl||Heat shock protein 70 family||Heat shock protein 70kD, C-terminal domain||Heat shock protein 70kD, peptide-binding domain
ENSRNOG00000010952	Ift122	WD40 repeat||WD40-repeat-containing domain
ENSRNOG00000011000	Rims1	C2 domain||PDZ domain||Zinc finger, FYVE-related||Zinc finger, FYVE-type||Zinc finger, FYVE/PHD-type
ENSRNOG00000011007	Ube2o	Ubiquitin-conjugating enzyme, E2||Ubiquitin-conjugating enzyme/RWD-like
ENSRNOG00000011028	-//-
ENSRNOG00000011044	Clmn	Calponin homology domain
ENSRNOG00000011057	Mfn1	Dynamin, GTPase domain||Fzo/mitofusin HR2 domain||P-loop containing nucleoside triphosphate hydrolase
ENSRNOG00000011058	Utrn	Calponin homology domain||Spectrin repeat||Spectrin/alpha-actinin||t-SNARE
ENSRNOG00000011059	Ttbk2	Protein kinase domain||Protein kinase-like domain||Serine-threonine/tyrosine-protein kinase catalytic domain||Serine/threonine/dual specificity protein kinase, catalytic domain||Tyrosine-protein kinase, catalytic domain
ENSRNOG00000011076	Ank2	Ankyrin repeat||Ankyrin repeat-containing domain||Death domain||Death-like domain||ZU5 domain
ENSRNOG00000011094	Efcab6	EF-hand calcium-binding domain-containing protein 6||EF-hand domain
ENSRNOG00000011111	Cipc	-
ENSRNOG00000011112	Fam161b	Uncharacterised protein family UPF0564
ENSRNOG00000011132	LOC100362814	-
ENSRNOG00000011140	Fam213a	Alkyl hydroperoxide reductase subunit C/ Thiol specific antioxidant||Thioredoxin-like fold
ENSRNOG00000011151	Tenm4	Carboxypeptidase-like, regulatory domain||EGF-like domain, extracellular||Epidermal growth factor-like domain||Knottin, scorpion toxin-like||Rhs repeat-associated core||Teneurin intracellular, N-terminal||YD repeat
ENSRNOG00000011156	Clstn3	Cadherin||Cadherin-like||Concanavalin A-like lectin/glucanases superfamily
ENSRNOG00000011160	-//-
ENSRNOG00000011171	Rims3	C2 domain
ENSRNOG00000011193	Hmgcll1	Pyruvate carboxyltransferase
ENSRNOG00000011196	Krt25	Intermediate filament protein||Keratin, type I
ENSRNOG00000011199	Parp6	Poly(ADP-ribose) polymerase, catalytic domain
ENSRNOG00000011202	Chrna4	Neurotransmitter-gated ion-channel||Neurotransmitter-gated ion-channel ligand-binding||Neurotransmitter-gated ion-channel transmembrane domain||Nicotinic acetylcholine receptor
ENSRNOG00000011211	Pex5l	Tetratricopeptide TPR1||Tetratricopeptide repeat||Tetratricopeptide repeat-containing domain
ENSRNOG00000011227	Atp1b2	Sodium/potassium-transporting ATPase subunit beta
ENSRNOG00000011231	Cntnap4	Concanavalin A-like lectin/glucanases superfamily||Epidermal growth factor-like domain||Laminin G domain
ENSRNOG00000011251	Hcrtr2	7TM GPCR, olfactory receptor/chemoreceptor Srsx||G protein-coupled receptor, rhodopsin-like||GPCR, rhodopsin-like, 7TM||Neuropeptide Y receptor family||Orexin receptor 2||Orexin receptor family
ENSRNOG00000011253	RGD1304810	Methyltransferase type 11||Methyltransferase type 12||Methyltransferase-related||S-adenosyl-L-methionine-dependent methyltransferase-like||UbiE/COQ5 methyltransferase
ENSRNOG00000011268	Chd5	CHD, C-terminal 2||CHD, N-terminal||Chromo domain||Chromo domain-like||Chromo domain/shadow||Domain of unknown function DUF1086||Domain of unknown function DUF1087||Helicase, C-terminal||Helicase, superfamily 1/2, ATP-binding domain||Helicase/UvrB domain||High mobility group box domain||Histone deacetylase complex, subunit 2/3||P-loop containing nucleoside triphosphate hydrolase||SNF2-related||Zi…
ENSRNOG00000011274	Cdh8	Cadherin||Cadherin, cytoplasmic domain||Cadherin-like
ENSRNOG00000011276	Tmem254	-
ENSRNOG00000011283	Acn9	Complex 1 LYR protein
ENSRNOG00000011285	Zdhhc22	Sterol-sensing domain||Zinc finger, DHHC-type, palmitoyltransferase
ENSRNOG00000011294	Usp33	Peptidase C19, ubiquitin carboxyl-terminal hydrolase||Peptidase C19, ubiquitin-specific peptidase, DUSP domain||Ubiquitin carboxyl-terminal hydrolase-like domain||Zinc finger, UBP-type
ENSRNOG00000011313	Sorcs1	PKD domain||VPS10
ENSRNOG00000011320	Igfbpl1	Immunoglobulin I-set||Immunoglobulin V-set domain||Immunoglobulin subtype||Immunoglobulin subtype 2||Immunoglobulin-like domain||Insulin-like growth factor binding protein-related protein (IGFBP-rP), MAC25||Insulin-like growth factor-binding protein, IGFBP||Kazal domain
ENSRNOG00000011323	Lgi3	Cysteine-rich flanking region, C-terminal||EAR||Leucine-rich glioma-inactivated , EPTP repeat||Leucine-rich repeat, typical subtype
ENSRNOG00000011334	Tmem63c	Domain of unknown function DUF221
ENSRNOG00000011380	Kcnc1	BTB/POZ fold||BTB/POZ-like||Ion transport domain||Potassium channel||Potassium channel tetramerisation-type BTB domain||Potassium channel, voltage dependent, Kv||Potassium channel, voltage dependent, Kv3||Potassium channel, voltage dependent, Kv3.1||Potassium channel, voltage dependent, Kv9||Two pore domain potassium channel domain
ENSRNOG00000011381	Acsbg1	AMP-dependent synthetase/ligase
ENSRNOG00000011394	Kif3c	Kinesin, motor domain||P-loop containing nucleoside triphosphate hydrolase
ENSRNOG00000011400	Ralyl	-
ENSRNOG00000011409	Hebp2	Regulatory factor, effector binding domain||SOUL haem-binding protein
ENSRNOG00000011420	Mtmr7	Myotubularin-like phosphatase domain||Protein-tyrosine phosphatase, catalytic||Protein-tyrosine phosphatase-like||Protein-tyrosine/Dual specificity phosphatase
ENSRNOG00000011422	Atmin	Zinc finger, C2H2-like
ENSRNOG00000011425	Ptpn3	Band 4.1 domain||Band 4.1 family||Ezrin/radixin/moesin like||FERM central domain||FERM domain||FERM, C-terminal PH-like domain||FERM, N-terminal||PDZ domain||Protein-tyrosine phosphatase, catalytic||Protein-tyrosine phosphatase, non-receptor type-3, -4||Protein-tyrosine phosphatase, receptor/non-receptor type||Protein-tyrosine phosphatase-like||Protein-tyrosine/Dual specificity phosphatase||Ubiqu…
ENSRNOG00000011427	Hr	JmjC domain
ENSRNOG00000011451	Lrp3	CUB domain||Low-density lipoprotein (LDL) receptor class A repeat
ENSRNOG00000011460	RGD1309903	Armadillo-type fold||Domain of unknown function DUF1981, Sec7 associated||Sec7 domain
ENSRNOG00000011471	Fgf9	Cytokine, IL-1-like||Fibroblast growth factor family||IL-1 family/FGF family
ENSRNOG00000011475	Srcin1	Actin interacting protein 3, C-terminal
ENSRNOG00000011480	Tubgcp5	Gamma-tubulin complex component protein
ENSRNOG00000011497	Aldh1b1	Aldehyde dehydrogenase domain||Aldehyde/histidinol dehydrogenase
ENSRNOG00000011498	Psip1	Lens epithelium-derived growth factor (LEDGF)||PWWP domain||Treacle-like, Treacher Collins Syndrome
ENSRNOG00000011507	Pick1	Arfaptin homology (AH) domain||BAR domain||PDZ domain
ENSRNOG00000011508	Zc3h12b	Ribonuclease Zc3h12a-like
ENSRNOG00000011522	Hcn1	Cyclic nucleotide-binding domain||Cyclic nucleotide-binding-like||Ion transport N-terminal||Ion transport domain||Potassium channel, voltage-dependent, EAG/ELK/ERG
ENSRNOG00000011548	Ebf2	IPT domain||Immunoglobulin E-set
ENSRNOG00000011550	Kcnab2	NADP-dependent oxidoreductase domain||Potassium channel, voltage-dependent, beta subunit, KCNAB||Potassium channel, voltage-dependent, beta subunit, KCNAB-related||Potassium channel, voltage-dependent, beta subunit, KCNAB1||Potassium channel, voltage-dependent, beta subunit, KCNAB2||Potassium channel, voltage-dependent, beta subunit, KCNAB3
ENSRNOG00000011562	Slitrk2	Cysteine-rich flanking region, C-terminal||Leucine-rich repeat||Leucine-rich repeat, typical subtype||Leucine-rich repeat-containing N-terminal
ENSRNOG00000011566	Cecr2	Bromodomain
ENSRNOG00000011572	Klc1	Kinesin light chain||Rabaptin, GTPase-Rab5 binding domain||Tetratricopeptide TPR1||Tetratricopeptide repeat||Tetratricopeptide repeat-containing domain
ENSRNOG00000011618	Mmaa	AAA+ ATPase domain||ArgK protein||CobW/HypB/UreG domain||P-loop containing nucleoside triphosphate hydrolase
ENSRNOG00000011623	Rab3c	Gtr1/RagA G protein||Mitochondrial Rho-like||P-loop containing nucleoside triphosphate hydrolase||Ran GTPase||Signal recognition particle receptor, beta subunit||Small GTP-binding protein domain||Small GTPase superfamily||Small GTPase superfamily, ARF/SAR type||Small GTPase superfamily, Rab type||Small GTPase superfamily, Ras type||Small GTPase superfamily, Rho type
ENSRNOG00000011624	Kcnq2	Ankyrin-G binding site||Ion transport domain||Potassium channel||Potassium channel, voltage dependent, KCNQ||Potassium channel, voltage dependent, KCNQ, C-terminal||Potassium channel, voltage dependent, KCNQ2||Two pore domain potassium channel domain
ENSRNOG00000011625	Tnks	Ankyrin repeat||Ankyrin repeat-containing domain||Poly(ADP-ribose) polymerase, catalytic domain||Sterile alpha motif domain||Sterile alpha motif, type 1||Sterile alpha motif, type 2||Sterile alpha motif/pointed domain
ENSRNOG00000011634	Xkr6	Transport protein XK
ENSRNOG00000011646	Rem2	Mitochondrial Rho-like||P-loop containing nucleoside triphosphate hydrolase||Small GTPase superfamily||Small GTPase superfamily, GEM/REM/Rad||Small GTPase superfamily, Rab type||Small GTPase superfamily, Ras type||Small GTPase superfamily, Rho type
ENSRNOG00000011677	Slc39a10	Zinc/iron permease
ENSRNOG00000011684	Auh	ClpP/crotonase-like domain||Crotonase superfamily
ENSRNOG00000011690	Rmdn3	-
ENSRNOG00000011705	Stmn2	Stathmin family
ENSRNOG00000011719	Ngb	Globin||Globin-like
ENSRNOG00000011726	Grin1	Calmodulin-binding domain C0, NMDA receptor, NR1 subunit||Extracellular ligand-binding receptor||Extracellular solute-binding protein, family 3||Glutamate receptor, L-glutamate/glycine-binding||Ionotropic glutamate receptor||NMDA receptor||Periplasmic binding protein-like I
ENSRNOG00000011728	Fto	-
ENSRNOG00000011751	Ncdn	Armadillo-type fold
ENSRNOG00000011803	Lrfn2	Cysteine-rich flanking region, C-terminal||Fibronectin, type III||Immunoglobulin I-set||Immunoglobulin subtype||Immunoglobulin subtype 2||Immunoglobulin-like domain||Leucine-rich repeat||Leucine-rich repeat, typical subtype
ENSRNOG00000011823	Tfap2b	Transcription factor AP-2 beta||Transcription factor AP-2, C-terminal
ENSRNOG00000011829	Rpgrip1l	C2 domain||Protein of unknown function DUF3250
ENSRNOG00000011841	Map2	MAP2/Tau projection||Microtubule associated protein, tubulin-binding repeat
ENSRNOG00000011849	Ndufs1	2Fe-2S ferredoxin-type domain||Molybdopterin oxidoreductase||NADH-quinone oxidoreductase, chain G, C-terminal||NADH:ubiquinone oxidoreductase, subunit G||NADH:ubiquinone oxidoreductase, subunit G, iron-sulphur binding
ENSRNOG00000011854	RGD1563986	Protein of unknown function DUF2347
ENSRNOG00000011856	LOC100910805	Ankyrin repeat||Ankyrin repeat-containing domain
ENSRNOG00000011858	Unc5d	Death domain||Death-like domain||Immunoglobulin||Immunoglobulin I-set||Immunoglobulin subtype||Immunoglobulin subtype 2||Immunoglobulin-like domain||Thrombospondin, type 1 repeat||ZU5 domain
ENSRNOG00000011859	Eif5a2	KOW||Nucleic acid-binding, OB-fold||Translation elongation factor IF5A||Translation elongation factor, IF5A C-terminal||Translation protein SH3-like domain
ENSRNOG00000011876	Fxr2	Agenet-like domain||Fragile X mental retardation protein family||K Homology domain||K Homology domain, type 1||Nucleic acid-binding, OB-fold
ENSRNOG00000011912	Tmem38a	TRIC channel
ENSRNOG00000011914	Dtnb	Distrobrevin||EF-hand domain, type 1||EF-hand domain, type 2||Zinc finger, ZZ-type
ENSRNOG00000011918	Vsx2	Homeobox domain||Homeodomain-like||OAR domain
ENSRNOG00000011927	Sdc3	Neurexin/syndecan/glycophorin C||Syndecan/Neurexin domain
ENSRNOG00000011928	Chrm2	G protein-coupled receptor, rhodopsin-like||GPCR, rhodopsin-like, 7TM||Muscarinic acetylcholine receptor M2||Muscarinic acetylcholine receptor family
ENSRNOG00000011931	Smarca2	BRK domain||Bromodomain||Glutamine-Leucine-Glutamine, QLQ||HAS subgroup||Helicase, C-terminal||Helicase, superfamily 1/2, ATP-binding domain||Helicase/SANT-associated, DNA binding||P-loop containing nucleoside triphosphate hydrolase||Ribonuclease H-like domain||SNF2-related
ENSRNOG00000011936	Abhd14a	Alpha/Beta hydrolase fold||Putative lysophospholipase
ENSRNOG00000011937	Sgtb	Tetratricopeptide TPR1||Tetratricopeptide TPR2||Tetratricopeptide repeat||Tetratricopeptide repeat-containing domain
ENSRNOG00000011954	Kiss1r	7TM GPCR, olfactory receptor/chemoreceptor Srsx||G protein-coupled receptor, rhodopsin-like||GPCR, rhodopsin-like, 7TM||Galanin receptor family||KiSS-1 peptide receptor||Neuropeptide Y receptor family
ENSRNOG00000011967	Nphp4	-
ENSRNOG00000011968	Dnajc6	C2 domain||DnaJ domain||Protein-tyrosine phosphatase-like||Protein-tyrosine/Dual specificity phosphatase||Tensin phosphatase, C2 domain||Tensin phosphatase, lipid phosphatase domain
ENSRNOG00000011969	Dock9	Armadillo-type fold||Dedicator of cytokinesis C-terminal||Dedicator of cytokinesis C/D, N-terminal||Pleckstrin homology domain
ENSRNOG00000011980	Lrrc7	Leucine-rich repeat||Leucine-rich repeat, typical subtype||PDZ domain
ENSRNOG00000011989	Vat1l	Alcohol dehydrogenase GroES-like||Alcohol dehydrogenase, C-terminal||GroES (chaperonin 10)-like||Polyketide synthase, enoylreductase
ENSRNOG00000011992	Slc18a1	General substrate transporter||Major facilitator superfamily||Major facilitator superfamily domain||Major facilitator superfamily domain, general substrate transporter||Multidrug resistance protein
ENSRNOG00000012015	Lrrc49	Leucine-rich repeat||Leucine-rich repeat, typical subtype
ENSRNOG00000012045	Bai3	CUB domain||Domain of unknown function DUF3497||GPCR, family 2, brain-specific angiogenesis inhibitor||GPCR, family 2, extracellular hormone receptor domain||GPCR, family 2, secretin-like||GPCR, family 2-like||GPS motif||Thrombospondin, type 1 repeat
ENSRNOG00000012060	Gucy1b3	Adenylyl cyclase class-3/4/guanylyl cyclase||Haem NO binding associated||Heme-NO binding||NO signalling/Golgi transport ligand-binding domain||Nucleotide cyclase
ENSRNOG00000012061	Prkcb	AGC-kinase, C-terminal||C2 domain||Diacylglycerol/phorbol-ester binding||Protein kinase C, alpha/beta/gamma types||Protein kinase C-like, phorbol ester/diacylglycerol-binding domain||Protein kinase domain||Protein kinase, C-terminal||Protein kinase-like domain||Serine-threonine/tyrosine-protein kinase catalytic domain||Serine/threonine/dual specificity protein kinase, catalytic domain||Tyrosine-p…
ENSRNOG00000012098	Adcyap1r1	GPCR, family 2, extracellular hormone receptor domain||GPCR, family 2, pituitary adenylate cyclase activating polypeptide type 1 receptor||GPCR, family 2, secretin-like||GPCR, family 2-like
ENSRNOG00000012106	Dnaja4	Chaperone DnaJ, C-terminal||DnaJ domain||HSP40/DnaJ peptide-binding||Heat shock protein DnaJ, cysteine-rich domain
ENSRNOG00000012122	Clvs2	CRAL-TRIO domain||CRAL/TRIO, N-terminal domain||Cellular retinaldehyde binding/alpha-tocopherol transport
ENSRNOG00000012135	Mllt6	Zinc finger, FYVE/PHD-type||Zinc finger, PHD-finger||Zinc finger, PHD-type
ENSRNOG00000012144	Kcng1	BTB/POZ fold||BTB/POZ-like||Ion transport domain||Potassium channel||Potassium channel tetramerisation-type BTB domain||Potassium channel, voltage dependent, Kv||Potassium channel, voltage dependent, Kv3||Potassium channel, voltage dependent, Kv6||Potassium channel, voltage dependent, Kv9||Two pore domain potassium channel domain
ENSRNOG00000012164	Lppr2	Phosphatidic acid phosphatase type 2/haloperoxidase
ENSRNOG00000012175	Nfatc2	IPT domain||Immunoglobulin E-set||Nuclear factor of activated T cells (NFAT)||Rel homology domain||p53-like transcription factor, DNA-binding
ENSRNOG00000012178	Lmbrd1	LMBR1-like membrane protein
ENSRNOG00000012179	LOC100909619	TMC
ENSRNOG00000012184	Urgcp	GTP binding domain||P-loop containing nucleoside triphosphate hydrolase
ENSRNOG00000012196	Asah2	Neutral/alkaline nonlysosomal ceramidase
ENSRNOG00000012206	Dennd5a	DENN domain||Lipase/lipooxygenase, PLAT/LH2||PLAT/LH2 domain||RUN||dDENN domain||uDENN domain
ENSRNOG00000012207	Dst	Calmodulin-regulated spectrin-associated protein, CH domain||Calponin homology domain||EF-hand domain||Growth-arrest-specific protein 2 domain||Immunoglobulin/albumin-binding domain||Plectin repeat||Spectrin repeat||Spectrin/alpha-actinin
ENSRNOG00000012259	Il22ra2	Fibronectin, type III||Interferon alpha/beta receptor, beta chain
ENSRNOG00000012260	Ddx25	DEAD/DEAH box helicase domain||Helicase, C-terminal||Helicase, superfamily 1/2, ATP-binding domain||P-loop containing nucleoside triphosphate hydrolase||RNA helicase, DEAD-box type, Q motif
ENSRNOG00000012273	Dmtn	-
ENSRNOG00000012284	Khdrbs2	K Homology domain||K Homology domain, type 1
ENSRNOG00000012295	Pla2g6	Acyl transferase/acyl hydrolase/lysophospholipase||Ankyrin repeat||Ankyrin repeat-containing domain||Patatin/Phospholipase A2-related
ENSRNOG00000012302	Gucy1a3	Adenylyl cyclase class-3/4/guanylyl cyclase||Haem NO binding associated||Heme-NO binding||NO signalling/Golgi transport ligand-binding domain||Nucleotide cyclase
ENSRNOG00000012303	Apobec2	APOBEC-like, C-terminal||APOBEC-like, N-terminal||Cytidine deaminase-like
ENSRNOG00000012311	Slc35d3	Triose-phosphate transporter domain
ENSRNOG00000012324	Soga3	Protein SOGA||Type VII secretion system ESAT-6-like
ENSRNOG00000012333	Kbtbd11	BTB/POZ||BTB/POZ fold||BTB/POZ-like||Kelch repeat type 1
ENSRNOG00000012358	Pcyt1b	Cytidyltransferase-like domain
ENSRNOG00000012362	Cacng3	PMP-22/EMP/MP20/Claudin superfamily||Voltage-dependent calcium channel, gamma subunit
ENSRNOG00000012367	Pcdh7	Cadherin||Cadherin, N-terminal||Cadherin-like||Protocadherin
ENSRNOG00000012371	Car7	Alpha carbonic anhydrase
ENSRNOG00000012414	Rhobtb3	BTB/POZ||BTB/POZ fold||BTB/POZ-like||P-loop containing nucleoside triphosphate hydrolase||Small GTPase superfamily
ENSRNOG00000012424	Adam23	ADAM, cysteine-rich||Blood coagulation inhibitor, Disintegrin||Epidermal growth factor-like domain||Peptidase M12B, ADAM/reprolysin||Peptidase M12B, propeptide
ENSRNOG00000012437	Fam73a	Protein of unknown function DUF2217
ENSRNOG00000012438	Larp6	Lupus La protein||RNA-binding protein Lupus La
ENSRNOG00000012446	Nkrf	-
ENSRNOG00000012477	Eef1a2	Elongation factor, GTP-binding domain||P-loop containing nucleoside triphosphate hydrolase||Translation elongation factor EF1A, eukaryotic/archaeal||Translation elongation factor EF1A/initiation factor IF2gamma, C-terminal||Translation elongation factor EFTu/EF1A, C-terminal||Translation elongation factor EFTu/EF1A, domain 2||Translation protein, beta-barrel domain
ENSRNOG00000012482	Ndrg4	Alpha/Beta hydrolase fold||NDRG
ENSRNOG00000012490	LOC100909679	Amphiphysin||Amphiphysin, isoform 1||BAR domain||SH3 domain||Variant SH3 domain
ENSRNOG00000012503	Dnajc16	DnaJ domain||Thioredoxin domain||Thioredoxin-like fold
ENSRNOG00000012512	Nexn	Immunoglobulin I-set||Immunoglobulin subtype||Immunoglobulin-like domain
ENSRNOG00000012528	Zfyve19	FYVE zinc finger||Zinc finger, FYVE-related||Zinc finger, FYVE/PHD-type
ENSRNOG00000012562	Grin3b	Extracellular solute-binding protein, family 3||Glutamate receptor, L-glutamate/glycine-binding||Ionotropic glutamate receptor||NMDA receptor||Periplasmic binding protein-like I
ENSRNOG00000012568	Madd	DENN domain||dDENN domain||uDENN domain
ENSRNOG00000012573	Dlgap2	Guanylate-kinase-associated protein
ENSRNOG00000012579	Tlcd1	TRAM/LAG1/CLN8 homology domain
ENSRNOG00000012580	Ccdc141	Immunoglobulin I-set||Immunoglobulin subtype||Immunoglobulin subtype 2||Immunoglobulin-like domain||Spectrin repeat||Spectrin/alpha-actinin
ENSRNOG00000012593	Mmel1	Peptidase M13, C-terminal domain||Peptidase M13, N-terminal domain
ENSRNOG00000012620	Syngr3	Marvel domain
ENSRNOG00000012622	Mmp15	Hemopexin-like domain||Hemopexin-like repeats||Peptidase M10, metallopeptidase||Peptidase M10A||Peptidase M10A, matrix metallopeptidase, C-terminal||Peptidase M10A, stromelysin-type||Peptidase, metallopeptidase||Peptidoglycan binding-like
ENSRNOG00000012624	Dnah5	AAA+ ATPase domain||ATPase, dynein-related, AAA domain||Dynein heavy chain domain||Dynein heavy chain, domain-2||P-loop containing nucleoside triphosphate hydrolase
ENSRNOG00000012653	Ppp1r13b	Ankyrin repeat||Ankyrin repeat-containing domain||SH3 domain||Ubiquitin-related domain||Variant SH3 domain
ENSRNOG00000012658	Pdlim3	PDZ domain||ZASP||Zinc finger, LIM-type
ENSRNOG00000012663	Mfsd6	Major facilitator superfamily||Major facilitator superfamily domain, general substrate transporter
ENSRNOG00000012681	Lgals9	Concanavalin A-like lectin/glucanases superfamily||Galectin, carbohydrate recognition domain
ENSRNOG00000012747	Spock1	SPARC/Testican, calcium-binding domain||Thyroglobulin type-1
ENSRNOG00000012759	Col19a1	Collagen triple helix repeat||Concanavalin A-like lectin/glucanases superfamily||Laminin G domain
ENSRNOG00000012764	Agap3	Ankyrin repeat||Ankyrin repeat-containing domain||Arf GTPase activating protein||Pleckstrin homology domain
ENSRNOG00000012767	Micu3	EF-hand domain
ENSRNOG00000012770	Spata9	-
ENSRNOG00000012789	Trhr2	7TM GPCR, olfactory receptor/chemoreceptor Srsx||7TM GPCR, serpentine receptor class x (Srx)||G protein-coupled receptor, rhodopsin-like||GPCR, rhodopsin-like, 7TM||Thyrotropin-releasing hormone receptor
ENSRNOG00000012798	Tubgcp4	Gamma-tubulin complex component protein
ENSRNOG00000012815	Chst10	P-loop containing nucleoside triphosphate hydrolase||Sulfotransferase
ENSRNOG00000012830	Paqr8	C-type lectin fold||Hly-III-related
ENSRNOG00000012862	Spsb4	B30.2/SPRY domain||Concanavalin A-like lectin/glucanases superfamily||SOCS protein, C-terminal||SPRY domain
ENSRNOG00000012879	Fabp3	Calycin-like||Cytosolic fatty-acid binding||Lipocalin/cytosolic fatty-acid binding domain
ENSRNOG00000012885	Ccdc28a	-
ENSRNOG00000012939	Abca7	AAA+ ATPase domain||ABC transporter-like||P-loop containing nucleoside triphosphate hydrolase
ENSRNOG00000012942	Satb1	CUT domain||Homeobox domain||Homeodomain-like||Lambda repressor-like, DNA-binding domain
ENSRNOG00000012950	Efr3b	Armadillo-type fold
ENSRNOG00000012951	Kctd9	BTB/POZ||BTB/POZ fold||BTB/POZ-like||Pentapeptide repeat||Potassium channel tetramerisation-type BTB domain||Potassium channel, plant-type
ENSRNOG00000012982	Map9	-
ENSRNOG00000012988	Lix1	-
ENSRNOG00000012995	Gpr165	G protein-coupled receptor, rhodopsin-like||GPCR, rhodopsin-like, 7TM
ENSRNOG00000013000	Ldhb	L-lactate dehydrogenase||L-lactate/malate dehydrogenase||Lactate dehydrogenase/glycoside hydrolase, family 4, C-terminal||Lactate/malate dehydrogenase, C-terminal||Lactate/malate dehydrogenase, N-terminal
ENSRNOG00000013017	Arnt2	Myc-type, basic helix-loop-helix (bHLH) domain||Nuclear translocator||PAC motif||PAS domain||PAS fold||PAS fold-3
ENSRNOG00000013030	Pip4k2b	Phosphatidylinositol-4-phosphate 5-kinase, core||Phosphatidylinositol-4-phosphate 5-kinase, core, subgroup
ENSRNOG00000013039	Add1	Class II aldolase/adducin N-terminal
ENSRNOG00000013042	Htr1b	5-Hydroxytryptamine 1B receptor||5-hydroxytryptamine receptor family||7TM GPCR, olfactory receptor/chemoreceptor Srsx||7TM GPCR, serpentine receptor class x (Srx)||Adrenoceptor family||G protein-coupled receptor, rhodopsin-like||GPCR, rhodopsin-like, 7TM
ENSRNOG00000013045	Setd7	Histone-lysine N-methyltransferase, SET||MORN motif||SET domain
ENSRNOG00000013072	Plxna4a	IPT domain||Immunoglobulin E-set||Plexin||Plexin, cytoplasmic RasGAP domain||Plexin-like fold||Rho GTPase activation protein||Sema domain
ENSRNOG00000013085	Nkain3	Na,K-Atpase Interacting protein
ENSRNOG00000013089	Kif13b	CAP Gly-rich domain||Forkhead-associated (FHA) domain||Kinesin protein 1B||Kinesin, motor domain||Kinesin-like||P-loop containing nucleoside triphosphate hydrolase||SMAD/FHA domain
ENSRNOG00000013101	Pcdh8	Cadherin||Cadherin, N-terminal||Cadherin-like
ENSRNOG00000013119	Fgfr1op	FGFR1 oncogene partner (FOP), N-terminal dimerisation domain
ENSRNOG00000013128	Tmem179	-
ENSRNOG00000013140	Pdzd2	PDZ domain
ENSRNOG00000013141	Eno2	Enolase||Enolase C-terminal domain-like||Enolase N-terminal domain-like||Enolase, C-terminal||Enolase, N-terminal||Methylaspartate ammonia-lyase, C-terminal
ENSRNOG00000013147	Cacna1d	Ion transport domain||Polycystin cation channel, PKD1/PKD2||Potassium channel||Voltage-dependent calcium channel, L-type, alpha-1 subunit||Voltage-dependent calcium channel, L-type, alpha-1D subunit||Voltage-dependent calcium channel, alpha-1 subunit||Voltage-dependent calcium channel, alpha-1 subunit, IQ domain
ENSRNOG00000013162	Zcchc12	Zinc finger, CCHC-type
ENSRNOG00000013171	Grm2	Extracellular ligand-binding receptor||GPCR, family 3||GPCR, family 3, C-terminal||GPCR, family 3, metabotropic glutamate receptor||GPCR, family 3, metabotropic glutamate receptor 2||GPCR, family 3, metabotropic glutamate receptor 3||GPCR, family 3, nine cysteines domain||Periplasmic binding protein-like I
ENSRNOG00000013213	Epha4	Ephrin receptor ligand binding domain||Ephrin receptor type-A /type-B||Fibronectin, type III||Galactose-binding domain-like||Insulin-like growth factor binding protein, N-terminal||Protein kinase domain||Protein kinase-like domain||Serine-threonine/tyrosine-protein kinase catalytic domain||Serine/threonine/dual specificity protein kinase, catalytic domain||Sterile alpha motif domain||Sterile alph…
ENSRNOG00000013217	Ttc33	Tetratricopeptide repeat||Tetratricopeptide repeat-containing domain
ENSRNOG00000013238	Tmem14a	Uncharacterised protein family UPF0136, Transmembrane
ENSRNOG00000013257	Hecw2	C2 domain||HECT||WW domain
ENSRNOG00000013282	Mctp1	C2 domain
ENSRNOG00000013287	Sall2	Zinc finger, C2H2||Zinc finger, C2H2-like
ENSRNOG00000013290	Nrip3	Aspartic peptidase domain||Aspartic peptidase, DDI1-type
ENSRNOG00000013326	Hmbox1	Hepatocyte nuclear factor 1, N-terminal||Homeobox domain||Homeodomain-like||Lambda repressor-like, DNA-binding domain
ENSRNOG00000013330	Cdhr1	Cadherin||Cadherin-like
ENSRNOG00000013331	Sdha	FAD binding domain||Fumarate reductase/succinate dehydrogenase flavoprotein-like, C-terminal||Succinate dehydrogenase, flavoprotein subunit||Succinate dehydrogenase/fumarate reductase flavoprotein, catalytic domain||Succinate dehydrogenase/fumarate reductase, flavoprotein subunit
ENSRNOG00000013358	Aqp11	Aquaporin 11||Aquaporin 11/12||Aquaporin-like||Major intrinsic protein
ENSRNOG00000013369	Gbx1	Homeobox domain||Homeodomain, metazoa||Homeodomain-like
ENSRNOG00000013376	Mvd	Diphosphomevalonate decarboxylase||Diphosphomevalonate/phosphomevalonate decarboxylase||GHMP kinase N-terminal domain||GHMP kinase, C-terminal domain||Ribosomal protein S5 domain 2-type fold
ENSRNOG00000013389	Rgs7bp	-
ENSRNOG00000013399	LOC501033	Uncharacterised protein family UPF0258
ENSRNOG00000013407	Slc5a11	Sodium/solute symporter||Sodium/solute symporter, subgroup
ENSRNOG00000013408	Npas2	Myc-type, basic helix-loop-helix (bHLH) domain||Nuclear translocator||PAC motif||PAS domain||PAS fold||PAS fold-3
ENSRNOG00000013447	Clca1	Calcium-activated chloride channel protein||Chloride channel calcium-activated||Domain of unknown function DUF1973||Fibronectin, type III||von Willebrand factor, type A
ENSRNOG00000013449	RGD1563753	FERM central domain||FERM domain||FERM, N-terminal||Ras-association||Ubiquitin-related domain
ENSRNOG00000013451	Drosha	Ribonuclease III domain
ENSRNOG00000013456	Ighmbp2	AAA+ ATPase domain||DEAD/DEAH box helicase domain||Helicase SMUBP-2/Hcs1-like||Helicase, superfamily 1/2, ATP-binding domain||Helicase/UvrB domain||P-loop containing nucleoside triphosphate hydrolase||Single-stranded nucleic acid binding R3H||Zinc finger, AN1-type
ENSRNOG00000013468	Fam213b	Thioredoxin-like fold
ENSRNOG00000013474	Casz1	Zinc finger, C2H2||Zinc finger, C2H2-like
ENSRNOG00000013503	Cdh24	Cadherin||Cadherin, cytoplasmic domain||Cadherin-like
ENSRNOG00000013535	Cdh6	Cadherin||Cadherin, cytoplasmic domain||Cadherin-like
ENSRNOG00000013552	Scd1	Fatty acid desaturase, type 1||Fatty acid desaturase, type 1, core
ENSRNOG00000013555	Ankrd55	Ankyrin repeat||Ankyrin repeat-containing domain
ENSRNOG00000013588	-//-
ENSRNOG00000013603	Dffa	CIDE-N domain||DNA fragmentation factor 45kDa C-terminal domain||DNA fragmentation factor 45kDa, middle domain
ENSRNOG00000013610	Chrna5	Neurotransmitter-gated ion-channel||Neurotransmitter-gated ion-channel ligand-binding||Neurotransmitter-gated ion-channel transmembrane domain||Nicotinic acetylcholine receptor
ENSRNOG00000013654	Cbln2	Complement C1q protein||Tumour necrosis factor-like domain
ENSRNOG00000013656	Lpar1	G protein-coupled receptor, rhodopsin-like||GPCR, rhodopsin-like, 7TM||Lysophosphatidic acid receptor||Lysophosphatidic acid receptor EDG-2
ENSRNOG00000013657	Stmn3	Stathmin family
ENSRNOG00000013658	Nefl	Intermediate filament head, DNA-binding domain||Intermediate filament protein||Prefoldin
ENSRNOG00000013659	Tex2	Domain of unknown function DUF2404
ENSRNOG00000013674	Megf10	EGF-like domain, extracellular||EGF-like, laminin||EMI domain||Epidermal growth factor-like domain||Proteinase/amylase inhibitor domain
ENSRNOG00000013679	Sema4d	Immunoglobulin subtype 2||Immunoglobulin-like domain||Plexin||Plexin-like fold||Sema domain
ENSRNOG00000013683	S1pr1	7TM GPCR, olfactory receptor/chemoreceptor Srsx||EDG-1 sphingosine 1-phosphate receptor||G protein-coupled receptor, rhodopsin-like||GPCR, rhodopsin-like, 7TM||Melanocortin/ACTH receptor||Sphingosine 1-phosphate receptor
ENSRNOG00000013687	Ablim1	Zinc finger, LIM-type
ENSRNOG00000013718	Herc2	Acyl-CoA N-acyltransferase||Anaphase-promoting complex, subunit 10/DOC domain||Beta-propeller repeat TECPR||CPH domain||CUB domain||Cytochrome b5-like heme/steroid binding domain||Galactose-binding domain-like||HECT||Mib-herc2||Regulator of chromosome condensation 1/beta-lactamase-inhibitor protein II||Regulator of chromosome condensation, RCC1||UBA-like||Zinc finger, ZZ-type
ENSRNOG00000013734	Dnai1	WD40 repeat||WD40-repeat-containing domain
ENSRNOG00000013742	Large	Glycosyl transferase, family 8||Nucleotide-diphospho-sugar transferases
ENSRNOG00000013752	Elavl3	Paraneoplastic encephalomyelitis antigen||RNA recognition motif domain||RNA recognition motif domain, eukaryote||Splicing factor ELAV/HuD
ENSRNOG00000013770	Folh1	Peptidase M28||Protease-associated domain, PA||Transferrin receptor-like, dimerisation domain
ENSRNOG00000013780	Nf1	Armadillo-type fold||CRAL-TRIO domain||Ras GTPase-activating protein||Rho GTPase activation protein
ENSRNOG00000013793	C1qtnf9	Collagen triple helix repeat||Complement C1q protein||Tumour necrosis factor-like domain
ENSRNOG00000013807	Dmc1	AAA+ ATPase domain||Circadian clock protein KaiC/DNA repair protein RadA||DNA recombination and repair protein Rad51, C-terminal||DNA recombination and repair protein RecA||DNA recombination and repair protein RecA, monomer-monomer interface||DNA recombination and repair protein RecA-like, ATP-binding domain||DNA recombination and repair protein, RecA-like||DNA repair Rad51/transcription factor N…
ENSRNOG00000013818	Rasgrf2	Dbl homology (DH) domain||IQ motif, EF-hand binding site||Pleckstrin homology domain||Ras guanine nucleotide exchange factor domain||Ras guanine-nucleotide exchange factors catalytic domain||Ras-like guanine nucleotide exchange factor, N-terminal
ENSRNOG00000013825	Rap1gap	GoLoco motif||Rap GTPase activating protein domain
ENSRNOG00000013829	Chrna3	Neurotransmitter-gated ion-channel||Neurotransmitter-gated ion-channel ligand-binding||Neurotransmitter-gated ion-channel transmembrane domain||Nicotinic acetylcholine receptor
ENSRNOG00000013837	Tp53bp1	BRCT domain||Tumour suppressor p53-binding protein-1 Tudor domain
ENSRNOG00000013847	Nova2	K Homology domain||K Homology domain, type 1
ENSRNOG00000013850	Hes5	Myc-type, basic helix-loop-helix (bHLH) domain||Orange||Orange subgroup
ENSRNOG00000013865	Zmym6	Ribonuclease H-like domain||TRASH domain||Zinc finger, MYM-type
ENSRNOG00000013884	Psd3	Pleckstrin homology domain||Pleckstrin homology domain, spectrin-type||Sec7 domain
ENSRNOG00000013916	Nefm	Fumarate reductase/succinate dehydrogenase flavoprotein-like, C-terminal||Intermediate filament head, DNA-binding domain||Intermediate filament protein
ENSRNOG00000013927	Jag2	Delta/Serrate/lag-2 (DSL) protein||EGF-like calcium-binding domain||EGF-like domain, extracellular||Epidermal growth factor-like domain||Notch ligand, N-terminal||VWC out
ENSRNOG00000013934	St5	DENN domain||dDENN domain||uDENN domain
ENSRNOG00000013937	Ankrd34c	Ankyrin repeat||Ankyrin repeat-containing domain
ENSRNOG00000013938	Tshz3	Homeobox domain||Homeodomain-like||Zinc finger, C2H2||Zinc finger, C2H2-like
ENSRNOG00000013947	Rabl2a	Elongation factor, GTP-binding domain||Gtr1/RagA G protein||Mitochondrial Rho-like||P-loop containing nucleoside triphosphate hydrolase||Ran GTPase||Small GTP-binding protein domain||Small GTPase superfamily||Small GTPase superfamily, ARF/SAR type||Small GTPase superfamily, Rab type||Small GTPase superfamily, Ras type||Small GTPase superfamily, Rho type
ENSRNOG00000013959	Skor1	DNA binding domain, putative||SAND domain-like||Transforming protein Ski||c-SKI SMAD4-binding domain
ENSRNOG00000013962	Magi2	P-loop containing nucleoside triphosphate hydrolase||PDZ domain||WW domain
ENSRNOG00000013969	Ahi1	SH3 domain||Variant SH3 domain||WD40 repeat||WD40-repeat-containing domain
ENSRNOG00000013981	Ptpn5	Protein-tyrosine phosphatase, KIM-containing||Protein-tyrosine phosphatase, catalytic||Protein-tyrosine phosphatase, receptor/non-receptor type||Protein-tyrosine phosphatase-like||Protein-tyrosine/Dual specificity phosphatase
ENSRNOG00000013991	Creg2	Cellular repressor of E1A-stimulated genes (CREG)||FMN-binding split barrel
ENSRNOG00000014000	Kif2a	Kinesin, motor domain||P-loop containing nucleoside triphosphate hydrolase
ENSRNOG00000014003	Fbxo16	F-box domain
ENSRNOG00000014004	Ncoa7	GRAM domain||LysM domain||TLDc domain
ENSRNOG00000014006	Neto1	CUB domain||Low-density lipoprotein (LDL) receptor class A repeat
ENSRNOG00000014007	Gfod1	Oxidoreductase, C-terminal||Oxidoreductase, N-terminal
ENSRNOG00000014010	Gfra2	GDNF/GAS1||Glial cell line-derived neurotrophic factor receptor||Glial cell line-derived neurotrophic factor receptor alpha 2||Glial cell line-derived neurotrophic factor receptor, alpha 1/2
ENSRNOG00000014018	St8sia1	Glycosyl transferase, family 29||Sialyltransferase
ENSRNOG00000014025	Rasgrf1	Dbl homology (DH) domain||IQ motif, EF-hand binding site||Pleckstrin homology domain||Ras guanine nucleotide exchange factor domain||Ras guanine-nucleotide exchange factors catalytic domain||Ras-like guanine nucleotide exchange factor, N-terminal
ENSRNOG00000014035	Arhgef4	Dbl homology (DH) domain||Pleckstrin homology domain||SH3 domain||Variant SH3 domain
ENSRNOG00000014044	Pank4	Domain of unknown function DUF89||Pantothenate kinase, acetyl-CoA regulated, two-domain type||Type II pantothenate kinase
ENSRNOG00000014046	Sertm1	-
ENSRNOG00000014060	Mras	Elongation factor, GTP-binding domain||Mitochondrial Rho-like||P-loop containing nucleoside triphosphate hydrolase||Ran GTPase||Small GTP-binding protein domain||Small GTPase superfamily||Small GTPase superfamily, ARF/SAR type||Small GTPase superfamily, Rab type||Small GTPase superfamily, Ras type||Small GTPase superfamily, Rho type
ENSRNOG00000014082	Sp7	Zinc finger, C2H2||Zinc finger, C2H2-like
ENSRNOG00000014083	Iqsec3	IQ motif, EF-hand binding site||Sec7 domain
ENSRNOG00000014087	Kifc3	Kinesin, motor domain||P-loop containing nucleoside triphosphate hydrolase
ENSRNOG00000014104	Myo5b	Dil domain||Dilute||IQ motif, EF-hand binding site||Myosin head, motor domain||P-loop containing nucleoside triphosphate hydrolase||Prefoldin
ENSRNOG00000014107	Omg	Leucine-rich repeat||Leucine-rich repeat, typical subtype||Leucine-rich repeat-containing N-terminal
ENSRNOG00000014128	Ecsit	ECSIT
ENSRNOG00000014132	Mypop	Homeodomain-like||Myb-like domain||SANT/Myb domain
ENSRNOG00000014135	Rab11fip4	EF-hand domain||Rab-binding domain FIP-RBD||tRNA-binding arm
ENSRNOG00000014152	Kcnip3	EF-hand domain||SPARC/Testican, calcium-binding domain
ENSRNOG00000014163	Zfp536	Zinc finger, C2H2||Zinc finger, C2H2-like
ENSRNOG00000014170	Dbn1	Actin-depolymerising factor homology domain
ENSRNOG00000014172	Npy5r	7TM GPCR, olfactory receptor/chemoreceptor Srsx||G protein-coupled receptor, rhodopsin-like||GPCR, rhodopsin-like, 7TM||Neuropeptide Y receptor family||Neuropeptide Y5 receptor
ENSRNOG00000014218	Tmem25	CD80-like, immunoglobulin C2-set||Immunoglobulin-like domain
ENSRNOG00000014226	Plch2	C2 domain||EF-hand domain||PLC-like phosphodiesterase, TIM beta/alpha-barrel domain||Phosphoinositide phospholipase C family||Phospholipase C, phosphatidylinositol-specific , X domain||Phospholipase C, phosphatidylinositol-specific, Y domain||Phospholipase C, phosphoinositol-specific, EF-hand-like||Pleckstrin homology domain
ENSRNOG00000014230	Map1a	Beta-lactamase-like
ENSRNOG00000014231	Pnoc	Nociceptin||Opioid neuropeptide precursor
ENSRNOG00000014248	Erbb4	EGF receptor, L domain||Furin-like cysteine-rich domain||Furin-like repeat||Insulin-like growth factor binding protein, N-terminal||Protein kinase domain||Protein kinase-like domain||Serine-threonine/tyrosine-protein kinase catalytic domain||Serine/threonine/dual specificity protein kinase, catalytic domain||Tyrosine protein kinase, EGF/ERB/XmrK receptor||Tyrosine-protein kinase, catalytic domain
ENSRNOG00000014253	Pax2	Homeodomain-like||Paired domain||Paired-box protein 2 C-terminal
ENSRNOG00000014264	Phactr1	RPEL repeat
ENSRNOG00000014268	Abca2	AAA+ ATPase domain||ABC transporter-like||P-loop containing nucleoside triphosphate hydrolase
ENSRNOG00000014290	Grm1	Extracellular ligand-binding receptor||GPCR, family 3||GPCR, family 3, C-terminal||GPCR, family 3, metabotropic glutamate receptor||GPCR, family 3, metabotropic glutamate receptor 1||GPCR, family 3, metabotropic glutamate receptor 5||GPCR, family 3, nine cysteines domain||Metabotropic glutamate receptor, Homer-binding domain||Periplasmic binding protein-like I
ENSRNOG00000014293	Nkd1	EF-hand domain
ENSRNOG00000014296	Syt10	C2 domain||Synaptotagmin
ENSRNOG00000014302	Dlgap3	Guanylate-kinase-associated protein
ENSRNOG00000014303	Lrp11	Low-density lipoprotein (LDL) receptor class A repeat||PKD domain
ENSRNOG00000014322	Kazn	Sterile alpha motif domain||Sterile alpha motif, type 1||Sterile alpha motif, type 2||Sterile alpha motif/pointed domain
ENSRNOG00000014323	Extl2	EXTL2, alpha-1,4-N-acetylhexosaminyltransferase||Nucleotide-diphospho-sugar transferases
ENSRNOG00000014328	Frs3	Insulin receptor substrate-1, PTB
ENSRNOG00000014330	Pcmt1	Methyltransferase type 11||Protein-L-isoaspartate(D-aspartate) O-methyltransferase||S-adenosyl-L-methionine-dependent methyltransferase-like||UbiE/COQ5 methyltransferase
ENSRNOG00000014338	Slc25a25	EF-hand domain||Graves disease carrier protein||Mitochondrial carrier domain||Mitochondrial carrier protein||Mitochondrial substrate/solute carrier
ENSRNOG00000014348	Cacng8	Claudin||PMP-22/EMP/MP20/Claudin superfamily||Voltage-dependent calcium channel, gamma subunit||Voltage-dependent calcium channel, gamma-8 subunit
ENSRNOG00000014353	Sympk	Armadillo-type fold||Symplekin C-terminal
ENSRNOG00000014366	Shc3	PTB/PI domain||Phosphotyrosine interaction domain, Shc-like||SH2 domain
ENSRNOG00000014367	Ephb6	Ephrin receptor ligand binding domain||Ephrin receptor type-A /type-B||Fibronectin, type III||Galactose-binding domain-like||Insulin-like growth factor binding protein, N-terminal||Protein kinase domain||Protein kinase-like domain||Serine-threonine/tyrosine-protein kinase catalytic domain||Serine/threonine/dual specificity protein kinase, catalytic domain||Sterile alpha motif domain||Sterile alph…
ENSRNOG00000014369	Slc27a4	AMP-dependent synthetase/ligase
ENSRNOG00000014373	Trim66	B-box, C-terminal||Bromodomain||Zinc finger, B-box||Zinc finger, FYVE/PHD-type||Zinc finger, PHD-finger||Zinc finger, PHD-type||Zinc finger, RING-type
ENSRNOG00000014375	Bai2	Domain of unknown function DUF3497||GPCR, family 2, brain-specific angiogenesis inhibitor||GPCR, family 2, extracellular hormone receptor domain||GPCR, family 2, secretin-like||GPCR, family 2-like||GPS motif||Thrombospondin, type 1 repeat
ENSRNOG00000014382	C2cd5	C2 domain||Uncharacterised protein family UPF0145
ENSRNOG00000014387	Chac1	Butirosin biosynthesis, BtrG-like||ChaC-like protein
ENSRNOG00000014416	Cacng7	PMP-22/EMP/MP20/Claudin superfamily||Voltage-dependent calcium channel, gamma subunit||Voltage-dependent calcium channel, gamma-7 subunit
ENSRNOG00000014436	Ppip5k1	Histidine phosphatase superfamily||Histidine phosphatase superfamily, clade-2
ENSRNOG00000014503	Celf4	RNA recognition motif domain
ENSRNOG00000014509	Sacs	DnaJ domain||HEPN||Histidine kinase-like ATPase, C-terminal domain||Ubiquitin-like||Ubiquitin-related domain
ENSRNOG00000014549	Arhgef26	Dbl homology (DH) domain
ENSRNOG00000014556	Cdh20	Cadherin||Cadherin, cytoplasmic domain||Cadherin-like
ENSRNOG00000014568	Ndufb10	NADH-ubiquinone oxidoreductase, subunit 10
ENSRNOG00000014571	Dbndd2	Dysbindin
ENSRNOG00000014573	Ckmt1b	ATP:guanido phosphotransferase, N-terminal||ATP:guanido phosphotransferase, catalytic domain
ENSRNOG00000014576	Dock3	Armadillo-type fold||Dedicator of cytokinesis C-terminal||SH3 domain||Variant SH3 domain
ENSRNOG00000014604	Sigmar1	ERG2/sigma1 receptor-like
ENSRNOG00000014611	LOC100911672	Atrophin-1||Atrophin-like
ENSRNOG00000014628	Pomk	Protein kinase domain||Protein kinase-like domain||Serine-threonine/tyrosine-protein kinase catalytic domain||Serine/threonine/dual specificity protein kinase, catalytic domain
ENSRNOG00000014646	-//-
ENSRNOG00000014650	Sema4g	Immunoglobulin subtype||Immunoglobulin-like domain||Plexin||Plexin-like fold||Sema domain
ENSRNOG00000014658	Zfp423	Zinc finger, C2H2||Zinc finger, C2H2-like
ENSRNOG00000014661	Zfp385d	Zinc finger, C2H2-like||Zinc finger, U1-type||Zinc finger, double-stranded RNA binding
ENSRNOG00000014686	Kcnd3	BTB/POZ fold||BTB/POZ-like||Ion transport domain||Potassium channel||Potassium channel tetramerisation-type BTB domain||Potassium channel, voltage dependent, Kv||Potassium channel, voltage dependent, Kv3||Potassium channel, voltage dependent, Kv4||Potassium channel, voltage dependent, Kv4, C-terminal||Potassium channel, voltage dependent, Kv4.3||Potassium channel, voltage dependent, Kv9||Shal-typ…
ENSRNOG00000014688	Prkcg	AGC-kinase, C-terminal||C2 domain||Diacylglycerol/phorbol-ester binding||Protein kinase C, alpha/beta/gamma types||Protein kinase C-like, phorbol ester/diacylglycerol-binding domain||Protein kinase domain||Protein kinase, C-terminal||Protein kinase-like domain||Serine-threonine/tyrosine-protein kinase catalytic domain||Serine/threonine/dual specificity protein kinase, catalytic domain||Tyrosine-p…
ENSRNOG00000014689	Zbtb4	BTB/POZ||BTB/POZ fold||BTB/POZ-like||Zinc finger, C2H2||Zinc finger, C2H2-like
ENSRNOG00000014714	Trpv6	Ankyrin repeat||Ankyrin repeat-containing domain||Ion transport domain||Transient receptor potential cation channel subfamily V member 5/6||Transient receptor potential channel||Transient receptor potential channel, vanilloid 6
ENSRNOG00000014718	Acsl3	AMP-dependent synthetase/ligase
ENSRNOG00000014719	Snx19	PX-associated, sorting nexin 13||Phox homologous domain||Phox-associated domain||Sorting nexin, C-terminal
ENSRNOG00000014744	Pacs2	Phosphofurin acidic cluster sorting protein 1
ENSRNOG00000014747	-//-
ENSRNOG00000014758	Lgi1	Cysteine-rich flanking region, C-terminal||EAR||Leucine-rich glioma-inactivated , EPTP repeat||Leucine-rich repeat||Leucine-rich repeat, typical subtype
ENSRNOG00000014761	Rasd2	Elongation factor, GTP-binding domain||Mitochondrial Rho-like||P-loop containing nucleoside triphosphate hydrolase||Ran GTPase||Small GTP-binding protein domain||Small GTPase superfamily||Small GTPase superfamily, ARF/SAR type||Small GTPase superfamily, Rab type||Small GTPase superfamily, Ras type||Small GTPase superfamily, Rho type
ENSRNOG00000014775	Nol4	-
ENSRNOG00000014791	Peg3	Zinc finger, C2H2||Zinc finger, C2H2-like
ENSRNOG00000014801	Exog	DNA/RNA non-specific endonuclease||Extracellular Endonuclease, subunit A
ENSRNOG00000014806	Pnkd	Beta-lactamase-like||Hydroxyacylglutathione hydrolase
ENSRNOG00000014819	Hap1	HAP1, N-terminal||Prefoldin
ENSRNOG00000014844	Kif21a	Kinesin, motor domain||P-loop containing nucleoside triphosphate hydrolase||Prefoldin||WD40 repeat||WD40-repeat-containing domain
ENSRNOG00000014845	Strc	-
ENSRNOG00000014856	Etnk1	Aminoglycoside phosphotransferase||Protein kinase-like domain||Protein of unknown function DUF227
ENSRNOG00000014859	Rnf152	Zinc finger, C3HC4 RING-type||Zinc finger, RING-type
ENSRNOG00000014862	Gabrg3	Gamma-aminobutyric acid A receptor/Glycine receptor alpha||Gamma-aminobutyric-acid A receptor, alpha subunit||Gamma-aminobutyric-acid A receptor, gamma 3 subunit||Gamma-aminobutyric-acid A receptor, gamma subunit||Neurotransmitter-gated ion-channel||Neurotransmitter-gated ion-channel ligand-binding||Neurotransmitter-gated ion-channel transmembrane domain
ENSRNOG00000014870	Slc13a5	Citrate transporter-like domain||Sodium/sulphate symporter
ENSRNOG00000014874	Zfyve28	FYVE zinc finger||Nucleic acid-binding, OB-fold||Zinc finger, FYVE-related||Zinc finger, FYVE/PHD-type
ENSRNOG00000014882	Fgf11	Cytokine, IL-1-like||Fibroblast growth factor family||IL-1 family/FGF family
ENSRNOG00000014883	Git1	Ankyrin repeat||Ankyrin repeat-containing domain||Arf GTPase activating protein||G protein-coupled receptor kinase-interacting protein 1 C term||Spa2 homology (SHD) of GIT
ENSRNOG00000014904	Ppp1r3e	Putative phosphatase regulatory subunit
ENSRNOG00000014911	RGD1310081	DNA-binding domain||Myc-type, basic helix-loop-helix (bHLH) domain
ENSRNOG00000014928	Apba1	PDZ domain||PTB/PI domain
ENSRNOG00000014935	Peo1	Circadian clock protein KaiC/DNA repair protein RadA||DNA helicase, DnaB-like, C-terminal||P-loop containing nucleoside triphosphate hydrolase
ENSRNOG00000014937	Lrrc71	Leucine-rich repeat, ribonuclease inhibitor subtype
ENSRNOG00000014938	Gabrb3	Gamma-aminobutyric acid A receptor/Glycine receptor alpha||Gamma-aminobutyric-acid A receptor, beta subunit||Gamma-aminobutyric-acid A receptor, gamma subunit||Neurotransmitter-gated ion-channel||Neurotransmitter-gated ion-channel ligand-binding||Neurotransmitter-gated ion-channel transmembrane domain
ENSRNOG00000014957	Tpgs2	SMI1/KNR4 like domain
ENSRNOG00000014969	Lzts2	-
ENSRNOG00000014971	Mas1	7TM GPCR, serpentine receptor class x (Srx)||G protein-coupled receptor, rhodopsin-like||GPCR, rhodopsin-like, 7TM||Proto-oncogene Mas
ENSRNOG00000014975	Zfp483	Krueppel-associated box||Retrovirus capsid, C-terminal||Transcription regulator SCAN||Zinc finger, C2H2||Zinc finger, C2H2-like
ENSRNOG00000014981	Usp14	Peptidase C19, ubiquitin carboxyl-terminal hydrolase||Ubiquitin carboxyl-terminal hydrolase-like domain||Ubiquitin-like||Ubiquitin-related domain
ENSRNOG00000014982	Slc35f4	Drug/metabolite transporter||Solute carrier family 35 member SLC35F1/F2/F6
ENSRNOG00000014984	Dmwd	WD40 repeat||WD40-repeat-containing domain
ENSRNOG00000014986	Ube4b	U box domain||Ubiquitin conjugation factor E4, core
ENSRNOG00000015026	Arhgef11	Dbl homology (DH) domain||PDZ domain||Pleckstrin homology domain||Regulator of G protein signalling domain||Regulator of G protein signalling superfamily||Regulator of G protein signalling-like domain
ENSRNOG00000015049	Scn5a	Domain of unknown function DUF3451||Ion transport domain||Polycystin cation channel, PKD1/PKD2||Sodium ion transport-associated||Voltage gated sodium channel, alpha subunit||Voltage gated sodium channel, alpha-5 subunit
ENSRNOG00000015051	Golga7b	Golgin subfamily A member 7/ERF4
ENSRNOG00000015071	Zim1	Krueppel-associated box||Zinc finger, C2H2||Zinc finger, C2H2-like
ENSRNOG00000015084	Necab2	Antibiotic biosynthesis monooxygenase-like domain||Dimeric alpha-beta barrel||EF-hand domain
ENSRNOG00000015085	Dmpk	AGC-kinase, C-terminal||Myotonic dystrophy protein kinase, coiled coil||Protein kinase domain||Protein kinase-like domain||Serine-threonine/tyrosine-protein kinase catalytic domain||Serine/threonine/dual specificity protein kinase, catalytic domain||Tyrosine-protein kinase, catalytic domain
ENSRNOG00000015088	Prune2	Bcl2-/adenovirus E1B 19kDa-interacting protein 2||CRAL-TRIO domain
ENSRNOG00000015093	Sparcl1	EF-hand domain||Follistatin-like, N-terminal||Follistatin/Osteonectin EGF domain||Kazal domain||SPARC-like protein 1||SPARC/Testican, calcium-binding domain
ENSRNOG00000015133	Kmt2a	Bromodomain||FY-rich, C-terminal||FY-rich, N-terminal||Methyltransferase, trithorax||Post-SET domain||SET domain||Zinc finger, CXXC-type||Zinc finger, FYVE/PHD-type||Zinc finger, PHD-finger||Zinc finger, PHD-type
ENSRNOG00000015134	Map3k12	Mitogen-activated protein kinase kinase kinase, 12/13||Protein kinase domain||Protein kinase-like domain||Serine-threonine/tyrosine-protein kinase catalytic domain||Serine/threonine/dual specificity protein kinase, catalytic domain||Tyrosine-protein kinase, catalytic domain
ENSRNOG00000015153	Ints3	Integrator complex subunit 3
ENSRNOG00000015155	Tnnc2	EF-hand domain
ENSRNOG00000015201	RGD1562084	-
ENSRNOG00000015220	Crtac1	ASPIC/UnbV||EGF-like calcium-binding domain||FG-GAP repeat
ENSRNOG00000015232	Pip5k1b	Phosphatidylinositol-4-phosphate 5-kinase, core||Phosphatidylinositol-4-phosphate 5-kinase, core, subgroup
ENSRNOG00000015253	Hsf4	Heat shock factor (HSF)-type, DNA-binding
ENSRNOG00000015257	Coro2b	Domain of unknown function DUF1899||Domain of unknown function DUF1900||WD40 repeat||WD40-repeat-containing domain
ENSRNOG00000015288	Dip2c	AMP-dependent synthetase/ligase||DMAP1-binding
ENSRNOG00000015303	Fbll1	Fibrillarin||S-adenosyl-L-methionine-dependent methyltransferase-like
ENSRNOG00000015306	Slc9a4	Cation/H+ exchanger||Na+/H+ exchanger||Na+/H+ exchanger, isoform 2 (NHE2)
ENSRNOG00000015318	Heyl	Myc-type, basic helix-loop-helix (bHLH) domain||Orange||Orange subgroup
ENSRNOG00000015347	Trim45	B-box, C-terminal||Filamin/ABP280 repeat||Filamin/ABP280 repeat-like||Immunoglobulin E-set||Zinc finger, B-box||Zinc finger, RING-type
ENSRNOG00000015353	Prss12	Kringle||Kringle-like fold||Peptidase S1||Peptidase S1A, chymotrypsin-type||SRCR domain||SRCR-like domain||Trypsin-like cysteine/serine peptidase domain
ENSRNOG00000015354	Aox1	2Fe-2S ferredoxin-type domain||Aldehyde oxidase||Aldehyde oxidase/xanthine dehydrogenase||Aldehyde oxidase/xanthine dehydrogenase, a/b hammerhead||Aldehyde oxidase/xanthine dehydrogenase, molybdopterin binding||CO dehydrogenase flavoprotein, C-terminal||FAD-binding, type 2||Molybdopterin dehydrogenase, FAD-binding||[2Fe-2S]-binding
ENSRNOG00000015376	Npas1	Myc-type, basic helix-loop-helix (bHLH) domain||PAS domain||PAS fold||PAS fold-3
ENSRNOG00000015383	-//-
ENSRNOG00000015393	Slc32a1	Amino acid transporter, transmembrane
ENSRNOG00000015396	Sptan1	EF-hand domain||EF-hand, Ca insensitive||SH3 domain||Spectrin alpha chain, SH3 domain||Spectrin repeat||Spectrin/alpha-actinin
ENSRNOG00000015418	Klhl14	BTB/Kelch-associated||BTB/POZ||BTB/POZ fold||BTB/POZ-like||Kelch repeat type 1||Kelch-like protein, gigaxonin type
ENSRNOG00000015420	Stxbp1	Sec1-like protein
ENSRNOG00000015426	Purg	PUR-alpha/beta/gamma, DNA/RNA-binding
ENSRNOG00000015430	Nlgn2	Alpha/Beta hydrolase fold||Alpha/beta hydrolase fold-3||Carboxylesterase, type B||Neuroligin
ENSRNOG00000015480	Prkcz	AGC-kinase, C-terminal||Diacylglycerol/phorbol-ester binding||Phox/Bem1p||Protein kinase C, zeta/iota||Protein kinase C-like, phorbol ester/diacylglycerol-binding domain||Protein kinase domain||Protein kinase, C-terminal||Protein kinase-like domain||Serine-threonine/tyrosine-protein kinase catalytic domain||Serine/threonine/dual specificity protein kinase, catalytic domain||Tyrosine-protein kinas…
ENSRNOG00000015503	Otud7a	Ovarian tumour, otubain||Zinc finger, A20-type
ENSRNOG00000015514	Bcat1	Aminotransferase, class IV||Branched-chain amino acid aminotransferase II
ENSRNOG00000015528	Pja2	Zinc finger, C3HC4 RING-type||Zinc finger, RING-type
ENSRNOG00000015538	Abcd2	AAA+ ATPase domain||ABC transporter type 1, transmembrane domain||ABC transporter-like||P-loop containing nucleoside triphosphate hydrolase||Peroxisomal fatty acyl CoA transporter, transmembrane domain
ENSRNOG00000015596	Efhd1	EF-hand domain
ENSRNOG00000015603	Prkce	AGC-kinase, C-terminal||C2 domain||Diacylglycerol/phorbol-ester binding||Protein kinase C, delta/epsilon/eta/theta types||Protein kinase C-like, phorbol ester/diacylglycerol-binding domain||Protein kinase domain||Protein kinase, C-terminal||Protein kinase-like domain||Serine-threonine/tyrosine-protein kinase catalytic domain||Serine/threonine/dual specificity protein kinase, catalytic domain||Tyr…
ENSRNOG00000015625	MGC116202	Protein of unknown function DUF1704
ENSRNOG00000015664	Tmem8b	Protein of unknown function DUF3522
ENSRNOG00000015675	Nell1	Concanavalin A-like lectin/glucanases superfamily||EGF-like calcium-binding domain||Epidermal growth factor-like domain||Laminin G domain||VWC out||von Willebrand factor, type C
ENSRNOG00000015691	Fam212b	-
ENSRNOG00000015718	RGD1307461	-
ENSRNOG00000015732	Bcl2l2	Apoptosis regulator, Bcl-2 protein, BH4||Apoptosis regulator, Bcl-W||Bcl2-like||Blc2 family
ENSRNOG00000015741	Slc2a13	General substrate transporter||Major facilitator superfamily||Major facilitator superfamily domain||Major facilitator superfamily domain, general substrate transporter||Plexin-like fold||Sugar/inositol transporter
ENSRNOG00000015746	Kcng4	BTB/POZ fold||Ion transport domain||Potassium channel||Potassium channel tetramerisation-type BTB domain||Potassium channel, voltage dependent, Kv||Potassium channel, voltage dependent, Kv3||Potassium channel, voltage dependent, Kv6||Potassium channel, voltage dependent, Kv9||Two pore domain potassium channel domain
ENSRNOG00000015781	Ndst3	Heparan sulphate-N-deacetylase||P-loop containing nucleoside triphosphate hydrolase||Sulfotransferase domain
ENSRNOG00000015801	Spns2	General substrate transporter||Major facilitator superfamily||Major facilitator superfamily domain||Major facilitator superfamily domain, general substrate transporter
ENSRNOG00000015835	Cacna2d2	Cache domain||Signal recognition particle, SRP54 subunit, helical bundle||VWA N-terminal||Voltage-dependent calcium channel, alpha-2/delta subunit, conserved region||von Willebrand factor, type A
ENSRNOG00000015843	Itfg1	-
ENSRNOG00000015852	Arhgap35	FF domain||P-loop containing nucleoside triphosphate hydrolase||Rho GTPase activation protein||Rho GTPase-activating protein domain||Small GTPase superfamily
ENSRNOG00000015903	Add2	Class II aldolase/adducin N-terminal
ENSRNOG00000015949	Aqp9	Aquaporin 3||Aquaporin 9||Aquaporin-like||Major intrinsic protein
ENSRNOG00000015956	Usp29	Peptidase C19, ubiquitin carboxyl-terminal hydrolase||Ubiquitin carboxyl-terminal hydrolase-like domain
ENSRNOG00000015962	Nmnat1	Cytidyltransferase-like domain||Probable nicotinate-nucleotide adenylyltransferase
ENSRNOG00000015976	Snrpn	Like-Sm (LSM) domain||Ribonucleoprotein LSM domain||Ribonucleoprotein LSM domain, eukaryotic/archaea-type||Small ribonucleoprotein associated, SmB/SmN
ENSRNOG00000015987	Rap1gds1	Armadillo||Armadillo-type fold
ENSRNOG00000016011	Plekhg1	Dbl homology (DH) domain||Pleckstrin homology domain
ENSRNOG00000016013	Gprc5b	GPCR, family 3, C-terminal
ENSRNOG00000016046	Hecw1	C2 domain||HECT||WW domain
ENSRNOG00000016055	Fkrp	LicD
ENSRNOG00000016070	Trpc3	Ankyrin repeat||Ankyrin repeat-containing domain||Armadillo-type fold||Ion transport domain||Polycystin cation channel, PKD1/PKD2||Transient receptor ion channel domain||Transient receptor potential channel||Transient receptor potential channel, canonical||Transient receptor potential channel, canonical 3
ENSRNOG00000016091	Tmem169	-
ENSRNOG00000016102	Ebf3	IPT domain||Immunoglobulin E-set
ENSRNOG00000016108	Phlpp2	Leucine-rich repeat||Leucine-rich repeat, typical subtype||Protein phosphatase 2C (PP2C)-like domain
ENSRNOG00000016109	Neurl4	Concanavalin A-like lectin/glucanases superfamily||NEUZ domain
ENSRNOG00000016110	Kcnk12	Two pore domain potassium channel||Two pore domain potassium channel domain||Two pore domain potassium channel, THIK
ENSRNOG00000016122	Hmgcr	Hydroxymethylglutaryl-CoA reductase, class I/II||Hydroxymethylglutaryl-CoA reductase, class I/II, NAD/NADP-binding domain||Hydroxymethylglutaryl-CoA reductase, class I/II, substrate-binding domain||Hydroxymethylglutaryl-CoA reductase, eukaryotic/arcaheal type||Hydroxymethylglutaryl-CoA reductase, metazoan||Patched||Sterol-sensing domain
ENSRNOG00000016143	Gpr162	G protein-coupled receptor 153/162||G protein-coupled receptor 162||G protein-coupled receptor, rhodopsin-like||GPCR, rhodopsin-like, 7TM
ENSRNOG00000016147	Slc17a6	Major facilitator superfamily||Major facilitator superfamily domain||Major facilitator superfamily domain, general substrate transporter
ENSRNOG00000016189	Frmd5	Band 4.1 domain||Band 4.1 family||Ezrin/radixin/moesin like||FERM adjacent (FA)||FERM central domain||FERM domain||FERM, C-terminal PH-like domain||FERM, N-terminal||Ubiquitin-related domain
ENSRNOG00000016196	Dlgap1	Guanylate-kinase-associated protein
ENSRNOG00000016199	Hoxc9	Homeobox domain||Homeobox protein Hox9||Homeodomain, metazoa||Homeodomain-like||Hox9, N-terminal activation domain
ENSRNOG00000016204	MGC94207	Cysteine-rich flanking region, C-terminal||Immunoglobulin I-set||Immunoglobulin subtype||Immunoglobulin subtype 2||Immunoglobulin-like domain||Leucine-rich repeat, typical subtype
ENSRNOG00000016213	Ssbp2	LisH dimerisation motif||Sequence-specific single-strand DNA-binding protein
ENSRNOG00000016214	Agl	Glycogen debranching enzyme||Glycogen debranching enzyme, metazoa||Glycoside hydrolase, superfamily||Six-hairpin glycosidase-like
ENSRNOG00000016218	Gtf3c1	B-block binding subunit of TFIIIC
ENSRNOG00000016221	Scn2b	Immunoglobulin V-set domain||Immunoglobulin subtype||Immunoglobulin-like domain||Myelin P0 protein like
ENSRNOG00000016243	Casq2	Calsequestrin||Thioredoxin-like fold
ENSRNOG00000016245	Neto2	CUB domain||Low-density lipoprotein (LDL) receptor class A repeat
ENSRNOG00000016254	Sema4c	Immunoglobulin subtype||Immunoglobulin-like domain||Plexin||Plexin-like fold||Sema domain
ENSRNOG00000016255	Podxl2	CD34/Podocalyxin
ENSRNOG00000016280	Btrc	D domain of beta-TrCP||F-box domain||G-protein beta WD-40 repeat||WD40 repeat||WD40-repeat-containing domain
ENSRNOG00000016288	Tcea2	Transcription elongation factor S-II, central domain||Transcription elongation factor S-IIM||Transcription elongation factor, TFIIS||Transcription elongation factor, TFIIS-related||Transcription elongation factor, TFIIS/CRSP70, N-terminal, sub-type||Transcription factor IIS, N-terminal||Zinc finger, TFIIS-type
ENSRNOG00000016292	Pdzd9	PDZ domain
ENSRNOG00000016302	Cnnm1	CBS domain
ENSRNOG00000016321	Entpd4	Nucleoside phosphatase GDA1/CD39
ENSRNOG00000016322	Camk2n1	-
ENSRNOG00000016326	Cx3cl1	CX3C chemokine ligand 1||Chemokine interleukin-8-like domain
ENSRNOG00000016353	Nim1k	Protein kinase domain||Protein kinase-like domain||Serine-threonine/tyrosine-protein kinase catalytic domain||Serine/threonine/dual specificity protein kinase, catalytic domain||Tyrosine-protein kinase, catalytic domain
ENSRNOG00000016356	Got1	Aminotransferase, class I/classII||Aspartate/other aminotransferase||Pyridoxal phosphate-dependent transferase
ENSRNOG00000016358	Apba2	PDZ domain||PTB/PI domain
ENSRNOG00000016361	Plcd4	C2 domain||EF-hand domain||PLC-like phosphodiesterase, TIM beta/alpha-barrel domain||Phosphoinositide phospholipase C family||Phospholipase C, phosphatidylinositol-specific , X domain||Phospholipase C, phosphatidylinositol-specific, Y domain||Phospholipase C, phosphoinositol-specific, EF-hand-like||Pleckstrin homology domain
ENSRNOG00000016364	Gba2	Beta-glucosidase, GBA2 type||Beta-glucosidase, GBA2 type, N-terminal||Glucosylceramidase||Six-hairpin glycosidase-like
ENSRNOG00000016368	Ppp1r14c	PKC-activated phosphatase-1 inhibitor
ENSRNOG00000016380	Necab3	Antibiotic biosynthesis monooxygenase-like domain||Dimeric alpha-beta barrel||EF-hand domain
ENSRNOG00000016388	Sphkap	A-kinase anchor 110kDa, C-terminal
ENSRNOG00000016398	Clstn1	Cadherin||Cadherin-like||Concanavalin A-like lectin/glucanases superfamily
ENSRNOG00000016414	Slc22a17	General substrate transporter||Major facilitator superfamily||Major facilitator superfamily domain||Major facilitator superfamily domain, general substrate transporter
ENSRNOG00000016427	Letm1	LETM1-like
ENSRNOG00000016429	Grm5	Extracellular ligand-binding receptor||GPCR, family 3||GPCR, family 3, C-terminal||GPCR, family 3, metabotropic glutamate receptor||GPCR, family 3, metabotropic glutamate receptor 1||GPCR, family 3, metabotropic glutamate receptor 5||GPCR, family 3, nine cysteines domain||Metabotropic glutamate receptor, Homer-binding domain||Periplasmic binding protein-like I
ENSRNOG00000016446	Gpr45	7TM GPCR, olfactory receptor/chemoreceptor Srsx||7TM GPCR, serpentine receptor class x (Srx)||G protein-coupled receptor, rhodopsin-like||GPCR, rhodopsin-like, 7TM
ENSRNOG00000016472	2016-03-04	Zinc finger, C3HC4 RING-type||Zinc finger, RING-CH-type
ENSRNOG00000016483	Myo16	Ankyrin repeat||Ankyrin repeat-containing domain||IQ motif, EF-hand binding site||Myosin head, motor domain||P-loop containing nucleoside triphosphate hydrolase
ENSRNOG00000016505	Fam169a	Acyl-CoA N-acyltransferase
ENSRNOG00000016516	Mbp	Myelin basic protein
ENSRNOG00000016534	-//-
ENSRNOG00000016545	Ift140	WD40 repeat||WD40-repeat-containing domain
ENSRNOG00000016550	Dclk2	Doublecortin domain||Protein kinase domain||Protein kinase-like domain||Serine-threonine/tyrosine-protein kinase catalytic domain||Serine/threonine/dual specificity protein kinase, catalytic domain||Tyrosine-protein kinase, catalytic domain
ENSRNOG00000016552	Hmgcs1	Hydroxymethylglutaryl-CoA synthase, eukaryotic||Hydroxymethylglutaryl-coenzyme A synthase C-terminal domain||Hydroxymethylglutaryl-coenzyme A synthase, N-terminal||Thiolase-like
ENSRNOG00000016553	Vwa5b1	von Willebrand factor, type A
ENSRNOG00000016558	Pllp	Marvel domain||Myelin and lymphocyte (MAL) protein
ENSRNOG00000016566	Arhgap39	MyTH4 domain||Rho GTPase activation protein||Rho GTPase-activating protein domain||WW domain
ENSRNOG00000016598	Hoxc5	Homeobox domain||Homeobox protein, antennapedia type||Homeodomain, metazoa||Homeodomain-like
ENSRNOG00000016603	Rtn2	Reticulon
ENSRNOG00000016612	Trim36	B30.2/SPRY domain||Concanavalin A-like lectin/glucanases superfamily||Fibronectin, type III||SPRY domain||Zinc finger, B-box||Zinc finger, C3HC4 RING-type||Zinc finger, RING-type
ENSRNOG00000016623	Tmeff2	Kazal domain
ENSRNOG00000016627	Eya4	-
ENSRNOG00000016640	Dner	EGF-like calcium-binding domain||EGF-like domain, extracellular||Epidermal growth factor-like domain
ENSRNOG00000016645	Sfmbt1	Mbt repeat||Protein of unknown function DUF3588||Sterile alpha motif domain||Sterile alpha motif, type 1||Sterile alpha motif, type 2||Sterile alpha motif/pointed domain
ENSRNOG00000016653	Ngef	Dbl homology (DH) domain||Pleckstrin homology domain||SH3 domain||Variant SH3 domain
ENSRNOG00000016654	Galr1	7TM GPCR, serpentine receptor class v (Srv)||7TM GPCR, serpentine receptor class w (Srw)||G protein-coupled receptor, rhodopsin-like||GPCR, rhodopsin-like, 7TM||Galanin receptor 1||Galanin receptor family||Neuropeptide Y receptor family
ENSRNOG00000016655	Pex6	AAA+ ATPase domain||ATPase, AAA-type, core||P-loop containing nucleoside triphosphate hydrolase
ENSRNOG00000016670	Pip4k2a	Phosphatidylinositol-4-phosphate 5-kinase, core||Phosphatidylinositol-4-phosphate 5-kinase, core, subgroup
ENSRNOG00000016671	Dtna	Distrobrevin||EF-hand domain, type 1||EF-hand domain, type 2||Zinc finger, ZZ-type
ENSRNOG00000016675	Kcnn2	Calmodulin-binding domain||Potassium channel, calcium-activated, SK||Two pore domain potassium channel domain
ENSRNOG00000016679	Tmc7	TMC
ENSRNOG00000016684	Wnk2	Protein kinase domain||Protein kinase-like domain||Serine-threonine/tyrosine-protein kinase catalytic domain||Serine/threonine-protein kinase OSR1/WNK, CCT domain||Serine/threonine/dual specificity protein kinase, catalytic domain||Tyrosine-protein kinase, catalytic domain
ENSRNOG00000016690	Idi1	Isopentenyl-diphosphate delta-isomerase, type 1||NUDIX hydrolase domain||NUDIX hydrolase domain-like
ENSRNOG00000016702	Gsg1l	PMP-22/EMP/MP20/Claudin superfamily
ENSRNOG00000016717	Gas2	Calponin homology domain||Growth-arrest-specific protein 2 domain
ENSRNOG00000016724	Epb41l3	Band 4.1 domain||Band 4.1 family||Band 4.1 protein||Band 4.1, C-terminal||Ezrin/radixin/moesin like||FERM adjacent (FA)||FERM central domain||FERM domain||FERM, C-terminal PH-like domain||FERM, N-terminal||SAB domain||Ubiquitin-related domain
ENSRNOG00000016737	Tcerg1l	FF domain||WW domain
ENSRNOG00000016744	Chd6	BRK domain||Chromo domain||Chromo domain-like||Chromo domain/shadow||DEAD/DEAH box helicase domain||Helicase, C-terminal||Helicase, superfamily 1/2, ATP-binding domain||Helicase/UvrB domain||P-loop containing nucleoside triphosphate hydrolase||SNF2-related
ENSRNOG00000016751	Slc25a28	Mitochondrial carrier domain||Mitochondrial substrate/solute carrier
ENSRNOG00000016768	Oprl1	7TM GPCR, olfactory receptor/chemoreceptor Srsx||7TM GPCR, serpentine receptor class v (Srv)||7TM GPCR, serpentine receptor class x (Srx)||G protein-coupled receptor, rhodopsin-like||GPCR, rhodopsin-like, 7TM||Neuropeptide B/W receptor family||Neuropeptide Y receptor family||Opioid receptor||Somatostatin receptor family||X opioid receptor
ENSRNOG00000016770	Calm1	EF-hand domain||EF-hand, Ca insensitive
ENSRNOG00000016774	Telo2	Telomere length regulation protein, conserved domain
ENSRNOG00000016776	Extl1	EXTL2, alpha-1,4-N-acetylhexosaminyltransferase||Exostosin-like||Nucleotide-diphospho-sugar transferases
ENSRNOG00000016789	Actr1b	Actin-related protein
ENSRNOG00000016791	Chka	Aminoglycoside phosphotransferase||Protein kinase-like domain||Protein of unknown function DUF227
ENSRNOG00000016795	Rabl6	Mitochondrial Rho-like||P-loop containing nucleoside triphosphate hydrolase||Small GTPase superfamily||Small GTPase superfamily, ARF/SAR type||Small GTPase superfamily, Rab type
ENSRNOG00000016810	Stmn1	Stathmin family
ENSRNOG00000016818	Fgfr3	Fibroblast growth factor receptor family||Immunoglobulin||Immunoglobulin I-set||Immunoglobulin subtype||Immunoglobulin subtype 2||Immunoglobulin-like domain||Protein kinase domain||Protein kinase-like domain||Serine-threonine/tyrosine-protein kinase catalytic domain||Serine/threonine/dual specificity protein kinase, catalytic domain||Tyrosine-protein kinase, catalytic domain
ENSRNOG00000016827	Slc38a3	Amino acid transporter, transmembrane
ENSRNOG00000016834	Wdr37	G-protein beta WD-40 repeat||WD40 repeat||WD40-repeat-containing domain
ENSRNOG00000016845	Gabra3	Gamma-aminobutyric acid A receptor/Glycine receptor alpha||Gamma-aminobutyric-acid A receptor, alpha 3 subunit||Gamma-aminobutyric-acid A receptor, alpha subunit||Neurotransmitter-gated ion-channel||Neurotransmitter-gated ion-channel ligand-binding||Neurotransmitter-gated ion-channel transmembrane domain
[truncated: 5,101 more rows]

## Sheet: D vs A
Ensembl Gene ID	RGD Symbol	Interpro Description
[truncated: 3,499 more rows]

## Sheet: C vs B
Ensembl Gene ID	RGD Symbol	Interpro Description
[truncated: 2,950 more rows]

## Sheet: D vs B
Ensembl Gene ID	RGD Symbol	Interpro Description
[truncated: 856 more rows]

[truncated: 1 more sheets: D vs C]
