# Supplementary material for: Transcriptome profile of rat genes in injured spinal cord at different stages by RNA-sequencing
Source: BMC Genomics. 2017 Feb 15;18:173. doi: 10.1186/s12864-017-3532-x (PMC5312572; doi:10.1186/s12864-017-3532-x)
Supplement: Additional file 2: Table S2. — The list of most relevant genes that are over-expressed or under-expressed in the different injured stages. (XLSX 44 kb) [file 12864_2017_3532_MOESM2_ESM.xlsx]

## Sheet: Sheet1
Gene_id	RGD Symbol	FPKM				Gene expression
		A (sham)	B (1dpi)	C (6dpi)	D (28dpi)	B-A	C-A	D-A	C-B	D-B	D-C
ENSRNOG00000000187	Csf2rb	1.3649	24.7098	19.4236	9.32749	up	up	up	-	down	down
ENSRNOG00000000239	Ccl7	0.578807	20.8118	6.46408	1.54264	up	up	-	-	-	-
ENSRNOG00000000451	RT1-Ba	0.055628	4.59696	14.2135	16.2081	-	up	up	-	-	-
ENSRNOG00000000515	Mapk13	0.0259972	0.260596	4.7175	0.691627	-	up	up	up	-	-
ENSRNOG00000000787		5.03548	1.34223	2.44206	2.46412	down	down	down	-	-	-
ENSRNOG00000001267	Lss	59.0797	48.1807	9.92032	20.1217	-	down	down	down	-	-
ENSRNOG00000001370	Oas1h	0.57529	0.121513	0.0870007	0.0321656	-	down	down	-	-	-
ENSRNOG00000001372	Oas1b	20.9087	5.57349	6.78722	3.94195	down	down	down	-	-	-
ENSRNOG00000001414	Serpine1	0.6341	65.8793	24.5587	1.71575	up	up	-	-	down	-
ENSRNOG00000001480	Ncf1	6.27397	7.75062	67.8262	36.861	-	up	up	up	up	down
ENSRNOG00000001777		0.10268	0.00869056	0.0350681	0.0362311	down	-	-	-	-	-
ENSRNOG00000001959	Mx1	16.5934	4.23245	26.1436	20.5484	down	-	-	-	-	-
ENSRNOG00000001976	Tmprss2	4.64878	0.949678	1.27069	0.872071	down	down	down	-	-	-
ENSRNOG00000002005	Tmprss11f	0.0168686	0.047664	0.30448	0.0331425	-	up	-	-	-	down
ENSRNOG00000002014	Stap1	0.168492	0.354714	3.7722	3.74651	-	up	-	up	-	-
ENSRNOG00000002057	Slc10a6	0.908961	0.942067	23.7998	4.736	-	up	up	up	up	-
ENSRNOG00000002145	Tmprss7	1.47932	0.812132	0.396871	1.71951	-	down	-	-	-	up
ENSRNOG00000002167	Dmp1	0.0483755	0.17112	0.369094	0.0490971	-	up	-	-	-	down
ENSRNOG00000002396	Serpinb8	0.130512	0.382309	4.51401	0.460404	-	up	-	up	-	down
ENSRNOG00000002460	Serpinb2	0	0.381069	0.0914527	0.0101162	up	-	-	-	-	-
ENSRNOG00000002792	Cxcl2	0.0600966	4.77073	0.670412	0.113808	up	up	-	down	down	-
ENSRNOG00000002794	Selp	0.00701261	0.925934	0.736838	0.0883475	up	up	-	-	-	-
ENSRNOG00000002802	Cxcl1	0.0922388	5.06569	1.82457	1.50106	up	up	-	-	-	-
ENSRNOG00000002946	Socs3	2.20551	57.7239	25.5209	11.1345	up	up	up	down	down	-
ENSRNOG00000003028		1.1567	0.446528	0.495988	0.31738	-	-	down	-	-	-
ENSRNOG00000003709	Kmo	0.0127191	0.182062	1.15865	0.629841	up	up	up	up	up	-
ENSRNOG00000003997	Pld5	8.20458	3.92524	1.95225	2.17528	down	down	down	down	-	-
ENSRNOG00000004100	Trib1	2.59068	14.986	6.59502	4.39299	up	up	-	down	down	-
ENSRNOG00000004216	Lrr1	0	0.220317	0.215361	0.0130104	-	up	-	-	-	down
ENSRNOG00000004273	Ifitm1	3.34857	19.6718	383.011	95.2188	up	up	up	up	-	-
ENSRNOG00000005543	Mybpc1	0.773036	0.941477	0.338618	1.47274	-	down	-	down	-	up
ENSRNOG00000005720	Spic	0.0382813	0.0717459	0.507331	0.0588324	-	up	-	-	-	down
ENSRNOG00000005770	Sostdc1	3.14992	1.37846	0.930411	3.096	-	down	-	-	-	up
ENSRNOG00000006314	Zbp1	1.49138	0.389957	3.23322	2.37811	down	-	-	-	-	-
ENSRNOG00000006365	Asb15	5.63865	1.18594	0.0430986	0.0961955	down	down	down	-	-	-
ENSRNOG00000006365	Asb15	5.63865	1.18594	0.0430986	0.0961955	down	down	down	-	-	-
ENSRNOG00000006767	Cst7	0.0194877	0.682308	3.34854	0.663592	up	up	up	up	-	-
ENSRNOG00000006926	Atp6v0d2	0.0698712	0.0309318	1.17613	1.57711	-	up	-	up	-	-
ENSRNOG00000007002	Lif	0.216328	5.38017	1.25398	0.544339	up	up	-	-	-	-
ENSRNOG00000007060	Plin2	18.3086	125.989	143.692	77.4893	up	up	up	-	down	down
ENSRNOG00000007092	Fgb	0.0140429	0.456673	0.0242655	0	up	-	-	down	down	-
ENSRNOG00000007129	Cd8b	0.0493475	0.253036	15.5612	5.53348	-	up	up	up	up	-
ENSRNOG00000007159	Ccl2	0.450129	70.2998	13.7515	7.11544	up	up	up	-	-	-
ENSRNOG00000007178	Cd8a	0.206739	1.07235	78.2192	9.54331	-	up	up	up	up	-
ENSRNOG00000007281	Flnc	11.5068	43.2551	20.144	19.6516	up	up	up	down	down	-
ENSRNOG00000007664	Tnfrsf13c	0.741017	0.295268	0.968471	3.48638	-	-	up	-	up	up
ENSRNOG00000007931	Gucy2d	0.591046	0.235916	0.0947519	0.304269	-	down	-	-	-	-
ENSRNOG00000008015	Fos	5.2141	35.8363	13.6085	16.668	up	up	-	down	down	up
ENSRNOG00000008020	Pax4	2.60769	0.745196	0.289924	1.43043	down	down	-	-	-	-
ENSRNOG00000008184	Esrp1	0	0.00810744	0.0174852	0.45813	-	-	up	-	up	up
ENSRNOG00000008816	Gpnmb	7.93423	72.8948	1508.19	832.322	up	up	up	up	up	-
ENSRNOG00000008880	Nrk	0.0205068	0.042257	0.138038	0.0144587	-	up	-	-	-	-
ENSRNOG00000008902	Pon1	0.0458283	0.0297424	1.0793	0.109296	-	up	-	up	-	-
ENSRNOG00000008933	Plbd1	0.931722	1.20592	49.5525	13.9326	-	up	up	up	up	-
ENSRNOG00000009160	LOC683295	0	0.0380006	0.226406	2.09736	-	up	-	-	-	up
ENSRNOG00000009907	Mmp8	0.0736824	2.07474	15.3232	5.24486	up	up	-	up	-	-
ENSRNOG00000009919	Irg1	0.0188474	0.403903	0.14333	0.0274909	up	-	-	-	down	-
ENSRNOG00000010018	Clec4a3	2.26874	5.72365	49.0294	14.9836	up	up	up	up	up	down
ENSRNOG00000010181	Clec4d	0.121706	3.40188	2.01458	0.867805	up	up	-	-	-	-
ENSRNOG00000010203	Clec4e	0.0552163	3.87274	1.52424	0.456818	up	up	-	-	-	-
ENSRNOG00000010253	Cd163	1.93288	3.79898	13.3935	1.48142	-	up	-	up	-	-
ENSRNOG00000010278	Il6	0.0796298	2.67105	0.256302	0.162002	up	-	-	down	down	-
ENSRNOG00000010375	Slc39a2	0	0.0151168	0.681637	0.511573	-	up	up	up	-	-
ENSRNOG00000010497	RGD1305807	0.0352364	0.0927948	4.6678	1.56088	-	up	up	up	up	-
ENSRNOG00000010507	Mmp7	0	0.301014	13.6862	3.44551	-	up	-	up	-	-
ENSRNOG00000010513	Tfpi2	0.485744	14.0848	3.37553	3.03403	up	up	up	-	-	-
ENSRNOG00000010516	Plau	0.554865	3.67556	37.4003	7.97324	up	up	up	up	-	-
ENSRNOG00000010516	Plau	0.554865	3.67556	37.4003	7.97324	up	up	up	up	-	down
ENSRNOG00000010527	Serpina3n	3.36759	21.8533	35.233	0.999681	-	-	down	-	-	down
ENSRNOG00000010549	Tspo	8.8094	49.0445	100.871	52.5218	up	up	up	up	-	down
ENSRNOG00000010785	Helt	0.555784	0.0277873	0.0313783	0.0603716	-	down	-	-	-	-
ENSRNOG00000010805	Fabp4	0.141955	1.99994	52.2457	12.504	up	up	up	up	-	-
ENSRNOG00000011023	LOC497963	0.00662815	0.140377	0.0174749	0	up	-	-	-	down	-
ENSRNOG00000011205	Ccl3	0.145263	7.50504	10.1659	4.49581	up	up	up	-	-	-
ENSRNOG00000011424	Cldn23	0.0263233	1.49644	0.345102	0.0935731	up	up	-	down	down	-
ENSRNOG00000011483	S100a9	2.10456	53.242	27.3719	28.0314	up	up	-	-	-	-
ENSRNOG00000011557	S100a8	1.29957	39.417	24.3101	23.1324	up	up	up	-	-	-
ENSRNOG00000011820	Acpp	0.0691747	0.25342	5.06538	1.1089	-	up	-	up	-	-
ENSRNOG00000011913	Cp	18.0619	52.9517	108.884	92.3757	up	up	up	-	-	down
ENSRNOG00000011992	Slc18a1	0.354623	0.217852	0.0692219	0.254724	-	down	-	-	-	up
ENSRNOG00000012049	Sox7	0.695031	6.96248	1.06313	0.859765	up	-	-	down	down	-
ENSRNOG00000012067	Fam111a	0.196899	9.19391	28.1135	7.40759	-	up	up	-	-	-
ENSRNOG00000012179	LOC100909619	0.163936	0.099231	0	0.0272991	-	down	-	-	-	-
ENSRNOG00000012280	Ptx3	0.350731	11.5957	1.74678	3.85999	up	up	up	down	down	-
ENSRNOG00000012575	Fat2	0.106007	0.279013	0.0500199	0.36287	-	-	up	down	-	up
ENSRNOG00000012749	C1qb	42.2574	96.4146	658.932	231.383	up	up	up	up	up	down
ENSRNOG00000012779	Msr1	0.938999	25.7695	85.8804	14.1986	up	up	up	up	-	-
ENSRNOG00000012804	C1qc	27.2779	69.2651	640.88	137.948	up	up	up	up	up	down
ENSRNOG00000012807	C1qa	76.453	130.791	1084.44	456.265	up	up	up	up	up	down
ENSRNOG00000012821	Lect1	16.9801	5.95797	1.87696	10.096	-	-	-	down	-	up
ENSRNOG00000013090	Gadd45g	8.02222	46.4003	31.1346	17.8862	up	up	up	down	down	down
ENSRNOG00000013269	Tnfsf10	11.927	2.20973	3.88173	5.0362	down	-	-	-	up	-
ENSRNOG00000013447	Clca1	1.92214	0.727422	0.227029	0.505861	-	down	-	down	-	-
ENSRNOG00000013496	Crisp3	0.0140858	0.0860286	1.06866	0.189283	-	up	-	up	-	-
ENSRNOG00000013578	Trem2	6.67332	6.59055	158.849	83.8392	-	up	up	up	up	-
ENSRNOG00000013578	Trem2	6.67332	6.59055	158.849	83.8392	-	up	up	up	up	down
ENSRNOG00000013610	Chrna5	1.57169	0.878802	0.501651	0.463933	-	down	down	-	-	-
ENSRNOG00000013748	Trem3	0.0248779	0.959749	0.925508	0.381798	up	up	-	-	-	-
ENSRNOG00000013793	C1qtnf9	11.6456	16.9836	3.68192	16.7029	-	down	-	-	-	-
ENSRNOG00000013807	Dmc1	0.584371	0.443747	0.188357	0.163017	-	down	down	-	-	-
ENSRNOG00000013973	Lcn2	2.68654	100.298	47.3333	16.2537	up	up	up	-	-	up
ENSRNOG00000013987	Sbno2	4.94786	28.7378	21.3819	11.556	up	up	up	-	down	down
ENSRNOG00000014039	Sucnr1	0.629668	0.0428034	0.170152	0.546165	down	-	-	-	-	-
ENSRNOG00000014117	Hmox1	8.66247	128.78	354.626	28.1925	up	up	up	up	-	down
ENSRNOG00000014269	Cxcr2	0.064756	2.38463	0.57392	0.332504	up	up	-	-	-	-
ENSRNOG00000014327	Csrp3	0.0276767	6.83596	3.09278	1.60922	up	up	-	-	-	-
ENSRNOG00000014378	Il1r2	0.124057	4.64568	1.14551	0.330048	up	up	-	-	down	-
ENSRNOG00000014427	Chrnb4	0.443461	0.665616	0.112194	0.264825	-	-	-	down	-	-
ENSRNOG00000014532	Lbp	2.81278	12.6293	91.9733	8.62755	up	up	-	up	-	down
ENSRNOG00000014541	Ddx60	3.21466	0.550366	6.19556	2.09261	down	-	-	-	-	-
ENSRNOG00000014812	Nlrp12	0	0.285652	0.0663177	0.0539573	up	-	-	-	-	-
ENSRNOG00000014838	Glipr2	9.22913	57.0643	38.2659	51.5059	up	up	up	down	-	up
ENSRNOG00000014971	Mas1	0.285325	0.0837325	0.0302995	0.157806	-	down	-	-	-	up
ENSRNOG00000015024	Mcoln3	0.146507	0.270881	4.19369	4.31064	-	up	up	up	-	-
ENSRNOG00000015062	Il18rap	0.0826618	0.752257	1.18699	0.114959	-	up	-	-	-	down
ENSRNOG00000015089	Mcoln2	0.164236	0.0662156	0.408918	0.862207	-	-	-	up	-	-
ENSRNOG00000015155	Tnnc2	12.4975	30.7123	3.49458	27.1755	-	down	-	down	-	up
ENSRNOG00000015279	Vtcn1	0.0237678	0.236657	0.0396358	0.0417834	up	-	-	-	-	-
ENSRNOG00000015306	Slc9a4	0.280682	0.188051	0.065557	0.222595	-	down	-	-	-	up
ENSRNOG00000015331	Gdf3	0.0104413	0	1.20947	0.114775	-	up	-	up	-	down
ENSRNOG00000015751	Cyp4f18	0.0832637	1.33512	0.273053	0.137601	up	-	-	-	down	-
ENSRNOG00000015763	Cml3	20.6775	4.41827	17.7122	8.80715	down	-	down	up	up	-
ENSRNOG00000015957	F13a1	3.82718	6.60531	30.5414	3.27439	-	up	-	-	-	down
ENSRNOG00000016116	Hoxc12	0.664823	0.912402	0	0.155333	-	-	-	down	-	-
ENSRNOG00000016164	Fcrl2	0.397446	3.12362	62.9522	12.1018	-	up	up	up	-	-
ENSRNOG00000016294	Cd4	11.7791	5.1755	57.1071	51.4237	-	-	up	up	up	-
ENSRNOG00000016552	Hmgcs1	274.212	242.631	45.6285	132.095	-	down	down	down	down	-
ENSRNOG00000016681	Mc2r	0.0752287	0.0182269	0.397954	0.136176	-	-	-	up	-	-
ENSRNOG00000016853	Dsg1	0	0.0414782	1.53815	0.0652715	-	up	-	up	-	down
ENSRNOG00000017140	Zfp185	1.0218	0.576972	0.447412	1.86658	-	-	-	-	up	-
ENSRNOG00000017386	Il11	0.105242	9.83407	0.623995	0.14817	up	up	-	down	down	-
ENSRNOG00000017414	Irf7	70.1988	16.659	27.2164	20.3265	down	down	down	-	-	-
ENSRNOG00000017485	Cd72	0.190272	0.0971771	1.56302	2.45309	-	up	up	up	up	-
ENSRNOG00000017625	Htr2b	0.167808	0.964735	13.282	2.37974	up	up	up	up	-	-
ENSRNOG00000017645	Mylpf	4.54084	3.68229	2.18312	14.929	-	down	-	-	-	up
ENSRNOG00000017786	Acta1	4.28193	3.23874	1.66029	23.1078	-	down	-	-	-	up
ENSRNOG00000017842	Scnn1g	0.301078	0.132211	0.0567678	0.0492236	-	down	down	-	-	-
ENSRNOG00000017897	Adam8	1.01608	3.74587	31.0712	1.1249	up	up	-	up	-	down
ENSRNOG00000018570	C1qtnf3	1.85579	1.16682	0.731989	3.90057	-	down	-	-	-	up
ENSRNOG00000019050	Ifit1	46.9788	10.2805	0.0904548	2.30109	down	down	down	down	-	up
ENSRNOG00000019183	Alox15	0.7491	2.90096	73.3316	4.68474	up	up	-	up	-	down
ENSRNOG00000019763	Mlph	0.107514	0.0647076	1.66741	1.2634	-	up	up	up	up	-
ENSRNOG00000019780	Sypl2	0.0690488	0.759503	0.0653726	0.120988	up	-	-	down	down	-
ENSRNOG00000019890	Folr2	2.7165	5.68012	145.679	28.1135	-	up	up	up	up	-
ENSRNOG00000020125	LOC100913063	0.0306054	0.346895	0.317062	0.714327	-	-	up	-	-	-
ENSRNOG00000020399	Ltb4r	0.0210378	1.05139	0.231584	0.141883	up	-	-	-	-	-
ENSRNOG00000020579	Col7a1	0.574097	1.16413	3.40497	0.478545	-	up	-	-	-	down
ENSRNOG00000020655	Ucn2	0	4.02623	1.69022	0.231972	up	up	-	-	-	down
ENSRNOG00000020733	Camp	0.282486	1.71233	0.7119	3.79428	-	-	up	-	-	up
ENSRNOG00000020805	Sost	0.0332077	0.0300302	4.0382	11.5311	-	up	up	up	up	-
ENSRNOG00000020989	Tm7sf2	30.7183	36.2603	8.05246	15.851	-	down	-	down	down	-
ENSRNOG00000021243	Siglec1	1.15397	0.57743	34.3758	7.50526	down	up	-	up	-	-
ENSRNOG00000021310	Slc36a3	0	0.011976	0.484301	0.147716	-	up	-	up	-	-
ENSRNOG00000022136	LOC685680	1.67233	0.635164	0.319468	1.35727	-	down	-	-	-	up
ENSRNOG00000022721	Clec18a	1.00595	0.267977	0.924861	0.918871	down	-	-	up	-	-
ENSRNOG00000022859	Trem1	0.170957	3.63845	6.67201	0.375165	up	up	-	-	down	down
ENSRNOG00000023068	Cd5l	0	0.0102292	0.265488	0.777891	-	up	up	up	-	-
ENSRNOG00000023209	Slamf7	0.0194518	0.0591245	0.257721	0.582124	-	-	up	-	-	-
ENSRNOG00000023214	Il20rb	0.602727	1.4229	9.91654	1.16478	-	up	-	up	-	down
ENSRNOG00000023320	Tspan1	2.18564	1.01475	0.501971	2.05328	-	down	-	-	-	up
ENSRNOG00000023531	Cldn20	1.51355	0.405079	0.281095	0.622939	-	down	-	-	-	-
ENSRNOG00000023576	RGD1305645	11.817	6.72821	6.50807	20.7613	-	-	-	-	up	up
ENSRNOG00000023614	Hsh2d	3.16088	0.795918	2.11559	2.07013	down	-	-	-	-	-
ENSRNOG00000024028	Sprr1a	0	0.270627	3.10627	0.368829	-	up	-	up	-	down
ENSRNOG00000024330	Ngp	0.156576	1.39217	0.754689	3.45665	-	up	up	-	-	up
ENSRNOG00000024620		2.11786	0.529648	1.99106	3.13813	down	-	-	up	-	-
ENSRNOG00000024848	Fga	0.0349531	0.758467	0.107549	0.0783421	up	-	-	down	down	-
ENSRNOG00000025115	Exph5	1.76424	1.08305	0.348064	0.623036	-	down	down	-	-	-
ENSRNOG00000025710	Ces5a	0.80323	0.806641	0.185988	0.56828	-	down	-	down	-	-
ENSRNOG00000026087	Igfn1	0.217817	0.161248	0.0314813	0.277891	-	down	-	down	-	up
ENSRNOG00000026235	Hk3	0.185649	2.11664	21.5646	7.40895	up	up	up	up	up	-
ENSRNOG00000026844	Lypd8	0.606431	1.21327	0.354695	0.0759667	-	-	down	-	-	-
ENSRNOG00000026902	Lyve1	3.14605	3.93441	16.9155	2.16491	-	up	-	up	-	down
ENSRNOG00000027564	Tsga10ip	0.569854	0.250034	0.106476	0.0463699	-	down	down	-	-	-
ENSRNOG00000027811	Lilrb4	0.454409	12.4971	72.9479	24.8167	up	up	up	-	-	-
ENSRNOG00000027855	Fcar	0	0.918112	0.140821	0.0113955	up	-	-	-	down	-
ENSRNOG00000028043	Cxcl3	0.48047	6.9475	0.312835	0.318577	up	-	-	down	down	-
ENSRNOG00000028108	Cytl1	3.17798	0.800812	2.28721	1.53203	down	-	down	up	-	-
ENSRNOG00000028259	Mcemp1	0.0761192	6.70923	5.62706	0.515275	up	up	-	-	down	-
ENSRNOG00000028632	Bcl2l14	0.0866189	0.0271621	1.31768	0.392207	-	up	-	up	-	-
ENSRNOG00000028707	Np4	0	3.45717	1.76299	6.25813	up	up	up	-	-	up
ENSRNOG00000028768	LOC100911495	3.76162	0.453788	1.42027	1.23978	down	-	-	-	-	-
ENSRNOG00000028814	Oasl2	32.1535	8.35265	16.1176	10.4644	down	-	down	-	-	-
ENSRNOG00000029179	Cyp2d3	1.00248	0.37337	0.31043	0.193288	-	down	down	-	-	-
ENSRNOG00000029219		0.449927	0.169164	0.0512059	0.051689	-	down	-	-	-	-
ENSRNOG00000029768	Ccl12	0.199313	7.59953	1.53193	1.29708	up	-	-	-	-	-
ENSRNOG00000030016	Robo3	0.111497	0.0252973	0.0110036	0.105578	-	down	-	-	-	up
ENSRNOG00000030021	Ccl6	2.99752	14.5046	41.7147	4.27339	up	up	-	-	-	down
ENSRNOG00000030187	Mmp12	0	0.487526	9.9308	6.09376	-	up	up	up	-	-
ENSRNOG00000030387	Kng1l1	0.0383834	2.08504	0.691637	0.371197	-	up	-	-	-	-
ENSRNOG00000030466	LOC100912642	0.0361951	0.407201	0.725596	0.931736	-	-	up	-	-	-
ENSRNOG00000030506	LOC680329	0.0965224	0.725586	6.45403	6.65385	-	-	up	-	up	-
ENSRNOG00000030642	Lilrc2	0	0.849882	0.396548	0.112941	up	up	-	-	-	-
ENSRNOG00000030808	Oas1f	0.893909	0.20269	0.349368	0.255596	down	-	down	-	-	-
ENSRNOG00000031084	Ly49s7	0.0193687	0.108761	2.29888	1.54104	-	up	up	up	up	-
ENSRNOG00000031523		1.85074	0.697375	0.581946	1.98426	-	down	-	-	-	up
ENSRNOG00000031939		1.0376	0.662891	0.28344	0.204568	-	down	down	-	-	-
ENSRNOG00000032401	H3f3c	0.626389	5.29124	45.9184	24.8349	-	up	up	up	up	-
ENSRNOG00000032626	Mmp3	0.184638	3.6459	1.22868	0.444184	up	up	-	-	-	-
ENSRNOG00000032832	Mmp10	0.0117189	0.730025	0.156463	0.0488675	up	-	-	down	down	-
ENSRNOG00000033260	LOC100911234	0.072383	0.0439104	2.15443	1.49405	-	up	up	up	up	-
ENSRNOG00000033517	LOC100360791	10.8688	5.53013	13.0224	56.4628	-	-	up	-	up	up
ENSRNOG00000033793	LOC497796	0.0438545	0.23153	7.13214	1.13595	-	up	-	up	-	-
ENSRNOG00000033879	Clec7a	0.798495	5.13863	78.3888	43.9878	up	up	up	up	up	-
ENSRNOG00000036692	Gcgr	0.288177	0.404873	12.9946	1.72069	-	up	-	up	-	down
ENSRNOG00000036703	Itgax	0.200315	3.73679	9.31893	4.36552	up	up	up	up	-	-
ENSRNOG00000037198	Usp18	32.6294	7.13015	14.1482	10.8229	down	down	down	-	-	-
ENSRNOG00000037339	Siglec10	0.0703111	0.164852	4.34374	0.670233	-	up	-	up	-	-
ENSRNOG00000037563	Cd68	3.87771	7.82297	335.807	112.746	-	up	up	up	up	-
ENSRNOG00000037744	LOC100910735	6.4395	0.950143	1.87918	1.04716	down	down	down	-	-	-
ENSRNOG00000038132	Vsig4	0.0141957	0.363524	5.60665	0.156866	up	up	-	up	-	down
ENSRNOG00000038215	LOC691037	0.111309	0.214934	7.05471	2.3784	-	up	up	up	up	-
ENSRNOG00000038776	Oscar	0.109195	0.828012	3.7051	0.513874	up	up	up	up	-	down
ENSRNOG00000042156	LOC100359747	1.61315	0.443261	0	0.24424	-	down	-	-	-	-
ENSRNOG00000042380		0.865755	0.325814	0.141066	0.373939	-	down	-	-	-	-
ENSRNOG00000042460	Hmga2	0.244896	1.4151	1.22896	0.24145	-	up	-	-	-	-
ENSRNOG00000042731	Slc25a18	39.144	18.1471	9.51876	30.785	down	down	-	down	-	up
ENSRNOG00000043416	Bcl3	1.18603	10.1219	6.99561	4.58967	up	up	up	-	down	-
ENSRNOG00000043451	Spp1	124.109	259.105	1791.49	221.965	up	up	-	up	-	down
ENSRNOG00000045581		0.0265753	0.0195313	7.23332	0.165449	-	up	-	up	-	down
ENSRNOG00000045611	LOC100911403	0.470471	1.80916	55.3496	5.01316	up	up	up	up	-	down
ENSRNOG00000045737	LOC691491	5.45689	2.63185	1.48096	1.53358	-	down	down	-	-	-
ENSRNOG00000045924	LOC100909797	22.1606	4.89756	10.2131	8.29196	down	down	down	-	-	-
ENSRNOG00000046046	Ly49i3	0.0186818	0.0495222	1.95862	0.856294	-	up	up	up	up	-
ENSRNOG00000046076	Tspan10	0.0914025	0.144485	5.90172	4.3	-	up	up	up	up	-
ENSRNOG00000046121	Igsf7	0.352968	5.37934	74.456	10.8285	up	up	-	up	-	-
ENSRNOG00000046132	LOC316935	0.375572	2.15536	0.641512	2.15485	-	-	up	-	-	up
ENSRNOG00000046142	LOC100910371	0	0.0128554	1.08211	0.15105	-	up	-	up	-	-
ENSRNOG00000046216	RGD1561778	0.268514	2.31462	14.9186	1.54382	up	up	-	up	-	down
ENSRNOG00000046261	Acp5	1.41416	2.10923	37.5817	11.85	-	up	up	up	up	down
ENSRNOG00000046452	Fcgr2b	3.60819	20.2303	60.9205	42.7705	up	up	up	up	up	down
ENSRNOG00000046621		3.79656	2.24209	2.07779	0.780245	down	down	down	-	-	-
ENSRNOG00000046683	RGD1566307	1.68811	0.110097	5.86468	5.37783	down	up	-	up	-	-
ENSRNOG00000046699	Slpi	0.307642	31.9121	26.7126	3.2244	up	up	up	-	down	-
ENSRNOG00000046734	LOC100911889	0.544659	0.365097	0.107637	0.170829	-	down	-	-	-	-
ENSRNOG00000047349	Ms4a6c	0.110569	1.84441	18.2869	5.54359	up	up	up	up	up	-
ENSRNOG00000047455		0.923372	0.386132	0.180773	0.419206	-	down	-	-	-	-
ENSRNOG00000047706	RT1-CE16	0.097667	34.5498	103.211	72.3616	-	up	up	-	-	-
ENSRNOG00000047730	Tnfsf14	0	0.257393	0.428151	0.0606232	-	up	-	-	-	down
ENSRNOG00000047746	LOC100909555	15.3558	17.3582	231.197	10.134	-	-	-	-	down	down
ENSRNOG00000047861	LOC102550797	0.789628	2.73121	0.453287	1.1246	up	-	-	down	-	-
ENSRNOG00000047932		0	0.0249878	0.576837	0.190013	-	up	-	-	-	-
ENSRNOG00000048191	LOC100909605	0.0510275	4.28785	1.54649	0.173042	up	up	-	-	down	-
ENSRNOG00000048402		0	0.428657	8.04725	13.3892	-	up	up	-	-	-
ENSRNOG00000048472	Comp	2.1647	1.90609	0.922643	7.39578	-	down	-	-	-	up
ENSRNOG00000048771	RGD1559482	0.668614	10.4017	177.322	25.8114	up	up	-	up	-	-
ENSRNOG00000048887		0.00809412	0.469812	0.0506065	0.0212269	up	-	-	down	down	-
ENSRNOG00000048951	LOC100364500	0.164128	3.62419	11.0161	6.64151	-	up	up	-	-	-
ENSRNOG00000049025	Rps6	32.3351	47.5623	4.08898	26.3604	-	down	-	down	-	-
ENSRNOG00000049282	Oas2	3.2933	0.608437	3.18445	1.50914	down	-	-	-	-	-
ENSRNOG00000049590	RT1-M2	0.022382	0	0.969185	1.83806	-	-	up	-	up	-
ENSRNOG00000049980	Nos2	0	0.514618	0.0176314	0.011627	up	-	-	down	down	-
ENSRNOG00000050024		0.561362	1.51395	46.4861	3.89371	-	up	up	up	-	down
ENSRNOG00000050792	Tnfaip6	1.88352	43.5544	13.6733	22.5768	up	up	up	down	-	-
ENSRNOG00000050998		0.130284	3.38297	4.61993	2.95341	-	up	-	-	-	-
ENSRNOG00000051017	Epb41l1	0.284728	0.0405701	0.0251094	0.0247556	-	down	down	-	-	-
Novel00062		0.604992	0.137657	0.12605	0.182408	down	down	down	-	-	-
Novel00108		0.0445854	0.19421	1.43579	1.19393	-	up	up	up	up	-
Novel00139	--	0.381706	0.176269	0.0681657	0.145187	down	down	down	-	-	-
Novel00210		2.13766	0	0.0142694	0.0215033	down	down	down	-	-	-
Novel00233		0.681184	0.169866	0.216658	0.214876	down	down	down	-	-	-
Novel00256		11.6176	6.01086	2.16024	5.96986	down	down	down	down	-	-
Novel00388		0.679352	0.157659	0	0.254645	-	down	-	-	-	-
Novel00441		0.404692	0.0993024	0.0683709	0.121581	-	down	-	-	-	-
Novel00471		0.0205432	0.0143171	0.928397	0.718562	-	up	up	up	up	-
Novel00476		0.0219435	0.402254	1.49057	2.04023	-	up	up	-	-	-
Novel00577		4.27133	1.8003	0.593271	0.473275	-	down	down	-	-	-
Novel00598		0.00983583	0.861413	0.380667	0.0950749	up	up	-	-	down	-
Novel00602		0.439957	0.0284767	0.333236	0.167641	down	-	-	up	-	-
Novel00738		1.95721	0.315581	2.45875	1.05044	down	-	-	-	-	-
Novel00794		0.554501	0.12865	0.0991338	0.176906	-	down	-	-	-	-
Novel00795		0.680408	0.547913	0.140639	0.387778	-	down	-	-	-	-
Novel00802		1.41401	0.911052	0.347267	0.411412	-	down	down	-	-	-
Novel00815		1.04952	0.55938	0.490615	0.315026	-	down	down	-	-	-
Novel00828		0.0813586	0.0348449	2.36121	0.605087	-	up	up	up	up	-
Novel00862		0.525201	0.342923	0.0604412	0.23658	-	down	-	down	-	up
Novel00964		0	0.040917	0.996141	0.311141	-	up	-	up	-	-
Novel00973		0.0913407	0.0215489	0.486247	0.469155	-	up	-	up	-	-
Novel01084		4.03728	1.1308	1.34771	0.616289	-	-	down	-	-	-
Novel01376		0	0	2.33756	0.258094	-	up	up	up	up	down
Novel01392		1.60545	0.399524	0.37428	1.04448	-	down	-	-	-	-
Novel01582		0.658046	0.255646	0.0856687	0.213222	-	down	down	-	-	-
Novel01603		5.50495	3.30327	0.981769	2.1742	down	down	down	down	-	-
Novel01637		3.9524	87.794	7.07159	4.90242	up	-	-	down	down	-
Novel01655		0.71703	0.586897	0.240456	0.177444	-	down	down	-	-	-
Novel01740		0	0.0773203	0.627427	0.0309969	-	up	-	up	-	down
Novel01844		0.575233	0.71951	6.77048	0.794297	-	up	-	up	-	down
Novel01959		0.0812561	0.0962969	2.12863	0.65926	-	up	up	up	up	-
Novel02008		3.62845	2.68655	0.959377	0.934984	-	down	down	down	down	-
