# Supplementary material for: Transcriptome profile of rat genes in injured spinal cord at different stages by RNA-sequencing
Source: BMC Genomics. 2017 Feb 15;18:173. doi: 10.1186/s12864-017-3532-x (PMC5312572; doi:10.1186/s12864-017-3532-x)
Supplement: Additional file 3: Table S3. — The list of gene IDs in 8 subclusters for K-means clustering of DEGs. (XLSX 360 kb) [file 12864_2017_3532_MOESM3_ESM.xlsx]

## Sheet: subcluster_1
Gene_id	RGD Symbol	Interpro Description
ENSRNOG00000000007	Gad1	Aminotransferase class V domain||Aromatic amino acid beta-eliminating lyase/threonine aldolase||Pyridoxal phosphate-dependent decarboxylase||Pyridoxal phosphate-dependent transferase
ENSRNOG00000000010	Cbln1	Complement C1q protein||Tumour necrosis factor-like domain
ENSRNOG00000000029	Myh11	HR1 rho-binding repeat||IQ motif, EF-hand binding site||Myosin head, motor domain||Myosin tail||Myosin, N-terminal, SH3-like||P-loop containing nucleoside triphosphate hydrolase||Prefoldin||t-SNARE
ENSRNOG00000000033	Tmcc2	Predicted transmembrane/coiled-coil 2 protein||t-SNARE
ENSRNOG00000000036	Klhdc8a	Kelch repeat type 1
ENSRNOG00000000054	Abhd8	Alpha/Beta hydrolase fold||Alpha/beta hydrolase fold-1||Epoxide hydrolase-like
ENSRNOG00000000060	Cplx1	Synaphin
ENSRNOG00000000091	Smad9	Interferon regulatory factor-3||MAD homology 1, Dwarfin-type||MAD homology, MH1||SMAD domain, Dwarfin-type||SMAD/FHA domain
ENSRNOG00000000105	Cplx2	Synaphin
ENSRNOG00000000113	Elac1	Beta-lactamase-like||Ribonuclease Z/BN
ENSRNOG00000000145	Pik3r3	PI3 kinase, P85 regulatory subunit||SH2 domain
ENSRNOG00000000146	Nebl	Nebulin repeat
ENSRNOG00000000147	Mast2	Microtubule-associated serine/threonine-protein kinase, domain||Microtubule-associated serine/threonine-protein kinase, pre-PK domain||PDZ domain||Protein kinase domain||Protein kinase-like domain||Serine-threonine/tyrosine-protein kinase catalytic domain||Serine/threonine/dual specificity protein kinase, catalytic domain||Tyrosine-protein kinase, catalytic domain
ENSRNOG00000000151	Ldlrap1	PTB/PI domain||Tensin phosphotyrosine-binding domain
ENSRNOG00000000175	Mier2	ELM2 domain||Homeodomain-like||SANT/Myb domain
ENSRNOG00000000186	Tst	Rhodanese-like domain
ENSRNOG00000000231	Kctd17	BTB/POZ fold||BTB/POZ-like||Potassium channel tetramerisation-type BTB domain
ENSRNOG00000000245	Slc16a6	Major facilitator superfamily||Major facilitator superfamily domain||Major facilitator superfamily domain, general substrate transporter
ENSRNOG00000000246	Amz2	Peptidase M54, archaemetzincin
ENSRNOG00000000257	Smpd3	Endonuclease/exonuclease/phosphatase
ENSRNOG00000000274	Phyhipl	Fibronectin, type III
ENSRNOG00000000277	Tet1	Zinc finger, CXXC-type
ENSRNOG00000000316	Sobp	-
ENSRNOG00000000395	LOC606294	KIF-1 binding protein
ENSRNOG00000000408	Gopc	PDZ domain
ENSRNOG00000000437	Agpat1	1-acyl-sn-glycerol-3-phosphate acyltransferase||Phospholipid/glycerol acyltransferase
ENSRNOG00000000463	Col11a2	Collagen triple helix repeat||Concanavalin A-like lectin/glucanases superfamily||Fibrillar collagen, C-terminal||Fibrinogen, alpha/beta/gamma chain, C-terminal globular domain||Laminin G domain
ENSRNOG00000000473	Pfdn6	Prefoldin||Prefoldin beta-like
ENSRNOG00000000483	Syngap1	C2 domain||Pleckstrin homology domain||Protein of unknown function DUF3498||Ras GTPase-activating protein||Rho GTPase activation protein
ENSRNOG00000000522	Cpne5	C2 domain||Copine||von Willebrand factor, type A
ENSRNOG00000000534
ENSRNOG00000000546	Nt5dc1	HAD-like domain||HAD-superfamily hydrolase, subfamily IG, 5'-nucleotidase
ENSRNOG00000000547	Tspyl4	Nucleosome assembly protein (NAP)
ENSRNOG00000000558	Ppa1	Inorganic pyrophosphatase
ENSRNOG00000000567	Unc5b	Death domain||Death-like domain||Immunoglobulin I-set||Immunoglobulin subtype||Immunoglobulin subtype 2||Immunoglobulin-like domain||Thrombospondin, type 1 repeat||ZU5 domain
ENSRNOG00000000573	Spock2	Kazal domain||SPARC/Testican, calcium-binding domain||Thyroglobulin type-1
ENSRNOG00000000593	Rev3l	DNA-directed DNA polymerase, family B||DNA-directed DNA polymerase, family B, exonuclease domain||DNA-directed DNA polymerase, family B, multifunctional domain||Ribonuclease H-like domain
ENSRNOG00000000606	Pcdh15	Cadherin||Cadherin-like
ENSRNOG00000000638	Zfp365	-
ENSRNOG00000000660	Asphd2	Arginine/Asparagine/Proline hydroxylase
ENSRNOG00000000661	Hps4	-
ENSRNOG00000000693	Svop	General substrate transporter||Major facilitator superfamily||Major facilitator superfamily domain||Major facilitator superfamily domain, general substrate transporter
ENSRNOG00000000694	Dao	FAD dependent oxidoreductase
ENSRNOG00000000705
ENSRNOG00000000708	Sgsm1	RUN||Rab-GTPase-TBC domain
ENSRNOG00000000774	Gabbr1	Extracellular ligand-binding receptor||GPCR, family 3, C-terminal||GPCR, family 3, gamma-aminobutyric acid receptor, type B1||Periplasmic binding protein-like I||Sushi/SCR/CCP
ENSRNOG00000000775	Mog	Immunoglobulin I-set||Immunoglobulin V-set domain||Immunoglobulin V-set, subgroup||Immunoglobulin subtype||Immunoglobulin-like domain||Myelin-oligodendrocyte glycoprotein
ENSRNOG00000000777	RT1-S3	Immunoglobulin C1-set||Immunoglobulin-like domain||MHC class I alpha chain||MHC class I alpha chain, alpha1 alpha2 domains||MHC classes I/II-like antigen recognition protein
ENSRNOG00000000787
ENSRNOG00000000795	RT1-N3	Immunoglobulin C1-set||Immunoglobulin-like domain||MHC class I alpha chain||MHC class I alpha chain, alpha1 alpha2 domains||MHC classes I/II-like antigen recognition protein
ENSRNOG00000000812	RGD1302996	Protein of unknown function DUF2358
ENSRNOG00000000840	Atp6v1g2	Vacuolar (H+)-ATPase G subunit
ENSRNOG00000000845	Abhd16a	Alpha/Beta hydrolase fold||Alpha/beta hydrolase fold-1
ENSRNOG00000000860	Vwa7	von Willebrand factor, type A
ENSRNOG00000000867	Vars	Aminoacyl-tRNA synthetase, class 1a, anticodon-binding||Aminoacyl-tRNA synthetase, class Ia||Glutathione S-transferase, C-terminal||Glutathione S-transferase, C-terminal-like||Glutathione S-transferase, N-terminal||Methionyl/Leucyl tRNA synthetase||Valine-tRNA ligase||Valyl/Leucyl/Isoleucyl-tRNA synthetase, anticodon-binding||Valyl/Leucyl/Isoleucyl-tRNA synthetase, editing domain||tRNA-binding arm
ENSRNOG00000000879	Slc9a6	Cation/H+ exchanger||Na+/H+ exchanger||Na+/H+ exchanger, isoform 6 (NHE6)
ENSRNOG00000000885	Auts2	Autism susceptibility gene 2 protein
ENSRNOG00000000894	Fry	-
ENSRNOG00000000924	Slc7a1	Amino acid permease/ SLC12A domain||Amino acid/polyamine transporter I||Cationic amino acid transport permease
ENSRNOG00000000949	Flt3	Immunoglobulin||Immunoglobulin subtype||Immunoglobulin-like domain||Protein kinase domain||Protein kinase-like domain||Serine-threonine/tyrosine-protein kinase catalytic domain||Serine/threonine/dual specificity protein kinase, catalytic domain||Tyrosine-protein kinase, catalytic domain
ENSRNOG00000000961	Glt1d1	Glycosyl transferase, family 1
ENSRNOG00000000977	Pnpla6	Acyl transferase/acyl hydrolase/lysophospholipase||Cyclic nucleotide-binding domain||Cyclic nucleotide-binding-like||Patatin/Phospholipase A2-related
ENSRNOG00000000986	Camsap3	CKK domain||Calmodulin-regulated spectrin-associated protein, CH domain||Calponin homology domain||Nuclear hormone receptor, ligand-binding||PRC-barrel-like
ENSRNOG00000001004	Ncor2	Homeodomain-like||Myb-like domain||SANT/Myb domain
ENSRNOG00000001034	Evi5l	-
ENSRNOG00000001036	Rsph10b	MORN motif
ENSRNOG00000001072	Cers4	Homeobox domain||Homeodomain-like||Longevity assurance, LAG1/LAC1||Major facilitator superfamily domain, general substrate transporter||TRAM/LAG1/CLN8 homology domain
ENSRNOG00000001082	Abcb9	AAA+ ATPase domain||ABC transporter type 1, transmembrane domain||ABC transporter, ABCB2||ABC transporter, transmembrane domain||ABC transporter-like||P-loop containing nucleoside triphosphate hydrolase
ENSRNOG00000001091	Hip1r	AP180 N-terminal homology (ANTH) domain||ENTH/VHS||Epsin domain, N-terminal||Epsin-like, N-terminal||I/LWEQ domain
ENSRNOG00000001098	Pds5b	Armadillo-type fold
ENSRNOG00000001113	Mmd2	Hly-III-related||HylII||S-adenosyl-L-methionine-dependent methyltransferase-like
ENSRNOG00000001115	Slc29a4	Equilibrative nucleoside transporter||Major facilitator superfamily domain, general substrate transporter
ENSRNOG00000001117	LOC100909844	F-box domain
ENSRNOG00000001124	Rnft2	Zinc finger, C3HC4 RING-type||Zinc finger, RING-type
ENSRNOG00000001129	Fbxo21	Hemimethylated DNA-binding domain
ENSRNOG00000001130	Nos1	FAD-binding, type 1||Flavodoxin||Flavodoxin/nitric oxide synthase||Flavoprotein pyridine nucleotide cytochrome reductase||Flavoprotein-like||Nitric oxide synthase, N-terminal||Nitric-oxide synthase, eukaryote||Oxidoreductase FAD/NAD(P)-binding||PDZ domain||Riboflavin synthase-like beta-barrel
ENSRNOG00000001152	Glp1r	GPCR, family 2, extracellular hormone receptor domain||GPCR, family 2, glucagon-like peptide-1 receptor||GPCR, family 2, glucagon-like peptide-1/glucagon receptor||GPCR, family 2, secretin-like||GPCR, family 2-like
ENSRNOG00000001156	Msi1	RNA recognition motif domain
ENSRNOG00000001173	Cabp1	EF-hand domain
ENSRNOG00000001185	RGD1311899	-
ENSRNOG00000001198	Fam222a	-
ENSRNOG00000001205	Agpat3	Phospholipid/glycerol acyltransferase
ENSRNOG00000001215	RGD1309594	-
ENSRNOG00000001237	Cabin1	MEF2 binding||Tetratricopeptide repeat||Tetratricopeptide repeat-containing domain
ENSRNOG00000001245	Pcbp3	K Homology domain||K Homology domain, type 1||K Homology domain, type 2
ENSRNOG00000001256	Atxn2	Ataxin-2, C-terminal||Like-Sm (LSM) domain||LsmAD domain
ENSRNOG00000001259	Cux2	CUT domain||Homeobox domain||Homeodomain-like||Lambda repressor-like, DNA-binding domain||Prefoldin
ENSRNOG00000001261	Ftcd	Cyclodeaminase/cyclohydrolase||Formiminotransferas, N- and C-terminal subdomains||Formiminotransferase catalytic domain||Formiminotransferase, C-terminal subdomain||Formiminotransferase, N-terminal subdomain
ENSRNOG00000001276	Pcnt	Ferritin-like superfamily||Pericentrin/AKAP-450 centrosomal targeting domain
ENSRNOG00000001284	Uncx	Homeobox domain||Homeodomain-like
ENSRNOG00000001285	Atp2a2	Calcium-transporting P-type ATPase, subfamily IIA, SERCA-type||Cation-transporting P-type ATPase||Cation-transporting P-type ATPase, C-terminal||Cation-transporting P-type ATPase, N-terminal||HAD-like domain||P-type ATPase, A domain||P-type ATPase, cytoplasmic domain N
ENSRNOG00000001291	Adap1	Arf GTPase activating protein||Pleckstrin homology domain
ENSRNOG00000001304	Bcr	C2 domain||Dbl homology (DH) domain||Pleckstrin homology domain||Rho GTPase activation protein||Rho GTPase-activating protein domain
ENSRNOG00000001309	Camkk2	Protein kinase domain||Protein kinase-like domain||Serine-threonine/tyrosine-protein kinase catalytic domain||Serine/threonine/dual specificity protein kinase, catalytic domain||Tyrosine-protein kinase, catalytic domain
ENSRNOG00000001311	Rab36	Gtr1/RagA G protein||Mitochondrial Rho-like||P-loop containing nucleoside triphosphate hydrolase||Ran GTPase||Small GTP-binding protein domain||Small GTPase superfamily||Small GTPase superfamily, ARF/SAR type||Small GTPase superfamily, Rab type||Small GTPase superfamily, Ras type||Small GTPase superfamily, Rho type
ENSRNOG00000001313	Gnaz	Fungal G-protein, alpha subunit||G protein alpha subunit, helical insertion||G-protein alpha subunit, group I||Guanine nucleotide binding protein (G-protein), alpha subunit||P-loop containing nucleoside triphosphate hydrolase||Small GTPase superfamily, ARF/SAR type
ENSRNOG00000001329	Gjc3	Connexin||Connexin, N-terminal||Gap junction protein, cysteine-rich domain
ENSRNOG00000001343	Bcl7a	BCL7
ENSRNOG00000001350	Naa25	N-acetyltransferase B complex, non-catalytic subunit||Tetratricopeptide repeat-containing domain
ENSRNOG00000001352	Hectd4	Concanavalin A-like lectin/glucanases superfamily||HECT
ENSRNOG00000001369	Oas1a	2'-5'-oligoadenylate synthetase 1, domain 2/C-terminal||2-5-oligoadenylate synthetase, N-terminal||Nucleotidyl transferase domain
ENSRNOG00000001370	Oas1h	2'-5'-oligoadenylate synthetase 1, domain 2/C-terminal||2-5-oligoadenylate synthetase, N-terminal
ENSRNOG00000001392	Lhx5	Homeobox domain||Homeodomain-like||Zinc finger, LIM-type
ENSRNOG00000001408	Actl6b	Actin-related protein
ENSRNOG00000001436	Ywhag	14-3-3 domain||14-3-3 protein
ENSRNOG00000001439	Srrm3	mRNA splicing factor, Cwf21
ENSRNOG00000001440	Mdh2	L-lactate/malate dehydrogenase||Lactate dehydrogenase/glycoside hydrolase, family 4, C-terminal||Lactate/malate dehydrogenase, C-terminal||Lactate/malate dehydrogenase, N-terminal||Malate dehydrogenase, type 1
ENSRNOG00000001448	Hip1	AP180 N-terminal homology (ANTH) domain||Armadillo-type fold||ENTH/VHS||Epsin domain, N-terminal||Epsin-like, N-terminal||I/LWEQ domain
ENSRNOG00000001449	Pom121	-
ENSRNOG00000001470	Limk1	Lipopolysaccharide kinase||PDZ domain||Protein kinase domain||Protein kinase-like domain||Serine-threonine/tyrosine-protein kinase catalytic domain||Serine/threonine/dual specificity protein kinase, catalytic domain||Tyrosine-protein kinase, catalytic domain||Zinc finger, LIM-type
ENSRNOG00000001487	Fam120b	PIN domain-like
ENSRNOG00000001492	Slc8a2	Na-Ca exchanger/integrin-beta4||Sodium/calcium exchanger membrane region||Sodium/calcium exchanger protein
ENSRNOG00000001493	Kptn	-
ENSRNOG00000001494	Napa	NSF attachment protein
ENSRNOG00000001506	Tmem35	-
ENSRNOG00000001516	Rapgef4	Cyclic nucleotide-binding domain||Cyclic nucleotide-binding-like||Ras guanine nucleotide exchange factor domain||Ras guanine-nucleotide exchange factors catalytic domain||Ras-association||Ras-like guanine nucleotide exchange factor, N-terminal||Ubiquitin-related domain||cAMP/cGMP-dependent protein kinase
ENSRNOG00000001544	Cyyr1	Cysteine and tyrosine-rich protein 1
ENSRNOG00000001554	RGD1563888	EURL protein
ENSRNOG00000001572	Hoxd1	Homeobox domain||Homeodomain, metazoa||Homeodomain-like
ENSRNOG00000001575	Grik1	Extracellular ligand-binding receptor||Extracellular solute-binding protein, family 3||Glutamate receptor, L-glutamate/glycine-binding||Ionotropic glutamate receptor||NMDA receptor||Periplasmic binding protein-like I
ENSRNOG00000001577	Hoxd3	Homeobox domain||Homeodomain, metazoa||Homeodomain-like
ENSRNOG00000001578	Hoxd4	Homeobox domain||Homeobox protein, antennapedia type||Homeodomain, metazoa||Homeodomain-like
ENSRNOG00000001608	Nxpe3	Filamin/ABP280 repeat-like||Immunoglobulin E-set||Neurexophilin/NXPE
ENSRNOG00000001609	Cep97	IQ motif, EF-hand binding site||Leucine-rich repeat||P-loop containing nucleoside triphosphate hydrolase
ENSRNOG00000001613	Zbtb11	BTB/POZ||BTB/POZ fold||BTB/POZ-like||Zinc finger, C2H2||Zinc finger, C2H2-like
ENSRNOG00000001621	C2cd2	C2 domain
ENSRNOG00000001628	Pcp4	-
ENSRNOG00000001682	Ttc3	Death-like domain||Tetratricopeptide repeat||Tetratricopeptide repeat-containing domain||Zinc finger, C3HC4 RING-type||Zinc finger, RING-type
ENSRNOG00000001700	Dfnb31	PDZ domain
ENSRNOG00000001706	Kalrn	CRAL-TRIO domain||Dbl homology (DH) domain||Fibronectin, type III||Immunoglobulin I-set||Immunoglobulin V-set domain||Immunoglobulin subtype||Immunoglobulin subtype 2||Immunoglobulin-like domain||Pleckstrin homology domain||Protein kinase domain||Protein kinase-like domain||SH3 domain||Serine-threonine/tyrosine-protein kinase catalytic domain||Serine/threonine/dual specificity protein kinase, cat…
ENSRNOG00000001711	Hrasls	LRAT-like domain
ENSRNOG00000001714	Atp13a4	Cation-transporting P-type ATPase||Cation-transporting P-type ATPase, N-terminal||Cation-transporting P-type ATPase, subfamily V||HAD-like domain||P-type ATPase, A domain||P-type ATPase, cytoplasmic domain N
ENSRNOG00000001717	Opa1	Dynamin superfamily||Dynamin, GTPase domain||P-loop containing nucleoside triphosphate hydrolase
ENSRNOG00000001742	Clcn2	CBS domain||Chloride channel ClC-2||Chloride channel, core||Chloride channel, voltage gated
ENSRNOG00000001753	Fbxo45	B30.2/SPRY domain||Concanavalin A-like lectin/glucanases superfamily||SPRY domain
ENSRNOG00000001769	Tnk2	Cdc42 binding domain like||EGFR receptor inhibitor Mig-6||Protein kinase domain||Protein kinase-like domain||SH3 domain||Serine-threonine/tyrosine-protein kinase catalytic domain||Serine/threonine/dual specificity protein kinase, catalytic domain||Sterile alpha motif/pointed domain||Tyrosine-protein kinase, catalytic domain||UBA-like||Ubiquitin-associated domain/translation elongation factor EF-T…
ENSRNOG00000001773	Senp2	Peptidase C48, SUMO/Sentrin/Ubl1
ENSRNOG00000001777
ENSRNOG00000001781	Lmln	Peptidase M8, leishmanolysin
ENSRNOG00000001813	Dnm1l	Dynamin GTPase effector||Dynamin central domain||Dynamin superfamily||Dynamin, GTPase domain||P-loop containing nucleoside triphosphate hydrolase
ENSRNOG00000001825
ENSRNOG00000001837	Sst	Somatostatin||Somatostatin/Cortistatin, C-terminal
ENSRNOG00000001866	Pi4ka	Armadillo-type fold||Phosphatidylinositol 3-/4-kinase, catalytic domain||Phosphoinositide 3-kinase, accessory (PIK) domain||Protein kinase-like domain
ENSRNOG00000001873	P2rx6	P2X purinoreceptor||P2X6 purinoceptor
ENSRNOG00000001874	Slc7a4	Amino acid permease/ SLC12A domain||Amino acid/polyamine transporter I
ENSRNOG00000001888	Arvcf	Armadillo||Armadillo-type fold
ENSRNOG00000001931	Fgf12	Cytokine, IL-1-like||Fibroblast growth factor family||IL-1 family/FGF family
ENSRNOG00000001956	Dzip3	Zinc finger, C3HC4 RING-type||Zinc finger, RING-type
ENSRNOG00000002013	Sidt1	-
ENSRNOG00000002026	Dnajc28	DnaJ domain||DnaJ homologue, subfamily C, member 28, conserved domain
ENSRNOG00000002028	Tmem50b	Uncharacterised protein family UPF0220
ENSRNOG00000002035	Paqr3	Hly-III-related
ENSRNOG00000002051	Synj1	Domain of unknown function DUF1866||Endonuclease/exonuclease/phosphatase||Inositol polyphosphate-related phosphatase||RNA recognition motif domain||Synaptojanin, N-terminal
ENSRNOG00000002053	Fras1	Epidermal growth factor-like domain||Furin-like repeat||Insulin-like growth factor binding protein, N-terminal||Na-Ca exchanger/integrin-beta4||VWC out||von Willebrand factor, type C
ENSRNOG00000002079	Mapk10	Lipopolysaccharide kinase||Mitogen-activated protein (MAP) kinase, JNK||Protein kinase domain||Protein kinase-like domain||Serine-threonine/tyrosine-protein kinase catalytic domain||Serine/threonine/dual specificity protein kinase, catalytic domain||Tyrosine-protein kinase, catalytic domain
ENSRNOG00000002097	Rasl11b	Ferrous iron transport protein B, N-terminal||Mitochondrial Rho-like||P-loop containing nucleoside triphosphate hydrolase||Small GTP-binding protein domain||Small GTPase superfamily||Small GTPase superfamily, Rab type||Small GTPase superfamily, Ras type||Small GTPase superfamily, Rho type
ENSRNOG00000002099	Wdfy3	Armadillo-type fold||BEACH domain||Concanavalin A-like lectin/glucanases superfamily||Cyclin-like||FYVE zinc finger||WD40 repeat||WD40-repeat-containing domain||Zinc finger, FYVE-related||Zinc finger, FYVE/PHD-type
ENSRNOG00000002106	Usp46	Peptidase C19, ubiquitin carboxyl-terminal hydrolase||Ubiquitin carboxyl-terminal hydrolase-like domain
ENSRNOG00000002126	Ncam2	Fibronectin, type III||Immunoglobulin||Immunoglobulin I-set||Immunoglobulin V-set domain||Immunoglobulin V-set, subgroup||Immunoglobulin subtype||Immunoglobulin subtype 2||Immunoglobulin-like domain||Neural cell adhesion
ENSRNOG00000002139	RGD1311575	Tropomyosin
ENSRNOG00000002142	Cds1	Phosphatidate cytidylyltransferase||Phosphatidate cytidylyltransferase, eukaryota
ENSRNOG00000002145	Tmprss7	CUB domain||Low-density lipoprotein (LDL) receptor class A repeat||Peptidase S1||Peptidase S1A, chymotrypsin-type||SEA domain||Trypsin-like cysteine/serine peptidase domain
ENSRNOG00000002151	Tagln3	Calponin homology domain||Calponin repeat||Smooth muscle protein/calponin
ENSRNOG00000002152	Dcun1d4	Potentiating neddylation domain
ENSRNOG00000002159	Agpat9	Phospholipid/glycerol acyltransferase
ENSRNOG00000002171	Phldb2	Pleckstrin homology domain
ENSRNOG00000002190	LOC364157	P-loop containing nucleoside triphosphate hydrolase||WD40 repeat||WD40-repeat-containing domain
ENSRNOG00000002205	Ociad1	Ovarian carcinoma immunoreactive antigen
ENSRNOG00000002214	Klhl8	BTB/Kelch-associated||BTB/POZ||BTB/POZ fold||BTB/POZ-like||Kelch repeat type 1||Kelch repeat type 2||Kelch-like protein, gigaxonin type
ENSRNOG00000002229	Adcy5	Adenylate cyclase-like||Adenylyl cyclase class-3/4/guanylyl cyclase||Nucleotide cyclase
ENSRNOG00000002248	Fryl	Armadillo-type fold
ENSRNOG00000002258	Tmem150c	Frag1/DRAM/Sfk1
ENSRNOG00000002262	Enoph1	Enolase-phosphatase E1||HAD hydrolase, subfamily IA||HAD-like domain
ENSRNOG00000002303	Kcnj12	Immunoglobulin E-set||Potassium channel, inwardly rectifying, Kir||Potassium channel, inwardly rectifying, Kir, N-terminal||Potassium channel, inwardly rectifying, Kir2.2
ENSRNOG00000002314	Marf1	Limkain b1, conserved domain||NYN domain, limkain-b1-type||RNA recognition motif domain
ENSRNOG00000002318	Limch1	Calponin||Calponin homology domain||Zinc finger, LIM-type
ENSRNOG00000002336	Gabra4	Gamma-aminobutyric acid A receptor/Glycine receptor alpha||Gamma-aminobutyric-acid A receptor, alpha 4 subunit||Gamma-aminobutyric-acid A receptor, alpha subunit||Gamma-aminobutyric-acid A receptor, gamma subunit||Neurotransmitter-gated ion-channel||Neurotransmitter-gated ion-channel ligand-binding||Neurotransmitter-gated ion-channel transmembrane domain
ENSRNOG00000002338	Dgke	Diacylglycerol kinase, accessory domain||Diacylglycerol kinase, catalytic domain||Protein kinase C-like, phorbol ester/diacylglycerol-binding domain
ENSRNOG00000002339	Mark1	KA1 domain/Ssp2 C-terminal domain||Kinase associated domain 1 (KA1)||Protein kinase domain||Protein kinase-like domain||Serine-threonine/tyrosine-protein kinase catalytic domain||Serine/threonine/dual specificity protein kinase, catalytic domain||Tyrosine-protein kinase, catalytic domain||UBA-like||Ubiquitin-associated domain/translation elongation factor EF-Ts, N-terminal||Ubiquitin-associated/t…
ENSRNOG00000002345	Rasgef1b	Ras guanine nucleotide exchange factor domain||Ras guanine-nucleotide exchange factors catalytic domain||Ras-like guanine nucleotide exchange factor, N-terminal
ENSRNOG00000002349	Gabra2	Gamma-aminobutyric acid A receptor/Glycine receptor alpha||Gamma-aminobutyric-acid A receptor, alpha 2 subunit||Gamma-aminobutyric-acid A receptor, alpha subunit||Gamma-aminobutyric-acid A receptor, gamma subunit||Neurotransmitter-gated ion-channel||Neurotransmitter-gated ion-channel ligand-binding||Neurotransmitter-gated ion-channel transmembrane domain
ENSRNOG00000002360	Gabrg1	Gamma-aminobutyric acid A receptor/Glycine receptor alpha||Gamma-aminobutyric-acid A receptor, alpha subunit||Gamma-aminobutyric-acid A receptor, gamma 1 subunit||Gamma-aminobutyric-acid A receptor, gamma subunit||Neurotransmitter-gated ion-channel||Neurotransmitter-gated ion-channel ligand-binding||Neurotransmitter-gated ion-channel transmembrane domain
ENSRNOG00000002364	Rnf112	Guanylate-binding protein, N-terminal||P-loop containing nucleoside triphosphate hydrolase||Zinc finger, RING-type
ENSRNOG00000002365	Itm2a	BRICHOS domain
ENSRNOG00000002369	Rgs8	Regulator of G protein signalling domain||Regulator of G protein signalling superfamily
ENSRNOG00000002376	Clasp1	Armadillo-type fold||CLASP N-terminal domain||HEAT||HEAT, type 2
ENSRNOG00000002397	Slc30a10	Cation efflux protein
ENSRNOG00000002414	Tfcp2l1	CP2 transcription factor||Sterile alpha motif/pointed domain
ENSRNOG00000002419	Plp1	Myelin proteolipid protein PLP
ENSRNOG00000002456	Hlf	Basic-leucine zipper domain
ENSRNOG00000002458	Cox11	Cytochrome c oxidase assembly protein CtaG/Cox11||Cytochrome c oxidase assembly protein CtaG/Cox11, domain
ENSRNOG00000002506	Cdkl2	Protein kinase domain||Protein kinase-like domain||Serine-threonine/tyrosine-protein kinase catalytic domain||Serine/threonine/dual specificity protein kinase, catalytic domain||Tyrosine-protein kinase, catalytic domain
ENSRNOG00000002516	Mtm1	GRAM domain||Myotubularin-like phosphatase domain||Protein-tyrosine phosphatase, catalytic||Protein-tyrosine phosphatase-like
ENSRNOG00000002523	Epn2	AP180 N-terminal homology (ANTH) domain||ENTH/VHS||Epsin domain, N-terminal||Epsin-like, N-terminal||Ubiquitin interacting motif
ENSRNOG00000002524	Gpr37	G protein-coupled receptor 37 orphan||G protein-coupled receptor, rhodopsin-like||GPCR, rhodopsin-like, 7TM
ENSRNOG00000002537	Wnk3	Protein kinase domain||Protein kinase-like domain||Serine-threonine/tyrosine-protein kinase catalytic domain||Serine/threonine-protein kinase OSR1/WNK, CCT domain||Serine/threonine/dual specificity protein kinase, catalytic domain||Tyrosine-protein kinase, catalytic domain
ENSRNOG00000002544	Kifap3	Armadillo||Armadillo-type fold
ENSRNOG00000002572	Cacybp	CS domain||HSP20-like chaperone||SGS||Siah interacting protein, N-terminal
ENSRNOG00000002588	Clec16a	-
ENSRNOG00000002592	Rps6ka6	AGC-kinase, C-terminal||Protein kinase domain||Protein kinase, C-terminal||Protein kinase-like domain||Ribosomal protein S6 kinase II||Serine-threonine/tyrosine-protein kinase catalytic domain||Serine/threonine/dual specificity protein kinase, catalytic domain||Tyrosine-protein kinase, catalytic domain
ENSRNOG00000002595	Dpp10	Alpha/Beta hydrolase fold||Peptidase S9, prolyl oligopeptidase, catalytic domain||Peptidase S9B, dipeptidylpeptidase IV N-terminal
ENSRNOG00000002607	Sox9	High mobility group box domain||Sox developmental protein N-terminal
ENSRNOG00000002626	Ca10	Alpha carbonic anhydrase
ENSRNOG00000002635	Dexi	Dexamethasone-induced protein
ENSRNOG00000002636	Abat	4-aminobutyrate aminotransferase, eukaryotic||Aminotransferase class-III||Pyridoxal phosphate-dependent transferase
ENSRNOG00000002652	Rap1gap2	Rap GTPase activating protein domain
ENSRNOG00000002653	Kcnk2	Two pore domain potassium channel||Two pore domain potassium channel domain||Two pore domain potassium channel, TASK family||Two pore domain potassium channel, TRAAK||Two pore domain potassium channel, TREK
ENSRNOG00000002654	FAM120C	-
ENSRNOG00000002737	Sh3bp5l	SH3-binding 5
ENSRNOG00000002755	Pafah1b1	Dynein regulator LIS1||G-protein beta WD-40 repeat||LisH dimerisation motif||LisH dimerisation motif, subgroup||WD40 repeat||WD40-repeat-containing domain
ENSRNOG00000002767	Dlg3	Disks large 1||Guanylate kinase-like||Guanylate kinase/L-type calcium channel beta subunit||Membrane-associated guanylate kinase (MAGUK), PEST domain, N-terminal||P-loop containing nucleoside triphosphate hydrolase||PDZ domain||PDZ-associated domain of NMDA receptors||SH3 domain||Variant SH3 domain
ENSRNOG00000002773	Rgs4	Regulator of G protein signalling domain||Regulator of G protein signalling superfamily
ENSRNOG00000002793	Sstr2	7TM GPCR, olfactory receptor/chemoreceptor Srsx||7TM GPCR, serpentine receptor class v (Srv)||7TM GPCR, serpentine receptor class x (Srx)||G protein-coupled receptor, rhodopsin-like||GPCR, rhodopsin-like, 7TM||Neuropeptide B/W receptor family||Neuropeptide Y receptor family||Opioid receptor||Somatostatin receptor 2||Somatostatin receptor 5||Somatostatin receptor family
ENSRNOG00000002800	Gdpd2	PLC-like phosphodiesterase, TIM beta/alpha-barrel domain
ENSRNOG00000002812	Lhx1	Homeobox domain||Homeodomain-like||Zinc finger, LIM-type
ENSRNOG00000002821	Phlpp1	Leucine-rich repeat||Leucine-rich repeat, typical subtype||Pleckstrin homology domain||Protein phosphatase 2C (PP2C)-like domain
ENSRNOG00000002823	Mapk9	Lipopolysaccharide kinase||Mitogen-activated protein (MAP) kinase, JNK||Protein kinase domain||Protein kinase-like domain||Serine-threonine/tyrosine-protein kinase catalytic domain||Serine/threonine/dual specificity protein kinase, catalytic domain||Tyrosine-protein kinase, catalytic domain
ENSRNOG00000002826	Hsd17b7	Glucose/ribitol dehydrogenase||Polyketide synthase, KR||Short-chain dehydrogenase/reductase SDR
ENSRNOG00000002827	Rbfox1	Fox-1 C-terminal domain||RNA binding protein Fox-1||RNA recognition motif domain
ENSRNOG00000002828	Tob1	Anti-proliferative protein
ENSRNOG00000002831	Wfikkn2	Immunoglobulin I-set||Immunoglobulin V-set domain||Immunoglobulin subtype||Immunoglobulin subtype 2||Immunoglobulin-like domain||Kazal domain||Netrin domain||Netrin module, non-TIMP type||Proteinase inhibitor I2, Kunitz metazoa||Tissue inhibitor of metalloproteinases-like, OB-fold||Whey acidic protein-type 4-disulphide core
ENSRNOG00000002833	Gsk3b	Protein kinase domain||Protein kinase-like domain||Serine-threonine/tyrosine-protein kinase catalytic domain||Serine/threonine/dual specificity protein kinase, catalytic domain||Tyrosine-protein kinase, catalytic domain
ENSRNOG00000002839	Slc19a2	Major facilitator superfamily||Major facilitator superfamily domain, general substrate transporter||Reduced folate carrier
ENSRNOG00000002841	Cdc42bpa	AGC-kinase, C-terminal||CRIB domain||Citron-like||Myotonic dystrophy protein kinase, coiled coil||Pleckstrin homology domain||Protein kinase C-like, phorbol ester/diacylglycerol-binding domain||Protein kinase domain||Protein kinase, C-terminal||Protein kinase-like domain||Serine-threonine/tyrosine-protein kinase catalytic domain||Serine/threonine/dual specificity protein kinase, catalytic domain|…
ENSRNOG00000002844	Usp27x	Peptidase C19, ubiquitin carboxyl-terminal hydrolase||Ubiquitin carboxyl-terminal hydrolase-like domain||Zinc finger, UBP-type
ENSRNOG00000002873	Fam183b	-
ENSRNOG00000002875	Klhl20	BTB/Kelch-associated||BTB/POZ||BTB/POZ fold||BTB/POZ-like||Kelch repeat type 1||Kelch repeat type 2||Kelch-like protein, gigaxonin type
ENSRNOG00000002877
ENSRNOG00000002890	Ankrd45	Ankyrin repeat||Ankyrin repeat-containing domain||Heat shock protein 70kD, C-terminal domain
ENSRNOG00000002907
ENSRNOG00000002917	Sec14l5	CRAL-TRIO domain||CRAL/TRIO, N-terminal domain||Cellular retinaldehyde binding/alpha-tocopherol transport||GOLD||PRELI/MSF1
ENSRNOG00000002928	Guk1	Guanylate kinase||Guanylate kinase-like||Guanylate kinase/L-type calcium channel beta subunit||P-loop containing nucleoside triphosphate hydrolase
ENSRNOG00000002934	Atp1b1	Sodium/potassium-transporting ATPase subunit beta
ENSRNOG00000002935	Ankrd40	Ankyrin repeat||Ankyrin repeat-containing domain
ENSRNOG00000002940	Ankrd17	Ankyrin repeat||Ankyrin repeat-containing domain
ENSRNOG00000002941	Uhmk1	Protein kinase domain||Protein kinase-like domain||RNA recognition motif domain||Serine-threonine/tyrosine-protein kinase catalytic domain||Serine/threonine/dual specificity protein kinase, catalytic domain||Tyrosine-protein kinase, catalytic domain
ENSRNOG00000002956	Stim2	Sterile alpha motif domain||Sterile alpha motif, type 1||Sterile alpha motif, type 2||Sterile alpha motif/pointed domain
ENSRNOG00000002960	Ndp	Cystine knot, C-terminal||DAN||Glycoprotein hormone subunit beta, cystine knot||Norrie disease protein
ENSRNOG00000002977	Ttc19	Tetratricopeptide repeat||Tetratricopeptide repeat-containing domain
ENSRNOG00000002979	Tbx19	Transcription factor, Brachyury||Transcription factor, T-box||p53-like transcription factor, DNA-binding
ENSRNOG00000002985	Nos1ap	PTB/PI domain
ENSRNOG00000002997	Slc9a3r2	EBP50, C-terminal||Na(+)/H(+) exchange regulatory cofactor NHE-RF||PDZ domain
ENSRNOG00000003003	Tbc1d19	Rab-GTPase-TBC domain
ENSRNOG00000003005	Rasgef1c	Ras guanine nucleotide exchange factor domain||Ras guanine-nucleotide exchange factors catalytic domain||Ras-like guanine nucleotide exchange factor, N-terminal
ENSRNOG00000003025
ENSRNOG00000003028
ENSRNOG00000003031	Atp2b4	Calcium transporting P-type ATPase, C-terminal, plasma membrane||Calcium-transporting P-type ATPase, subfamily IIB||Cation-transporting P-type ATPase||Cation-transporting P-type ATPase, C-terminal||Cation-transporting P-type ATPase, N-terminal||HAD-like domain||P-type ATPase, A domain||P-type ATPase, cytoplasmic domain N
ENSRNOG00000003063	Phka1	Glycoside hydrolase family 15||Six-hairpin glycosidase-like
ENSRNOG00000003098	Prom1	Prominin
ENSRNOG00000003099	Ubqln2	Armadillo-type fold||Heat shock chaperonin-binding||Rad60/SUMO-like domain||UBA-like||Ubiquitin-associated domain/translation elongation factor EF-Ts, N-terminal||Ubiquitin-associated/translation elongation factor EF1B, N-terminal, eukaryote||Ubiquitin-like||Ubiquitin-related domain||XPC-binding domain
ENSRNOG00000003109	Btbd17	BTB/Kelch-associated||BTB/POZ||BTB/POZ fold||BTB/POZ-like
ENSRNOG00000003125	Rogdi	RAVE subunit 2/Rogdi
ENSRNOG00000003134	Slc4a4	Band 3 cytoplasmic domain||Bicarbonate transporter, C-terminal||Bicarbonate transporter, eukaryotic||Phosphotransferase/anion transporter||Sodium bicarbonate cotransporter
ENSRNOG00000003160	LOC100909655	Gtr1/RagA G protein||P-loop containing nucleoside triphosphate hydrolase||Small GTPase superfamily||Small GTPase superfamily, ARF/SAR type
ENSRNOG00000003186	Anks3	Ankyrin repeat||Ankyrin repeat-containing domain||Sterile alpha motif domain||Sterile alpha motif, type 1||Sterile alpha motif, type 2||Sterile alpha motif/pointed domain
ENSRNOG00000003189	Cited1	CITED
ENSRNOG00000003192	LOC100364984	Gtr1/RagA G protein||Mitochondrial Rho-like||P-loop containing nucleoside triphosphate hydrolase||Ran GTPase||Small GTP-binding protein domain||Small GTPase superfamily||Small GTPase superfamily, ARF type||Small GTPase superfamily, ARF/SAR type||Small GTPase superfamily, Rab type||Small GTPase superfamily, Ras type||Small GTPase superfamily, Rho type
ENSRNOG00000003198	RGD1305733	Domain of unknown function DUF3585
ENSRNOG00000003205	Ldb2	LIM-domain binding protein/SEUSS
ENSRNOG00000003209	Pcp4l1	IQ motif, EF-hand binding site
ENSRNOG00000003218	Zfp286a	Krueppel-associated box||Zinc finger, C2H2||Zinc finger, C2H2-like
ENSRNOG00000003219	Trim16	B30.2/SPRY domain||Butyrophylin-like||Concanavalin A-like lectin/glucanases superfamily||SPRY domain||SPRY-associated||Zinc finger, B-box
ENSRNOG00000003228	Mid1ip1	Spot 14 family
ENSRNOG00000003229	Tspan7	Tetraspanin||Tetraspanin, EC2 domain||Tetraspanin/Peripherin
ENSRNOG00000003237	Tp53bp2	Ankyrin repeat||Ankyrin repeat-containing domain||SH3 domain||Ubiquitin-related domain||Variant SH3 domain
ENSRNOG00000003241	Gabrg2	Gamma-aminobutyric acid A receptor/Glycine receptor alpha||Gamma-aminobutyric-acid A receptor, alpha subunit||Gamma-aminobutyric-acid A receptor, gamma 2 subunit||Gamma-aminobutyric-acid A receptor, gamma subunit||Neurotransmitter-gated ion-channel||Neurotransmitter-gated ion-channel ligand-binding||Neurotransmitter-gated ion-channel transmembrane domain
ENSRNOG00000003251	B3galt2	Glycosyl transferase, family 31
ENSRNOG00000003253	Qdpr	Short-chain dehydrogenase/reductase SDR
ENSRNOG00000003260	Nr1i3	Nuclear hormone receptor, ligand-binding||Nuclear hormone receptor, ligand-binding, core||Steroid hormone receptor||Thyroid hormone receptor||Zinc finger, nuclear hormone receptor-type
ENSRNOG00000003266	LOC100361655	EF-hand domain
ENSRNOG00000003288	Cacng5	PMP-22/EMP/MP20/Claudin superfamily||Voltage-dependent calcium channel, gamma subunit||Voltage-dependent calcium channel, gamma-5 subunit
ENSRNOG00000003290	RGD1307838	BAT2, N-terminal
ENSRNOG00000003313	LOC100910572	Gamma-aminobutyric acid A receptor/Glycine receptor alpha||Glycine receptor alpha||Glycine receptor alpha2||Neurotransmitter-gated ion-channel||Neurotransmitter-gated ion-channel ligand-binding||Neurotransmitter-gated ion-channel transmembrane domain
ENSRNOG00000003328	Cdip1	LPS-induced tumor necrosis factor alpha factor
ENSRNOG00000003336	Mybph	Fibronectin, type III||Immunoglobulin||Immunoglobulin I-set||Immunoglobulin subtype||Immunoglobulin subtype 2||Immunoglobulin-like domain
ENSRNOG00000003349	LOC100910384	Collagen triple helix repeat
ENSRNOG00000003359	Ogt	Tetratricopeptide TPR-4||Tetratricopeptide TPR1||Tetratricopeptide TPR2||Tetratricopeptide repeat||Tetratricopeptide repeat-containing domain
ENSRNOG00000003365	Cadm3	CD80-like, immunoglobulin C2-set||Immunoglobulin||Immunoglobulin C1-set||Immunoglobulin I-set||Immunoglobulin V-set domain||Immunoglobulin subtype||Immunoglobulin subtype 2||Immunoglobulin-like domain||Neurexin/syndecan/glycophorin C
ENSRNOG00000003368	Tspyl2	Nucleosome assembly protein (NAP)
ENSRNOG00000003374	Ccdc85a	Protein of unknown function DUF2216, coiled-coil
ENSRNOG00000003398	Tomm40l	Eukaryotic porin/Tom40
ENSRNOG00000003409	Ldoc1	-
ENSRNOG00000003428	Rufy3	Prefoldin||RUN
ENSRNOG00000003435	Mcf2	CRAL-TRIO domain||Dbl homology (DH) domain||Pleckstrin homology domain
ENSRNOG00000003453	Lypd1	-
ENSRNOG00000003466
ENSRNOG00000003491	Prkca	AGC-kinase, C-terminal||C2 domain||Diacylglycerol/phorbol-ester binding||Protein kinase C, alpha/beta/gamma types||Protein kinase C-like, phorbol ester/diacylglycerol-binding domain||Protein kinase domain||Protein kinase, C-terminal||Protein kinase-like domain||Serine-threonine/tyrosine-protein kinase catalytic domain||Serine/threonine/dual specificity protein kinase, catalytic domain||Tyrosine-p…
ENSRNOG00000003493	Prp2l1	-
ENSRNOG00000003494	Ppfia4	Sterile alpha motif domain||Sterile alpha motif, type 1||Sterile alpha motif, type 2||Sterile alpha motif/pointed domain
ENSRNOG00000003512	Gabra1	Gamma-aminobutyric acid A receptor/Glycine receptor alpha||Gamma-aminobutyric-acid A receptor, alpha 1 subunit||Gamma-aminobutyric-acid A receptor, alpha subunit||Gamma-aminobutyric-acid A receptor, gamma subunit||Neurotransmitter-gated ion-channel||Neurotransmitter-gated ion-channel ligand-binding||Neurotransmitter-gated ion-channel transmembrane domain
ENSRNOG00000003533	Clcn4	CBS domain||Chloride channel ClC-4||Chloride channel, core||Chloride channel, voltage gated
ENSRNOG00000003538	Adamts4	ADAM, cysteine-rich||ADAM-TS Spacer 1||Peptidase M12B, ADAM-TS||Peptidase M12B, ADAM/reprolysin||Peptidase M12B, propeptide||Thrombospondin, type 1 repeat
ENSRNOG00000003554	Piga	Glycosyl transferase, family 1
ENSRNOG00000003583	Smyd2	SET domain||Zinc finger, MYND-type
ENSRNOG00000003585	Sytl5	C2 domain||Zinc finger, FYVE-type||Zinc finger, FYVE/PHD-type
ENSRNOG00000003590	Tom1l2	GAT
ENSRNOG00000003595	Lhx4	Homeobox domain||Homeodomain-like||Zinc finger, LIM-type
ENSRNOG00000003597	Tuba4a	Alpha tubulin||Beta tubulin||Delta tubulin||Epsilon tubulin||Tubulin||Tubulin/FtsZ, 2-layer sandwich domain||Tubulin/FtsZ, C-terminal||Tubulin/FtsZ, GTPase domain
ENSRNOG00000003616	Grem2	Cystine knot, C-terminal||DAN||Glycoprotein hormone subunit beta, cystine knot||Gremlin precursor
ENSRNOG00000003667
ENSRNOG00000003675	Ptchd1	Patched||Sterol-sensing domain
ENSRNOG00000003680	Gabrb2	Gamma-aminobutyric acid A receptor/Glycine receptor alpha||Gamma-aminobutyric-acid A receptor, alpha subunit||Gamma-aminobutyric-acid A receptor, beta subunit||Gamma-aminobutyric-acid A receptor, gamma subunit||Neurotransmitter-gated ion-channel||Neurotransmitter-gated ion-channel ligand-binding||Neurotransmitter-gated ion-channel transmembrane domain
ENSRNOG00000003694	Prox1	Homeo-prospero domain
ENSRNOG00000003704	Fam184b	-
ENSRNOG00000003707	Zmym3	Protein of unknown function DUF3504||TRASH domain||Zinc finger, MYM-type
ENSRNOG00000003721	Paqr4	Hly-III-related
ENSRNOG00000003734	Cxxc5	Zinc finger, CXXC-type
ENSRNOG00000003742	Cdkl5	Protein kinase domain||Protein kinase-like domain||Serine-threonine/tyrosine-protein kinase catalytic domain||Serine/threonine/dual specificity protein kinase, catalytic domain||Tyrosine-protein kinase, catalytic domain
ENSRNOG00000003746	Gjb1	Connexin||Connexin, N-terminal||Gap junction beta-1 protein (Cx32)||Gap junction protein, cysteine-rich domain
ENSRNOG00000003749	Xk	Transport protein XK
ENSRNOG00000003755	Clgn	Calreticulin/calnexin||Calreticulin/calnexin, P domain||Concanavalin A-like lectin/glucanases superfamily
ENSRNOG00000003762	Smarca1	DEAD/DEAH box helicase domain||Helicase, C-terminal||Helicase, superfamily 1/2, ATP-binding domain||Helicase/UvrB domain||Homeodomain-like||ISWI HAND domain||P-loop containing nucleoside triphosphate hydrolase||SANT/Myb domain||SLIDE domain||SNF2-related
ENSRNOG00000003769	Tmem163	-
ENSRNOG00000003773	Hmox2	Haem oxygenase||Haem oxygenase-like||Haem oxygenase-like, multi-helical
ENSRNOG00000003781	Atp10b	Cation-transporting P-type ATPase, subfamily IV||Cation-transporting P-type ATPase||HAD-like domain||P-type ATPase, A domain||P-type ATPase, cytoplasmic domain N
ENSRNOG00000003792	Med14	Mediator complex, subunit Med14
ENSRNOG00000003803	Zdhhc17	Ankyrin repeat||Ankyrin repeat-containing domain||Zinc finger, DHHC-type, palmitoyltransferase
ENSRNOG00000003812	Nlgn3	Alpha/Beta hydrolase fold||Alpha/beta hydrolase fold-3||Carboxylesterase, type B||Neuroligin
ENSRNOG00000003813	Kcnk10	Two pore domain potassium channel||Two pore domain potassium channel domain||Two pore domain potassium channel, TASK family||Two pore domain potassium channel, TRAAK||Two pore domain potassium channel, TREK
ENSRNOG00000003821	Rptor	Armadillo-type fold||HEAT||WD40 repeat||WD40-repeat-containing domain
ENSRNOG00000003832	Vash2	-
ENSRNOG00000003834	Map2k4	Protein kinase domain||Protein kinase-like domain||Serine-threonine/tyrosine-protein kinase catalytic domain||Serine/threonine/dual specificity protein kinase, catalytic domain||Tyrosine-protein kinase, catalytic domain
ENSRNOG00000003840	Slit2	Concanavalin A-like lectin/glucanases superfamily||Cysteine-rich flanking region, C-terminal||Cystine knot, C-terminal||EGF-like calcium-binding domain||Epidermal growth factor-like domain||Follistatin-like, N-terminal||Laminin G domain||Leucine-rich repeat||Leucine-rich repeat, typical subtype||Leucine-rich repeat-containing N-terminal
ENSRNOG00000003841	Kcnh1	Cyclic nucleotide-binding domain||Cyclic nucleotide-binding-like||Ion transport domain||PAC motif||PAS domain||PAS fold||PAS-associated, C-terminal||Potassium channel, voltage-dependent, EAG||Potassium channel, voltage-dependent, EAG/ELK/ERG||Potassium channel, voltage-dependent, ERG||Two pore domain potassium channel domain
ENSRNOG00000003847	LOC691649	Vacuolar import/degradation protein Vid24
ENSRNOG00000003853	Scoc	Protein of unknown function DUF2205, coiled-coil
ENSRNOG00000003878	Thsd7b	Thrombospondin, type 1 repeat
ENSRNOG00000003882	Cep350	CAP Gly-rich domain
ENSRNOG00000003905	Nsf	AAA+ ATPase domain||ATPase, AAA-type, core||Aspartate decarboxylase-like domain||CDC48 domain 2-like||CDC48, N-terminal subdomain||CDC48, domain 2||P-loop containing nucleoside triphosphate hydrolase
ENSRNOG00000003929	Pcdh19	Cadherin||Cadherin, N-terminal||Cadherin-like
ENSRNOG00000003953	RGD1306487	-
ENSRNOG00000003969	Fam20a	Domain of unknown function DUF1193
ENSRNOG00000003984	Apln	-
ENSRNOG00000003988	Dnajc27	DnaJ domain||Elongation factor, GTP-binding domain||Mitochondrial Rho-like||P-loop containing nucleoside triphosphate hydrolase||Small GTP-binding protein domain||Small GTPase superfamily||Small GTPase superfamily, ARF/SAR type||Small GTPase superfamily, Rab type||Small GTPase superfamily, Ras type||Small GTPase superfamily, Rho type
ENSRNOG00000003999	Adcy3	Adenylyl cyclase class-3/4/guanylyl cyclase||Nucleotide cyclase
ENSRNOG00000004005	Camk2b	Calcium/calmodulin-dependent protein kinase II, association-domain||Protein kinase domain||Protein kinase-like domain||Serine-threonine/tyrosine-protein kinase catalytic domain||Serine/threonine/dual specificity protein kinase, catalytic domain||Tyrosine-protein kinase, catalytic domain
ENSRNOG00000004013	Grip1	PDZ domain
ENSRNOG00000004032
ENSRNOG00000004033	Sema6a	Plexin||Plexin-like fold||Sema domain
ENSRNOG00000004050	Snrk	Protein kinase domain||Protein kinase-like domain||Serine-threonine/tyrosine-protein kinase catalytic domain||Serine/threonine/dual specificity protein kinase, catalytic domain||Tyrosine-protein kinase, catalytic domain||Ubiquitin-associated/translation elongation factor EF1B, N-terminal, eukaryote
ENSRNOG00000004057	Ccdc88a	Hook-related protein family||Prefoldin
ENSRNOG00000004060	Calm1	EF-hand domain||EF-hand, Ca insensitive
ENSRNOG00000004067	Nrcam	Fibronectin, type III||Immunoglobulin||Immunoglobulin I-set||Immunoglobulin V-set domain||Immunoglobulin subtype||Immunoglobulin subtype 2||Immunoglobulin-like domain
ENSRNOG00000004068	Ncoa1	Domain of unknown function DUF1518||Myc-type, basic helix-loop-helix (bHLH) domain||Nuclear receptor coactivator||Nuclear receptor coactivator, Ncoa-type, interlocking||Nuclear receptor coactivator, interlocking||PAS domain||PAS fold||Steroid receptor coactivator
ENSRNOG00000004077	Kcnc2	BTB/POZ fold||BTB/POZ-like||Ion transport domain||Potassium channel||Potassium channel tetramerisation-type BTB domain||Potassium channel, voltage dependent, Kv||Potassium channel, voltage dependent, Kv3||Two pore domain potassium channel domain
ENSRNOG00000004084	Fam84a	LRAT-like domain
ENSRNOG00000004089	Enpp2	Alkaline-phosphatase-like, core domain||DNA/RNA non-specific endonuclease||Extracellular Endonuclease, subunit A||Type I phosphodiesterase/nucleotide pyrophosphatase/phosphate transferase
ENSRNOG00000004093	Rhot1	EF hand associated, type-1||EF hand associated, type-2||EF-hand domain||Mitochondrial Rho-like||P-loop containing nucleoside triphosphate hydrolase||Signal recognition particle receptor, beta subunit||Small GTP-binding protein domain||Small GTPase superfamily||Small GTPase superfamily, ARF/SAR type||Small GTPase superfamily, Rab type||Small GTPase superfamily, Ras type||Small GTPase superfamily, …
ENSRNOG00000004099	R3hdm1	Single-stranded nucleic acid binding R3H
ENSRNOG00000004110	Trib2	Protein kinase domain||Protein kinase-like domain||Serine-threonine/tyrosine-protein kinase catalytic domain||Serine/threonine/dual specificity protein kinase, catalytic domain
ENSRNOG00000004118	Frmpd4	Band 4.1 domain||FERM central domain||FERM domain||PDZ domain||Ubiquitin-related domain
ENSRNOG00000004149	Mgat4c	Glycosyl transferase, family 54||Like-Sm (LSM) domain||Nucleotide-diphospho-sugar transferases
ENSRNOG00000004150	Slc9a7	Cation/H+ exchanger
ENSRNOG00000004155	Samd14	Sterile alpha motif domain||Sterile alpha motif, type 1||Sterile alpha motif, type 2||Sterile alpha motif/pointed domain
ENSRNOG00000004168	Slc35e4	Drug/metabolite transporter||Triose-phosphate transporter domain||UAA transporter
ENSRNOG00000004171	Dnah9	AAA+ ATPase domain||ATPase, dynein-related, AAA domain||Dynein heavy chain domain||Dynein heavy chain, domain-1||Dynein heavy chain, domain-2||P-loop containing nucleoside triphosphate hydrolase
ENSRNOG00000004193	Klhl12	BTB/Kelch-associated||BTB/POZ||BTB/POZ fold||BTB/POZ-like||Kelch repeat type 1||Kelch repeat type 2||Kelch-like protein, gigaxonin type
ENSRNOG00000004198	Stxbp6	Synaptobrevin
ENSRNOG00000004200	Sybu	-
ENSRNOG00000004201	Rims2	C2 domain||PDZ domain||Zinc finger, FYVE-related||Zinc finger, FYVE-type||Zinc finger, FYVE/PHD-type
ENSRNOG00000004207	Eml5	HELP||WD40 repeat||WD40-repeat-containing domain
ENSRNOG00000004221	Lgr5	G protein-coupled receptor, rhodopsin-like||GPCR, rhodopsin-like, 7TM||Glycoprotein hormone receptor family||Leucine-rich repeat||Leucine-rich repeat, typical subtype||Leucine-rich repeat-containing N-terminal
ENSRNOG00000004229	Tac3	Neurokinin-B/Tachykinin-3
ENSRNOG00000004245	Mgst3	Membrane-associated, eicosanoid/glutathione metabolism (MAPEG) protein
ENSRNOG00000004275	Egfl6	Concanavalin A-like lectin/glucanases superfamily||EGF-like calcium-binding domain||Epidermal growth factor-like domain||MAM domain
ENSRNOG00000004276	Itga3	FG-GAP repeat||Integrin alpha beta-propellor||Integrin alpha chain||Integrin alpha-2
ENSRNOG00000004281	Cobl	Cordon-bleu, ubiquitin-like domain||Ubiquitin-related domain||WH2 domain
ENSRNOG00000004283	Camta2	Ankyrin repeat-containing domain||CG-1 DNA-binding domain||IPT domain||IQ motif, EF-hand binding site||Immunoglobulin E-set||P-loop containing nucleoside triphosphate hydrolase
ENSRNOG00000004290	Grb10	BPS (Between PH and SH2) domain||Pleckstrin homology domain||Ras-association||SH2 domain||Ubiquitin-related domain
ENSRNOG00000004310	Caskin2	Ankyrin repeat||Ankyrin repeat-containing domain||SH3 domain||Sterile alpha motif domain||Sterile alpha motif, type 1||Sterile alpha motif, type 2||Sterile alpha motif/pointed domain||Variant SH3 domain
ENSRNOG00000004333	Flywch1	Zinc finger, FLYWCH-type
ENSRNOG00000004353	Ppfia2	Sterile alpha motif domain||Sterile alpha motif, type 1||Sterile alpha motif, type 2||Sterile alpha motif/pointed domain
ENSRNOG00000004372	Cbln4	Complement C1q protein||Tumour necrosis factor-like domain
ENSRNOG00000004377	Lpin1	HAD-like domain||LNS2, Lipin/Ned1/Smp2||Lipin, N-terminal||WD40-repeat-containing domain
ENSRNOG00000004378	Abca5	AAA+ ATPase domain||ABC transporter-like||P-loop containing nucleoside triphosphate hydrolase||Ribosome biogenesis GTPase RsgA, putative
ENSRNOG00000004392	Aatk	Protein kinase domain||Protein kinase-like domain||Serine-threonine/tyrosine-protein kinase catalytic domain||Serine/threonine/dual specificity protein kinase, catalytic domain||Tyrosine-protein kinase, catalytic domain
ENSRNOG00000004402	Lpgat1	Phospholipid/glycerol acyltransferase
ENSRNOG00000004437	Map2k6	Protein kinase domain||Protein kinase-like domain||Serine-threonine/tyrosine-protein kinase catalytic domain||Serine/threonine/dual specificity protein kinase, catalytic domain||Tyrosine-protein kinase, catalytic domain
ENSRNOG00000004438	Cntn1	Fibronectin, type III||Immunoglobulin||Immunoglobulin I-set||Immunoglobulin V-set domain||Immunoglobulin subtype||Immunoglobulin subtype 2||Immunoglobulin-like domain
ENSRNOG00000004461	Flywch2	-
ENSRNOG00000004473	Ppargc1a	RNA recognition motif domain
ENSRNOG00000004476	Wif1	EGF-like domain, extracellular||Epidermal growth factor-like domain||WIF domain||Wnt inhibitory factor (WIF)-1
ENSRNOG00000004478	Srrm2	mRNA splicing factor, Cwf21
ENSRNOG00000004482	Ccdc88c	Hook-related protein family||Prefoldin
ENSRNOG00000004483	Ptprr	Protein-tyrosine phosphatase, KIM-containing||Protein-tyrosine phosphatase, catalytic||Protein-tyrosine phosphatase, receptor type R/non-receptor type 5||Protein-tyrosine phosphatase, receptor/non-receptor type||Protein-tyrosine phosphatase-like||Protein-tyrosine/Dual specificity phosphatase
ENSRNOG00000004505	Nfic	CTF transcription factor/nuclear factor 1||CTF transcription factor/nuclear factor 1, DNA-binding domain||CTF transcription factor/nuclear factor 1, N-terminal||MAD homology 1, Dwarfin-type||MAD homology, MH1
ENSRNOG00000004518	Cacnb1	Guanylate kinase/L-type calcium channel beta subunit||P-loop containing nucleoside triphosphate hydrolase||SH3 domain||Voltage-dependent calcium channel, L-type, beta subunit||Voltage-dependent calcium channel, L-type, beta-1 subunit
ENSRNOG00000004527	Lin7a	L27||L27, C-terminal||Lin-7 homologue||PDZ domain
ENSRNOG00000004529	Sycp2	Armadillo-type fold
ENSRNOG00000004532	Fam69b	FAM69, protein-kinase domain
ENSRNOG00000004559	Tuba1a	Alpha tubulin||Beta tubulin||Delta tubulin||Epsilon tubulin||Tubulin||Tubulin/FtsZ, 2-layer sandwich domain||Tubulin/FtsZ, C-terminal||Tubulin/FtsZ, GTPase domain
ENSRNOG00000004560	Cacna1b	EF-hand domain||Ion transport domain||Polycystic kidney disease type 2 protein||Polycystin cation channel, PKD1/PKD2||Voltage-dependent calcium channel, N-type, alpha-1 subunit||Voltage-dependent calcium channel, alpha-1 subunit||Voltage-dependent calcium channel, alpha-1 subunit, IQ domain
ENSRNOG00000004581	Zdhhc9	Zinc finger, DHHC-type, palmitoyltransferase
ENSRNOG00000004589	Galnt16	Glycosyltransferase 2-like||Nucleotide-diphospho-sugar transferases||Ricin B lectin domain
ENSRNOG00000004595	Pou6f1	Homeobox domain||Homeodomain-like||Lambda repressor-like, DNA-binding domain||POU domain||POU-specific
ENSRNOG00000004606	Meis1	Homeobox KN domain||Homeobox domain||Homeodomain-like
ENSRNOG00000004614	Lypd6b	-
ENSRNOG00000004621	Rtn4	Reticulon
ENSRNOG00000004650	Begain	Prefoldin
ENSRNOG00000004670	Ddx56	DEAD/DEAH box helicase domain||Helicase, C-terminal||Helicase, superfamily 1/2, ATP-binding domain||P-loop containing nucleoside triphosphate hydrolase
ENSRNOG00000004676	Pak3	CRIB domain||Protein kinase domain||Protein kinase-like domain||Serine-threonine/tyrosine-protein kinase catalytic domain||Serine/threonine/dual specificity protein kinase, catalytic domain||Tyrosine-protein kinase, catalytic domain||Wiscott-Aldrich syndrome protein, C-terminal
ENSRNOG00000004679	Fign	AAA+ ATPase domain||ATPase, AAA-type, core||P-loop containing nucleoside triphosphate hydrolase
ENSRNOG00000004680	Kif5c	Kinesin, motor domain||P-loop containing nucleoside triphosphate hydrolase||STAT transcription factor, coiled coil
ENSRNOG00000004685	Mta3	Bromo adjacent homology (BAH) domain||ELM2 domain||Homeodomain-like||SANT/Myb domain||Zinc finger, GATA-type
ENSRNOG00000004688	Rbfox2	Fox-1 C-terminal domain||RNA binding protein Fox-1||RNA recognition motif domain
ENSRNOG00000004695	Celf5	RNA recognition motif domain
ENSRNOG00000004697	Baalc	BAALC
ENSRNOG00000004713	Kcnj16	Immunoglobulin E-set||Potassium channel, inwardly rectifying, Kir||Potassium channel, inwardly rectifying, Kir5
ENSRNOG00000004730	Meis2	Homeobox KN domain||Homeobox domain||Homeodomain-like
ENSRNOG00000004752	Nalcn	Ion transport domain
ENSRNOG00000004753	Napb	NSF attachment protein
ENSRNOG00000004794	Rtn1	Reticulon
ENSRNOG00000004805	Stac2	SH3 domain||Variant SH3 domain
ENSRNOG00000004806	Strn	G-protein beta WD-40 repeat||Striatin, N-terminal||WD40 repeat||WD40-repeat-containing domain
ENSRNOG00000004810	Plcb1	C2 domain||PLC-beta, C-terminal||PLC-like phosphodiesterase, TIM beta/alpha-barrel domain||Phosphatidylinositol-4, 5-bisphosphate phosphodiesterase beta||Phosphatidylinositol-4, 5-bisphosphate phosphodiesterase beta, conserved site||Phosphoinositide phospholipase C family||Phospholipase C, phosphatidylinositol-specific , X domain||Phospholipase C, phosphatidylinositol-specific, Y domain||Phosphol…
ENSRNOG00000004812	Sema6d	Plexin||Plexin-like fold||Sema domain
ENSRNOG00000004828	Acvr1c	Protein kinase domain||Protein kinase-like domain||Serine-threonine/tyrosine-protein kinase catalytic domain||Serine/threonine/dual specificity protein kinase, catalytic domain||TGF beta receptor, GS motif||TGF-beta receptor/activin receptor, type I/II||Tyrosine-protein kinase, catalytic domain
ENSRNOG00000004840	Ptprb	Fibronectin, type III||Protein-tyrosine phosphatase, catalytic||Protein-tyrosine phosphatase, receptor/non-receptor type||Protein-tyrosine phosphatase-like||Protein-tyrosine/Dual specificity phosphatase
ENSRNOG00000004841	Akap6	Spectrin/alpha-actinin
ENSRNOG00000004888	Spred2	Sprouty||WH1/EVH1
ENSRNOG00000004890	Adcy8	Adenylate cyclase-like||Adenylyl cyclase class-3/4/guanylyl cyclase||Nucleotide cyclase
ENSRNOG00000004899	Kcns3	BTB/POZ fold||BTB/POZ-like||Ion transport domain||Potassium channel||Potassium channel tetramerisation-type BTB domain||Potassium channel, voltage dependent, Kv||Potassium channel, voltage dependent, Kv2||Potassium channel, voltage dependent, Kv3||Potassium channel, voltage dependent, Kv6||Potassium channel, voltage dependent, Kv9||Two pore domain potassium channel domain
ENSRNOG00000004900	Crhr1	GPCR, family 2, corticotropin releasing factor receptor||GPCR, family 2, corticotropin releasing factor receptor, type 1||GPCR, family 2, diuretic hormone receptor||GPCR, family 2, extracellular hormone receptor domain||GPCR, family 2, secretin-like||GPCR, family 2-like
ENSRNOG00000004903	Ebp	Emopamil-binding protein
ENSRNOG00000004917	Rasal2	C2 domain||Pleckstrin homology domain||Protein of unknown function DUF3498||Ras GTPase-activating protein||Rho GTPase activation protein
ENSRNOG00000004918	Kcna4	BTB/POZ fold||BTB/POZ-like||Ion transport domain||Potassium channel||Potassium channel tetramerisation-type BTB domain||Potassium channel, voltage dependent, Kv||Potassium channel, voltage dependent, Kv1||Potassium channel, voltage dependent, Kv1.4||Potassium channel, voltage dependent, Kv1.4, tandem inactivation domain||Two pore domain potassium channel domain
ENSRNOG00000004937	Csmd3	CUB domain||Sushi/SCR/CCP
ENSRNOG00000004978	Prkacb	AGC-kinase, C-terminal||Protein kinase domain||Protein kinase-like domain||Serine-threonine/tyrosine-protein kinase catalytic domain||Serine/threonine/dual specificity protein kinase, catalytic domain||Tyrosine-protein kinase, catalytic domain
ENSRNOG00000004998	Jakmip1	-
ENSRNOG00000005003	Ptprn2	Protein-tyrosine phosphatase receptor IA-2 ectodomain||Protein-tyrosine phosphatase, catalytic||Protein-tyrosine phosphatase, receptor/non-receptor type||Protein-tyrosine phosphatase-like||Protein-tyrosine/Dual specificity phosphatase
ENSRNOG00000005007	Scn3a	Domain of unknown function DUF3451||Ion transport domain||Polycystic kidney disease type 2 protein||Polycystin cation channel, PKD1/PKD2||Sodium ion transport-associated||Voltage gated sodium channel, alpha subunit
ENSRNOG00000005018	Scn2a1	Domain of unknown function DUF3451||Ion transport domain||Sodium ion transport-associated
ENSRNOG00000005032	Ppp1r12b	Ankyrin repeat||Ankyrin repeat-containing domain||Protein phosphatase 1, regulatory subunit 12A/B/C, eukaryote
ENSRNOG00000005034	Arhgef25	Dbl homology (DH) domain
ENSRNOG00000005042	Ranbp17	Armadillo-type fold||Importin-beta, N-terminal domain
ENSRNOG00000005048	Trhr	7TM GPCR, olfactory receptor/chemoreceptor Srsx||G protein-coupled receptor, rhodopsin-like||GPCR, rhodopsin-like, 7TM||Thyrotropin-releasing hormone receptor
ENSRNOG00000005058	Lpcat4	Phospholipid/glycerol acyltransferase
ENSRNOG00000005063	Atl1	Guanylate-binding protein, C-terminal||Guanylate-binding protein, N-terminal||P-loop containing nucleoside triphosphate hydrolase
ENSRNOG00000005076	Bcorl1	Ankyrin repeat||Ankyrin repeat-containing domain
ENSRNOG00000005106	Cc2d2a	C2 domain
ENSRNOG00000005129	Dtx3	Zinc finger, C3HC4 RING-type||Zinc finger, RING-type
ENSRNOG00000005130	Ogdh	2-oxoglutarate dehydrogenase E1 component||Dehydrogenase, E1 component||Thiamin diphosphate-binding fold||Transketolase-like, pyrimidine-binding domain
ENSRNOG00000005133	Mapt	Microtubule associated protein, tubulin-binding repeat||Microtubule-associated protein Tau
ENSRNOG00000005140	Prmt8	Methyltransferase type 11||Protein arginine N-methyltransferase||Ribosomal L11 methyltransferase, PrmA||S-adenosyl-L-methionine-dependent methyltransferase-like||tRNA transferase Trm5/Tyw2
ENSRNOG00000005159	Fam135b	Alpha/Beta hydrolase fold||Domain of unknown function DUF676, lipase-like||GPI inositol-deacylase PGAP1-like||Protein of unknown function DUF3657
ENSRNOG00000005176	Map7d2	Microtubule-associated protein 7
ENSRNOG00000005196	Slc12a6	Amino acid permease/ SLC12A domain||K-Cl co-transporter||K/Cl co-transporter, type 1/type 3||Na/K/Cl co-transporter superfamily
ENSRNOG00000005206	Kcnq3	Ankyrin-G binding site||Ion transport domain||Potassium channel||Potassium channel, voltage dependent, KCNQ||Potassium channel, voltage dependent, KCNQ, C-terminal||Potassium channel, voltage dependent, KCNQ3||Two pore domain potassium channel domain
ENSRNOG00000005210	Gnai1	Fungal G-protein, alpha subunit||G protein alpha subunit, helical insertion||G-protein alpha subunit, group I||Guanine nucleotide binding protein (G-protein), alpha subunit||P-loop containing nucleoside triphosphate hydrolase||Small GTPase superfamily, ARF/SAR type
ENSRNOG00000005257	Prkaca	AGC-kinase, C-terminal||Protein kinase domain||Protein kinase-like domain||Serine-threonine/tyrosine-protein kinase catalytic domain||Serine/threonine/dual specificity protein kinase, catalytic domain||Tyrosine-protein kinase, catalytic domain
ENSRNOG00000005270	Sycp3	Cor1/Xlr/Xmr family
ENSRNOG00000005278	Trhde	Peptidase M1, membrane alanine aminopeptidase, N-terminal
ENSRNOG00000005281	Stx16	Target SNARE coiled-coil domain||t-SNARE
ENSRNOG00000005291	Slc38a1	Amino acid transporter, transmembrane
ENSRNOG00000005307	Slc4a10	Band 3 cytoplasmic domain||Bicarbonate transporter, C-terminal||Bicarbonate transporter, eukaryotic||Phosphotransferase/anion transporter||Sodium bicarbonate cotransporter
ENSRNOG00000005308	Tmx2	Thioredoxin domain||Thioredoxin-like fold
ENSRNOG00000005330	Crebbp	Bromodomain||Coactivator CBP, KIX domain||Domain of unknown function DUF902, CREBbp||Histone H3-K56 acetyltransferase, RTT109||Nuclear receptor coactivator, CREB-bp-like, interlocking||Nuclear receptor coactivator, interlocking||Zinc finger, FYVE/PHD-type||Zinc finger, TAZ-type||Zinc finger, ZZ-type
ENSRNOG00000005332	Csdc2	Cold shock protein||Cold-shock protein, DNA-binding||Nucleic acid-binding, OB-fold
ENSRNOG00000005335	Galnt13	Glycosyltransferase 2-like||Nucleotide-diphospho-sugar transferases||Ricin B lectin domain
ENSRNOG00000005343	Esr2	Estrogen receptor beta, N-terminal||Nuclear hormone receptor, ligand-binding||Nuclear hormone receptor, ligand-binding, core||Steroid hormone receptor||Zinc finger, nuclear hormone receptor-type
ENSRNOG00000005345	Vsnl1	EF-hand domain
ENSRNOG00000005359	Csrnp3	Cysteine/serine-rich nuclear protein family
ENSRNOG00000005365	Kcnip1	EF-hand domain||SPARC/Testican, calcium-binding domain
ENSRNOG00000005371	Klhl29	BTB/Kelch-associated||BTB/POZ||BTB/POZ fold||BTB/POZ-like||Kelch repeat type 1||Kelch repeat type 2
ENSRNOG00000005375	RGD1564053	Dimerization-anchoring domain of cAMP-dependent protein kinase, regulatory subunit
ENSRNOG00000005391	Prex2	DEP domain||PDZ domain||Pleckstrin homology domain
ENSRNOG00000005434	Sptbn1	Calmodulin-regulated spectrin-associated protein, CH domain||Calponin homology domain||Pleckstrin homology domain||Pleckstrin homology domain, spectrin-type||Spectrin repeat||Spectrin, beta subunit||Spectrin/alpha-actinin
ENSRNOG00000005438	Pcsk2	Galactose-binding domain-like||Peptidase S8, subtilisin-related||Peptidase S8/S53 domain||Proprotein convertase, P||Proteinase inhibitor, propeptide
ENSRNOG00000005450	Lsm11	Like-Sm (LSM) domain||Ribonucleoprotein LSM domain||Ribonucleoprotein LSM domain, eukaryotic/archaea-type
ENSRNOG00000005457	Lamp5	Lysosome-associated membrane glycoprotein
ENSRNOG00000005479
ENSRNOG00000005492	Hpcal1	EF-hand domain||SPARC/Testican, calcium-binding domain
ENSRNOG00000005509	Pak7	CRIB domain||Protein kinase domain||Protein kinase-like domain||Serine-threonine/tyrosine-protein kinase catalytic domain||Serine/threonine/dual specificity protein kinase, catalytic domain||Tyrosine-protein kinase, catalytic domain
ENSRNOG00000005515	Rhbdl3	EF-hand domain||Peptidase S54, rhomboid domain||Peptidase S54, rhomboid, metazoan
ENSRNOG00000005530	Rps6kl1	MIT||Protein kinase domain||Protein kinase-like domain||Serine-threonine/tyrosine-protein kinase catalytic domain||Serine/threonine/dual specificity protein kinase, catalytic domain||Tyrosine-protein kinase, catalytic domain
ENSRNOG00000005531	Tyro3	Fibronectin, type III||Immunoglobulin||Immunoglobulin I-set||Immunoglobulin V-set domain||Immunoglobulin subtype||Immunoglobulin subtype 2||Immunoglobulin-like domain||Protein kinase domain||Protein kinase-like domain||Serine-threonine/tyrosine-protein kinase catalytic domain||Serine/threonine/dual specificity protein kinase, catalytic domain||Tyrosine-protein kinase, catalytic domain
ENSRNOG00000005543	Mybpc1	Fibronectin, type III||Immunoglobulin||Immunoglobulin I-set||Immunoglobulin subtype||Immunoglobulin subtype 2||Immunoglobulin-like domain
ENSRNOG00000005550	Lrfn5	Fibronectin, type III||Immunoglobulin||Immunoglobulin I-set||Immunoglobulin subtype||Immunoglobulin subtype 2||Immunoglobulin-like domain||Leucine-rich repeat||Leucine-rich repeat, typical subtype
ENSRNOG00000005561	Brinp1	Membrane attack complex component/perforin (MACPF) domain
ENSRNOG00000005568	Pcnxl4	-
ENSRNOG00000005569	Phospho1	HAD-like domain||HAD-superfamily hydrolase, subfamily IB, PSPase-like||Phosphatase PHOSPHO-type||Pyridoxal phosphate phosphatase-related
ENSRNOG00000005577	Desi1	PPPDE putative peptidase domain
ENSRNOG00000005596	Gdpd1	PLC-like phosphodiesterase, TIM beta/alpha-barrel domain
ENSRNOG00000005609	Neurod1	Myc-type, basic helix-loop-helix (bHLH) domain||Neurogenic differentiation factor, domain of unknown function||Transcription factor, basic helix-loop-helix, NeuroD
ENSRNOG00000005639	Ar	Androgen receptor||Nuclear hormone receptor, ligand-binding||Nuclear hormone receptor, ligand-binding, core||Zinc finger, nuclear hormone receptor-type
ENSRNOG00000005652	Cntn4	Fibronectin, type III||Immunoglobulin||Immunoglobulin I-set||Immunoglobulin V-set domain||Immunoglobulin subtype||Immunoglobulin subtype 2||Immunoglobulin-like domain
ENSRNOG00000005659	Aurkb	Protein kinase domain||Protein kinase-like domain||Serine-threonine/tyrosine-protein kinase catalytic domain||Serine/threonine/dual specificity protein kinase, catalytic domain||Tyrosine-protein kinase, catalytic domain
ENSRNOG00000005662	Grm7	Extracellular ligand-binding receptor||GPCR, family 3||GPCR, family 3, C-terminal||GPCR, family 3, metabotropic glutamate receptor||GPCR, family 3, metabotropic glutamate receptor 4||GPCR, family 3, metabotropic glutamate receptor 7||GPCR, family 3, nine cysteines domain||Periplasmic binding protein-like I
ENSRNOG00000005667
ENSRNOG00000005673	Runx1t1	Eight-Twenty-One||Myeloid transforming gene on chromosome 8 (MTG8)||NHR2-like||TAFH/NHR1||Zinc finger, MYND-type
ENSRNOG00000005691	Rnf32	IQ motif, EF-hand binding site||P-loop containing nucleoside triphosphate hydrolase||Zinc finger, C3HC4 RING-type||Zinc finger, RING-type
ENSRNOG00000005703	Arfgef1	Armadillo-type fold||Domain of unknown function DUF1981, Sec7 associated||Sec7 domain
ENSRNOG00000005711	Ptprd	Fibronectin, type III||Immunoglobulin I-set||Immunoglobulin subtype||Immunoglobulin subtype 2||Immunoglobulin-like domain||Protein-tyrosine phosphatase, catalytic||Protein-tyrosine phosphatase, receptor/non-receptor type||Protein-tyrosine phosphatase-like||Protein-tyrosine/Dual specificity phosphatase
ENSRNOG00000005715	Lgr4	G protein-coupled receptor, rhodopsin-like||GPCR, rhodopsin-like, 7TM||Glycoprotein hormone receptor family||Leucine-rich repeat||Leucine-rich repeat, typical subtype||Leucine-rich repeat-containing N-terminal
ENSRNOG00000005723	Grin3a	Extracellular solute-binding protein, family 3||Glutamate receptor, L-glutamate/glycine-binding||Ionotropic glutamate receptor||NMDA receptor||Periplasmic binding protein-like I
ENSRNOG00000005729	Palm3	-
ENSRNOG00000005749	Foxred2	Pyridine nucleotide-disulphide oxidoreductase, FAD/NAD(P)-binding domain
ENSRNOG00000005758	Btbd11	Ankyrin repeat||Ankyrin repeat-containing domain||BTB/POZ||BTB/POZ fold||BTB/POZ-like||Histone-fold
ENSRNOG00000005770	Sostdc1	Cystine knot, C-terminal||Cystine-knot cytokine||DAN||Glycoprotein hormone subunit beta, cystine knot||Sclerostin/Sclerostin domain-containing protein 1
ENSRNOG00000005783	Dlg5	CARD domain||Death-like domain||Domain of unknown function DUF622||Guanylate kinase-like||Guanylate kinase/L-type calcium channel beta subunit||P-loop containing nucleoside triphosphate hydrolase||PDZ domain||SH3 domain
ENSRNOG00000005818	RGD1563349	Insulin-like growth factor binding protein, N-terminal||Mannose-6-phosphate receptor binding domain
ENSRNOG00000005830	Fam19a4	Chemokine-like protein, FAM19A2
ENSRNOG00000005850	Gdap1	Glutathione S-transferase, C-terminal||Glutathione S-transferase, C-terminal-like||Glutathione S-transferase, N-terminal||Thioredoxin-like fold
ENSRNOG00000005853	Tacr1	G protein-coupled receptor, rhodopsin-like||GPCR, rhodopsin-like, 7TM||Neurokinin NK1 receptor||Neurokinin NK3 receptor||Neurokinin receptor||Neuropeptide Y receptor family
ENSRNOG00000005857	Lrrc3b	Leucine-rich repeat||Leucine-rich repeat, typical subtype||Leucine-rich repeat-containing N-terminal
ENSRNOG00000005874	Tle2	Groucho/TLE, N-terminal Q-rich domain||Groucho/transducin-like enhancer||WD40 repeat||WD40-repeat-containing domain
ENSRNOG00000005905	Pde4b	3'5'-cyclic nucleotide phosphodiesterase||3'5'-cyclic nucleotide phosphodiesterase, catalytic domain||HD/PDEase domain
ENSRNOG00000005929	Them6	HotDog domain||Thioesterase superfamily
ENSRNOG00000005953	Cfap46	-
ENSRNOG00000005960	RGD1311744	Terpenoid cyclases/protein prenyltransferase alpha-alpha toroid||VIT domain||von Willebrand factor, type A
ENSRNOG00000005978	Doc2b	C2 domain||Synaptotagmin
ENSRNOG00000005985	Kcnma1	Ion transport domain||Potassium channel||Potassium channel, calcium-activated, BK, alpha subunit||Regulator of K+ conductance, N-terminal||Two pore domain potassium channel domain
ENSRNOG00000006003	Ctnna2	Alpha-catenin||Vinculin||Vinculin/alpha-catenin
ENSRNOG00000006056	Asap2	Ankyrin repeat||Ankyrin repeat-containing domain||Arf GTPase activating protein||Pleckstrin homology domain||SH3 domain||Variant SH3 domain
ENSRNOG00000006075	Fez1	Fasciculation and elongation protein zeta, FEZ
ENSRNOG00000006076	Steap2	Ferric reductase transmembrane component-like domain||Pyrroline-5-carboxylate reductase, catalytic, N-terminal
ENSRNOG00000006093	LRRTM1	Leucine-rich repeat||Leucine-rich repeat, typical subtype
ENSRNOG00000006114	LOC679610	Armadillo-type fold
ENSRNOG00000006120	Shh	Hedgehog protein||Hedgehog protein, Hint domain||Hedgehog signalling/DD-peptidase zinc-binding domain||Hedgehog, N-terminal signalling domain||Hedgehog/Intein (Hint) domain||Hint domain C-terminal||Hint domain N-terminal||Intein splice site
ENSRNOG00000006144	Cntn3	Fibronectin, type III||Immunoglobulin||Immunoglobulin I-set||Immunoglobulin V-set domain||Immunoglobulin subtype||Immunoglobulin subtype 2||Immunoglobulin-like domain
ENSRNOG00000006174	Grid2	Extracellular ligand-binding receptor||Extracellular solute-binding protein, family 3||Glutamate receptor, L-glutamate/glycine-binding||Ionotropic glutamate receptor||NMDA receptor||Periplasmic binding protein-like I
ENSRNOG00000006178	Dync1h1	AAA+ ATPase domain||ATPase, dynein-related, AAA domain||Dynein heavy chain domain||Dynein heavy chain, domain-1||Dynein heavy chain, domain-2||Glutathione S-transferase, C-terminal-like||P-loop containing nucleoside triphosphate hydrolase||Thioredoxin-like fold
ENSRNOG00000006200	St18	Myelin transcription factor 1||Zinc finger, C2HC-type
ENSRNOG00000006204	Slc30a3	Cation efflux protein
ENSRNOG00000006235	Nell2	Concanavalin A-like lectin/glucanases superfamily||EGF-like calcium-binding domain||Epidermal growth factor-like domain||Laminin G domain||VWC out||von Willebrand factor, type C
ENSRNOG00000006237	Gpr37l1	G protein-coupled receptor 37 orphan||G protein-coupled receptor, rhodopsin-like||GPCR, rhodopsin-like, 7TM
ENSRNOG00000006248	Trim37	B-box, C-terminal||MATH||TRAF-like||Zinc finger, B-box||Zinc finger, RING-type
ENSRNOG00000006255	Nipal4	Drug/metabolite transporter||Magnesium transporter NIPA
ENSRNOG00000006305	Slc38a2	Amino acid transporter, transmembrane
ENSRNOG00000006355	Akap8l	A-kinase anchoring protein 95 (AKAP95)
ENSRNOG00000006357	Sgip1	Clathrin adaptor, mu subunit, C-terminal||Mu homology domain||Muniscin C-terminal
ENSRNOG00000006368	Lrrn3	Cysteine-rich flanking region, C-terminal||Fibronectin, type III||Immunoglobulin||Immunoglobulin I-set||Immunoglobulin subtype||Immunoglobulin subtype 2||Immunoglobulin-like domain||Leucine-rich repeat, typical subtype||Leucine-rich repeat-containing N-terminal
ENSRNOG00000006369	Alg2	Glycosyl transferase, family 1
ENSRNOG00000006375	Vdac1	Eukaryotic porin/Tom40||Porin, eukaryotic type
ENSRNOG00000006384	Ddx58	DEAD/DEAH box helicase domain||Death-like domain||Helicase, superfamily 1/2, ATP-binding domain||Helicase/UvrB domain||P-loop containing nucleoside triphosphate hydrolase
ENSRNOG00000006410	Akap5	Protein kinase A anchoring, WSK motif
ENSRNOG00000006426	Syt1	C2 domain||Synaptotagmin
ENSRNOG00000006444	Fkbp4	Peptidyl-prolyl cis-trans isomerase, FKBP-type, domain||Tetratricopeptide TPR1||Tetratricopeptide TPR2||Tetratricopeptide repeat||Tetratricopeptide repeat-containing domain
ENSRNOG00000006470	Camk1g	Protein kinase domain||Protein kinase-like domain||Serine-threonine/tyrosine-protein kinase catalytic domain||Serine/threonine/dual specificity protein kinase, catalytic domain||Tyrosine-protein kinase, catalytic domain
ENSRNOG00000006471	Pvalb	EF-hand domain
ENSRNOG00000006494	Tubg2	Alpha tubulin||Beta tubulin||Delta tubulin||Epsilon tubulin||Gamma tubulin||Tubulin||Tubulin/FtsZ, 2-layer sandwich domain||Tubulin/FtsZ, C-terminal||Tubulin/FtsZ, GTPase domain
ENSRNOG00000006527	Slc6a1	Sodium:neurotransmitter symporter||Sodium:neurotransmitter symporter, GABA, GAT-1
ENSRNOG00000006557	Cyfip2	Cytoplasmic FMR1-interacting
ENSRNOG00000006565	Fstl4	EF-hand domain||Immunoglobulin||Immunoglobulin I-set||Immunoglobulin subtype||Immunoglobulin subtype 2||Immunoglobulin-like domain||Kazal domain
ENSRNOG00000006569	Itgb8	Integrin beta subunit||Integrin beta subunit, N-terminal||von Willebrand factor, type A
ENSRNOG00000006570	Plekhg3	Dbl homology (DH) domain||Pleckstrin homology domain
ENSRNOG00000006627	Cys1	-
ENSRNOG00000006631	Sema3e	Immunoglobulin||Immunoglobulin V-set domain||Immunoglobulin subtype||Immunoglobulin-like domain||Plexin-like fold||Sema domain
ENSRNOG00000006639	Scn9a	Domain of unknown function DUF3451||IQ motif, EF-hand binding site||Ion transport domain||Polycystic kidney disease type 2 protein||Polycystin cation channel, PKD1/PKD2||Sodium ion transport-associated||Voltage gated sodium channel, alpha subunit
ENSRNOG00000006649	Thrb	Nuclear hormone receptor, ligand-binding||Nuclear hormone receptor, ligand-binding, core||Steroid hormone receptor||Thyroid hormone receptor||Zinc finger, nuclear hormone receptor-type
ENSRNOG00000006663	Usp2	Peptidase C19, ubiquitin carboxyl-terminal hydrolase||Ubiquitin carboxyl-terminal hydrolase-like domain
ENSRNOG00000006698	Rab33a	Elongation factor, GTP-binding domain||Gtr1/RagA G protein||Mitochondrial Rho-like||P-loop containing nucleoside triphosphate hydrolase||Ran GTPase||Signal recognition particle receptor, beta subunit||Small GTP-binding protein domain||Small GTPase superfamily||Small GTPase superfamily, ARF/SAR type||Small GTPase superfamily, Rab type||Small GTPase superfamily, Ras type||Small GTPase superfamily, …
ENSRNOG00000006703	Zfp398	Krueppel-associated box||Krueppel-associated box-related||Protein of unknown function DUF3669, zinc finger protein||Zinc finger, C2H2||Zinc finger, C2H2-like
ENSRNOG00000006717	Ankrd26	Ankyrin repeat||Ankyrin repeat-containing domain||Protein of unknown function DUF3496
ENSRNOG00000006761	Sh3gl2	BAR domain||BAR domain-containing family||SH3 domain||Spectrin alpha chain, SH3 domain||Variant SH3 domain
ENSRNOG00000006782	RGD1560028	7TM GPCR, olfactory receptor/chemoreceptor Srsx||7TM GPCR, serpentine receptor class x (Srx)||Bombesin receptor||G protein-coupled receptor, rhodopsin-like||GPCR, rhodopsin-like, 7TM||Neuropeptide FF receptor family||Neuropeptide Y receptor family
ENSRNOG00000006784	Sema4f	Plexin||Plexin-like fold||Sema domain
ENSRNOG00000006800	Tmem246	-
ENSRNOG00000006802	Lrrn1	Cysteine-rich flanking region, C-terminal||Fibronectin, type III||Immunoglobulin I-set||Immunoglobulin V-set domain||Immunoglobulin subtype||Immunoglobulin subtype 2||Immunoglobulin-like domain||Leucine-rich repeat||Leucine-rich repeat, typical subtype
ENSRNOG00000006824	Hdac11	Histone deacetylase domain||Histone deacetylase superfamily
ENSRNOG00000006831	Pgr	Progesterone receptor||Zinc finger, nuclear hormone receptor-type
ENSRNOG00000006841	Ano4	Anoctamin
ENSRNOG00000006853	Elavl2	Paraneoplastic encephalomyelitis antigen||RNA recognition motif domain||Splicing factor ELAV/HuD
ENSRNOG00000006857	Ndnf	Fibronectin, type III||Protein of unknown function DUF2369
ENSRNOG00000006867	Etv1	Ets domain||PEA3-type ETS-domain transcription factor, N-terminal
ENSRNOG00000006871	Slc25a14	Mitochondrial brown fat uncoupling protein||Mitochondrial carrier domain||Mitochondrial carrier protein||Mitochondrial substrate/solute carrier
ENSRNOG00000006908	Pou3f2	Homeobox domain||Homeodomain-like||Lambda repressor-like, DNA-binding domain||POU domain||POU-specific||Transcription factor, homeobox/POU
ENSRNOG00000006919	Clvs1	CRAL-TRIO domain||CRAL/TRIO, N-terminal domain||Cellular retinaldehyde binding/alpha-tocopherol transport
ENSRNOG00000006937	Scn3b	Immunoglobulin||Immunoglobulin V-set domain||Immunoglobulin subtype||Immunoglobulin-like domain
ENSRNOG00000006938	Mapk8ip1	PTB/PI domain||SH3 domain
ENSRNOG00000006957	Gria4	Extracellular solute-binding protein, family 3||Glutamate receptor, L-glutamate/glycine-binding||Ionotropic glutamate receptor||NMDA receptor
ENSRNOG00000006962	Stk32c	Protein kinase domain||Protein kinase-like domain||Serine-threonine/tyrosine-protein kinase catalytic domain||Serine/threonine/dual specificity protein kinase, catalytic domain||Tyrosine-protein kinase, catalytic domain
ENSRNOG00000006979	Hpca	EF-hand domain
ENSRNOG00000006984	Mapk11	Lipopolysaccharide kinase||Mitogen-activated protein (MAP) kinase, JNK||Mitogen-activated protein (MAP) kinase, p38||Protein kinase domain||Protein kinase-like domain||Serine-threonine/tyrosine-protein kinase catalytic domain||Serine/threonine/dual specificity protein kinase, catalytic domain||Tyrosine-protein kinase, catalytic domain
ENSRNOG00000006989	Vamp2	Synaptobrevin||Synaptobrevin/Vesicle-associated membrane protein
ENSRNOG00000006990	Grb7	BPS (Between PH and SH2) domain||Pleckstrin homology domain||Ras-association||SH2 domain||Ubiquitin-related domain
ENSRNOG00000007006	Slc3a1	Glycoside hydrolase, superfamily||Glycosyl hydrolase, family 13, catalytic domain||Glycosyl hydrolase, family 13, subfamily, catalytic domain
ENSRNOG00000007014	Cnksr2	CRIC domain, Chordata||Connector enhancer of kinase suppressor of ras 2||PDZ domain||Pleckstrin homology domain||Sterile alpha motif domain||Sterile alpha motif, type 1||Sterile alpha motif, type 2||Sterile alpha motif/pointed domain
ENSRNOG00000007018	Mapkbp1	WD40 repeat||WD40-repeat-containing domain
ENSRNOG00000007019	Asic2	Epithelial sodium channel||Na+ channel, amiloride-sensitive
ENSRNOG00000007031	Trim9	B-box, C-terminal||B30.2/SPRY domain||Concanavalin A-like lectin/glucanases superfamily||Fibronectin, type III||SPRY domain||Zinc finger, B-box||Zinc finger, C3HC4 RING-type||Zinc finger, FYVE/PHD-type||Zinc finger, RING-type
ENSRNOG00000007033	Sorcs2	PKD domain||VPS10
ENSRNOG00000007037	LOC679641	Prefoldin||WD40 repeat||WD40-repeat-containing domain
ENSRNOG00000007040	Timm17a	Mitochondrial inner membrane translocase complex, subunit Tim17||Mitochondrial inner membrane translocase subunit Tim17/Tim22/Tim23/peroxisomal protein PMP24
ENSRNOG00000007044	L3mbtl1	Mbt repeat||Sterile alpha motif domain||Sterile alpha motif, type 1||Sterile alpha motif/pointed domain||Zinc finger, C2HC-type
ENSRNOG00000007049	Bcl11a	Zinc finger, C2H2||Zinc finger, C2H2-like
ENSRNOG00000007066	Htr5a	5-Hydroxytryptamine 5A receptor||5-hydroxytryptamine receptor family||G protein-coupled receptor, rhodopsin-like||GPCR, rhodopsin-like, 7TM
ENSRNOG00000007090	Cacna1c	Ion transport domain||Polycystin cation channel, PKD1/PKD2||Voltage-dependent calcium channel, L-type, alpha-1 subunit||Voltage-dependent calcium channel, L-type, alpha-1C subunit||Voltage-dependent calcium channel, alpha-1 subunit||Voltage-dependent calcium channel, alpha-1 subunit, IQ domain
ENSRNOG00000007091	Ly6e	CD59 antigen||Ly-6 antigen / uPA receptor -like
ENSRNOG00000007106	Sos1	Dbl homology (DH) domain||Histone core||Histone-fold||Pleckstrin homology domain||Ras guanine nucleotide exchange factor domain||Ras guanine-nucleotide exchange factors catalytic domain||Ras-like guanine nucleotide exchange factor, N-terminal
ENSRNOG00000007110	Ankrd6	Ankyrin repeat||Ankyrin repeat-containing domain
ENSRNOG00000007112	LOC100911286	ProSAAS
ENSRNOG00000007115	Crebl2	Basic-leucine zipper domain
ENSRNOG00000007142	B3gat1	Glycosyl transferase, family 43||Nucleotide-diphospho-sugar transferases
ENSRNOG00000007147	Cyp46a1	Cytochrome P450||Cytochrome P450, E-class, group I||Cytochrome P450, E-class, group IV
ENSRNOG00000007151	Cdk14	Protein kinase domain||Protein kinase-like domain||Serine-threonine/tyrosine-protein kinase catalytic domain||Serine/threonine/dual specificity protein kinase, catalytic domain
ENSRNOG00000007185	Lmod1	Tropomodulin||WH2 domain
ENSRNOG00000007199	Rapgef3	Cyclic nucleotide-binding domain||Cyclic nucleotide-binding-like||DEP domain||Ras guanine nucleotide exchange factor domain||Ras guanine-nucleotide exchange factors catalytic domain||Ras-like guanine nucleotide exchange factor, N-terminal||Ubiquitin-related domain||cAMP/cGMP-dependent protein kinase
ENSRNOG00000007213	Yars	Aminoacyl-tRNA synthetase, class Ic||Nucleic acid-binding, OB-fold||Tyrosine-tRNA ligase||tRNA-binding domain
ENSRNOG00000007250	Six4	Homeobox domain||Homeodomain-like
ENSRNOG00000007256	Necab1	Antibiotic biosynthesis monooxygenase-like domain||Dimeric alpha-beta barrel||EF-hand domain
ENSRNOG00000007271	Map3k9	Mitogen-activated protein (MAP) kinase kinase kinase, 9/10/11||Protein kinase domain||Protein kinase-like domain||Regulator of G protein signalling superfamily||SH3 domain||Serine-threonine/tyrosine-protein kinase catalytic domain||Serine/threonine/dual specificity protein kinase, catalytic domain||Tyrosine-protein kinase, catalytic domain||Variant SH3 domain
ENSRNOG00000007294	Sntg1	Pleckstrin homology domain
ENSRNOG00000007304	Herc3	HECT||Regulator of chromosome condensation 1/beta-lactamase-inhibitor protein II||Regulator of chromosome condensation, RCC1
ENSRNOG00000007316	Idh3B	Isocitrate dehydrogenase NAD-dependent||Isopropylmalate dehydrogenase-like domain
ENSRNOG00000007323	Ric8b	Armadillo-type fold||Guanine nucleotide exchange factor, Ric8||Synembryn
ENSRNOG00000007326	Prepl	Alpha/Beta hydrolase fold||Peptidase S9, prolyl oligopeptidase, catalytic domain||Peptidase S9A, N-terminal domain||Peptidase S9A, prolyl oligopeptidase
ENSRNOG00000007332	Sstr3	7TM GPCR, olfactory receptor/chemoreceptor Srsx||7TM GPCR, serpentine receptor class v (Srv)||7TM GPCR, serpentine receptor class x (Srx)||G protein-coupled receptor, rhodopsin-like||GPCR, rhodopsin-like, 7TM||Neuropeptide B/W receptor family||Somatostatin receptor 3||Somatostatin receptor family
ENSRNOG00000007359	Gca	EF-hand domain
ENSRNOG00000007367	2016-09-04	Cell division protein GTP binding||P-loop containing nucleoside triphosphate hydrolase||Ribosome biogenesis GTPase RsgA, putative||Septin
ENSRNOG00000007369	Shisa4	-
ENSRNOG00000007377	Slit3	Concanavalin A-like lectin/glucanases superfamily||Cysteine-rich flanking region, C-terminal||Cystine knot, C-terminal||EGF-like calcium-binding domain||Epidermal growth factor-like domain||Laminin G domain||Leucine-rich repeat||Leucine-rich repeat, ribonuclease inhibitor subtype||Leucine-rich repeat, typical subtype||Leucine-rich repeat-containing N-terminal
ENSRNOG00000007393	Ndrg1	Alpha/Beta hydrolase fold||NDRG
ENSRNOG00000007400	Srebf2	Myc-type, basic helix-loop-helix (bHLH) domain
ENSRNOG00000007419	LOC100362038	Type II pantothenate kinase
ENSRNOG00000007427	Entpd6	Nucleoside phosphatase GDA1/CD39
ENSRNOG00000007428	Ypel4	Yippee/Mis18
ENSRNOG00000007431	Shroom1	Apx/shroom, ASD1||Apx/shroom, ASD2
ENSRNOG00000007433	Cyb561	Cytochrome b561, eukaryote||Cytochrome b561/ferric reductase transmembrane
ENSRNOG00000007440	Dzank1	Ankyrin repeat-containing domain||Heat shock protein DnaJ, cysteine-rich domain
ENSRNOG00000007441	Klhl32	BTB/Kelch-associated||BTB/POZ||BTB/POZ fold||BTB/POZ-like||Kelch repeat type 1||Kelch-like protein, gigaxonin type
ENSRNOG00000007445	Asph	Arginine/Asparagine/Proline hydroxylase||Aspartyl beta-hydroxylase/Triadin domain||Tetratricopeptide repeat||Tetratricopeptide repeat-containing domain
ENSRNOG00000007454	Aloxe3	Lipase/lipooxygenase, PLAT/LH2||Lipoxygenase, C-terminal||Lipoxygenase, mammalian||PLAT/LH2 domain
ENSRNOG00000007462	2016-09-08	Cell division protein GTP binding||P-loop containing nucleoside triphosphate hydrolase||Septin
ENSRNOG00000007496	Mtmr4	FYVE zinc finger||Myotubularin-like phosphatase domain||Protein-tyrosine phosphatase-like||Protein-tyrosine/Dual specificity phosphatase||Zinc finger, FYVE-related||Zinc finger, FYVE/PHD-type
ENSRNOG00000007508	Lrtm2	Cysteine-rich flanking region, C-terminal||Leucine-rich repeat||Leucine-rich repeat, typical subtype||Leucine-rich repeat-containing N-terminal
ENSRNOG00000007515	Kif3a	Kinesin, motor domain||P-loop containing nucleoside triphosphate hydrolase
ENSRNOG00000007518	Nckap1	Nck-associated protein 1
ENSRNOG00000007524	Phactr3	RPEL repeat
ENSRNOG00000007528	Kcnh7	Cyclic nucleotide-binding domain||Cyclic nucleotide-binding-like||Ion transport domain||PAS domain||PAS fold-3||Potassium channel, voltage-dependent, EAG/ELK/ERG||Potassium channel, voltage-dependent, ERG||Two pore domain potassium channel domain
ENSRNOG00000007542	Scg5	Neuroendocrine 7B2 precursor
ENSRNOG00000007546	Asns	Asparagine synthase||Asparagine synthase, glutamine-hydrolyzing||Class II glutamine amidotransferase domain||Nucleophile aminohydrolases, N-terminal
ENSRNOG00000007551	Inadl	L27||L27-2||PDZ domain
ENSRNOG00000007552	Arhgap36	Rho GTPase activation protein||Rho GTPase-activating protein domain
ENSRNOG00000007573	Hoxb9	Homeobox domain||Homeobox protein Hox9||Homeodomain, metazoa||Homeodomain-like||Hox9, N-terminal activation domain
ENSRNOG00000007574	Padi2	Cupredoxin||Protein-arginine deiminase (PAD) N-terminal||Protein-arginine deiminase (PAD), central domain||Protein-arginine deiminase, C-terminal||Protein-arginine deiminase, subgroup
ENSRNOG00000007576	Zfp597	Krueppel-associated box||Zinc finger, C2H2||Zinc finger, C2H2-like
ENSRNOG00000007583	Pygb	Glycogen/starch/alpha-glucan phosphorylase||Glycosyl transferase, family 35
ENSRNOG00000007585	Hoxb8	Helix-turn-helix motif||Homeobox domain||Homeodomain, metazoa||Homeodomain-like
ENSRNOG00000007590	Eya1	-
ENSRNOG00000007591	Slc45a3	Major facilitator superfamily||Major facilitator superfamily domain, general substrate transporter
ENSRNOG00000007596	Rffl	Zinc finger, FYVE/PHD-type||Zinc finger, RING-type
ENSRNOG00000007600	Igsf1	Immunoglobulin subtype||Immunoglobulin subtype 2||Immunoglobulin-like domain
ENSRNOG00000007610	Gdf11	Cystine-knot cytokine||Transforming growth factor-beta, C-terminal||Transforming growth factor-beta, N-terminal
ENSRNOG00000007625	B3galt1	Glycosyl transferase, family 31||Nucleotide-diphospho-sugar transferases
ENSRNOG00000007636	Cadps2	C2 domain||Calcium-dependent secretion activator||Pleckstrin homology domain
ENSRNOG00000007645	Kcnj9	Immunoglobulin E-set||Potassium channel, inwardly rectifying, Kir||Potassium channel, inwardly rectifying, Kir3.3
ENSRNOG00000007646	Sipa1l1	PDZ domain||Protein of unknown function DUF3401||Rap GTPase activating protein domain
ENSRNOG00000007647	Oprk1	7TM GPCR, olfactory receptor/chemoreceptor Srsx||7TM GPCR, serpentine receptor class v (Srv)||7TM GPCR, serpentine receptor class x (Srx)||G protein-coupled receptor, rhodopsin-like||GPCR, rhodopsin-like, 7TM||Kappa opioid receptor||Neuropeptide B/W receptor family||Neuropeptide Y receptor family||Opioid receptor||Somatostatin receptor family
ENSRNOG00000007666	Cacnb4	Guanylate kinase/L-type calcium channel beta subunit||P-loop containing nucleoside triphosphate hydrolase||SH3 domain||Voltage-dependent calcium channel, L-type, beta subunit||Voltage-dependent calcium channel, L-type, beta-3 subunit
ENSRNOG00000007668	Mafa	Basic leucine zipper domain, Maf-type||Basic-leucine zipper domain||Maf transcription factor, N-terminal||Transcription factor, Skn-1-like, DNA-binding domain
ENSRNOG00000007674	Nacad	Nascent polypeptide-associated complex NAC domain
ENSRNOG00000007682	Gria3	Extracellular ligand-binding receptor||Extracellular solute-binding protein, family 3||Glutamate receptor, L-glutamate/glycine-binding||Ionotropic glutamate receptor||NMDA receptor||Periplasmic binding protein-like I
ENSRNOG00000007686	2016-09-03	AIG1||Cell division protein GTP binding||P-loop containing nucleoside triphosphate hydrolase||Ribosome biogenesis GTPase RsgA, putative||Septin||Septin 3
ENSRNOG00000007687	Sema7a	Immunoglobulin-like domain||Plexin||Plexin-like fold||Sema domain
ENSRNOG00000007688	Sms	S-adenosyl-L-methionine-dependent methyltransferase-like||Spermidine/spermine synthases family
ENSRNOG00000007694	Unc13c	C2 domain||Protein kinase C-like, phorbol ester/diacylglycerol-binding domain
ENSRNOG00000007710	Usp20	Peptidase C19, ubiquitin carboxyl-terminal hydrolase||Peptidase C19, ubiquitin-specific peptidase, DUSP domain||Ubiquitin carboxyl-terminal hydrolase-like domain||Zinc finger, UBP-type
ENSRNOG00000007726	Mcam	CD80-like, immunoglobulin C2-set||Immunoglobulin||Immunoglobulin I-set||Immunoglobulin V-set domain||Immunoglobulin subtype||Immunoglobulin subtype 2||Immunoglobulin-like domain
ENSRNOG00000007727	Lhfpl4	Lipoma HMGIC fusion partner-like protein
ENSRNOG00000007733
ENSRNOG00000007748	Tex15	-
ENSRNOG00000007757	Ppp3cb	Calcineurin-like phosphoesterase domain, apaH type||Metallo-dependent phosphatase-like||Serine/threonine-specific protein phosphatase/bis(5-nucleosyl)-tetraphosphatase
ENSRNOG00000007779	Kank4	Ankyrin repeat||Ankyrin repeat-containing domain||Kank N-terminal motif
ENSRNOG00000007799	Fam151a	Protein of unknown function DUF2181
ENSRNOG00000007808	Nap1l5	Nucleosome assembly protein (NAP)
ENSRNOG00000007818	Slc45a4	Major facilitator superfamily domain, general substrate transporter
ENSRNOG00000007823	Hoxb6	Homeobox domain||Homeobox protein, antennapedia type||Homeodomain, metazoa||Homeodomain-like
ENSRNOG00000007837	Acot11	HotDog domain||START domain||Thioesterase superfamily
ENSRNOG00000007859	Cep83	-
ENSRNOG00000007871	Cabp7	EF-hand domain
ENSRNOG00000007882	Ablim2	Villin headpiece||Zinc finger, LIM-type
ENSRNOG00000007894	Mpdz	L27||L27-2||PDZ domain
ENSRNOG00000007895	Pdhb	Thiamin diphosphate-binding fold||Transketolase, C-terminal||Transketolase, C-terminal/Pyruvate-ferredoxin oxidoreductase, domain II||Transketolase-like, pyrimidine-binding domain
ENSRNOG00000007900	Tspan33	Tetraspanin||Tetraspanin, EC2 domain||Tetraspanin/Peripherin
ENSRNOG00000007920	Ssbp3	LisH dimerisation motif||Sequence-specific single-strand DNA-binding protein
ENSRNOG00000007923	Cgref1	EF-hand domain
ENSRNOG00000007925	Pak6	CRIB domain||Protein kinase domain||Protein kinase-like domain||Serine-threonine/tyrosine-protein kinase catalytic domain||Serine/threonine/dual specificity protein kinase, catalytic domain||Tyrosine-protein kinase, catalytic domain
ENSRNOG00000007931	Gucy2d	Adenylyl cyclase class-3/4/guanylyl cyclase||Extracellular ligand-binding receptor||Haem NO binding associated||Nucleotide cyclase||Periplasmic binding protein-like I||Protein kinase domain||Protein kinase-like domain||Serine-threonine/tyrosine-protein kinase catalytic domain||Serine/threonine/dual specificity protein kinase, catalytic domain||Tyrosine-protein kinase, catalytic domain
ENSRNOG00000007947	Fam13a	-
ENSRNOG00000007955	Timp4	Netrin domain||Proteinase inhibitor I35, tissue inhibitor of metalloproteinase||Tissue inhibitor of metalloproteinases-like, OB-fold
ENSRNOG00000007979	Phospho2	HAD-like domain||HAD-superfamily hydrolase, subfamily IB, PSPase-like||Phosphatase PHOSPHO-type||Pyridoxal phosphate phosphatase-related
ENSRNOG00000007982	Slc9a1	Cation/H+ exchanger||Na+/H+ exchanger||Na+/H+ exchanger, isoform 1 (NHE1)
ENSRNOG00000007984	Amer1	Uncharacterised protein family FAM123
ENSRNOG00000007989	Chst1	Carbohydrate sulfotransferase||P-loop containing nucleoside triphosphate hydrolase||Sulfotransferase domain
ENSRNOG00000007997	Kmt2c	FY-rich, C-terminal||FY-rich, N-terminal||Post-SET domain||SET domain||Zinc finger, FYVE/PHD-type
ENSRNOG00000008000	Syt13	C2 domain
ENSRNOG00000008010	Hoxb5	Homeobox domain||Homeobox protein, antennapedia type||Homeodomain, metazoa||Homeodomain-like
ENSRNOG00000008020	Pax4	Homeobox domain||Homeodomain-like||Paired domain
ENSRNOG00000008030	Shc2	PTB/PI domain||Phosphotyrosine interaction domain, Shc-like||SH2 domain
ENSRNOG00000008034	Tmeff1	Epidermal growth factor-like domain||Kazal domain
ENSRNOG00000008051	Itpk1	Inositol-tetrakisphosphate 1-kinase
ENSRNOG00000008052	Atp13a2	Cation-transporting P-type ATPase||Cation-transporting P-type ATPase, subfamily V||HAD-like domain||P-type ATPase, A domain||P-type ATPase, cytoplasmic domain N
ENSRNOG00000008055	Ccne2	Cyclin A/B/D/E/F||Cyclin, C-terminal domain||Cyclin, N-terminal||Cyclin-like
ENSRNOG00000008056	Ankrd9	Ankyrin repeat||Ankyrin repeat-containing domain
ENSRNOG00000008058	Tmprss5	Peptidase S1||Peptidase S1A, chymotrypsin-type||SRCR domain||SRCR-like domain||Trypsin-like cysteine/serine peptidase domain
ENSRNOG00000008065	Wwc1	C2 domain||WW domain
ENSRNOG00000008078	Kcnh6	Cyclic nucleotide-binding domain||Cyclic nucleotide-binding-like||Ion transport domain||PAS domain||PAS fold||Potassium channel, voltage-dependent, EAG/ELK/ERG||Potassium channel, voltage-dependent, ELK||Potassium channel, voltage-dependent, ERG||Two pore domain potassium channel||Two pore domain potassium channel domain
ENSRNOG00000008082	Rgs6	DEP domain||G-protein gamma-like domain||Regulator of G protein signalling domain||Regulator of G protein signalling superfamily
ENSRNOG00000008088	Btbd3	BTB/Kelch-associated||BTB/POZ||BTB/POZ fold||BTB/POZ-like||PHR
ENSRNOG00000008098	Lrrc4	Cysteine-rich flanking region, C-terminal||Immunoglobulin I-set||Immunoglobulin subtype||Immunoglobulin subtype 2||Immunoglobulin-like domain||Leucine-rich repeat||Leucine-rich repeat, typical subtype||Leucine-rich repeat-containing N-terminal
ENSRNOG00000008100	Rgs20	Regulator of G protein signalling domain||Regulator of G protein signalling superfamily
ENSRNOG00000008103	Mdh1	L-lactate/malate dehydrogenase||Lactate dehydrogenase/glycoside hydrolase, family 4, C-terminal||Lactate/malate dehydrogenase, C-terminal||Lactate/malate dehydrogenase, N-terminal||Malate dehydrogenase, NAD-dependent, cytosolic||Malate dehydrogenase, type 2
ENSRNOG00000008137	Cdk18	Protein kinase domain||Protein kinase-like domain||Serine-threonine/tyrosine-protein kinase catalytic domain||Serine/threonine/dual specificity protein kinase, catalytic domain||Tyrosine-protein kinase, catalytic domain
ENSRNOG00000008138	RGD1309108	-
ENSRNOG00000008145	Traf3	MATH||TNF receptor-associated factor TRAF||TRAF-like||Zinc finger, RING-type||Zinc finger, TRAF-type
ENSRNOG00000008146	Tox2	High mobility group box domain
ENSRNOG00000008157	Syn2	ATP-grasp fold, RimK-type||Pre-ATP-grasp domain||Synapsin||Synapsin, ATP-binding domain||Synapsin, pre-ATP-grasp domain
ENSRNOG00000008167	Abhd6	Alpha/Beta hydrolase fold||Alpha/beta hydrolase fold-1||Epoxide hydrolase-like||Lipase, N-terminal||NDRG
ENSRNOG00000008177	Pim2	Lipopolysaccharide kinase||Protein kinase domain||Protein kinase-like domain||Serine-threonine/tyrosine-protein kinase catalytic domain||Serine/threonine/dual specificity protein kinase, catalytic domain||Tyrosine-protein kinase, catalytic domain
ENSRNOG00000008194	Znfx1	P-loop containing nucleoside triphosphate hydrolase||Trypsin Inhibitor-like, cysteine rich domain||Zinc finger, NF-X1-type
ENSRNOG00000008196	Parp12	Poly(ADP-ribose) polymerase, catalytic domain||WWE domain||Zinc finger, CCCH-type
ENSRNOG00000008210	Ky	Transglutaminase-like
ENSRNOG00000008214	Fbxo9	F-box domain||MIT
ENSRNOG00000008218	Atp6v0e2	ATPase, V0 complex, subunit e1/e2||ATPase, V0 complex, subunit e1/e2, metazoa
ENSRNOG00000008223	Cnr1	7TM GPCR, olfactory receptor/chemoreceptor Srsx||7TM GPCR, serpentine receptor class x (Srx)||Cannabinoid receptor family||Cannabinoid receptor type 1||G protein-coupled receptor, rhodopsin-like||GPCR, rhodopsin-like, 7TM
ENSRNOG00000008234	Lrrc61	Leucine-rich repeat
ENSRNOG00000008237	Unc13b	C2 domain||Calcium-dependent secretion activator||Mammalian uncoordinated homology 13, subgroup, domain 2||Protein kinase C-like, phorbol ester/diacylglycerol-binding domain
ENSRNOG00000008256	Mrpl38	Phosphatidylethanolamine-binding protein PEBP
ENSRNOG00000008258	Fnbp1	FCH domain||SH3 domain||Variant SH3 domain
ENSRNOG00000008323	Pitpnm3	DDHD||HAD-like domain||LNS2, Lipin/Ned1/Smp2
ENSRNOG00000008334	Crocc	Prefoldin
ENSRNOG00000008337	Gjd2	Connexin||Connexin, N-terminal||Gap junction delta-2 protein (Cx36)||Gap junction protein, cysteine-rich domain
ENSRNOG00000008345	Clcn6	CBS domain||Chloride channel ClC-6||Chloride channel, core||Chloride channel, voltage gated
ENSRNOG00000008354	Slc9a8	Cation/H+ exchanger||Na+/H+ exchanger
ENSRNOG00000008377	Wdtc1	Tetratricopeptide repeat||Tetratricopeptide repeat-containing domain||WD40 repeat||WD40-repeat-containing domain
ENSRNOG00000008392	Sbf1	DENN domain||GRAM domain||Myotubularin protein||Myotubularin-like phosphatase domain||Pleckstrin homology domain||Protein-tyrosine phosphatase-like||dDENN domain||uDENN domain
ENSRNOG00000008400	Pml	Protein of unknown function DUF3583||Zinc finger, B-box||Zinc finger, RING-type
ENSRNOG00000008423	Gpr22	G protein-coupled receptor, rhodopsin-like||GPCR, rhodopsin-like, 7TM
ENSRNOG00000008437	Ss18l1	SS18 family
ENSRNOG00000008440	Cttnbp2	Ankyrin repeat||Ankyrin repeat-containing domain||Cortactin-binding protein-2, N-terminal
ENSRNOG00000008443	RGD1306151	Quinonprotein alcohol dehydrogenase-like superfamily
ENSRNOG00000008463	Rundc3b	RUN
ENSRNOG00000008471	Kif21b	Kinesin, motor domain||P-loop containing nucleoside triphosphate hydrolase||Prefoldin||Type VII secretion system ESAT-6-like||WD40 repeat||WD40-repeat-containing domain
ENSRNOG00000008475	Fut9	Glycosyl transferase, family 10
ENSRNOG00000008480	Kcnab3	NADP-dependent oxidoreductase domain||Potassium channel, voltage-dependent, beta subunit, KCNAB||Potassium channel, voltage-dependent, beta subunit, KCNAB-related||Potassium channel, voltage-dependent, beta subunit, KCNAB3
ENSRNOG00000008481	Reep1	TB2/DP1/HVA22-related protein
ENSRNOG00000008510	Abtb2	Ankyrin repeat||Ankyrin repeat-containing domain||BTB/POZ||BTB/POZ fold||BTB/POZ-like||Histone-fold
ENSRNOG00000008517	Cdc42ep1	CRIB domain
ENSRNOG00000008533	Ago2	Domain of unknown function DUF1785||PAZ domain||Ribonuclease H-like domain||Stem cell self-renewal protein Piwi
ENSRNOG00000008534	Dusp15	Atypical dual specificity phosphatase||Dual specificity phosphatase, catalytic domain||Dual specificity phosphatase, subgroup, catalytic domain||Protein-tyrosine phosphatase-like||Protein-tyrosine/Dual specificity phosphatase
ENSRNOG00000008560	Ccdc30	-
ENSRNOG00000008565	Nkiras1	Mitochondrial Rho-like||P-loop containing nucleoside triphosphate hydrolase||Small GTP-binding protein domain||Small GTPase superfamily||Small GTPase superfamily, ARF/SAR type||Small GTPase superfamily, Rab type||Small GTPase superfamily, Ras type
ENSRNOG00000008570	Cadps	C2 domain||Calcium-dependent secretion activator||Pleckstrin homology domain
ENSRNOG00000008578	Cdk16	Protein kinase domain||Protein kinase-like domain||Serine-threonine/tyrosine-protein kinase catalytic domain||Serine/threonine/dual specificity protein kinase, catalytic domain||Tyrosine-protein kinase, catalytic domain
ENSRNOG00000008587	Tek	Epidermal growth factor-like domain||Fibronectin, type III||Immunoglobulin-like domain||Protein kinase domain||Protein kinase-like domain||Serine-threonine/tyrosine-protein kinase catalytic domain||Serine/threonine/dual specificity protein kinase, catalytic domain||Tyrosine-protein kinase, catalytic domain||Tyrosine-protein kinase, receptor Tie-2, Ig-like domain 1, N-terminal
ENSRNOG00000008596	Ttll9	Tubulin-tyrosine ligase/Tubulin polyglutamylase
ENSRNOG00000008615	Mal2	Marvel domain||Myelin and lymphocyte (MAL) protein
ENSRNOG00000008616	Ubr3	Zinc finger, N-recognin
ENSRNOG00000008622	Creb5	Basic-leucine zipper domain||Transcription factor, cyclic AMP-dependent||Zinc finger, C2H2
ENSRNOG00000008629	Secisbp2l	50S ribosomal protein L30e-like||Ribosomal protein L7Ae/L30e/S12e/Gadd45
ENSRNOG00000008631	Gpc5	Glypican
ENSRNOG00000008656	Snca	Alpha-synuclein||Gamma-synuclein||Synuclein
ENSRNOG00000008659	Arhgap21	PDZ domain||Pleckstrin homology domain||Rho GTPase activation protein||Rho GTPase-activating protein domain
ENSRNOG00000008666	Etl4	Actin interacting protein 3, C-terminal
ENSRNOG00000008683	Alk	Concanavalin A-like lectin/glucanases superfamily||Low-density lipoprotein (LDL) receptor class A repeat||MAM domain||Protein kinase domain||Protein kinase-like domain||Serine-threonine/tyrosine-protein kinase catalytic domain||Serine/threonine/dual specificity protein kinase, catalytic domain||Tyrosine-protein kinase, catalytic domain
ENSRNOG00000008706	Tbx3	Transcription factor, T-box||Transcription factor, T-box, region of unknown function||p53-like transcription factor, DNA-binding
ENSRNOG00000008709	Arhgap32	Phox homologous domain||Rho GTPase activation protein||Rho GTPase-activating protein domain||SH3 domain||Variant SH3 domain
ENSRNOG00000008728	Unc79	Armadillo-type fold||P-loop containing nucleoside triphosphate hydrolase
ENSRNOG00000008741	Camsap2	CKK domain||Calmodulin-regulated spectrin-associated protein, CH domain||Calponin homology domain||PRC-barrel-like
ENSRNOG00000008746	Dtd1	D-Tyr tRNAtyr deacylase-like domain||D-tyrosyl-tRNA(Tyr) deacylase
ENSRNOG00000008765	Zfhx4	Adenylate cyclase-associated CAP, N-terminal||Homeobox domain||Homeodomain-like||Zinc finger, C2H2||Zinc finger, C2H2-like||Zinc finger, U1-type
ENSRNOG00000008766	Grin2b	Extracellular ligand-binding receptor||Extracellular solute-binding protein, family 3||Glutamate [NMDA] receptor, epsilon subunit, C-terminal||Glutamate receptor, L-glutamate/glycine-binding||Ionotropic glutamate receptor||NMDA receptor||Periplasmic binding protein-like I
ENSRNOG00000008790	Gdap1l1	Glutathione S-transferase, C-terminal-like||Glutathione S-transferase, N-terminal||Thioredoxin-like fold
ENSRNOG00000008810	Nsmf	P-loop containing nucleoside triphosphate hydrolase
ENSRNOG00000008820	Hmcn2	EGF-like calcium-binding domain||Epidermal growth factor-like domain||G2 nidogen/fibulin G2F||Green fluorescent protein||Trypsin Inhibitor-like, cysteine rich domain
ENSRNOG00000008846	Plag1	Zinc finger, C2H2||Zinc finger, C2H2-like
ENSRNOG00000008868	Dusp19	Atypical dual specificity phosphatase||Dual specificity phosphatase, catalytic domain||Dual specificity phosphatase, subgroup, catalytic domain||Protein-tyrosine phosphatase-like||Protein-tyrosine/Dual specificity phosphatase
ENSRNOG00000008869	Ppp1r9a	PDZ domain||Smac/DIABLO-like||Sterile alpha motif domain||Sterile alpha motif, type 1||Sterile alpha motif, type 2||Sterile alpha motif/pointed domain
ENSRNOG00000008901	Coro2a	Domain of unknown function DUF1899||Domain of unknown function DUF1900||WD40 repeat||WD40-repeat-containing domain
ENSRNOG00000008915	Prima1	-
ENSRNOG00000008921	Dynll2	Dynein light chain, type 1/2
ENSRNOG00000008924	Arhgef12	Dbl homology (DH) domain||PDZ domain||Pleckstrin homology domain||Regulator of G protein signalling superfamily||Regulator of G protein signalling-like domain
ENSRNOG00000008926
ENSRNOG00000008939	Nxph1	Neurexophilin||Neurexophilin/NXPE
ENSRNOG00000008949	Synpo2l	PDZ domain
ENSRNOG00000008961	Mapre3	Calponin homology domain||EB1, C-terminal
ENSRNOG00000008970	Pcdh17	Cadherin||Cadherin, N-terminal||Cadherin-like
ENSRNOG00000008976	Cdh4	Cadherin||Cadherin prodomain||Cadherin, cytoplasmic domain||Cadherin-like||Cadherin/Desmocollin
ENSRNOG00000008992	Grik3	Extracellular ligand-binding receptor||Extracellular solute-binding protein, family 3||Glutamate receptor, L-glutamate/glycine-binding||Ionotropic glutamate receptor||NMDA receptor||Periplasmic binding protein-like I
ENSRNOG00000008996	LOC100910964	Amidohydrolase 1||Hydantoinase/dihydropyrimidinase||Metal-dependent hydrolase, composite domain
ENSRNOG00000009014	Slc35f2	Drug/metabolite transporter||Solute carrier family 35 member SLC35F1/F2/F6||Triose-phosphate transporter domain
ENSRNOG00000009029	Nptn	Immunoglobulin||Immunoglobulin I-set||Immunoglobulin V-set domain||Immunoglobulin subtype||Immunoglobulin subtype 2||Immunoglobulin-like domain
ENSRNOG00000009032	Ttll3	SMAD/FHA domain||Tubulin-tyrosine ligase/Tubulin polyglutamylase
ENSRNOG00000009039	Trappc12	Tetratricopeptide TPR2||Tetratricopeptide repeat||Tetratricopeptide repeat-containing domain
ENSRNOG00000009054	Elmod1	Engulfment/cell motility, ELMO
ENSRNOG00000009066	Thra	Nuclear hormone receptor, ligand-binding||Nuclear hormone receptor, ligand-binding, core||Steroid hormone receptor||Thyroid hormone receptor||Zinc finger, nuclear hormone receptor-type
ENSRNOG00000009068	Phlda3	Pleckstrin homology domain
ENSRNOG00000009071	Gripap1	-
ENSRNOG00000009102	Fermt2	Band 4.1 domain||FERM central domain||FERM, N-terminal||Pleckstrin homology domain||Ubiquitin-related domain
ENSRNOG00000009106	C2cd4b	-
ENSRNOG00000009114	Fam110b	-
ENSRNOG00000009117	Otub2	Ovarian tumour, otubain||Peptidase C65, otubain||Ubiquitin thioesterase Otubain
ENSRNOG00000009140	C1qtnf4	Complement C1q protein||Tumour necrosis factor-like domain
ENSRNOG00000009145	Klf12	Zinc finger, C2H2||Zinc finger, C2H2-like
ENSRNOG00000009161	Clasp2	Armadillo-type fold||CLASP N-terminal domain
ENSRNOG00000009170	Dmxl2	RAVE complex protein Rav1 C-terminal||WD40 repeat||WD40-repeat-containing domain
ENSRNOG00000009180	Xkr7	Transport protein XK
ENSRNOG00000009181	Dleu7	-
ENSRNOG00000009236	Necap1	Adaptin ear-binding coat-associated protein 1 NECAP-1
ENSRNOG00000009253	Igsf9b	Fibronectin, type III||Immunoglobulin||Immunoglobulin I-set||Immunoglobulin V-set domain||Immunoglobulin subtype||Immunoglobulin subtype 2||Immunoglobulin-like domain
ENSRNOG00000009255	RGD1309188	Protein of unknown function DUF2366
ENSRNOG00000009263	Ifi27	Interferon alpha-inducible protein 6/27
ENSRNOG00000009265	Kcnk9	Potassium channel subfamily K member 9||Two pore domain potassium channel||Two pore domain potassium channel domain||Two pore domain potassium channel, TASK family
ENSRNOG00000009288	Fgf14	Cytokine, IL-1-like||Fibroblast growth factor family||IL-1 family/FGF family
ENSRNOG00000009298	Fbxo44	F-box associated (FBA) domain||F-box domain||Galactose-binding domain-like
ENSRNOG00000009309	Meaf6	Histone H4 acetyltransferase, NuA4 complex, Eaf6
ENSRNOG00000009318	Ttll5	-
ENSRNOG00000009322	Ccdc126	-
ENSRNOG00000009324	Wdr54	WD40 repeat||WD40-repeat-containing domain
ENSRNOG00000009336	Mapk15	Protein kinase domain||Protein kinase-like domain||Serine-threonine/tyrosine-protein kinase catalytic domain||Serine/threonine/dual specificity protein kinase, catalytic domain||Tyrosine-protein kinase, catalytic domain
ENSRNOG00000009341	Hivep3	Zinc finger, C2H2||Zinc finger, C2H2-like
ENSRNOG00000009350	Sez6	CUB domain||Sushi/SCR/CCP
ENSRNOG00000009354	LOC100912697	Ankyrin repeat||Ankyrin repeat-containing domain
ENSRNOG00000009370	Tbkbp1	-
ENSRNOG00000009372	Tacr3	7TM GPCR, olfactory receptor/chemoreceptor Srsx||G protein-coupled receptor, rhodopsin-like||GPCR, rhodopsin-like, 7TM||Neurokinin NK3 receptor||Neurokinin receptor||Neuropeptide Y receptor family
ENSRNOG00000009381	Mapk6	Mitogen-activated protein (MAP) kinase, ERK3/4||Protein kinase domain||Protein kinase-like domain||Serine-threonine/tyrosine-protein kinase catalytic domain||Serine/threonine/dual specificity protein kinase, catalytic domain||Tyrosine-protein kinase, catalytic domain
ENSRNOG00000009409	Fbxo2	F-box associated (FBA) domain||F-box domain||Galactose-binding domain-like
ENSRNOG00000009419	Ptprg	Alpha carbonic anhydrase||Fibronectin, type III||Protein-tyrosine phosphatase, catalytic||Protein-tyrosine phosphatase, receptor/non-receptor type||Protein-tyrosine phosphatase-like||Protein-tyrosine/Dual specificity phosphatase
ENSRNOG00000009450	Hcn4	Cyclic nucleotide-binding domain||Cyclic nucleotide-binding-like||Ion transport N-terminal||Ion transport domain||Potassium channel, voltage-dependent, EAG/ELK/ERG
ENSRNOG00000009453	Mob3b	Mob1/phocein
ENSRNOG00000009460	Pdzd8	PDZ domain||Protein kinase C-like, phorbol ester/diacylglycerol-binding domain
ENSRNOG00000009480	Slc24a3	Sodium/calcium exchanger membrane region||Sodium/potassium/calcium exchanger
ENSRNOG00000009481	Ddhd1	DDHD
ENSRNOG00000009505	Cd164l2	CD164-related protein
ENSRNOG00000009514	Mme	Peptidase M13, C-terminal domain||Peptidase M13, N-terminal domain
ENSRNOG00000009522	Adra1a	7TM GPCR, olfactory receptor/chemoreceptor Srsx||Adrenoceptor family||Alpha 1A adrenoceptor||G protein-coupled receptor, rhodopsin-like||GPCR, rhodopsin-like, 7TM
ENSRNOG00000009536	Pgp	2-phosphoglycolate phosphatase, eukaryotic||HAD-like domain||HAD-superfamily hydrolase, subfamily IIA
ENSRNOG00000009539	Khdrbs3	K Homology domain||K Homology domain, type 1
ENSRNOG00000009542	Kcnh5	Cyclic nucleotide-binding domain||Cyclic nucleotide-binding-like||Ion transport domain||PAC motif||PAS domain||PAS fold||PAS-associated, C-terminal||Potassium channel, voltage-dependent, EAG||Potassium channel, voltage-dependent, EAG/ELK/ERG||Potassium channel, voltage-dependent, ERG||Two pore domain potassium channel domain
ENSRNOG00000009570	Pdxp	2-phosphoglycolate phosphatase, eukaryotic||HAD-like domain||HAD-superfamily hydrolase, subfamily IIA
ENSRNOG00000009571	Wipf3	WH2 domain
ENSRNOG00000009580	Lca5	-
ENSRNOG00000009585	Tcf20	Zinc finger, PHD-type
ENSRNOG00000009590	Stox2	Storkhead-box protein, winged-helix domain
ENSRNOG00000009601	LOC100909709	Ankyrin repeat||Ankyrin repeat-containing domain||Ion transport domain||Transient receptor ion channel domain||Transient receptor potential channel||Transient receptor potential channel, canonical||Transient receptor potential channel, canonical 1
ENSRNOG00000009615	Mtor	Armadillo-type fold||Domain of unknown function DUF3385, target of rapamycin protein||PIK-related kinase||PIK-related kinase, FAT||PIK-related kinase, FATC||Phosphatidylinositol 3-/4-kinase, catalytic domain||Protein kinase-like domain||Rapamycin-binding domain
ENSRNOG00000009628	Pfkm	6-phosphofructokinase, eukaryotic type||Phosphofructokinase||Phosphofructokinase domain
ENSRNOG00000009629	Car2	Alpha carbonic anhydrase
ENSRNOG00000009635	Tmem74b	-
ENSRNOG00000009636	Scrn1	Peptidase C69, dipeptidase A
ENSRNOG00000009639	Zrsr1	RNA recognition motif domain||RNA recognition motif domain, eukaryote||U2 auxiliary factor small subunit||Zinc finger, CCCH-type
ENSRNOG00000009649	Slitrk5	Cysteine-rich flanking region, C-terminal||Leucine-rich repeat||Leucine-rich repeat, typical subtype
ENSRNOG00000009652	Prkci	AGC-kinase, C-terminal||Diacylglycerol/phorbol-ester binding||Phox/Bem1p||Protein kinase C, zeta/iota||Protein kinase C-like, phorbol ester/diacylglycerol-binding domain||Protein kinase domain||Protein kinase, C-terminal||Protein kinase-like domain||Serine-threonine/tyrosine-protein kinase catalytic domain||Serine/threonine/dual specificity protein kinase, catalytic domain||Tyrosine-protein kinas…
ENSRNOG00000009664	Ankrd42	Ankyrin repeat||Ankyrin repeat-containing domain
ENSRNOG00000009691	Lrrn2	Cysteine-rich flanking region, C-terminal||Fibronectin, type III||Immunoglobulin||Immunoglobulin I-set||Immunoglobulin V-set domain||Immunoglobulin subtype||Immunoglobulin subtype 2||Immunoglobulin-like domain||Leucine-rich repeat||Leucine-rich repeat, typical subtype
ENSRNOG00000009700	Dync1i1	Cytoplasmic dynein 1 intermediate chain 1/2||WD40 repeat||WD40-repeat-containing domain
ENSRNOG00000009702	Lmo7	Calponin homology domain||PDZ domain||Smooth muscle protein/calponin||Zinc finger, LIM-type
ENSRNOG00000009733	Praf2	Prenylated rab acceptor PRA1
ENSRNOG00000009735	LOC100909722	Fibrinogen, alpha/beta/gamma chain, C-terminal globular domain
ENSRNOG00000009740	Slco1c1	Kazal domain||Major facilitator superfamily||Major facilitator superfamily domain||Major facilitator superfamily domain, general substrate transporter||Organic anion transporter polypeptide OATP
ENSRNOG00000009746	Akap17b	RNA recognition motif domain
ENSRNOG00000009760	Palm	Paralemmin
ENSRNOG00000009769	Lamc3	EGF-like, laminin||Epidermal growth factor-like domain||Galactose-binding domain-like||Laminin B type IV||Laminin B, subgroup||Laminin, N-terminal
ENSRNOG00000009771	Cdh10	Cadherin||Cadherin, cytoplasmic domain||Cadherin-like
ENSRNOG00000009772	Kirrel3	CD80-like, immunoglobulin C2-set||Immunoglobulin||Immunoglobulin I-set||Immunoglobulin subtype||Immunoglobulin subtype 2||Immunoglobulin-like domain
ENSRNOG00000009773	Elovl4	GNS1/SUR4 membrane protein
ENSRNOG00000009783	Camk2g	Calcium/calmodulin-dependent protein kinase II, association-domain||Protein kinase domain||Protein kinase-like domain||Serine-threonine/tyrosine-protein kinase catalytic domain||Serine/threonine/dual specificity protein kinase, catalytic domain||Tyrosine-protein kinase, catalytic domain
ENSRNOG00000009787	Efcc1	EF-hand domain
ENSRNOG00000009790	Kcnk3	Potassium channel subfamily K member 3||Two pore domain potassium channel||Two pore domain potassium channel domain||Two pore domain potassium channel, TASK family
ENSRNOG00000009815	Pnma2	Retrotransposon gag domain
ENSRNOG00000009821	Slitrk3	Cysteine-rich flanking region, C-terminal||Leucine-rich repeat||Leucine-rich repeat, typical subtype
ENSRNOG00000009835	Tram1l1	TRAM/LAG1/CLN8 homology domain||TRAM1-like protein||Translocation associated membrane protein
ENSRNOG00000009862	Olfm1	Neurogenesis glycoprotein||Olfactomedin-like||Quinonprotein alcohol dehydrogenase-like superfamily
ENSRNOG00000009872	Kcnh2	Cyclic nucleotide-binding domain||Cyclic nucleotide-binding-like||Ion transport domain||PAC motif||PAS domain||PAS fold||PAS fold-3||PAS-associated, C-terminal||Potassium channel, voltage-dependent, EAG/ELK/ERG||Potassium channel, voltage-dependent, ERG||Two pore domain potassium channel domain
ENSRNOG00000009882	Ppp3ca	Calcineurin-like phosphoesterase domain, apaH type||Metallo-dependent phosphatase-like||Serine/threonine-specific protein phosphatase/bis(5-nucleosyl)-tetraphosphatase
ENSRNOG00000009889	Pgm1	Alpha-D-phosphohexomutase superfamily||Alpha-D-phosphohexomutase, C-terminal||Alpha-D-phosphohexomutase, alpha/beta/alpha I/II/III||Alpha-D-phosphohexomutase, alpha/beta/alpha domain I||Alpha-D-phosphohexomutase, alpha/beta/alpha domain II||Alpha-D-phosphohexomutase, alpha/beta/alpha domain III
ENSRNOG00000009902	Lrrc46	-
ENSRNOG00000009906	Slfnl1	ATPase, AAA-4
ENSRNOG00000009920	LOC680121	Cell shape determining protein MreB/Mrl||Heat shock protein 70 family||Heat shock protein 70kD, C-terminal domain||Heat shock protein 70kD, peptide-binding domain
ENSRNOG00000009942	Cib2	EF-hand domain
ENSRNOG00000009951	Aif1l	EF-hand domain
ENSRNOG00000009953	Snx16	Phox homologous domain
ENSRNOG00000009955	Plch1	C2 domain||EF-hand domain||PLC-like phosphodiesterase, TIM beta/alpha-barrel domain||Phosphoinositide phospholipase C family||Phospholipase C, phosphatidylinositol-specific , X domain||Phospholipase C, phosphatidylinositol-specific, Y domain||Phospholipase C, phosphoinositol-specific, EF-hand-like||Pleckstrin homology domain
ENSRNOG00000009963	Ctps1	CTP synthase||CTP synthase, N-terminal||Class I glutamine amidotransferase-like||Glutamine amidotransferase||P-loop containing nucleoside triphosphate hydrolase||Peptidase C26
ENSRNOG00000009967	Otof	C2 domain||FerIin domain||Ferlin B-domain
ENSRNOG00000009968	Ercc8	G-protein beta WD-40 repeat||WD40 repeat||WD40-repeat-containing domain
ENSRNOG00000009985	Tdrd7	Tudor domain
ENSRNOG00000009987	Akap11	-
ENSRNOG00000009994	Dlat	2-oxoacid dehydrogenase acyltransferase, catalytic domain||Biotin/lipoyl attachment||Dihydrolipoyllysine-residue acetyltransferase component of pyruvate dehydrogenase complex||E3 binding||Single hybrid motif
ENSRNOG00000010008	Polr3a	RNA polymerase Rpb1, domain 1||RNA polymerase Rpb1, domain 3||RNA polymerase Rpb1, domain 4||RNA polymerase Rpb1, domain 5||RNA polymerase, N-terminal||RNA polymerase, alpha subunit
ENSRNOG00000010031	Vtn	Hemopexin-like domain||Hemopexin-like repeats||Somatomedin B domain||Somatomedin B, chordata
ENSRNOG00000010048	Dctn1	CAP Gly-rich domain||Dynein associated protein||Polyketide synthase, docking domain
ENSRNOG00000010058	Spry2	Sprouty
ENSRNOG00000010063	Htr2a	5-Hydroxytryptamine 2A receptor||5-hydroxytryptamine receptor family||7TM GPCR, olfactory receptor/chemoreceptor Srsx||7TM GPCR, serpentine receptor class x (Srx)||G protein-coupled receptor, rhodopsin-like||GPCR, rhodopsin-like, 7TM
ENSRNOG00000010068	Ppapdc3	Phosphatidic acid phosphatase type 2/haloperoxidase
ENSRNOG00000010077	Smarcd3	SWIB domain||SWIB/MDM2 domain
ENSRNOG00000010078	Spag1	Tetratricopeptide TPR1||Tetratricopeptide TPR2||Tetratricopeptide repeat||Tetratricopeptide repeat-containing domain
ENSRNOG00000010085	Cldn10	Claudin||Claudin-10||PMP-22/EMP/MP20/Claudin superfamily
ENSRNOG00000010106	Faxc	Glutathione S-transferase, C-terminal-like||Thioredoxin-like fold
ENSRNOG00000010119	Zmat3	Zinc finger, C2H2-like||Zinc finger, U1-type||Zinc finger, double-stranded RNA binding
ENSRNOG00000010124	Trim2	B-box, C-terminal||Filamin/ABP280 repeat||Filamin/ABP280 repeat-like||Immunoglobulin E-set||NHL repeat||NHL repeat, subgroup||Zinc finger, B-box||Zinc finger, C3HC4 RING-type||Zinc finger, RING-type
ENSRNOG00000010128	Slc27a2	AMP-dependent synthetase/ligase
ENSRNOG00000010141	Ttll1	Tubulin-tyrosine ligase/Tubulin polyglutamylase
ENSRNOG00000010146	Ndn	MAGE protein
ENSRNOG00000010150	Strbp	DZF domain||Double-stranded RNA-binding domain
ENSRNOG00000010158	Magel2	MAGE protein
ENSRNOG00000010169	Atpaf1	ATP11
ENSRNOG00000010170	Tubb4b	Alpha tubulin||Beta tubulin||Delta tubulin||Epsilon tubulin||Gamma tubulin||Misato Segment II tubulin-like domain||Tubulin||Tubulin/FtsZ, 2-layer sandwich domain||Tubulin/FtsZ, C-terminal||Tubulin/FtsZ, GTPase domain
ENSRNOG00000010199	Glrb	Gamma-aminobutyric acid A receptor/Glycine receptor alpha||Glycine receptor beta||Neurotransmitter-gated ion-channel||Neurotransmitter-gated ion-channel ligand-binding||Neurotransmitter-gated ion-channel transmembrane domain
ENSRNOG00000010213	Fgd5	Dbl homology (DH) domain||FYVE zinc finger||Pleckstrin homology domain||Zinc finger, FYVE-related
ENSRNOG00000010216	Vwa8	ATPase, dynein-related, AAA domain||P-loop containing nucleoside triphosphate hydrolase||von Willebrand factor, type A
ENSRNOG00000010217	Prrc2b	-
ENSRNOG00000010223	Syp	Marvel domain||Synaptophysin/synaptoporin
ENSRNOG00000010244	Sarm1	Armadillo-type fold||Sterile alpha motif domain||Sterile alpha motif, type 1||Sterile alpha motif, type 2||Sterile alpha motif/pointed domain||Toll/interleukin-1 receptor homology (TIR) domain
ENSRNOG00000010248	Serpini1	Serpin domain
ENSRNOG00000010254	Htr1a	5-Hydroxytryptamine 1A receptor||5-hydroxytryptamine receptor family||7TM GPCR, olfactory receptor/chemoreceptor Srsx||7TM GPCR, serpentine receptor class x (Srx)||G protein-coupled receptor, rhodopsin-like||GPCR, rhodopsin-like, 7TM||Neuropeptide Y receptor family
ENSRNOG00000010257	Cuedc1	UBA-like||Ubiquitin system component Cue
ENSRNOG00000010259	Esrrb	Nuclear hormone receptor, ligand-binding||Nuclear hormone receptor, ligand-binding, core||Steroid hormone receptor||Zinc finger, nuclear hormone receptor-type
ENSRNOG00000010260	Dixdc1	Calmodulin-regulated spectrin-associated protein, CH domain||Calponin homology domain||DIX domain
ENSRNOG00000010277	Idh3a	Isocitrate dehydrogenase NAD-dependent||Isopropylmalate dehydrogenase-like domain
ENSRNOG00000010280	Pde8b	3'5'-cyclic nucleotide phosphodiesterase||3'5'-cyclic nucleotide phosphodiesterase, catalytic domain||CheY-like superfamily||HD/PDEase domain||PAS domain||PAS fold||PAS fold-3||PAS fold-4||Signal transduction response regulator, receiver domain
ENSRNOG00000010282	Ninj2	Ninjurin
ENSRNOG00000010303	Trim32	NHL repeat||NHL repeat, subgroup||Zinc finger, B-box||Zinc finger, C3HC4 RING-type||Zinc finger, RING-type
ENSRNOG00000010313	Astn2	Fibronectin, type III||Membrane attack complex component/perforin (MACPF) domain
ENSRNOG00000010392	Nrg1	Epidermal growth factor-like domain||Immunoglobulin||Immunoglobulin I-set||Immunoglobulin V-set domain||Immunoglobulin subtype||Immunoglobulin subtype 2||Immunoglobulin-like domain||Neuregulin||Neuregulin 1-related, C-terminal
ENSRNOG00000010397	Agbl3	Peptidase M14, carboxypeptidase A
ENSRNOG00000010422	Kcnab1	NADP-dependent oxidoreductase domain||Potassium channel, voltage-dependent, beta subunit, KCNAB||Potassium channel, voltage-dependent, beta subunit, KCNAB-related||Potassium channel, voltage-dependent, beta subunit, KCNAB1||Potassium channel, voltage-dependent, beta subunit, KCNAB3
ENSRNOG00000010447	Tmod2	Tropomodulin
ENSRNOG00000010450	Elovl7	GNS1/SUR4 membrane protein
ENSRNOG00000010452	Cycs	Cytochrome c domain||Cytochrome c, class IA/ IB||Cytochrome c-like domain
ENSRNOG00000010453	Klhl7	BTB/Kelch-associated||BTB/POZ||BTB/POZ fold||BTB/POZ-like||Kelch repeat type 1||Kelch repeat type 2||Kelch-like protein, gigaxonin type
ENSRNOG00000010479	Mycbp2	Filamin/ABP280 repeat-like||Immunoglobulin E-set||PHR||Regulator of chromosome condensation 1/beta-lactamase-inhibitor protein II||Regulator of chromosome condensation, RCC1
ENSRNOG00000010480	Vstm5	Immunoglobulin V-set domain
ENSRNOG00000010483
ENSRNOG00000010489	Samd4a	Sterile alpha motif domain||Sterile alpha motif, type 1||Sterile alpha motif, type 2||Sterile alpha motif/pointed domain
ENSRNOG00000010531	Oprd1	7TM GPCR, olfactory receptor/chemoreceptor Srsx||7TM GPCR, serpentine receptor class v (Srv)||7TM GPCR, serpentine receptor class x (Srx)||Delta opioid receptor||G protein-coupled receptor, rhodopsin-like||GPCR, rhodopsin-like, 7TM||Neuropeptide B/W receptor family||Opioid receptor||Somatostatin receptor family
ENSRNOG00000010535	Cdh18	Cadherin||Cadherin, cytoplasmic domain||Cadherin-like
ENSRNOG00000010545	Mrap2	-
ENSRNOG00000010560	Otp	Helix-turn-helix motif||Homeobox domain||Homeodomain-like||OAR domain
ENSRNOG00000010567	Angel1	Endonuclease/exonuclease/phosphatase
ENSRNOG00000010576	Kcnq4	Ion transport domain||Potassium channel||Potassium channel, voltage dependent, KCNQ||Potassium channel, voltage dependent, KCNQ, C-terminal||Two pore domain potassium channel domain
ENSRNOG00000010580	Acot7	HotDog domain||Thioesterase superfamily
ENSRNOG00000010592	Slc25a27	Mitochondrial carrier domain||Mitochondrial substrate/solute carrier
ENSRNOG00000010593	Ctnnal1	Alpha-catenin||Vinculin/alpha-catenin
ENSRNOG00000010596
ENSRNOG00000010597	Slc5a7	Sodium/solute symporter
ENSRNOG00000010607	Rnf208	Zinc finger, RING-type
ENSRNOG00000010609	Abcf2	AAA+ ATPase domain||ABC transporter-like||P-loop containing nucleoside triphosphate hydrolase
ENSRNOG00000010633	Acsl1	AMP-dependent synthetase/ligase
ENSRNOG00000010642	Lysmd2	-
ENSRNOG00000010646	Tmem229b	Protein of unknown function DUF1113, TMEM229
ENSRNOG00000010649	Ctnnd2	Armadillo||Armadillo-type fold
ENSRNOG00000010650	Plekhh1	Band 4.1 domain||FERM central domain||FERM domain||MyTH4 domain||Pleckstrin homology domain||Ubiquitin-related domain
ENSRNOG00000010668	Anxa6	Annexin||Annexin repeat||Annexin, type IV||Annexin, type VI
ENSRNOG00000010680	Med12l	Mediator complex, subunit Med12||Mediator complex, subunit Med12, LCEWAV-domain
ENSRNOG00000010682	Clcn3	CBS domain||Chloride channel ClC-3||Chloride channel, core||Chloride channel, voltage gated
ENSRNOG00000010731	Gpm6a	Myelin proteolipid protein PLP
ENSRNOG00000010737	Mbnl2	Zinc finger, CCCH-type
ENSRNOG00000010771	Pkd1	C-type lectin||C-type lectin fold||Carbohydrate-binding WSC||Carbohydrate-binding WSC, subgroup||Cysteine-rich flanking region, C-terminal||Cytochrome c oxidase, subunit I domain||Egg jelly receptor, REJ-like||GPS motif||Leucine-rich repeat, typical subtype||Leucine-rich repeat-containing N-terminal||Lipase/lipooxygenase, PLAT/LH2||PKD domain||PKD/Chitinase domain||PKD/REJ-like protein||PLAT/LH2 …
ENSRNOG00000010774	Scamp1	SCAMP
ENSRNOG00000010780	Dlc1	Rho GTPase activation protein||Rho GTPase-activating protein domain||START domain||Sterile alpha motif, type 2
ENSRNOG00000010785	Helt	Myc-type, basic helix-loop-helix (bHLH) domain||Orange
ENSRNOG00000010793	Spryd3	B30.2/SPRY domain||Concanavalin A-like lectin/glucanases superfamily||SPRY domain
ENSRNOG00000010799	Ccrn4l	Endonuclease/exonuclease/phosphatase
ENSRNOG00000010812	Osbpl6	Oxysterol-binding protein||Pleckstrin homology domain
ENSRNOG00000010816	Kcnk15	Potassium channel subfamily K member 15||Two pore domain potassium channel||Two pore domain potassium channel domain||Two pore domain potassium channel, TASK family
ENSRNOG00000010817	Celf6	RNA recognition motif domain
ENSRNOG00000010819	Hspa4l	Cell shape determining protein MreB/Mrl||Heat shock protein 70 family||Heat shock protein 70kD, C-terminal domain||Heat shock protein 70kD, peptide-binding domain
ENSRNOG00000010827	Ptbp2	HnRNP-L/PTB/hephaestus splicing factor||RNA recognition motif domain
ENSRNOG00000010834	Mpped1	Calcineurin-like phosphoesterase domain, apaH type||Metallo-dependent phosphatase-like
ENSRNOG00000010853	Chrna7	Neurotransmitter-gated ion-channel||Neurotransmitter-gated ion-channel ligand-binding||Neurotransmitter-gated ion-channel transmembrane domain||Nicotinic acetylcholine receptor
ENSRNOG00000010859	Zyg11b	Armadillo-type fold
ENSRNOG00000010868	Rims4	C2 domain
ENSRNOG00000010880	Gpr27	G protein-coupled receptor, rhodopsin-like||GPCR, rhodopsin-like, 7TM
ENSRNOG00000010881	Trak2	HAP1, N-terminal||Trafficking kinesin-binding protein domain
ENSRNOG00000010889	Fbxw7	F-box domain||G-protein beta WD-40 repeat||Quinoprotein amine dehydrogenase, beta chain-like||WD40 repeat||WD40-repeat-containing domain
ENSRNOG00000010944	Hyou1	Cell shape determining protein MreB/Mrl||Heat shock protein 70 family||Heat shock protein 70kD, C-terminal domain||Heat shock protein 70kD, peptide-binding domain
ENSRNOG00000010952	Ift122	WD40 repeat||WD40-repeat-containing domain
ENSRNOG00000011007	Ube2o	Ubiquitin-conjugating enzyme, E2||Ubiquitin-conjugating enzyme/RWD-like
ENSRNOG00000011015	Hivep2	Zinc finger, C2H2||Zinc finger, C2H2-like||Zinc finger, double-stranded RNA binding
ENSRNOG00000011028
ENSRNOG00000011044	Clmn	Calponin homology domain
ENSRNOG00000011057	Mfn1	Dynamin, GTPase domain||Fzo/mitofusin HR2 domain||P-loop containing nucleoside triphosphate hydrolase
ENSRNOG00000011058	Utrn	Calponin homology domain||Spectrin repeat||Spectrin/alpha-actinin||t-SNARE
ENSRNOG00000011059	Ttbk2	Protein kinase domain||Protein kinase-like domain||Serine-threonine/tyrosine-protein kinase catalytic domain||Serine/threonine/dual specificity protein kinase, catalytic domain||Tyrosine-protein kinase, catalytic domain
ENSRNOG00000011073	Htt	Armadillo-type fold||HEAT||Huntingtin||Huntingtin, middle-repeat
ENSRNOG00000011076	Ank2	Ankyrin repeat||Ankyrin repeat-containing domain||Death domain||Death-like domain||ZU5 domain
ENSRNOG00000011094	Efcab6	EF-hand calcium-binding domain-containing protein 6||EF-hand domain
ENSRNOG00000011111	Cipc	-
ENSRNOG00000011112	Fam161b	Uncharacterised protein family UPF0564
ENSRNOG00000011140	Fam213a	Alkyl hydroperoxide reductase subunit C/ Thiol specific antioxidant||Thioredoxin-like fold
ENSRNOG00000011151	Tenm4	Carboxypeptidase-like, regulatory domain||EGF-like domain, extracellular||Epidermal growth factor-like domain||Knottin, scorpion toxin-like||Rhs repeat-associated core||Teneurin intracellular, N-terminal||YD repeat
ENSRNOG00000011154	Gpr116	GPCR, family 2, Ig-hepta receptor||GPCR, family 2, secretin-like||GPCR, family 2-like||GPS motif||Immunoglobulin||Immunoglobulin subtype||Immunoglobulin subtype 2||Immunoglobulin-like domain||SEA domain
ENSRNOG00000011160
ENSRNOG00000011171	Rims3	C2 domain
ENSRNOG00000011193	Hmgcll1	Pyruvate carboxyltransferase
ENSRNOG00000011196	Krt25	Intermediate filament protein||Keratin, type I
ENSRNOG00000011199	Parp6	Poly(ADP-ribose) polymerase, catalytic domain
ENSRNOG00000011227	Atp1b2	Sodium/potassium-transporting ATPase subunit beta
ENSRNOG00000011251	Hcrtr2	7TM GPCR, olfactory receptor/chemoreceptor Srsx||G protein-coupled receptor, rhodopsin-like||GPCR, rhodopsin-like, 7TM||Neuropeptide Y receptor family||Orexin receptor 2||Orexin receptor family
ENSRNOG00000011253	RGD1304810	Methyltransferase type 11||Methyltransferase type 12||Methyltransferase-related||S-adenosyl-L-methionine-dependent methyltransferase-like||UbiE/COQ5 methyltransferase
ENSRNOG00000011274	Cdh8	Cadherin||Cadherin, cytoplasmic domain||Cadherin-like
ENSRNOG00000011276	Tmem254	-
ENSRNOG00000011283	Acn9	Complex 1 LYR protein
ENSRNOG00000011294	Usp33	Peptidase C19, ubiquitin carboxyl-terminal hydrolase||Peptidase C19, ubiquitin-specific peptidase, DUSP domain||Ubiquitin carboxyl-terminal hydrolase-like domain||Zinc finger, UBP-type
ENSRNOG00000011313	Sorcs1	PKD domain||VPS10
ENSRNOG00000011320	Igfbpl1	Immunoglobulin I-set||Immunoglobulin V-set domain||Immunoglobulin subtype||Immunoglobulin subtype 2||Immunoglobulin-like domain||Insulin-like growth factor binding protein-related protein (IGFBP-rP), MAC25||Insulin-like growth factor-binding protein, IGFBP||Kazal domain
ENSRNOG00000011323	Lgi3	Cysteine-rich flanking region, C-terminal||EAR||Leucine-rich glioma-inactivated , EPTP repeat||Leucine-rich repeat, typical subtype
ENSRNOG00000011334	Tmem63c	Domain of unknown function DUF221
ENSRNOG00000011363	Napepld	Beta-lactamase-like
ENSRNOG00000011381	Acsbg1	AMP-dependent synthetase/ligase
ENSRNOG00000011394	Kif3c	Kinesin, motor domain||P-loop containing nucleoside triphosphate hydrolase
ENSRNOG00000011400	Ralyl	-
ENSRNOG00000011409	Hebp2	Regulatory factor, effector binding domain||SOUL haem-binding protein
ENSRNOG00000011420	Mtmr7	Myotubularin-like phosphatase domain||Protein-tyrosine phosphatase, catalytic||Protein-tyrosine phosphatase-like||Protein-tyrosine/Dual specificity phosphatase
ENSRNOG00000011422	Atmin	Zinc finger, C2H2-like
ENSRNOG00000011425	Ptpn3	Band 4.1 domain||Band 4.1 family||Ezrin/radixin/moesin like||FERM central domain||FERM domain||FERM, C-terminal PH-like domain||FERM, N-terminal||PDZ domain||Protein-tyrosine phosphatase, catalytic||Protein-tyrosine phosphatase, non-receptor type-3, -4||Protein-tyrosine phosphatase, receptor/non-receptor type||Protein-tyrosine phosphatase-like||Protein-tyrosine/Dual specificity phosphatase||Ubiqu…
ENSRNOG00000011427	Hr	JmjC domain
ENSRNOG00000011451	Lrp3	CUB domain||Low-density lipoprotein (LDL) receptor class A repeat
ENSRNOG00000011460	RGD1309903	Armadillo-type fold||Domain of unknown function DUF1981, Sec7 associated||Sec7 domain
ENSRNOG00000011475	Srcin1	Actin interacting protein 3, C-terminal
ENSRNOG00000011480	Tubgcp5	Gamma-tubulin complex component protein
ENSRNOG00000011497	Aldh1b1	Aldehyde dehydrogenase domain||Aldehyde/histidinol dehydrogenase
ENSRNOG00000011498	Psip1	Lens epithelium-derived growth factor (LEDGF)||PWWP domain||Treacle-like, Treacher Collins Syndrome
ENSRNOG00000011504	Akap2	RII binding domain
ENSRNOG00000011507	Pick1	Arfaptin homology (AH) domain||BAR domain||PDZ domain
ENSRNOG00000011508	Zc3h12b	Ribonuclease Zc3h12a-like
ENSRNOG00000011548	Ebf2	IPT domain||Immunoglobulin E-set
ENSRNOG00000011562	Slitrk2	Cysteine-rich flanking region, C-terminal||Leucine-rich repeat||Leucine-rich repeat, typical subtype||Leucine-rich repeat-containing N-terminal
ENSRNOG00000011566	Cecr2	Bromodomain
ENSRNOG00000011572	Klc1	Kinesin light chain||Rabaptin, GTPase-Rab5 binding domain||Tetratricopeptide TPR1||Tetratricopeptide repeat||Tetratricopeptide repeat-containing domain
ENSRNOG00000011580	Phf11	Zinc finger, FYVE/PHD-type||Zinc finger, PHD-type
ENSRNOG00000011618	Mmaa	AAA+ ATPase domain||ArgK protein||CobW/HypB/UreG domain||P-loop containing nucleoside triphosphate hydrolase
ENSRNOG00000011622	Echdc1	ClpP/crotonase-like domain||Crotonase superfamily
ENSRNOG00000011625	Tnks	Ankyrin repeat||Ankyrin repeat-containing domain||Poly(ADP-ribose) polymerase, catalytic domain||Sterile alpha motif domain||Sterile alpha motif, type 1||Sterile alpha motif, type 2||Sterile alpha motif/pointed domain
ENSRNOG00000011634	Xkr6	Transport protein XK
ENSRNOG00000011646	Rem2	Mitochondrial Rho-like||P-loop containing nucleoside triphosphate hydrolase||Small GTPase superfamily||Small GTPase superfamily, GEM/REM/Rad||Small GTPase superfamily, Rab type||Small GTPase superfamily, Ras type||Small GTPase superfamily, Rho type
ENSRNOG00000011677	Slc39a10	Zinc/iron permease
ENSRNOG00000011684	Auh	ClpP/crotonase-like domain||Crotonase superfamily
ENSRNOG00000011690	Rmdn3	-
ENSRNOG00000011696	Lifr	Fibronectin, type III
ENSRNOG00000011705	Stmn2	Stathmin family
ENSRNOG00000011719	Ngb	Globin||Globin-like
ENSRNOG00000011728	Fto	-
ENSRNOG00000011751	Ncdn	Armadillo-type fold
ENSRNOG00000011777	Spag5	-
ENSRNOG00000011803	Lrfn2	Cysteine-rich flanking region, C-terminal||Fibronectin, type III||Immunoglobulin I-set||Immunoglobulin subtype||Immunoglobulin subtype 2||Immunoglobulin-like domain||Leucine-rich repeat||Leucine-rich repeat, typical subtype
ENSRNOG00000011823	Tfap2b	Transcription factor AP-2 beta||Transcription factor AP-2, C-terminal
ENSRNOG00000011829	Rpgrip1l	C2 domain||Protein of unknown function DUF3250
ENSRNOG00000011849	Ndufs1	2Fe-2S ferredoxin-type domain||Molybdopterin oxidoreductase||NADH-quinone oxidoreductase, chain G, C-terminal||NADH:ubiquinone oxidoreductase, subunit G||NADH:ubiquinone oxidoreductase, subunit G, iron-sulphur binding
ENSRNOG00000011854	RGD1563986	Protein of unknown function DUF2347
ENSRNOG00000011856	LOC100910805	Ankyrin repeat||Ankyrin repeat-containing domain
ENSRNOG00000011858	Unc5d	Death domain||Death-like domain||Immunoglobulin||Immunoglobulin I-set||Immunoglobulin subtype||Immunoglobulin subtype 2||Immunoglobulin-like domain||Thrombospondin, type 1 repeat||ZU5 domain
ENSRNOG00000011859	Eif5a2	KOW||Nucleic acid-binding, OB-fold||Translation elongation factor IF5A||Translation elongation factor, IF5A C-terminal||Translation protein SH3-like domain
ENSRNOG00000011876	Fxr2	Agenet-like domain||Fragile X mental retardation protein family||K Homology domain||K Homology domain, type 1||Nucleic acid-binding, OB-fold
ENSRNOG00000011912	Tmem38a	TRIC channel
ENSRNOG00000011914	Dtnb	Distrobrevin||EF-hand domain, type 1||EF-hand domain, type 2||Zinc finger, ZZ-type
ENSRNOG00000011918	Vsx2	Homeobox domain||Homeodomain-like||OAR domain
ENSRNOG00000011927	Sdc3	Neurexin/syndecan/glycophorin C||Syndecan/Neurexin domain
ENSRNOG00000011928	Chrm2	G protein-coupled receptor, rhodopsin-like||GPCR, rhodopsin-like, 7TM||Muscarinic acetylcholine receptor M2||Muscarinic acetylcholine receptor family
ENSRNOG00000011931	Smarca2	BRK domain||Bromodomain||Glutamine-Leucine-Glutamine, QLQ||HAS subgroup||Helicase, C-terminal||Helicase, superfamily 1/2, ATP-binding domain||Helicase/SANT-associated, DNA binding||P-loop containing nucleoside triphosphate hydrolase||Ribonuclease H-like domain||SNF2-related
ENSRNOG00000011936	Abhd14a	Alpha/Beta hydrolase fold||Putative lysophospholipase
ENSRNOG00000011937	Sgtb	Tetratricopeptide TPR1||Tetratricopeptide TPR2||Tetratricopeptide repeat||Tetratricopeptide repeat-containing domain
ENSRNOG00000011954	Kiss1r	7TM GPCR, olfactory receptor/chemoreceptor Srsx||G protein-coupled receptor, rhodopsin-like||GPCR, rhodopsin-like, 7TM||Galanin receptor family||KiSS-1 peptide receptor||Neuropeptide Y receptor family
ENSRNOG00000011967	Nphp4	-
ENSRNOG00000011968	Dnajc6	C2 domain||DnaJ domain||Protein-tyrosine phosphatase-like||Protein-tyrosine/Dual specificity phosphatase||Tensin phosphatase, C2 domain||Tensin phosphatase, lipid phosphatase domain
ENSRNOG00000011969	Dock9	Armadillo-type fold||Dedicator of cytokinesis C-terminal||Dedicator of cytokinesis C/D, N-terminal||Pleckstrin homology domain
ENSRNOG00000011980	Lrrc7	Leucine-rich repeat||Leucine-rich repeat, typical subtype||PDZ domain
ENSRNOG00000011989	Vat1l	Alcohol dehydrogenase GroES-like||Alcohol dehydrogenase, C-terminal||GroES (chaperonin 10)-like||Polyketide synthase, enoylreductase
ENSRNOG00000011992	Slc18a1	General substrate transporter||Major facilitator superfamily||Major facilitator superfamily domain||Major facilitator superfamily domain, general substrate transporter||Multidrug resistance protein
ENSRNOG00000012015	Lrrc49	Leucine-rich repeat||Leucine-rich repeat, typical subtype
ENSRNOG00000012045	Bai3	CUB domain||Domain of unknown function DUF3497||GPCR, family 2, brain-specific angiogenesis inhibitor||GPCR, family 2, extracellular hormone receptor domain||GPCR, family 2, secretin-like||GPCR, family 2-like||GPS motif||Thrombospondin, type 1 repeat
ENSRNOG00000012060	Gucy1b3	Adenylyl cyclase class-3/4/guanylyl cyclase||Haem NO binding associated||Heme-NO binding||NO signalling/Golgi transport ligand-binding domain||Nucleotide cyclase
ENSRNOG00000012061	Prkcb	AGC-kinase, C-terminal||C2 domain||Diacylglycerol/phorbol-ester binding||Protein kinase C, alpha/beta/gamma types||Protein kinase C-like, phorbol ester/diacylglycerol-binding domain||Protein kinase domain||Protein kinase, C-terminal||Protein kinase-like domain||Serine-threonine/tyrosine-protein kinase catalytic domain||Serine/threonine/dual specificity protein kinase, catalytic domain||Tyrosine-p…
ENSRNOG00000012098	Adcyap1r1	GPCR, family 2, extracellular hormone receptor domain||GPCR, family 2, pituitary adenylate cyclase activating polypeptide type 1 receptor||GPCR, family 2, secretin-like||GPCR, family 2-like
ENSRNOG00000012106	Dnaja4	Chaperone DnaJ, C-terminal||DnaJ domain||HSP40/DnaJ peptide-binding||Heat shock protein DnaJ, cysteine-rich domain
ENSRNOG00000012108	Thsd1	Thrombospondin, type 1 repeat
ENSRNOG00000012122	Clvs2	CRAL-TRIO domain||CRAL/TRIO, N-terminal domain||Cellular retinaldehyde binding/alpha-tocopherol transport
ENSRNOG00000012135	Mllt6	Zinc finger, FYVE/PHD-type||Zinc finger, PHD-finger||Zinc finger, PHD-type
ENSRNOG00000012148	Trio	CRAL-TRIO domain||Dbl homology (DH) domain||Immunoglobulin I-set||Immunoglobulin subtype||Immunoglobulin subtype 2||Immunoglobulin-like domain||Pleckstrin homology domain||Protein kinase domain||Protein kinase-like domain||SH3 domain||Serine-threonine/tyrosine-protein kinase catalytic domain||Serine/threonine/dual specificity protein kinase, catalytic domain||Spectrin repeat||Spectrin/alpha-actin…
ENSRNOG00000012164	Lppr2	Phosphatidic acid phosphatase type 2/haloperoxidase
ENSRNOG00000012175	Nfatc2	IPT domain||Immunoglobulin E-set||Nuclear factor of activated T cells (NFAT)||Rel homology domain||p53-like transcription factor, DNA-binding
ENSRNOG00000012178	Lmbrd1	LMBR1-like membrane protein
ENSRNOG00000012179	LOC100909619	TMC
ENSRNOG00000012184	Urgcp	GTP binding domain||P-loop containing nucleoside triphosphate hydrolase
ENSRNOG00000012206	Dennd5a	DENN domain||Lipase/lipooxygenase, PLAT/LH2||PLAT/LH2 domain||RUN||dDENN domain||uDENN domain
ENSRNOG00000012207	Dst	Calmodulin-regulated spectrin-associated protein, CH domain||Calponin homology domain||EF-hand domain||Growth-arrest-specific protein 2 domain||Immunoglobulin/albumin-binding domain||Plectin repeat||Spectrin repeat||Spectrin/alpha-actinin
ENSRNOG00000012259	Il22ra2	Fibronectin, type III||Interferon alpha/beta receptor, beta chain
ENSRNOG00000012260	Ddx25	DEAD/DEAH box helicase domain||Helicase, C-terminal||Helicase, superfamily 1/2, ATP-binding domain||P-loop containing nucleoside triphosphate hydrolase||RNA helicase, DEAD-box type, Q motif
ENSRNOG00000012273	Dmtn	-
ENSRNOG00000012274	Ddi2	Aspartic peptidase domain||Aspartic peptidase, DDI1-type||Peptidase A2A, retrovirus RVP subgroup||Retroviral aspartyl protease||UBA-like||Ubiquitin-associated/translation elongation factor EF1B, N-terminal, eukaryote||Ubiquitin-like||Ubiquitin-related domain
ENSRNOG00000012284	Khdrbs2	K Homology domain||K Homology domain, type 1
ENSRNOG00000012295	Pla2g6	Acyl transferase/acyl hydrolase/lysophospholipase||Ankyrin repeat||Ankyrin repeat-containing domain||Patatin/Phospholipase A2-related
ENSRNOG00000012302	Gucy1a3	Adenylyl cyclase class-3/4/guanylyl cyclase||Haem NO binding associated||Heme-NO binding||NO signalling/Golgi transport ligand-binding domain||Nucleotide cyclase
ENSRNOG00000012303	Apobec2	APOBEC-like, C-terminal||APOBEC-like, N-terminal||Cytidine deaminase-like
ENSRNOG00000012324	Soga3	Protein SOGA||Type VII secretion system ESAT-6-like
ENSRNOG00000012333	Kbtbd11	BTB/POZ||BTB/POZ fold||BTB/POZ-like||Kelch repeat type 1
ENSRNOG00000012356	Slc36a1	Amino acid transporter, transmembrane
ENSRNOG00000012358	Pcyt1b	Cytidyltransferase-like domain
ENSRNOG00000012362	Cacng3	PMP-22/EMP/MP20/Claudin superfamily||Voltage-dependent calcium channel, gamma subunit
ENSRNOG00000012367	Pcdh7	Cadherin||Cadherin, N-terminal||Cadherin-like||Protocadherin
ENSRNOG00000012414	Rhobtb3	BTB/POZ||BTB/POZ fold||BTB/POZ-like||P-loop containing nucleoside triphosphate hydrolase||Small GTPase superfamily
ENSRNOG00000012437	Fam73a	Protein of unknown function DUF2217
ENSRNOG00000012438	Larp6	Lupus La protein||RNA-binding protein Lupus La
ENSRNOG00000012446	Nkrf	-
ENSRNOG00000012477	Eef1a2	Elongation factor, GTP-binding domain||P-loop containing nucleoside triphosphate hydrolase||Translation elongation factor EF1A, eukaryotic/archaeal||Translation elongation factor EF1A/initiation factor IF2gamma, C-terminal||Translation elongation factor EFTu/EF1A, C-terminal||Translation elongation factor EFTu/EF1A, domain 2||Translation protein, beta-barrel domain
ENSRNOG00000012482	Ndrg4	Alpha/Beta hydrolase fold||NDRG
ENSRNOG00000012490	LOC100909679	Amphiphysin||Amphiphysin, isoform 1||BAR domain||SH3 domain||Variant SH3 domain
ENSRNOG00000012503	Dnajc16	DnaJ domain||Thioredoxin domain||Thioredoxin-like fold
ENSRNOG00000012512	Nexn	Immunoglobulin I-set||Immunoglobulin subtype||Immunoglobulin-like domain
ENSRNOG00000012528	Zfyve19	FYVE zinc finger||Zinc finger, FYVE-related||Zinc finger, FYVE/PHD-type
ENSRNOG00000012562	Grin3b	Extracellular solute-binding protein, family 3||Glutamate receptor, L-glutamate/glycine-binding||Ionotropic glutamate receptor||NMDA receptor||Periplasmic binding protein-like I
ENSRNOG00000012568	Madd	DENN domain||dDENN domain||uDENN domain
ENSRNOG00000012573	Dlgap2	Guanylate-kinase-associated protein
ENSRNOG00000012579	Tlcd1	TRAM/LAG1/CLN8 homology domain
ENSRNOG00000012580	Ccdc141	Immunoglobulin I-set||Immunoglobulin subtype||Immunoglobulin subtype 2||Immunoglobulin-like domain||Spectrin repeat||Spectrin/alpha-actinin
ENSRNOG00000012591	Pkd2l1	Ion transport domain||Polycystic kidney disease type 1 protein||Polycystic kidney disease type 2 protein||Polycystin cation channel, PKD1/PKD2
ENSRNOG00000012593	Mmel1	Peptidase M13, C-terminal domain||Peptidase M13, N-terminal domain
ENSRNOG00000012620	Syngr3	Marvel domain
ENSRNOG00000012622	Mmp15	Hemopexin-like domain||Hemopexin-like repeats||Peptidase M10, metallopeptidase||Peptidase M10A||Peptidase M10A, matrix metallopeptidase, C-terminal||Peptidase M10A, stromelysin-type||Peptidase, metallopeptidase||Peptidoglycan binding-like
ENSRNOG00000012624	Dnah5	AAA+ ATPase domain||ATPase, dynein-related, AAA domain||Dynein heavy chain domain||Dynein heavy chain, domain-2||P-loop containing nucleoside triphosphate hydrolase
ENSRNOG00000012634	Fbxo10	Carbohydrate-binding/sugar hydrolysis domain||F-box domain||Parallel beta-helix repeat||Parallel beta-helix repeat-2||Pectin lyase fold/virulence factor
ENSRNOG00000012653	Ppp1r13b	Ankyrin repeat||Ankyrin repeat-containing domain||SH3 domain||Ubiquitin-related domain||Variant SH3 domain
ENSRNOG00000012658	Pdlim3	PDZ domain||ZASP||Zinc finger, LIM-type
ENSRNOG00000012663	Mfsd6	Major facilitator superfamily||Major facilitator superfamily domain, general substrate transporter
ENSRNOG00000012681	Lgals9	Concanavalin A-like lectin/glucanases superfamily||Galectin, carbohydrate recognition domain
ENSRNOG00000012733	Ankrd12	Ankyrin repeat||Ankyrin repeat-containing domain
ENSRNOG00000012747	Spock1	SPARC/Testican, calcium-binding domain||Thyroglobulin type-1
ENSRNOG00000012759	Col19a1	Collagen triple helix repeat||Concanavalin A-like lectin/glucanases superfamily||Laminin G domain
ENSRNOG00000012764	Agap3	Ankyrin repeat||Ankyrin repeat-containing domain||Arf GTPase activating protein||Pleckstrin homology domain
ENSRNOG00000012767	Micu3	EF-hand domain
ENSRNOG00000012770	Spata9	-
ENSRNOG00000012798	Tubgcp4	Gamma-tubulin complex component protein
ENSRNOG00000012802	Tenm3	Carboxypeptidase-like, regulatory domain||EGF-like domain, extracellular||Epidermal growth factor-like domain||Rhs repeat-associated core||YD repeat
ENSRNOG00000012815	Chst10	P-loop containing nucleoside triphosphate hydrolase||Sulfotransferase
ENSRNOG00000012830	Paqr8	C-type lectin fold||Hly-III-related
ENSRNOG00000012862	Spsb4	B30.2/SPRY domain||Concanavalin A-like lectin/glucanases superfamily||SOCS protein, C-terminal||SPRY domain
ENSRNOG00000012878	Atp7b	Cation-transporting P-type ATPase||Cation-transporting P-type ATPase, subfamily IB||HAD-like domain||Heavy metal-associated domain, HMA||Heavy metal-associated domain, copper ion-binding||P-type ATPase, A domain
ENSRNOG00000012879	Fabp3	Calycin-like||Cytosolic fatty-acid binding||Lipocalin/cytosolic fatty-acid binding domain
ENSRNOG00000012885	Ccdc28a	-
ENSRNOG00000012939	Abca7	AAA+ ATPase domain||ABC transporter-like||P-loop containing nucleoside triphosphate hydrolase
ENSRNOG00000012942	Satb1	CUT domain||Homeobox domain||Homeodomain-like||Lambda repressor-like, DNA-binding domain
ENSRNOG00000012950	Efr3b	Armadillo-type fold
ENSRNOG00000012951	Kctd9	BTB/POZ||BTB/POZ fold||BTB/POZ-like||Pentapeptide repeat||Potassium channel tetramerisation-type BTB domain||Potassium channel, plant-type
ENSRNOG00000012982	Map9	-
ENSRNOG00000012988	Lix1	-
ENSRNOG00000012995	Gpr165	G protein-coupled receptor, rhodopsin-like||GPCR, rhodopsin-like, 7TM
ENSRNOG00000013000	Ldhb	L-lactate dehydrogenase||L-lactate/malate dehydrogenase||Lactate dehydrogenase/glycoside hydrolase, family 4, C-terminal||Lactate/malate dehydrogenase, C-terminal||Lactate/malate dehydrogenase, N-terminal
ENSRNOG00000013017	Arnt2	Myc-type, basic helix-loop-helix (bHLH) domain||Nuclear translocator||PAC motif||PAS domain||PAS fold||PAS fold-3
ENSRNOG00000013030	Pip4k2b	Phosphatidylinositol-4-phosphate 5-kinase, core||Phosphatidylinositol-4-phosphate 5-kinase, core, subgroup
ENSRNOG00000013039	Add1	Class II aldolase/adducin N-terminal
ENSRNOG00000013042	Htr1b	5-Hydroxytryptamine 1B receptor||5-hydroxytryptamine receptor family||7TM GPCR, olfactory receptor/chemoreceptor Srsx||7TM GPCR, serpentine receptor class x (Srx)||Adrenoceptor family||G protein-coupled receptor, rhodopsin-like||GPCR, rhodopsin-like, 7TM
ENSRNOG00000013045	Setd7	Histone-lysine N-methyltransferase, SET||MORN motif||SET domain
ENSRNOG00000013072	Plxna4a	IPT domain||Immunoglobulin E-set||Plexin||Plexin, cytoplasmic RasGAP domain||Plexin-like fold||Rho GTPase activation protein||Sema domain
ENSRNOG00000013085	Nkain3	Na,K-Atpase Interacting protein
ENSRNOG00000013089	Kif13b	CAP Gly-rich domain||Forkhead-associated (FHA) domain||Kinesin protein 1B||Kinesin, motor domain||Kinesin-like||P-loop containing nucleoside triphosphate hydrolase||SMAD/FHA domain
ENSRNOG00000013101	Pcdh8	Cadherin||Cadherin, N-terminal||Cadherin-like
ENSRNOG00000013119	Fgfr1op	FGFR1 oncogene partner (FOP), N-terminal dimerisation domain
ENSRNOG00000013128	Tmem179	-
ENSRNOG00000013140	Pdzd2	PDZ domain
ENSRNOG00000013141	Eno2	Enolase||Enolase C-terminal domain-like||Enolase N-terminal domain-like||Enolase, C-terminal||Enolase, N-terminal||Methylaspartate ammonia-lyase, C-terminal
ENSRNOG00000013147	Cacna1d	Ion transport domain||Polycystin cation channel, PKD1/PKD2||Potassium channel||Voltage-dependent calcium channel, L-type, alpha-1 subunit||Voltage-dependent calcium channel, L-type, alpha-1D subunit||Voltage-dependent calcium channel, alpha-1 subunit||Voltage-dependent calcium channel, alpha-1 subunit, IQ domain
ENSRNOG00000013162	Zcchc12	Zinc finger, CCHC-type
ENSRNOG00000013171	Grm2	Extracellular ligand-binding receptor||GPCR, family 3||GPCR, family 3, C-terminal||GPCR, family 3, metabotropic glutamate receptor||GPCR, family 3, metabotropic glutamate receptor 2||GPCR, family 3, metabotropic glutamate receptor 3||GPCR, family 3, nine cysteines domain||Periplasmic binding protein-like I
ENSRNOG00000013178	Cmip	-
ENSRNOG00000013213	Epha4	Ephrin receptor ligand binding domain||Ephrin receptor type-A /type-B||Fibronectin, type III||Galactose-binding domain-like||Insulin-like growth factor binding protein, N-terminal||Protein kinase domain||Protein kinase-like domain||Serine-threonine/tyrosine-protein kinase catalytic domain||Serine/threonine/dual specificity protein kinase, catalytic domain||Sterile alpha motif domain||Sterile alph…
ENSRNOG00000013217	Ttc33	Tetratricopeptide repeat||Tetratricopeptide repeat-containing domain
ENSRNOG00000013238	Tmem14a	Uncharacterised protein family UPF0136, Transmembrane
ENSRNOG00000013257	Hecw2	C2 domain||HECT||WW domain
ENSRNOG00000013282	Mctp1	C2 domain
ENSRNOG00000013287	Sall2	Zinc finger, C2H2||Zinc finger, C2H2-like
ENSRNOG00000013290	Nrip3	Aspartic peptidase domain||Aspartic peptidase, DDI1-type
ENSRNOG00000013326	Hmbox1	Hepatocyte nuclear factor 1, N-terminal||Homeobox domain||Homeodomain-like||Lambda repressor-like, DNA-binding domain
ENSRNOG00000013330	Cdhr1	Cadherin||Cadherin-like
ENSRNOG00000013331	Sdha	FAD binding domain||Fumarate reductase/succinate dehydrogenase flavoprotein-like, C-terminal||Succinate dehydrogenase, flavoprotein subunit||Succinate dehydrogenase/fumarate reductase flavoprotein, catalytic domain||Succinate dehydrogenase/fumarate reductase, flavoprotein subunit
ENSRNOG00000013358	Aqp11	Aquaporin 11||Aquaporin 11/12||Aquaporin-like||Major intrinsic protein
ENSRNOG00000013369	Gbx1	Homeobox domain||Homeodomain, metazoa||Homeodomain-like
ENSRNOG00000013399	LOC501033	Uncharacterised protein family UPF0258
ENSRNOG00000013408	Npas2	Myc-type, basic helix-loop-helix (bHLH) domain||Nuclear translocator||PAC motif||PAS domain||PAS fold||PAS fold-3
ENSRNOG00000013451	Drosha	Ribonuclease III domain
ENSRNOG00000013456	Ighmbp2	AAA+ ATPase domain||DEAD/DEAH box helicase domain||Helicase SMUBP-2/Hcs1-like||Helicase, superfamily 1/2, ATP-binding domain||Helicase/UvrB domain||P-loop containing nucleoside triphosphate hydrolase||Single-stranded nucleic acid binding R3H||Zinc finger, AN1-type
ENSRNOG00000013468	Fam213b	Thioredoxin-like fold
ENSRNOG00000013474	Casz1	Zinc finger, C2H2||Zinc finger, C2H2-like
ENSRNOG00000013503	Cdh24	Cadherin||Cadherin, cytoplasmic domain||Cadherin-like
ENSRNOG00000013535	Cdh6	Cadherin||Cadherin, cytoplasmic domain||Cadherin-like
ENSRNOG00000013555	Ankrd55	Ankyrin repeat||Ankyrin repeat-containing domain
ENSRNOG00000013595	Gls	Beta-lactamase/transpeptidase-like||Glutaminase
ENSRNOG00000013603	Dffa	CIDE-N domain||DNA fragmentation factor 45kDa C-terminal domain||DNA fragmentation factor 45kDa, middle domain
ENSRNOG00000013610	Chrna5	Neurotransmitter-gated ion-channel||Neurotransmitter-gated ion-channel ligand-binding||Neurotransmitter-gated ion-channel transmembrane domain||Nicotinic acetylcholine receptor
ENSRNOG00000013621	Rnd1	Mitochondrial Rho-like||P-loop containing nucleoside triphosphate hydrolase||Small GTP-binding protein domain||Small GTPase superfamily||Small GTPase superfamily, ARF/SAR type||Small GTPase superfamily, Rab type||Small GTPase superfamily, Ras type||Small GTPase superfamily, Rho type
ENSRNOG00000013654	Cbln2	Complement C1q protein||Tumour necrosis factor-like domain
ENSRNOG00000013656	Lpar1	G protein-coupled receptor, rhodopsin-like||GPCR, rhodopsin-like, 7TM||Lysophosphatidic acid receptor||Lysophosphatidic acid receptor EDG-2
ENSRNOG00000013657	Stmn3	Stathmin family
ENSRNOG00000013659	Tex2	Domain of unknown function DUF2404
ENSRNOG00000013674	Megf10	EGF-like domain, extracellular||EGF-like, laminin||EMI domain||Epidermal growth factor-like domain||Proteinase/amylase inhibitor domain
ENSRNOG00000013679	Sema4d	Immunoglobulin subtype 2||Immunoglobulin-like domain||Plexin||Plexin-like fold||Sema domain
ENSRNOG00000013681	Kcns1	BTB/POZ fold||BTB/POZ-like||Ion transport domain||Potassium channel||Potassium channel tetramerisation-type BTB domain||Potassium channel, voltage dependent, Kv||Potassium channel, voltage dependent, Kv3||Potassium channel, voltage dependent, Kv6||Potassium channel, voltage dependent, Kv9||Two pore domain potassium channel domain
ENSRNOG00000013683	S1pr1	7TM GPCR, olfactory receptor/chemoreceptor Srsx||EDG-1 sphingosine 1-phosphate receptor||G protein-coupled receptor, rhodopsin-like||GPCR, rhodopsin-like, 7TM||Melanocortin/ACTH receptor||Sphingosine 1-phosphate receptor
ENSRNOG00000013687	Ablim1	Zinc finger, LIM-type
ENSRNOG00000013718	Herc2	Acyl-CoA N-acyltransferase||Anaphase-promoting complex, subunit 10/DOC domain||Beta-propeller repeat TECPR||CPH domain||CUB domain||Cytochrome b5-like heme/steroid binding domain||Galactose-binding domain-like||HECT||Mib-herc2||Regulator of chromosome condensation 1/beta-lactamase-inhibitor protein II||Regulator of chromosome condensation, RCC1||UBA-like||Zinc finger, ZZ-type
ENSRNOG00000013734	Dnai1	WD40 repeat||WD40-repeat-containing domain
ENSRNOG00000013742	Large	Glycosyl transferase, family 8||Nucleotide-diphospho-sugar transferases
ENSRNOG00000013752	Elavl3	Paraneoplastic encephalomyelitis antigen||RNA recognition motif domain||RNA recognition motif domain, eukaryote||Splicing factor ELAV/HuD
ENSRNOG00000013770	Folh1	Peptidase M28||Protease-associated domain, PA||Transferrin receptor-like, dimerisation domain
ENSRNOG00000013780	Nf1	Armadillo-type fold||CRAL-TRIO domain||Ras GTPase-activating protein||Rho GTPase activation protein
ENSRNOG00000013786	Tsc22d3	TSC-22 / Dip / Bun
ENSRNOG00000013793	C1qtnf9	Collagen triple helix repeat||Complement C1q protein||Tumour necrosis factor-like domain
ENSRNOG00000013807	Dmc1	AAA+ ATPase domain||Circadian clock protein KaiC/DNA repair protein RadA||DNA recombination and repair protein Rad51, C-terminal||DNA recombination and repair protein RecA||DNA recombination and repair protein RecA, monomer-monomer interface||DNA recombination and repair protein RecA-like, ATP-binding domain||DNA recombination and repair protein, RecA-like||DNA repair Rad51/transcription factor N…
ENSRNOG00000013818	Rasgrf2	Dbl homology (DH) domain||IQ motif, EF-hand binding site||Pleckstrin homology domain||Ras guanine nucleotide exchange factor domain||Ras guanine-nucleotide exchange factors catalytic domain||Ras-like guanine nucleotide exchange factor, N-terminal
ENSRNOG00000013825	Rap1gap	GoLoco motif||Rap GTPase activating protein domain
ENSRNOG00000013829	Chrna3	Neurotransmitter-gated ion-channel||Neurotransmitter-gated ion-channel ligand-binding||Neurotransmitter-gated ion-channel transmembrane domain||Nicotinic acetylcholine receptor
ENSRNOG00000013837	Tp53bp1	BRCT domain||Tumour suppressor p53-binding protein-1 Tudor domain
ENSRNOG00000013838	Hcrtr1	7TM GPCR, olfactory receptor/chemoreceptor Srsx||G protein-coupled receptor, rhodopsin-like||GPCR, rhodopsin-like, 7TM||Neuropeptide Y receptor family||Orexin receptor 1||Orexin receptor family
ENSRNOG00000013847	Nova2	K Homology domain||K Homology domain, type 1
ENSRNOG00000013850	Hes5	Myc-type, basic helix-loop-helix (bHLH) domain||Orange||Orange subgroup
ENSRNOG00000013851	Spry4	Sprouty
ENSRNOG00000013865	Zmym6	Ribonuclease H-like domain||TRASH domain||Zinc finger, MYM-type
ENSRNOG00000013884	Psd3	Pleckstrin homology domain||Pleckstrin homology domain, spectrin-type||Sec7 domain
ENSRNOG00000013920	Arhgap26	IRSp53/MIM homology domain (IMD)||Pleckstrin homology domain||Rho GTPase activation protein||Rho GTPase-activating protein domain||SH3 domain
ENSRNOG00000013927	Jag2	Delta/Serrate/lag-2 (DSL) protein||EGF-like calcium-binding domain||EGF-like domain, extracellular||Epidermal growth factor-like domain||Notch ligand, N-terminal||VWC out
ENSRNOG00000013934	St5	DENN domain||dDENN domain||uDENN domain
ENSRNOG00000013937	Ankrd34c	Ankyrin repeat||Ankyrin repeat-containing domain
ENSRNOG00000013938	Tshz3	Homeobox domain||Homeodomain-like||Zinc finger, C2H2||Zinc finger, C2H2-like
ENSRNOG00000013947	Rabl2a	Elongation factor, GTP-binding domain||Gtr1/RagA G protein||Mitochondrial Rho-like||P-loop containing nucleoside triphosphate hydrolase||Ran GTPase||Small GTP-binding protein domain||Small GTPase superfamily||Small GTPase superfamily, ARF/SAR type||Small GTPase superfamily, Rab type||Small GTPase superfamily, Ras type||Small GTPase superfamily, Rho type
ENSRNOG00000013959	Skor1	DNA binding domain, putative||SAND domain-like||Transforming protein Ski||c-SKI SMAD4-binding domain
ENSRNOG00000013962	Magi2	P-loop containing nucleoside triphosphate hydrolase||PDZ domain||WW domain
ENSRNOG00000013969	Ahi1	SH3 domain||Variant SH3 domain||WD40 repeat||WD40-repeat-containing domain
ENSRNOG00000013981	Ptpn5	Protein-tyrosine phosphatase, KIM-containing||Protein-tyrosine phosphatase, catalytic||Protein-tyrosine phosphatase, receptor/non-receptor type||Protein-tyrosine phosphatase-like||Protein-tyrosine/Dual specificity phosphatase
ENSRNOG00000013991	Creg2	Cellular repressor of E1A-stimulated genes (CREG)||FMN-binding split barrel
ENSRNOG00000014000	Kif2a	Kinesin, motor domain||P-loop containing nucleoside triphosphate hydrolase
ENSRNOG00000014003	Fbxo16	F-box domain
ENSRNOG00000014004	Ncoa7	GRAM domain||LysM domain||TLDc domain
ENSRNOG00000014006	Neto1	CUB domain||Low-density lipoprotein (LDL) receptor class A repeat
ENSRNOG00000014010	Gfra2	GDNF/GAS1||Glial cell line-derived neurotrophic factor receptor||Glial cell line-derived neurotrophic factor receptor alpha 2||Glial cell line-derived neurotrophic factor receptor, alpha 1/2
ENSRNOG00000014011	Dll4	Delta/Serrate/lag-2 (DSL) protein||EGF-like calcium-binding domain||EGF-like domain, extracellular||Epidermal growth factor-like domain||Insulin-like growth factor binding protein, N-terminal||Notch ligand, N-terminal
ENSRNOG00000014035	Arhgef4	Dbl homology (DH) domain||Pleckstrin homology domain||SH3 domain||Variant SH3 domain
ENSRNOG00000014039	Sucnr1	G protein-coupled receptor, rhodopsin-like||GPCR, rhodopsin-like, 7TM
ENSRNOG00000014044	Pank4	Domain of unknown function DUF89||Pantothenate kinase, acetyl-CoA regulated, two-domain type||Type II pantothenate kinase
ENSRNOG00000014046	Sertm1	-
ENSRNOG00000014060	Mras	Elongation factor, GTP-binding domain||Mitochondrial Rho-like||P-loop containing nucleoside triphosphate hydrolase||Ran GTPase||Small GTP-binding protein domain||Small GTPase superfamily||Small GTPase superfamily, ARF/SAR type||Small GTPase superfamily, Rab type||Small GTPase superfamily, Ras type||Small GTPase superfamily, Rho type
ENSRNOG00000014082	Sp7	Zinc finger, C2H2||Zinc finger, C2H2-like
ENSRNOG00000014087	Kifc3	Kinesin, motor domain||P-loop containing nucleoside triphosphate hydrolase
ENSRNOG00000014104	Myo5b	Dil domain||Dilute||IQ motif, EF-hand binding site||Myosin head, motor domain||P-loop containing nucleoside triphosphate hydrolase||Prefoldin
ENSRNOG00000014107	Omg	Leucine-rich repeat||Leucine-rich repeat, typical subtype||Leucine-rich repeat-containing N-terminal
ENSRNOG00000014128	Ecsit	ECSIT
ENSRNOG00000014163	Zfp536	Zinc finger, C2H2||Zinc finger, C2H2-like
ENSRNOG00000014170	Dbn1	Actin-depolymerising factor homology domain
ENSRNOG00000014172	Npy5r	7TM GPCR, olfactory receptor/chemoreceptor Srsx||G protein-coupled receptor, rhodopsin-like||GPCR, rhodopsin-like, 7TM||Neuropeptide Y receptor family||Neuropeptide Y5 receptor
ENSRNOG00000014187	Igf1r	EGF receptor, L domain||Fibronectin, type III||Furin-like cysteine-rich domain||Furin-like repeat||Insulin-like growth factor binding protein, N-terminal||Protein kinase domain||Protein kinase-like domain||Serine-threonine/tyrosine-protein kinase catalytic domain||Serine/threonine/dual specificity protein kinase, catalytic domain||Tyrosine-protein kinase, catalytic domain||Tyrosine-protein kinase…
ENSRNOG00000014197	Tmem51	-
ENSRNOG00000014218	Tmem25	CD80-like, immunoglobulin C2-set||Immunoglobulin-like domain
ENSRNOG00000014226	Plch2	C2 domain||EF-hand domain||PLC-like phosphodiesterase, TIM beta/alpha-barrel domain||Phosphoinositide phospholipase C family||Phospholipase C, phosphatidylinositol-specific , X domain||Phospholipase C, phosphatidylinositol-specific, Y domain||Phospholipase C, phosphoinositol-specific, EF-hand-like||Pleckstrin homology domain
ENSRNOG00000014231	Pnoc	Nociceptin||Opioid neuropeptide precursor
ENSRNOG00000014248	Erbb4	EGF receptor, L domain||Furin-like cysteine-rich domain||Furin-like repeat||Insulin-like growth factor binding protein, N-terminal||Protein kinase domain||Protein kinase-like domain||Serine-threonine/tyrosine-protein kinase catalytic domain||Serine/threonine/dual specificity protein kinase, catalytic domain||Tyrosine protein kinase, EGF/ERB/XmrK receptor||Tyrosine-protein kinase, catalytic domain
ENSRNOG00000014264	Phactr1	RPEL repeat
ENSRNOG00000014268	Abca2	AAA+ ATPase domain||ABC transporter-like||P-loop containing nucleoside triphosphate hydrolase
ENSRNOG00000014293	Nkd1	EF-hand domain
ENSRNOG00000014296	Syt10	C2 domain||Synaptotagmin
ENSRNOG00000014303	Lrp11	Low-density lipoprotein (LDL) receptor class A repeat||PKD domain
ENSRNOG00000014320	Inhba	Cystine-knot cytokine||Inhibin, alpha subunit||Inhibin, beta A subunit||Transforming growth factor-beta, C-terminal||Transforming growth factor-beta, N-terminal
ENSRNOG00000014322	Kazn	Sterile alpha motif domain||Sterile alpha motif, type 1||Sterile alpha motif, type 2||Sterile alpha motif/pointed domain
ENSRNOG00000014323	Extl2	EXTL2, alpha-1,4-N-acetylhexosaminyltransferase||Nucleotide-diphospho-sugar transferases
ENSRNOG00000014328	Frs3	Insulin receptor substrate-1, PTB
ENSRNOG00000014330	Pcmt1	Methyltransferase type 11||Protein-L-isoaspartate(D-aspartate) O-methyltransferase||S-adenosyl-L-methionine-dependent methyltransferase-like||UbiE/COQ5 methyltransferase
ENSRNOG00000014338	Slc25a25	EF-hand domain||Graves disease carrier protein||Mitochondrial carrier domain||Mitochondrial carrier protein||Mitochondrial substrate/solute carrier
ENSRNOG00000014348	Cacng8	Claudin||PMP-22/EMP/MP20/Claudin superfamily||Voltage-dependent calcium channel, gamma subunit||Voltage-dependent calcium channel, gamma-8 subunit
ENSRNOG00000014353	Sympk	Armadillo-type fold||Symplekin C-terminal
ENSRNOG00000014366	Shc3	PTB/PI domain||Phosphotyrosine interaction domain, Shc-like||SH2 domain
ENSRNOG00000014367	Ephb6	Ephrin receptor ligand binding domain||Ephrin receptor type-A /type-B||Fibronectin, type III||Galactose-binding domain-like||Insulin-like growth factor binding protein, N-terminal||Protein kinase domain||Protein kinase-like domain||Serine-threonine/tyrosine-protein kinase catalytic domain||Serine/threonine/dual specificity protein kinase, catalytic domain||Sterile alpha motif domain||Sterile alph…
ENSRNOG00000014369	Slc27a4	AMP-dependent synthetase/ligase
ENSRNOG00000014373	Trim66	B-box, C-terminal||Bromodomain||Zinc finger, B-box||Zinc finger, FYVE/PHD-type||Zinc finger, PHD-finger||Zinc finger, PHD-type||Zinc finger, RING-type
ENSRNOG00000014375	Bai2	Domain of unknown function DUF3497||GPCR, family 2, brain-specific angiogenesis inhibitor||GPCR, family 2, extracellular hormone receptor domain||GPCR, family 2, secretin-like||GPCR, family 2-like||GPS motif||Thrombospondin, type 1 repeat
ENSRNOG00000014382	C2cd5	C2 domain||Uncharacterised protein family UPF0145
ENSRNOG00000014387	Chac1	Butirosin biosynthesis, BtrG-like||ChaC-like protein
ENSRNOG00000014416	Cacng7	PMP-22/EMP/MP20/Claudin superfamily||Voltage-dependent calcium channel, gamma subunit||Voltage-dependent calcium channel, gamma-7 subunit
ENSRNOG00000014427	Chrnb4	Neurotransmitter-gated ion-channel||Neurotransmitter-gated ion-channel ligand-binding||Neurotransmitter-gated ion-channel transmembrane domain||Nicotinic acetylcholine receptor
ENSRNOG00000014436	Ppip5k1	Histidine phosphatase superfamily||Histidine phosphatase superfamily, clade-2
ENSRNOG00000014503	Celf4	RNA recognition motif domain
ENSRNOG00000014516	Hs6st1	P-loop containing nucleoside triphosphate hydrolase||Sulfotransferase
ENSRNOG00000014525	Hspd1	Chaperone tailless complex polypeptide 1 (TCP-1)||Chaperonin Cpn60||Chaperonin Cpn60/TCP-1||GroEL-like apical domain
ENSRNOG00000014549	Arhgef26	Dbl homology (DH) domain
ENSRNOG00000014556	Cdh20	Cadherin||Cadherin, cytoplasmic domain||Cadherin-like
ENSRNOG00000014568	Ndufb10	NADH-ubiquinone oxidoreductase, subunit 10
ENSRNOG00000014571	Dbndd2	Dysbindin
ENSRNOG00000014573	Ckmt1b	ATP:guanido phosphotransferase, N-terminal||ATP:guanido phosphotransferase, catalytic domain
ENSRNOG00000014576	Dock3	Armadillo-type fold||Dedicator of cytokinesis C-terminal||SH3 domain||Variant SH3 domain
ENSRNOG00000014603	Sgcg	Sarcoglycan complex subunit protein
ENSRNOG00000014604	Sigmar1	ERG2/sigma1 receptor-like
ENSRNOG00000014611	LOC100911672	Atrophin-1||Atrophin-like
ENSRNOG00000014613	Ddah1	Amidinotransferase
ENSRNOG00000014628	Pomk	Protein kinase domain||Protein kinase-like domain||Serine-threonine/tyrosine-protein kinase catalytic domain||Serine/threonine/dual specificity protein kinase, catalytic domain
ENSRNOG00000014646
ENSRNOG00000014658	Zfp423	Zinc finger, C2H2||Zinc finger, C2H2-like
ENSRNOG00000014661	Zfp385d	Zinc finger, C2H2-like||Zinc finger, U1-type||Zinc finger, double-stranded RNA binding
ENSRNOG00000014667	Dll1	Delta/Serrate/lag-2 (DSL) protein||EGF-like calcium-binding domain||EGF-like domain, extracellular||Epidermal growth factor-like domain||Notch ligand, N-terminal
ENSRNOG00000014675	Pi4k2a	Phosphatidylinositol 3-/4-kinase, catalytic domain
ENSRNOG00000014686	Kcnd3	BTB/POZ fold||BTB/POZ-like||Ion transport domain||Potassium channel||Potassium channel tetramerisation-type BTB domain||Potassium channel, voltage dependent, Kv||Potassium channel, voltage dependent, Kv3||Potassium channel, voltage dependent, Kv4||Potassium channel, voltage dependent, Kv4, C-terminal||Potassium channel, voltage dependent, Kv4.3||Potassium channel, voltage dependent, Kv9||Shal-typ…
ENSRNOG00000014688	Prkcg	AGC-kinase, C-terminal||C2 domain||Diacylglycerol/phorbol-ester binding||Protein kinase C, alpha/beta/gamma types||Protein kinase C-like, phorbol ester/diacylglycerol-binding domain||Protein kinase domain||Protein kinase, C-terminal||Protein kinase-like domain||Serine-threonine/tyrosine-protein kinase catalytic domain||Serine/threonine/dual specificity protein kinase, catalytic domain||Tyrosine-p…
ENSRNOG00000014689	Zbtb4	BTB/POZ||BTB/POZ fold||BTB/POZ-like||Zinc finger, C2H2||Zinc finger, C2H2-like
ENSRNOG00000014714	Trpv6	Ankyrin repeat||Ankyrin repeat-containing domain||Ion transport domain||Transient receptor potential cation channel subfamily V member 5/6||Transient receptor potential channel||Transient receptor potential channel, vanilloid 6
ENSRNOG00000014718	Acsl3	AMP-dependent synthetase/ligase
ENSRNOG00000014719	Snx19	PX-associated, sorting nexin 13||Phox homologous domain||Phox-associated domain||Sorting nexin, C-terminal
ENSRNOG00000014744	Pacs2	Phosphofurin acidic cluster sorting protein 1
ENSRNOG00000014747
ENSRNOG00000014758	Lgi1	Cysteine-rich flanking region, C-terminal||EAR||Leucine-rich glioma-inactivated , EPTP repeat||Leucine-rich repeat||Leucine-rich repeat, typical subtype
ENSRNOG00000014775	Nol4	-
ENSRNOG00000014801	Exog	DNA/RNA non-specific endonuclease||Extracellular Endonuclease, subunit A
ENSRNOG00000014806	Pnkd	Beta-lactamase-like||Hydroxyacylglutathione hydrolase
ENSRNOG00000014819	Hap1	HAP1, N-terminal||Prefoldin
ENSRNOG00000014844	Kif21a	Kinesin, motor domain||P-loop containing nucleoside triphosphate hydrolase||Prefoldin||WD40 repeat||WD40-repeat-containing domain
ENSRNOG00000014845	Strc	-
ENSRNOG00000014856	Etnk1	Aminoglycoside phosphotransferase||Protein kinase-like domain||Protein of unknown function DUF227
ENSRNOG00000014859	Rnf152	Zinc finger, C3HC4 RING-type||Zinc finger, RING-type
ENSRNOG00000014862	Gabrg3	Gamma-aminobutyric acid A receptor/Glycine receptor alpha||Gamma-aminobutyric-acid A receptor, alpha subunit||Gamma-aminobutyric-acid A receptor, gamma 3 subunit||Gamma-aminobutyric-acid A receptor, gamma subunit||Neurotransmitter-gated ion-channel||Neurotransmitter-gated ion-channel ligand-binding||Neurotransmitter-gated ion-channel transmembrane domain
ENSRNOG00000014870	Slc13a5	Citrate transporter-like domain||Sodium/sulphate symporter
ENSRNOG00000014874	Zfyve28	FYVE zinc finger||Nucleic acid-binding, OB-fold||Zinc finger, FYVE-related||Zinc finger, FYVE/PHD-type
ENSRNOG00000014883	Git1	Ankyrin repeat||Ankyrin repeat-containing domain||Arf GTPase activating protein||G protein-coupled receptor kinase-interacting protein 1 C term||Spa2 homology (SHD) of GIT
ENSRNOG00000014904	Ppp1r3e	Putative phosphatase regulatory subunit
ENSRNOG00000014911	RGD1310081	DNA-binding domain||Myc-type, basic helix-loop-helix (bHLH) domain
ENSRNOG00000014928	Apba1	PDZ domain||PTB/PI domain
ENSRNOG00000014935	Peo1	Circadian clock protein KaiC/DNA repair protein RadA||DNA helicase, DnaB-like, C-terminal||P-loop containing nucleoside triphosphate hydrolase
ENSRNOG00000014937	Lrrc71	Leucine-rich repeat, ribonuclease inhibitor subtype
ENSRNOG00000014957	Tpgs2	SMI1/KNR4 like domain
ENSRNOG00000014969	Lzts2	-
ENSRNOG00000014971	Mas1	7TM GPCR, serpentine receptor class x (Srx)||G protein-coupled receptor, rhodopsin-like||GPCR, rhodopsin-like, 7TM||Proto-oncogene Mas
ENSRNOG00000014975	Zfp483	Krueppel-associated box||Retrovirus capsid, C-terminal||Transcription regulator SCAN||Zinc finger, C2H2||Zinc finger, C2H2-like
ENSRNOG00000014981	Usp14	Peptidase C19, ubiquitin carboxyl-terminal hydrolase||Ubiquitin carboxyl-terminal hydrolase-like domain||Ubiquitin-like||Ubiquitin-related domain
ENSRNOG00000014982	Slc35f4	Drug/metabolite transporter||Solute carrier family 35 member SLC35F1/F2/F6
ENSRNOG00000014984	Dmwd	WD40 repeat||WD40-repeat-containing domain
ENSRNOG00000014986	Ube4b	U box domain||Ubiquitin conjugation factor E4, core
ENSRNOG00000015026	Arhgef11	Dbl homology (DH) domain||PDZ domain||Pleckstrin homology domain||Regulator of G protein signalling domain||Regulator of G protein signalling superfamily||Regulator of G protein signalling-like domain
ENSRNOG00000015030	Tjp2	Guanylate kinase-like||Guanylate kinase/L-type calcium channel beta subunit||P-loop containing nucleoside triphosphate hydrolase||PDZ domain||SH3 domain||Variant SH3 domain||Zona occludens protein||Zona occludens protein ZO-2
ENSRNOG00000015049	Scn5a	Domain of unknown function DUF3451||Ion transport domain||Polycystin cation channel, PKD1/PKD2||Sodium ion transport-associated||Voltage gated sodium channel, alpha subunit||Voltage gated sodium channel, alpha-5 subunit
ENSRNOG00000015051	Golga7b	Golgin subfamily A member 7/ERF4
ENSRNOG00000015071	Zim1	Krueppel-associated box||Zinc finger, C2H2||Zinc finger, C2H2-like
ENSRNOG00000015085	Dmpk	AGC-kinase, C-terminal||Myotonic dystrophy protein kinase, coiled coil||Protein kinase domain||Protein kinase-like domain||Serine-threonine/tyrosine-protein kinase catalytic domain||Serine/threonine/dual specificity protein kinase, catalytic domain||Tyrosine-protein kinase, catalytic domain
ENSRNOG00000015088	Prune2	Bcl2-/adenovirus E1B 19kDa-interacting protein 2||CRAL-TRIO domain
ENSRNOG00000015093	Sparcl1	EF-hand domain||Follistatin-like, N-terminal||Follistatin/Osteonectin EGF domain||Kazal domain||SPARC-like protein 1||SPARC/Testican, calcium-binding domain
ENSRNOG00000015107	Kmt2d	FY-rich, C-terminal||FY-rich, N-terminal||High mobility group box domain||Post-SET domain||SET domain||Zinc finger, FYVE/PHD-type||Zinc finger, PHD-finger||Zinc finger, PHD-type||Zinc finger, RING-type
ENSRNOG00000015133	Kmt2a	Bromodomain||FY-rich, C-terminal||FY-rich, N-terminal||Methyltransferase, trithorax||Post-SET domain||SET domain||Zinc finger, CXXC-type||Zinc finger, FYVE/PHD-type||Zinc finger, PHD-finger||Zinc finger, PHD-type
ENSRNOG00000015134	Map3k12	Mitogen-activated protein kinase kinase kinase, 12/13||Protein kinase domain||Protein kinase-like domain||Serine-threonine/tyrosine-protein kinase catalytic domain||Serine/threonine/dual specificity protein kinase, catalytic domain||Tyrosine-protein kinase, catalytic domain
ENSRNOG00000015153	Ints3	Integrator complex subunit 3
ENSRNOG00000015155	Tnnc2	EF-hand domain
ENSRNOG00000015156	Gal	Galanin||Galanin message associated peptide (GMAP)||Galanin precursor
ENSRNOG00000015175	Dhh	Hedgehog protein||Hedgehog protein, Hint domain||Hedgehog signalling/DD-peptidase zinc-binding domain||Hedgehog, N-terminal signalling domain||Hedgehog/Intein (Hint) domain||Hint domain C-terminal||Hint domain N-terminal||Intein splice site
ENSRNOG00000015201	RGD1562084	-
ENSRNOG00000015220	Crtac1	ASPIC/UnbV||EGF-like calcium-binding domain||FG-GAP repeat
ENSRNOG00000015232	Pip5k1b	Phosphatidylinositol-4-phosphate 5-kinase, core||Phosphatidylinositol-4-phosphate 5-kinase, core, subgroup
ENSRNOG00000015253	Hsf4	Heat shock factor (HSF)-type, DNA-binding
ENSRNOG00000015257	Coro2b	Domain of unknown function DUF1899||Domain of unknown function DUF1900||WD40 repeat||WD40-repeat-containing domain
ENSRNOG00000015288	Dip2c	AMP-dependent synthetase/ligase||DMAP1-binding
ENSRNOG00000015303	Fbll1	Fibrillarin||S-adenosyl-L-methionine-dependent methyltransferase-like
ENSRNOG00000015306	Slc9a4	Cation/H+ exchanger||Na+/H+ exchanger||Na+/H+ exchanger, isoform 2 (NHE2)
ENSRNOG00000015318	Heyl	Myc-type, basic helix-loop-helix (bHLH) domain||Orange||Orange subgroup
ENSRNOG00000015347	Trim45	B-box, C-terminal||Filamin/ABP280 repeat||Filamin/ABP280 repeat-like||Immunoglobulin E-set||Zinc finger, B-box||Zinc finger, RING-type
ENSRNOG00000015353	Prss12	Kringle||Kringle-like fold||Peptidase S1||Peptidase S1A, chymotrypsin-type||SRCR domain||SRCR-like domain||Trypsin-like cysteine/serine peptidase domain
ENSRNOG00000015354	Aox1	2Fe-2S ferredoxin-type domain||Aldehyde oxidase||Aldehyde oxidase/xanthine dehydrogenase||Aldehyde oxidase/xanthine dehydrogenase, a/b hammerhead||Aldehyde oxidase/xanthine dehydrogenase, molybdopterin binding||CO dehydrogenase flavoprotein, C-terminal||FAD-binding, type 2||Molybdopterin dehydrogenase, FAD-binding||[2Fe-2S]-binding
ENSRNOG00000015376	Npas1	Myc-type, basic helix-loop-helix (bHLH) domain||PAS domain||PAS fold||PAS fold-3
ENSRNOG00000015383
ENSRNOG00000015396	Sptan1	EF-hand domain||EF-hand, Ca insensitive||SH3 domain||Spectrin alpha chain, SH3 domain||Spectrin repeat||Spectrin/alpha-actinin
ENSRNOG00000015418	Klhl14	BTB/Kelch-associated||BTB/POZ||BTB/POZ fold||BTB/POZ-like||Kelch repeat type 1||Kelch-like protein, gigaxonin type
ENSRNOG00000015426	Purg	PUR-alpha/beta/gamma, DNA/RNA-binding
ENSRNOG00000015430	Nlgn2	Alpha/Beta hydrolase fold||Alpha/beta hydrolase fold-3||Carboxylesterase, type B||Neuroligin
ENSRNOG00000015440	Wrn	3'-5' exonuclease domain||DEAD/DEAH box helicase domain||DNA helicase, ATP-dependent, RecQ type||HRDC domain||HRDC-like||Helicase, C-terminal||Helicase, superfamily 1/2, ATP-binding domain||P-loop containing nucleoside triphosphate hydrolase||RQC domain||Ribonuclease H-like domain
ENSRNOG00000015480	Prkcz	AGC-kinase, C-terminal||Diacylglycerol/phorbol-ester binding||Phox/Bem1p||Protein kinase C, zeta/iota||Protein kinase C-like, phorbol ester/diacylglycerol-binding domain||Protein kinase domain||Protein kinase, C-terminal||Protein kinase-like domain||Serine-threonine/tyrosine-protein kinase catalytic domain||Serine/threonine/dual specificity protein kinase, catalytic domain||Tyrosine-protein kinas…
ENSRNOG00000015503	Otud7a	Ovarian tumour, otubain||Zinc finger, A20-type
ENSRNOG00000015514	Bcat1	Aminotransferase, class IV||Branched-chain amino acid aminotransferase II
ENSRNOG00000015528	Pja2	Zinc finger, C3HC4 RING-type||Zinc finger, RING-type
ENSRNOG00000015538	Abcd2	AAA+ ATPase domain||ABC transporter type 1, transmembrane domain||ABC transporter-like||P-loop containing nucleoside triphosphate hydrolase||Peroxisomal fatty acyl CoA transporter, transmembrane domain
ENSRNOG00000015560	RGD1310712	EMSY N-terminal
ENSRNOG00000015596	Efhd1	EF-hand domain
ENSRNOG00000015625	MGC116202	Protein of unknown function DUF1704
ENSRNOG00000015664	Tmem8b	Protein of unknown function DUF3522
ENSRNOG00000015675	Nell1	Concanavalin A-like lectin/glucanases superfamily||EGF-like calcium-binding domain||Epidermal growth factor-like domain||Laminin G domain||VWC out||von Willebrand factor, type C
ENSRNOG00000015691	Fam212b	-
ENSRNOG00000015718	RGD1307461	-
ENSRNOG00000015732	Bcl2l2	Apoptosis regulator, Bcl-2 protein, BH4||Apoptosis regulator, Bcl-W||Bcl2-like||Blc2 family
ENSRNOG00000015741	Slc2a13	General substrate transporter||Major facilitator superfamily||Major facilitator superfamily domain||Major facilitator superfamily domain, general substrate transporter||Plexin-like fold||Sugar/inositol transporter
ENSRNOG00000015763	Cml3	Acyl-CoA N-acyltransferase||GNAT domain
ENSRNOG00000015768	Cml5	Acyl-CoA N-acyltransferase||GNAT domain
ENSRNOG00000015781	Ndst3	Heparan sulphate-N-deacetylase||P-loop containing nucleoside triphosphate hydrolase||Sulfotransferase domain
ENSRNOG00000015801	Spns2	General substrate transporter||Major facilitator superfamily||Major facilitator superfamily domain||Major facilitator superfamily domain, general substrate transporter
ENSRNOG00000015843	Itfg1	-
ENSRNOG00000015852	Arhgap35	FF domain||P-loop containing nucleoside triphosphate hydrolase||Rho GTPase activation protein||Rho GTPase-activating protein domain||Small GTPase superfamily
ENSRNOG00000015903	Add2	Class II aldolase/adducin N-terminal
ENSRNOG00000015913	Tspan5	Tetraspanin||Tetraspanin, EC2 domain||Tetraspanin/Peripherin
ENSRNOG00000015949	Aqp9	Aquaporin 3||Aquaporin 9||Aquaporin-like||Major intrinsic protein
ENSRNOG00000015956	Usp29	Peptidase C19, ubiquitin carboxyl-terminal hydrolase||Ubiquitin carboxyl-terminal hydrolase-like domain
ENSRNOG00000015962	Nmnat1	Cytidyltransferase-like domain||Probable nicotinate-nucleotide adenylyltransferase
ENSRNOG00000015976	Snrpn	Like-Sm (LSM) domain||Ribonucleoprotein LSM domain||Ribonucleoprotein LSM domain, eukaryotic/archaea-type||Small ribonucleoprotein associated, SmB/SmN
ENSRNOG00000015987	Rap1gds1	Armadillo||Armadillo-type fold
ENSRNOG00000016011	Plekhg1	Dbl homology (DH) domain||Pleckstrin homology domain
ENSRNOG00000016013	Gprc5b	GPCR, family 3, C-terminal
ENSRNOG00000016043	Aqp4	Aquaporin-like||Major intrinsic protein
ENSRNOG00000016055	Fkrp	LicD
ENSRNOG00000016070	Trpc3	Ankyrin repeat||Ankyrin repeat-containing domain||Armadillo-type fold||Ion transport domain||Polycystin cation channel, PKD1/PKD2||Transient receptor ion channel domain||Transient receptor potential channel||Transient receptor potential channel, canonical||Transient receptor potential channel, canonical 3
ENSRNOG00000016091	Tmem169	-
ENSRNOG00000016102	Ebf3	IPT domain||Immunoglobulin E-set
ENSRNOG00000016108	Phlpp2	Leucine-rich repeat||Leucine-rich repeat, typical subtype||Protein phosphatase 2C (PP2C)-like domain
ENSRNOG00000016109	Neurl4	Concanavalin A-like lectin/glucanases superfamily||NEUZ domain
ENSRNOG00000016110	Kcnk12	Two pore domain potassium channel||Two pore domain potassium channel domain||Two pore domain potassium channel, THIK
ENSRNOG00000016116	Hoxc12	Homeobox domain||Homeodomain, metazoa||Homeodomain-like
ENSRNOG00000016143	Gpr162	G protein-coupled receptor 153/162||G protein-coupled receptor 162||G protein-coupled receptor, rhodopsin-like||GPCR, rhodopsin-like, 7TM
ENSRNOG00000016147	Slc17a6	Major facilitator superfamily||Major facilitator superfamily domain||Major facilitator superfamily domain, general substrate transporter
ENSRNOG00000016156	Nptxr	Concanavalin A-like lectin/glucanases superfamily||Pentaxin
ENSRNOG00000016189	Frmd5	Band 4.1 domain||Band 4.1 family||Ezrin/radixin/moesin like||FERM adjacent (FA)||FERM central domain||FERM domain||FERM, C-terminal PH-like domain||FERM, N-terminal||Ubiquitin-related domain
ENSRNOG00000016196	Dlgap1	Guanylate-kinase-associated protein
ENSRNOG00000016199	Hoxc9	Homeobox domain||Homeobox protein Hox9||Homeodomain, metazoa||Homeodomain-like||Hox9, N-terminal activation domain
ENSRNOG00000016204	MGC94207	Cysteine-rich flanking region, C-terminal||Immunoglobulin I-set||Immunoglobulin subtype||Immunoglobulin subtype 2||Immunoglobulin-like domain||Leucine-rich repeat, typical subtype
ENSRNOG00000016213	Ssbp2	LisH dimerisation motif||Sequence-specific single-strand DNA-binding protein
ENSRNOG00000016214	Agl	Glycogen debranching enzyme||Glycogen debranching enzyme, metazoa||Glycoside hydrolase, superfamily||Six-hairpin glycosidase-like
ENSRNOG00000016218	Gtf3c1	B-block binding subunit of TFIIIC
ENSRNOG00000016221	Scn2b	Immunoglobulin V-set domain||Immunoglobulin subtype||Immunoglobulin-like domain||Myelin P0 protein like
ENSRNOG00000016229	Gltscr1l	-
ENSRNOG00000016243	Casq2	Calsequestrin||Thioredoxin-like fold
ENSRNOG00000016244	Mical2	Aromatic-ring hydroxylase-like||Calmodulin-regulated spectrin-associated protein, CH domain||Calponin homology domain||FAD binding domain||Monooxygenase, FAD-binding||Zinc finger, LIM-type
ENSRNOG00000016245	Neto2	CUB domain||Low-density lipoprotein (LDL) receptor class A repeat
ENSRNOG00000016254	Sema4c	Immunoglobulin subtype||Immunoglobulin-like domain||Plexin||Plexin-like fold||Sema domain
ENSRNOG00000016255	Podxl2	CD34/Podocalyxin
ENSRNOG00000016280	Btrc	D domain of beta-TrCP||F-box domain||G-protein beta WD-40 repeat||WD40 repeat||WD40-repeat-containing domain
ENSRNOG00000016288	Tcea2	Transcription elongation factor S-II, central domain||Transcription elongation factor S-IIM||Transcription elongation factor, TFIIS||Transcription elongation factor, TFIIS-related||Transcription elongation factor, TFIIS/CRSP70, N-terminal, sub-type||Transcription factor IIS, N-terminal||Zinc finger, TFIIS-type
ENSRNOG00000016292	Pdzd9	PDZ domain
ENSRNOG00000016321	Entpd4	Nucleoside phosphatase GDA1/CD39
ENSRNOG00000016322	Camk2n1	-
ENSRNOG00000016326	Cx3cl1	CX3C chemokine ligand 1||Chemokine interleukin-8-like domain
ENSRNOG00000016353	Nim1k	Protein kinase domain||Protein kinase-like domain||Serine-threonine/tyrosine-protein kinase catalytic domain||Serine/threonine/dual specificity protein kinase, catalytic domain||Tyrosine-protein kinase, catalytic domain
ENSRNOG00000016356	Got1	Aminotransferase, class I/classII||Aspartate/other aminotransferase||Pyridoxal phosphate-dependent transferase
ENSRNOG00000016358	Apba2	PDZ domain||PTB/PI domain
ENSRNOG00000016361	Plcd4	C2 domain||EF-hand domain||PLC-like phosphodiesterase, TIM beta/alpha-barrel domain||Phosphoinositide phospholipase C family||Phospholipase C, phosphatidylinositol-specific , X domain||Phospholipase C, phosphatidylinositol-specific, Y domain||Phospholipase C, phosphoinositol-specific, EF-hand-like||Pleckstrin homology domain
ENSRNOG00000016364	Gba2	Beta-glucosidase, GBA2 type||Beta-glucosidase, GBA2 type, N-terminal||Glucosylceramidase||Six-hairpin glycosidase-like
ENSRNOG00000016368	Ppp1r14c	PKC-activated phosphatase-1 inhibitor
ENSRNOG00000016380	Necab3	Antibiotic biosynthesis monooxygenase-like domain||Dimeric alpha-beta barrel||EF-hand domain
ENSRNOG00000016388	Sphkap	A-kinase anchor 110kDa, C-terminal
ENSRNOG00000016398	Clstn1	Cadherin||Cadherin-like||Concanavalin A-like lectin/glucanases superfamily
ENSRNOG00000016414	Slc22a17	General substrate transporter||Major facilitator superfamily||Major facilitator superfamily domain||Major facilitator superfamily domain, general substrate transporter
ENSRNOG00000016427	Letm1	LETM1-like
ENSRNOG00000016429	Grm5	Extracellular ligand-binding receptor||GPCR, family 3||GPCR, family 3, C-terminal||GPCR, family 3, metabotropic glutamate receptor||GPCR, family 3, metabotropic glutamate receptor 1||GPCR, family 3, metabotropic glutamate receptor 5||GPCR, family 3, nine cysteines domain||Metabotropic glutamate receptor, Homer-binding domain||Periplasmic binding protein-like I
ENSRNOG00000016446	Gpr45	7TM GPCR, olfactory receptor/chemoreceptor Srsx||7TM GPCR, serpentine receptor class x (Srx)||G protein-coupled receptor, rhodopsin-like||GPCR, rhodopsin-like, 7TM
ENSRNOG00000016472	2016-03-04	Zinc finger, C3HC4 RING-type||Zinc finger, RING-CH-type
ENSRNOG00000016483	Myo16	Ankyrin repeat||Ankyrin repeat-containing domain||IQ motif, EF-hand binding site||Myosin head, motor domain||P-loop containing nucleoside triphosphate hydrolase
ENSRNOG00000016502	Dscaml1	Fibronectin, type III||Immunoglobulin||Immunoglobulin I-set||Immunoglobulin V-set domain||Immunoglobulin V-set, subgroup||Immunoglobulin subtype||Immunoglobulin subtype 2||Immunoglobulin-like domain
ENSRNOG00000016505	Fam169a	Acyl-CoA N-acyltransferase
ENSRNOG00000016516	Mbp	Myelin basic protein
ENSRNOG00000016534
ENSRNOG00000016545	Ift140	WD40 repeat||WD40-repeat-containing domain
ENSRNOG00000016550	Dclk2	Doublecortin domain||Protein kinase domain||Protein kinase-like domain||Serine-threonine/tyrosine-protein kinase catalytic domain||Serine/threonine/dual specificity protein kinase, catalytic domain||Tyrosine-protein kinase, catalytic domain
ENSRNOG00000016553	Vwa5b1	von Willebrand factor, type A
ENSRNOG00000016558	Pllp	Marvel domain||Myelin and lymphocyte (MAL) protein
ENSRNOG00000016566	Arhgap39	MyTH4 domain||Rho GTPase activation protein||Rho GTPase-activating protein domain||WW domain
ENSRNOG00000016598	Hoxc5	Homeobox domain||Homeobox protein, antennapedia type||Homeodomain, metazoa||Homeodomain-like
ENSRNOG00000016603	Rtn2	Reticulon
ENSRNOG00000016612	Trim36	B30.2/SPRY domain||Concanavalin A-like lectin/glucanases superfamily||Fibronectin, type III||SPRY domain||Zinc finger, B-box||Zinc finger, C3HC4 RING-type||Zinc finger, RING-type
ENSRNOG00000016623	Tmeff2	Kazal domain
ENSRNOG00000016627	Eya4	-
ENSRNOG00000016640	Dner	EGF-like calcium-binding domain||EGF-like domain, extracellular||Epidermal growth factor-like domain
ENSRNOG00000016645	Sfmbt1	Mbt repeat||Protein of unknown function DUF3588||Sterile alpha motif domain||Sterile alpha motif, type 1||Sterile alpha motif, type 2||Sterile alpha motif/pointed domain
ENSRNOG00000016653	Ngef	Dbl homology (DH) domain||Pleckstrin homology domain||SH3 domain||Variant SH3 domain
ENSRNOG00000016654	Galr1	7TM GPCR, serpentine receptor class v (Srv)||7TM GPCR, serpentine receptor class w (Srw)||G protein-coupled receptor, rhodopsin-like||GPCR, rhodopsin-like, 7TM||Galanin receptor 1||Galanin receptor family||Neuropeptide Y receptor family
ENSRNOG00000016655	Pex6	AAA+ ATPase domain||ATPase, AAA-type, core||P-loop containing nucleoside triphosphate hydrolase
ENSRNOG00000016670	Pip4k2a	Phosphatidylinositol-4-phosphate 5-kinase, core||Phosphatidylinositol-4-phosphate 5-kinase, core, subgroup
ENSRNOG00000016671	Dtna	Distrobrevin||EF-hand domain, type 1||EF-hand domain, type 2||Zinc finger, ZZ-type
ENSRNOG00000016675	Kcnn2	Calmodulin-binding domain||Potassium channel, calcium-activated, SK||Two pore domain potassium channel domain
ENSRNOG00000016679	Tmc7	TMC
ENSRNOG00000016702	Gsg1l	PMP-22/EMP/MP20/Claudin superfamily
ENSRNOG00000016717	Gas2	Calponin homology domain||Growth-arrest-specific protein 2 domain
ENSRNOG00000016724	Epb41l3	Band 4.1 domain||Band 4.1 family||Band 4.1 protein||Band 4.1, C-terminal||Ezrin/radixin/moesin like||FERM adjacent (FA)||FERM central domain||FERM domain||FERM, C-terminal PH-like domain||FERM, N-terminal||SAB domain||Ubiquitin-related domain
ENSRNOG00000016737	Tcerg1l	FF domain||WW domain
ENSRNOG00000016744	Chd6	BRK domain||Chromo domain||Chromo domain-like||Chromo domain/shadow||DEAD/DEAH box helicase domain||Helicase, C-terminal||Helicase, superfamily 1/2, ATP-binding domain||Helicase/UvrB domain||P-loop containing nucleoside triphosphate hydrolase||SNF2-related
ENSRNOG00000016751	Slc25a28	Mitochondrial carrier domain||Mitochondrial substrate/solute carrier
ENSRNOG00000016770	Calm1	EF-hand domain||EF-hand, Ca insensitive
ENSRNOG00000016774	Telo2	Telomere length regulation protein, conserved domain
ENSRNOG00000016776	Extl1	EXTL2, alpha-1,4-N-acetylhexosaminyltransferase||Exostosin-like||Nucleotide-diphospho-sugar transferases
ENSRNOG00000016789	Actr1b	Actin-related protein
ENSRNOG00000016791	Chka	Aminoglycoside phosphotransferase||Protein kinase-like domain||Protein of unknown function DUF227
ENSRNOG00000016795	Rabl6	Mitochondrial Rho-like||P-loop containing nucleoside triphosphate hydrolase||Small GTPase superfamily||Small GTPase superfamily, ARF/SAR type||Small GTPase superfamily, Rab type
ENSRNOG00000016810	Stmn1	Stathmin family
ENSRNOG00000016818	Fgfr3	Fibroblast growth factor receptor family||Immunoglobulin||Immunoglobulin I-set||Immunoglobulin subtype||Immunoglobulin subtype 2||Immunoglobulin-like domain||Protein kinase domain||Protein kinase-like domain||Serine-threonine/tyrosine-protein kinase catalytic domain||Serine/threonine/dual specificity protein kinase, catalytic domain||Tyrosine-protein kinase, catalytic domain
ENSRNOG00000016827	Slc38a3	Amino acid transporter, transmembrane
ENSRNOG00000016834	Wdr37	G-protein beta WD-40 repeat||WD40 repeat||WD40-repeat-containing domain
ENSRNOG00000016845	Gabra3	Gamma-aminobutyric acid A receptor/Glycine receptor alpha||Gamma-aminobutyric-acid A receptor, alpha 3 subunit||Gamma-aminobutyric-acid A receptor, alpha subunit||Neurotransmitter-gated ion-channel||Neurotransmitter-gated ion-channel ligand-binding||Neurotransmitter-gated ion-channel transmembrane domain
ENSRNOG00000016847	Bace1	Aspartic peptidase||Aspartic peptidase domain||Peptidase A1, beta-site APP cleaving enzyme 1, BACE 1||Peptidase A1, beta-site APP cleaving enzyme, BACE
ENSRNOG00000016872	Lppr4	Phosphatidic acid phosphatase type 2/haloperoxidase
ENSRNOG00000016875	Cbx7	Chromo domain||Chromo domain subgroup||Chromo domain-like||Chromo domain/shadow
ENSRNOG00000016877	Shisa7	-
ENSRNOG00000016878	Lppr5	Phosphatidic acid phosphatase type 2/haloperoxidase
ENSRNOG00000016890	Tppp3	P25-alpha
ENSRNOG00000016897	Rlbp1	CRAL-TRIO domain||CRAL/TRIO, N-terminal domain||Cellular retinaldehyde binding/alpha-tocopherol transport
ENSRNOG00000016920	Spire2	KIND||Zinc finger, FYVE/PHD-type
ENSRNOG00000016921	Klhl11	BTB/Kelch-associated||BTB/POZ||BTB/POZ fold||BTB/POZ-like||Kelch repeat type 1
ENSRNOG00000016924	Acly	ATP-citrate lyase/succinyl-CoA ligase||ATP-citrate synthase||ATP-grasp fold, succinyl-CoA synthetase-type||Citrate synthase-like||Citrate synthase-like, core||CoA-binding||Succinyl-CoA synthetase-like
ENSRNOG00000016932	Simc1	-
ENSRNOG00000016935	Mapk1ip1	-
ENSRNOG00000016949	Slc25a33	Mitochondrial carrier domain||Mitochondrial substrate/solute carrier
ENSRNOG00000016977	Calb2	EF-hand domain
ENSRNOG00000016999	Grp	Bombesin/neuromedin-B/ranatensin peptide family
ENSRNOG00000017018
ENSRNOG00000017019	Lmx1b	Homeobox domain||Homeodomain-like||Zinc finger, LIM-type
ENSRNOG00000017052	Pianp	-
ENSRNOG00000017069	Mark4	KA1 domain/Ssp2 C-terminal domain||Kinase associated domain 1 (KA1)||Protein kinase domain||Protein kinase-like domain||Serine-threonine/tyrosine-protein kinase catalytic domain||Serine/threonine/dual specificity protein kinase, catalytic domain||Tyrosine-protein kinase, catalytic domain||UBA-like||Ubiquitin-associated domain/translation elongation factor EF-Ts, N-terminal||Ubiquitin-associated/t…
ENSRNOG00000017075	Slc35e2b	Drug/metabolite transporter||Triose-phosphate transporter domain||UAA transporter
ENSRNOG00000017079	Pgm2l1	Alpha-D-phosphohexomutase, C-terminal||Alpha-D-phosphohexomutase, alpha/beta/alpha I/II/III||Alpha-D-phosphohexomutase, alpha/beta/alpha domain I||Alpha-D-phosphohexomutase, alpha/beta/alpha domain II||Alpha-D-phosphohexomutase, alpha/beta/alpha domain III
ENSRNOG00000017099	Nsdhl	3-beta hydroxysteroid dehydrogenase/isomerase||Male sterility, NAD-binding||NAD-dependent epimerase/dehydratase, N-terminal domain||NmrA-like domain||Polysaccharide biosynthesis protein, CapD-like domain||dTDP-4-dehydrorhamnose reductase
ENSRNOG00000017108	Syngr1	Marvel domain||Synaptogyrin
ENSRNOG00000017113	Ccnt2	Cyclin, N-terminal||Cyclin-like
ENSRNOG00000017140	Zfp185	Zinc finger, LIM-type
ENSRNOG00000017163	Pfkp	6-phosphofructokinase, eukaryotic type||Phosphofructokinase||Phosphofructokinase domain
ENSRNOG00000017165	Akr1e2	Aldo/keto reductase subgroup||NADP-dependent oxidoreductase domain
ENSRNOG00000017172	Mvb12b	FAM125
ENSRNOG00000017174	LOC100910212	K Homology domain||K Homology domain, type 1
ENSRNOG00000017178	Hydin	PapD-like
ENSRNOG00000017193	Lingo1	Immunoglobulin I-set||Immunoglobulin subtype||Immunoglobulin subtype 2||Immunoglobulin-like domain||Leucine-rich repeat||Leucine-rich repeat, typical subtype||Leucine-rich repeat-containing N-terminal
ENSRNOG00000017209	Tubb3	Alpha tubulin||Beta tubulin||Delta tubulin||Epsilon tubulin||Gamma tubulin||Misato Segment II tubulin-like domain||Tubulin||Tubulin/FtsZ, 2-layer sandwich domain||Tubulin/FtsZ, C-terminal||Tubulin/FtsZ, GTPase domain
ENSRNOG00000017210	Slc22a23	General substrate transporter||Major facilitator superfamily||Major facilitator superfamily domain, general substrate transporter
ENSRNOG00000017215	LOC100909715	-
ENSRNOG00000017226	Slc2a4	General substrate transporter||Glucose transporter, type 4 (GLUT4)||Major facilitator superfamily||Major facilitator superfamily domain||Major facilitator superfamily domain, general substrate transporter||Sugar/inositol transporter
ENSRNOG00000017227	Ppme1	Alpha/Beta hydrolase fold||Protein phosphatase methylesterase, eukaryotic
ENSRNOG00000017241	Dpcd	-
ENSRNOG00000017258	Ica1l	Arfaptin homology (AH) domain||Islet cell autoantigen Ica1, C-terminal
ENSRNOG00000017260	Cdr2	-
ENSRNOG00000017282	Tesk2	Protein kinase domain||Protein kinase-like domain||Serine-threonine/tyrosine-protein kinase catalytic domain||Serine/threonine/dual specificity protein kinase, catalytic domain||Tyrosine-protein kinase, catalytic domain
ENSRNOG00000017283	Kcnt1	Potassium channel, calcium-activated, BK, alpha subunit||Two pore domain potassium channel domain
ENSRNOG00000017290	Zfp335	Zinc finger, C2H2||Zinc finger, C2H2-like
ENSRNOG00000017295	Sh3glb2	BAR domain||BAR domain-containing family||SH3 domain||Variant SH3 domain
ENSRNOG00000017311	Me3	Malic enzyme, N-terminal domain||Malic enzyme, NAD-binding||Malic oxidoreductase
ENSRNOG00000017333	Syt4	C2 domain||Synaptotagmin
ENSRNOG00000017349	Tbc1d10b	Rab-GTPase-TBC domain
ENSRNOG00000017373	Rhobtb2	BTB/POZ||BTB/POZ fold||BTB/POZ-like||Mitochondrial Rho-like||P-loop containing nucleoside triphosphate hydrolase||Small GTPase superfamily||Small GTPase superfamily, Rab type||Small GTPase superfamily, Ras type||Small GTPase superfamily, Rho type
ENSRNOG00000017406	Atrnl1	C-type lectin||C-type lectin fold||CUB domain||EGF-like domain, extracellular||EGF-like, laminin||Epidermal growth factor-like domain||Kelch repeat type 1||Kelch repeat type 2||Plexin||Plexin-like fold
ENSRNOG00000017427	LOC100909840	Profilin||Profilin, chordates
ENSRNOG00000017431	RGD1304884	Myotubularin protein
ENSRNOG00000017434	Mgat3	Glycosyl transferase, family 17
ENSRNOG00000017439	Cgnl1	Myosin tail||Tropomyosin
ENSRNOG00000017444	Nrsn1	-
ENSRNOG00000017456	Vstm2b	Immunoglobulin I-set||Immunoglobulin V-set domain||Immunoglobulin subtype||Immunoglobulin-like domain
ENSRNOG00000017459	C1ql3	Collagen triple helix repeat||Complement C1q protein||Tumour necrosis factor-like domain
ENSRNOG00000017466	Kif5b	Kinesin, motor domain||P-loop containing nucleoside triphosphate hydrolase||tRNA-binding arm
ENSRNOG00000017467	Rab4a	Elongation factor, GTP-binding domain||Gtr1/RagA G protein||Mitochondrial Rho-like||P-loop containing nucleoside triphosphate hydrolase||Ran GTPase||Small GTP-binding protein domain||Small GTPase superfamily||Small GTPase superfamily, ARF type||Small GTPase superfamily, ARF/SAR type||Small GTPase superfamily, Rab type||Small GTPase superfamily, Ras type||Small GTPase superfamily, Rho type
ENSRNOG00000017481	Sucla2	ATP-citrate lyase/succinyl-CoA ligase||ATP-grasp fold, succinyl-CoA synthetase-type||Succinyl-CoA synthetase, beta subunit||Succinyl-CoA synthetase-like
ENSRNOG00000017489	Gse1	Genetic suppressor element-like
ENSRNOG00000017495	Klhdc3	Kelch repeat type 1||Kelch repeat type 2
ENSRNOG00000017500	Mtss1l	IRSp53/MIM homology domain (IMD)
ENSRNOG00000017508	Suv420h2	SET domain
ENSRNOG00000017513	Fam73b	Protein of unknown function DUF2217
ENSRNOG00000017516	Bcl9	B-cell lymphoma 9, beta-catenin binding domain
ENSRNOG00000017538	Lrrc27	Leucine-rich repeat||Leucine-rich repeat, typical subtype
ENSRNOG00000017558	Tubb2a	Alpha tubulin||Beta tubulin||Delta tubulin||Epsilon tubulin||Gamma tubulin||Misato Segment II tubulin-like domain||Tubulin||Tubulin/FtsZ, 2-layer sandwich domain||Tubulin/FtsZ, C-terminal||Tubulin/FtsZ, GTPase domain
ENSRNOG00000017564	Mib2	Ankyrin repeat||Ankyrin repeat-containing domain||Mib-herc2||Zinc finger, RING-type||Zinc finger, ZZ-type
ENSRNOG00000017567	Ano8	Anoctamin
ENSRNOG00000017568	Rit2	Elongation factor, GTP-binding domain||Mitochondrial Rho-like||P-loop containing nucleoside triphosphate hydrolase||Ran GTPase||Small GTP-binding protein domain||Small GTPase superfamily||Small GTPase superfamily, ARF/SAR type||Small GTPase superfamily, Rab type||Small GTPase superfamily, Ras type||Small GTPase superfamily, Rho type
ENSRNOG00000017601	Srd5a1	3-oxo-5-alpha-steroid 4-dehydrogenase||3-oxo-5-alpha-steroid 4-dehydrogenase, C-terminal||Protein of unknown function DUF1295
ENSRNOG00000017604	Fam65a	Armadillo-type fold||HR1 rho-binding repeat
ENSRNOG00000017619	Aldh1a1	Acyl-CoA reductase, LuxC||Aldehyde dehydrogenase domain||Aldehyde/histidinol dehydrogenase
ENSRNOG00000017635	Inpp5a	Endonuclease/exonuclease/phosphatase||Inositol polyphosphate-related phosphatase
ENSRNOG00000017645	Mylpf	EF-hand domain
ENSRNOG00000017646	RGD1309651	-
ENSRNOG00000017659	Hs3st2	P-loop containing nucleoside triphosphate hydrolase||Sulfotransferase domain
ENSRNOG00000017673	Brsk1	Protein kinase domain||Protein kinase-like domain||Serine-threonine/tyrosine-protein kinase catalytic domain||Serine/threonine/dual specificity protein kinase, catalytic domain||Tyrosine-protein kinase, catalytic domain||Ubiquitin-associated/translation elongation factor EF1B, N-terminal, eukaryote
ENSRNOG00000017679	Cckbr	Cholecystokinin receptor||G protein-coupled receptor, rhodopsin-like||GPCR, rhodopsin-like, 7TM||Gastrin receptor||Neuropeptide Y receptor family
ENSRNOG00000017684	Fbxl22	F-box domain||Leucine-rich repeat, cysteine-containing subtype
ENSRNOG00000017692	Ppp1r37	Leucine-rich repeat, ribonuclease inhibitor subtype
ENSRNOG00000017699	Mill1	Immunoglobulin C1-set||Immunoglobulin-like domain||MHC class I alpha chain||MHC class I alpha chain, alpha1 alpha2 domains||MHC classes I/II-like antigen recognition protein
ENSRNOG00000017702	Gpld1	FG-GAP repeat||Glycoprotein phospholipase D||Integrin alpha beta-propellor
ENSRNOG00000017704	Sema3f	Immunoglobulin subtype||Immunoglobulin subtype 2||Immunoglobulin-like domain||Plexin-like fold||Sema domain
ENSRNOG00000017707
ENSRNOG00000017727	Prlr	Fibronectin, type III||Growth hormone/erythropoietin receptor, ligand binding||Interleukin-6 receptor alpha, binding
ENSRNOG00000017728	Edrf1	-
ENSRNOG00000017731	Agpat4	Phospholipid/glycerol acyltransferase
ENSRNOG00000017746	Pard6a	PDZ domain||Phox/Bem1p
ENSRNOG00000017767	Mrvi1	MRVI1
ENSRNOG00000017786	Acta1	Actin-related protein
ENSRNOG00000017820	Nqo2	Flavodoxin-like fold||Flavoprotein-like||NADPH-dependent FMN reductase-like
ENSRNOG00000017823	Fsd1l	B-box, C-terminal||B30.2/SPRY domain||Butyrophylin-like||Concanavalin A-like lectin/glucanases superfamily||Fibronectin, type III||SPRY domain
ENSRNOG00000017833	Actn2	Calmodulin-regulated spectrin-associated protein, CH domain||Calponin homology domain||EF-hand domain||EF-hand, Ca insensitive||Spectrin repeat||Spectrin/alpha-actinin
ENSRNOG00000017842	Scnn1g	Epithelial sodium channel||Na+ channel, amiloride-sensitive
ENSRNOG00000017866	Sirt5	DHS-like NAD/FAD-binding domain||Sirtuin family||Sirtuin family, catalytic core domain
ENSRNOG00000017876	Dnajc21	Zinc finger, C2H2||Zinc finger, C2H2-like||Zinc finger, U1-type||Zinc finger, double-stranded RNA binding
ENSRNOG00000017879	Gab1	Pleckstrin homology domain
ENSRNOG00000017882	Camk1d	Protein kinase domain||Protein kinase-like domain||Serine-threonine/tyrosine-protein kinase catalytic domain||Serine/threonine/dual specificity protein kinase, catalytic domain||Tyrosine-protein kinase, catalytic domain
ENSRNOG00000017883	Camsap1	CKK domain||Calmodulin-regulated spectrin-associated protein, CH domain||Calponin homology domain||PRC-barrel-like
ENSRNOG00000017889	Serac1	Alpha/Beta hydrolase fold||Armadillo-type fold||GPI inositol-deacylase PGAP1-like||P-loop containing nucleoside triphosphate hydrolase
ENSRNOG00000017893	LOC682192	C2 domain||Mammalian uncoordinated homology 13, subgroup, domain 2
ENSRNOG00000017911	Fam115a	Class I glutamine amidotransferase-like
ENSRNOG00000017917	Cdhr2	Cadherin||Cadherin-like
ENSRNOG00000017932	St3gal2	Glycosyl transferase, family 29||Nucleophile aminohydrolases, N-terminal||Sialyltransferase
ENSRNOG00000017939	Chn1	Diacylglycerol/phorbol-ester binding||Protein kinase C-like, phorbol ester/diacylglycerol-binding domain||Rho GTPase activation protein||Rho GTPase-activating protein domain
ENSRNOG00000017953	Gfod2	Oxidoreductase, N-terminal
ENSRNOG00000017969	Olfm3	Neurogenesis glycoprotein||Olfactomedin-like||Quinoprotein amine dehydrogenase, beta chain-like
ENSRNOG00000018018	Kcnip2	EF-hand domain
ENSRNOG00000018020	Apbb1	PTB/PI domain||Tensin phosphotyrosine-binding domain||WW domain
ENSRNOG00000018039	Sncb	Beta-synuclein||Synuclein
ENSRNOG00000018051	Farp2	Band 4.1 domain||Band 4.1 family||Dbl homology (DH) domain||Ezrin/radixin/moesin like||FERM adjacent (FA)||FERM central domain||FERM domain||FERM, C-terminal PH-like domain||FERM, N-terminal||Pleckstrin homology domain||Ubiquitin-related domain
ENSRNOG00000018070	Rnf182	Zinc finger, C3HC4 RING-type||Zinc finger, RING-type
ENSRNOG00000018122	Tspan17	Tetraspanin||Tetraspanin, EC2 domain||Tetraspanin/Peripherin
ENSRNOG00000018143	Hpdl	4-hydroxyphenylpyruvate dioxygenase||Glyoxalase/Bleomycin resistance protein/Dihydroxybiphenyl dioxygenase
ENSRNOG00000018144	Depdc5	DEP domain||Vacuolar membrane-associated protein Iml1
ENSRNOG00000018148	Cd99l2	CD99 antigen-like protein 2
ENSRNOG00000018160	Zswim5	-
ENSRNOG00000018170	Slc27a1	AMP-dependent synthetase/ligase
ENSRNOG00000018171	St8sia6	Glycosyl transferase, family 29||Sialyltransferase
ENSRNOG00000018176	Rab6a	Elongation factor, GTP-binding domain||Gtr1/RagA G protein||Mitochondrial Rho-like||P-loop containing nucleoside triphosphate hydrolase||Ran GTPase||Signal recognition particle receptor, beta subunit||Small GTP-binding protein domain||Small GTPase superfamily||Small GTPase superfamily, ARF/SAR type||Small GTPase superfamily, Rab type||Small GTPase superfamily, Ras type||Small GTPase superfamily, …
ENSRNOG00000018183	Ubr4	Armadillo-type fold||WD40-repeat-containing domain||Zinc finger, N-recognin||Zinc finger, N-recognin, metazoa
ENSRNOG00000018191	Oprm1	7TM GPCR, olfactory receptor/chemoreceptor Srsx||7TM GPCR, serpentine receptor class x (Srx)||G protein-coupled receptor, rhodopsin-like||GPCR, rhodopsin-like, 7TM||Galanin receptor family||Mu opioid receptor||Neuropeptide B/W receptor family||Neuropeptide Y receptor family||Opioid receptor||Somatostatin receptor family
ENSRNOG00000018200	Gad2	Pyridoxal phosphate-dependent decarboxylase||Pyridoxal phosphate-dependent transferase
ENSRNOG00000018217	Syt5	C2 domain||Synaptotagmin
ENSRNOG00000018220	Pde4dip	Spindle associated
ENSRNOG00000018229	Slc45a1	Major facilitator superfamily||Major facilitator superfamily domain, general substrate transporter
ENSRNOG00000018231	Nacc2	BEN domain||BTB/POZ||BTB/POZ fold||BTB/POZ-like
ENSRNOG00000018242	Camkk1	Protein kinase domain||Protein kinase-like domain||Serine-threonine/tyrosine-protein kinase catalytic domain||Serine/threonine/dual specificity protein kinase, catalytic domain||Tyrosine-protein kinase, catalytic domain
ENSRNOG00000018243	Ubfd1	Ubiquitin-like||Ubiquitin-related domain
ENSRNOG00000018247	Dhx58	C-terminal domain of RIG-I||DEAD/DEAH box helicase domain||Helicase, C-terminal||Helicase, superfamily 1/2, ATP-binding domain||Helicase/UvrB domain||P-loop containing nucleoside triphosphate hydrolase
ENSRNOG00000018260	Hrh2	7TM GPCR, olfactory receptor/chemoreceptor Srsx||Adrenoceptor family||G protein-coupled receptor, rhodopsin-like||GPCR, rhodopsin-like, 7TM||Histamine H2 receptor
ENSRNOG00000018299	Onecut2	CUT domain||Homeobox domain||Homeodomain-like||Lambda repressor-like, DNA-binding domain
ENSRNOG00000018310	Eno4	Dimerization-anchoring domain of cAMP-dependent protein kinase, regulatory subunit||Enolase C-terminal domain-like||Enolase N-terminal domain-like||Enolase, C-terminal||Enolase, N-terminal
ENSRNOG00000018337	Caly	Calcyon neuron-specific vesicular protein
ENSRNOG00000018342	Ctif	Armadillo-type fold||MIF4G-like, type 3
ENSRNOG00000018356	Trim3	B-box, C-terminal||Filamin/ABP280 repeat||Filamin/ABP280 repeat-like||Immunoglobulin E-set||NHL repeat||NHL repeat, subgroup||Zinc finger, B-box||Zinc finger, C3HC4 RING-type||Zinc finger, RING-type
ENSRNOG00000018364	Kat2a	Acyl-CoA N-acyltransferase||Bromodomain||GNAT domain||Histone acetylase PCAF||PCAF, N-terminal
ENSRNOG00000018373	Tln2	Band 4.1 domain||FERM central domain||FERM domain||FERM, N-terminal||I/LWEQ domain||Insulin receptor substrate-1, PTB||Talin, central||Ubiquitin-related domain||Vinculin-binding site-containing domain||Vinculin/alpha-catenin
ENSRNOG00000018376	Tsga10	-
ENSRNOG00000018378	Cacnb2	Guanylate kinase/L-type calcium channel beta subunit||P-loop containing nucleoside triphosphate hydrolase||SH3 domain||Voltage-dependent calcium channel, L-type, beta subunit||Voltage-dependent calcium channel, L-type, beta-2 subunit
ENSRNOG00000018382	Inpp4b	C2 domain
ENSRNOG00000018387
ENSRNOG00000018399	Cpne6	C2 domain||Copine||von Willebrand factor, type A
ENSRNOG00000018404	Aars	Alanine-tRNA ligase, class IIc||Alanine-tRNA ligase, class IIc, anti-codon-binding domain||Alanyl-tRNA synthetase, class IIc, N-terminal||Alanyl-tRNA synthetase, class IIc, core domain||DHHA1 domain||Threonyl/alanyl tRNA synthetase, SAD||Threonyl/alanyl tRNA synthetase, class II-like, putative editing domain
ENSRNOG00000018413	Per3	PAS domain||PAS fold||PAS fold-3||Period circadian-like, C-terminal
ENSRNOG00000018415	Acot13	HotDog domain||Phenylacetic acid degradation-related domain||Thioesterase superfamily
ENSRNOG00000018441	Ggt7	Gamma-glutamyltranspeptidase||Nucleophile aminohydrolases, N-terminal
ENSRNOG00000018445	Agt	Angiotensinogen||Serpin domain
ENSRNOG00000018448	Cend1	-
ENSRNOG00000018450	LOC100911440	Mitochondrial carrier domain||Mitochondrial substrate/solute carrier
ENSRNOG00000018452	Unc13b	C2 domain||Calcium-dependent secretion activator||Mammalian uncoordinated homology 13, subgroup, domain 2||Protein kinase C-like, phorbol ester/diacylglycerol-binding domain
ENSRNOG00000018467	Mitd1	MIT
ENSRNOG00000018502	Mon1a	Longin-like domain||Vacuolar fusion protein MON1
ENSRNOG00000018526	Dlg4	Disks large 1||Guanylate kinase-like||Guanylate kinase/L-type calcium channel beta subunit||Membrane-associated guanylate kinase (MAGUK), PEST domain, N-terminal||P-loop containing nucleoside triphosphate hydrolase||PDZ domain||PDZ-associated domain of NMDA receptors||SH3 domain||Variant SH3 domain
ENSRNOG00000018553	Pitpnm1	DDHD||HAD-like domain||LNS2, Lipin/Ned1/Smp2||Phosphatidylinositol transfer protein
ENSRNOG00000018557	Cdh22	Cadherin||Cadherin-like
ENSRNOG00000018567	Slc20a1	Phosphate transporter
ENSRNOG00000018569	Ahcyl1	Acetohydroxy acid isomeroreductase, catalytic||Adenosylhomocysteinase||D-isomer specific 2-hydroxyacid dehydrogenase, NAD-binding domain||S-adenosyl-L-homocysteine hydrolase, NAD binding domain
ENSRNOG00000018570	C1qtnf3	Collagen triple helix repeat||Complement C1q protein||Tumour necrosis factor-like domain
ENSRNOG00000018586	Fam134a	Reticulon
ENSRNOG00000018627	Plekhb1	Pleckstrin homology domain
ENSRNOG00000018637	Srcap	HAS subgroup||Helicase, superfamily 1/2, ATP-binding domain||Helicase/SANT-associated, DNA binding||P-loop containing nucleoside triphosphate hydrolase||SNF2-related
ENSRNOG00000018641	Camkv	Protein kinase domain||Protein kinase-like domain||Serine-threonine/tyrosine-protein kinase catalytic domain||Serine/threonine/dual specificity protein kinase, catalytic domain||Tyrosine-protein kinase, catalytic domain
ENSRNOG00000018644	Slc6a7	Sodium:neurotransmitter symporter
ENSRNOG00000018651	Agtpbp1	ATPase, V1 complex, subunit H||Armadillo-type fold||Peptidase M14, carboxypeptidase A
ENSRNOG00000018655	Adsl	Adenylosuccinate lyase||Adenylosuccinate lyase C-terminal||Fumarate lyase family||Fumarate lyase, N-terminal||L-Aspartase-like
ENSRNOG00000018666	Gpsm1	GoLoco motif||Tetratricopeptide TPR1||Tetratricopeptide repeat||Tetratricopeptide repeat-containing domain
ENSRNOG00000018668	Glg1	Cysteine-rich Golgi apparatus protein 1 repeat
ENSRNOG00000018674	Ntrk3	Cysteine-rich flanking region, C-terminal||Immunoglobulin||Immunoglobulin I-set||Immunoglobulin subtype||Immunoglobulin-like domain||Leucine-rich repeat-containing N-terminal||Protein kinase domain||Protein kinase-like domain||Serine-threonine/tyrosine-protein kinase catalytic domain||Serine/threonine/dual specificity protein kinase, catalytic domain||Tyrosine-protein kinase, catalytic domain||Ty…
ENSRNOG00000018690	Rgs17	Regulator of G protein signalling domain||Regulator of G protein signalling superfamily
ENSRNOG00000018697	Abcb6	AAA+ ATPase domain||ABC transporter type 1, transmembrane domain||ABC transporter, transmembrane domain||ABC transporter-like||P-loop containing nucleoside triphosphate hydrolase
ENSRNOG00000018700	Mobp	-
ENSRNOG00000018712
ENSRNOG00000018726	Elmo1	Armadillo-type fold||Domain of unknown function DUF3361||Engulfment/cell motility, ELMO
ENSRNOG00000018745	Sgsm3	RUN||Rab-GTPase-TBC domain||SH3 domain||Variant SH3 domain
ENSRNOG00000018784	Jph3	Junctophilin||MORN motif
ENSRNOG00000018788	Btbd2	BTB/Kelch-associated||BTB/POZ||BTB/POZ fold||BTB/POZ-like||PHR
ENSRNOG00000018789	Asic1	Epithelial sodium channel||Na+ channel, amiloride-sensitive
ENSRNOG00000018797	Myrip	Rab effector MyRIP/Melanophilin||Zinc finger, FYVE-type||Zinc finger, FYVE/PHD-type
ENSRNOG00000018798	LOC100910284	C-type lectin||C-type lectin fold||EGF-like calcium-binding domain||Epidermal growth factor-like domain||Immunoglobulin V-set domain||Immunoglobulin V-set, subgroup||Immunoglobulin subtype||Immunoglobulin-like domain||Link||Sushi/SCR/CCP||Type-2 ice-structuring protein
ENSRNOG00000018823	Nisch	Leucine-rich repeat||Leucine-rich repeat, typical subtype||Phox homologous domain
ENSRNOG00000018827	Htr7	5-Hydroxytryptamine 7 receptor||5-hydroxytryptamine receptor family||7TM GPCR, olfactory receptor/chemoreceptor Srsx||G protein-coupled receptor, rhodopsin-like||GPCR, rhodopsin-like, 7TM||Melanocortin/ACTH receptor
ENSRNOG00000018830	Aff3	Transcription factor AF4/FMR2
ENSRNOG00000018839	Ntrk2	Cysteine-rich flanking region, C-terminal||Immunoglobulin I-set||Immunoglobulin subtype||Immunoglobulin subtype 2||Immunoglobulin-like domain||Leucine-rich repeat-containing N-terminal||Protein kinase domain||Protein kinase-like domain||Serine-threonine/tyrosine-protein kinase catalytic domain||Serine/threonine/dual specificity protein kinase, catalytic domain||Tyrosine-protein kinase, catalytic …
ENSRNOG00000018845	Snapc4	Homeodomain-like||Myb-like domain||SANT/Myb domain
ENSRNOG00000018848	Eif1b	Eukaryotic translation initiation factor SUI1||Translation initiation factor SUI1
ENSRNOG00000018850	Ttc9b	Tetratricopeptide TPR2||Tetratricopeptide repeat||Tetratricopeptide repeat-containing domain
ENSRNOG00000018851
ENSRNOG00000018870	Hapln2	C-type lectin fold||Immunoglobulin||Immunoglobulin V-set domain||Immunoglobulin V-set, subgroup||Immunoglobulin subtype||Immunoglobulin subtype 2||Immunoglobulin-like domain||Link
ENSRNOG00000018873	Fam168a	-
ENSRNOG00000018895	Mchr1	7TM GPCR, olfactory receptor/chemoreceptor Srsx||G protein-coupled receptor, rhodopsin-like||GPCR, rhodopsin-like, 7TM||Melanin-concentrating hormone 1 receptor||Melanin-concentrating hormone receptor
ENSRNOG00000018906	Ghdc	GH3 auxin-responsive promoter
ENSRNOG00000018914	Napg	-
ENSRNOG00000018927	Sprn	-
ENSRNOG00000018937	Gstm7	Glutathione S-transferase, C-terminal||Glutathione S-transferase, C-terminal-like||Glutathione S-transferase, Mu class||Glutathione S-transferase, N-terminal||Thioredoxin-like fold
ENSRNOG00000018938	Mkx	Homeobox domain||Homeodomain-like
ENSRNOG00000018949	Dlk2	EGF-like calcium-binding domain||EGF-like domain, extracellular||Epidermal growth factor-like domain
ENSRNOG00000018960	Syne1	Spectrin repeat||Spectrin/alpha-actinin
ENSRNOG00000018975	Atg9a	Autophagy-related protein 9||Cytochrome c oxidase subunit III domain
ENSRNOG00000018980	Tjap1	-
ENSRNOG00000018982	Entpd3	Nucleoside phosphatase GDA1/CD39
ENSRNOG00000018986	Fbxl19	F-box domain||Leucine-rich repeat, cysteine-containing subtype||Zinc finger, CXXC-type||Zinc finger, FYVE/PHD-type||Zinc finger, PHD-finger||Zinc finger, PHD-type
ENSRNOG00000018989	Epdr1	Ependymin
ENSRNOG00000019024	Trim67	B-box, C-terminal||B30.2/SPRY domain||Concanavalin A-like lectin/glucanases superfamily||Fibronectin, type III||SPRY domain||Zinc finger, B-box||Zinc finger, RING-type
ENSRNOG00000019027	Habp4	Hyaluronan/mRNA-binding protein
ENSRNOG00000019048	Sod2	Manganese/iron superoxide dismutase||Manganese/iron superoxide dismutase, C-terminal||Manganese/iron superoxide dismutase, N-terminal
ENSRNOG00000019065	Zfp385b	Zinc finger, C2H2-like||Zinc finger, U1-type||Zinc finger, double-stranded RNA binding
ENSRNOG00000019093	Nrg2	Epidermal growth factor-like domain||Immunoglobulin||Immunoglobulin I-set||Immunoglobulin subtype||Immunoglobulin subtype 2||Immunoglobulin-like domain||Neuregulin 1-related, C-terminal
ENSRNOG00000019140	Banp	BEN domain
ENSRNOG00000019159	Jakmip2	-
ENSRNOG00000019161	Cpeb1	RNA recognition motif domain
ENSRNOG00000019162	Emc9	Uncharacterised protein family UPF0172
ENSRNOG00000019163	Syt6	C2 domain||Synaptotagmin
ENSRNOG00000019177	Psd2	Pleckstrin homology domain||Pleckstrin homology domain, spectrin-type||Sec7 domain
ENSRNOG00000019192	Arhgef17	Dbl homology (DH) domain||Vinculin/alpha-catenin||WD40-repeat-containing domain
ENSRNOG00000019202	PVR	CD80-like, immunoglobulin C2-set||Immunoglobulin||Immunoglobulin I-set||Immunoglobulin V-set domain||Immunoglobulin V-set, subgroup||Immunoglobulin subtype||Immunoglobulin-like domain
ENSRNOG00000019205	Gnpat	Phospholipid/glycerol acyltransferase
ENSRNOG00000019208	P2rx5	P2X purinoreceptor||P2X5 purinoceptor
ENSRNOG00000019219	Vamp1	Synaptobrevin||Synaptobrevin/Vesicle-associated membrane protein
ENSRNOG00000019236	Rnf220	Peptidase M20, dimerisation domain||Zinc finger, RING-type
ENSRNOG00000019237	Dab2ip	C2 domain||Pleckstrin homology domain||Protein of unknown function DUF3498||Ras GTPase-activating protein||Rho GTPase activation protein
ENSRNOG00000019240	Ampd2	AMP deaminase||Adenosine/AMP deaminase domain
ENSRNOG00000019249	Ap3b2	AP-3 complex subunit beta||Armadillo-type fold||Clathrin/coatomer adaptor, adaptin-like, N-terminal||Coatomer/clathrin adaptor appendage, Ig-like subdomain
ENSRNOG00000019257	Kif27	Kinesin, motor domain||P-loop containing nucleoside triphosphate hydrolase
ENSRNOG00000019262	Trak1	HAP1, N-terminal||Trafficking kinesin-binding protein domain
ENSRNOG00000019288	Ogfod1	Oxoglutarate/iron-dependent oxygenase, C-terminal degradation domain||Prolyl 4-hydroxylase, alpha subunit
ENSRNOG00000019297	Homer2	WH1/EVH1
ENSRNOG00000019305	Sh3tc2	SH3 domain||Tetratricopeptide TPR1||Tetratricopeptide repeat||Variant SH3 domain
ENSRNOG00000019306	Syt12	C2 domain
ENSRNOG00000019318	Syt3	C2 domain||Synaptotagmin
ENSRNOG00000019348	Zc3h7b	Tetratricopeptide TPR1||Tetratricopeptide repeat||Tetratricopeptide repeat-containing domain||Zinc finger, CCCH-type
ENSRNOG00000019354	Ptch1	Patched||Sterol-sensing domain||Transmembrane receptor, patched
ENSRNOG00000019361	Inpp5j	Endonuclease/exonuclease/phosphatase||Inositol polyphosphate-related phosphatase
ENSRNOG00000019365	Ablim3	Villin headpiece||Zinc finger, LIM-type
ENSRNOG00000019372	Pc	ATP-grasp fold||Biotin carboxylase, C-terminal||Biotin carboxylation domain||Biotin/lipoyl attachment||Carbamoyl-phosphate synthase, large subunit, N-terminal||Carbamoyl-phosphate synthetase large subunit-like, ATP-binding domain||Carboxylase, conserved domain||D-alanine--D-alanine ligase, C-terminal||Pre-ATP-grasp domain||Pyruvate carboxylase||Pyruvate carboxyltransferase||Rudiment single hybrid…
ENSRNOG00000019376	Zfp329	Zinc finger, C2H2||Zinc finger, C2H2-like
ENSRNOG00000019382	Zbtb47	BTB/POZ||BTB/POZ fold||BTB/POZ-like||Zinc finger, C2H2||Zinc finger, C2H2-like
ENSRNOG00000019383	Tef	Basic-leucine zipper domain
ENSRNOG00000019418	Lrrc4b	Cysteine-rich flanking region, C-terminal||Immunoglobulin||Immunoglobulin I-set||Immunoglobulin V-set domain||Immunoglobulin subtype||Immunoglobulin subtype 2||Immunoglobulin-like domain||Leucine-rich repeat||Leucine-rich repeat, typical subtype||Leucine-rich repeat-containing N-terminal
ENSRNOG00000019423	Dvl1	DEP domain||DIX domain||Dishevelled C-terminal||Dishevelled family||Dishevelled protein domain||PDZ domain
ENSRNOG00000019429	Dip2b	AMP-dependent synthetase/ligase||DMAP1-binding
ENSRNOG00000019433	Rab3a	Gtr1/RagA G protein||Mitochondrial Rho-like||P-loop containing nucleoside triphosphate hydrolase||Ran GTPase||Signal recognition particle receptor, beta subunit||Small GTP-binding protein domain||Small GTPase superfamily||Small GTPase superfamily, ARF/SAR type||Small GTPase superfamily, Rab type||Small GTPase superfamily, Ras type||Small GTPase superfamily, Rho type
ENSRNOG00000019435	Psd	Pleckstrin homology domain||Pleckstrin homology domain, spectrin-type||Sec7 domain
ENSRNOG00000019442	Josd2	Machado-Joseph disease protein MJD
ENSRNOG00000019462	Pcdh1	Cadherin||Cadherin, N-terminal||Cadherin-like||Protocadherin
ENSRNOG00000019478	Irf9	Interferon regulatory factor DNA-binding domain||Interferon regulatory factor-3||SMAD/FHA domain
ENSRNOG00000019482	Gnao1	G protein alpha subunit, helical insertion||G-protein alpha subunit, group I||Guanine nucleotide binding protein (G-protein), alpha subunit||P-loop containing nucleoside triphosphate hydrolase||Small GTPase superfamily, ARF/SAR type
ENSRNOG00000019484	Slc6a9	Sodium:neurotransmitter symporter||Sodium:neurotransmitter symporter, glycine, type 1
ENSRNOG00000019491	Stard10	START domain
ENSRNOG00000019492	Pomgnt2	Fibronectin, type III||Glycosyltransferase AER61, uncharacterised
ENSRNOG00000019506	Dnajb2	DnaJ domain||Ubiquitin interacting motif
ENSRNOG00000019509	Fbxl15	F-box domain||Leucine-rich repeat, cysteine-containing subtype
ENSRNOG00000019533	Klhl3	BTB/Kelch-associated||BTB/POZ||BTB/POZ fold||BTB/POZ-like||Kelch repeat type 1
ENSRNOG00000019549	Akap12	Protein kinase A anchoring, WSK motif||RII binding domain
ENSRNOG00000019560	Pde2a	3'5'-cyclic nucleotide phosphodiesterase||3'5'-cyclic nucleotide phosphodiesterase, catalytic domain||GAF domain||GAF domain-like||HD/PDEase domain
ENSRNOG00000019570	Gng3	G-protein gamma-like domain||G-protein, gamma subunit
ENSRNOG00000019573	Lcat	Alpha/Beta hydrolase fold||Lecithin:cholesterol/phospholipid:diacylglycerol acyltransferase
ENSRNOG00000019575	Rell2	TNF receptor family, RELT
ENSRNOG00000019577	Adamts19	ADAM, cysteine-rich||ADAM-TS Spacer 1||Peptidase M10, metallopeptidase||Peptidase M12B, ADAM-TS||Peptidase M12B, ADAM/reprolysin||Peptidase M12B, propeptide||Thrombospondin, type 1 repeat
ENSRNOG00000019582	Mthfd1l	Formate-tetrahydrofolate ligase, FTHFS||P-loop containing nucleoside triphosphate hydrolase||Tetrahydrofolate dehydrogenase/cyclohydrolase||Tetrahydrofolate dehydrogenase/cyclohydrolase, NAD(P)-binding domain||Tetrahydrofolate dehydrogenase/cyclohydrolase, catalytic domain
ENSRNOG00000019598	Vegfa	Cystine-knot cytokine||PDGF/VEGF domain||Vascular endothelial growth factor, heparin-binding domain
ENSRNOG00000019612	Haghl	Beta-lactamase-like||Hydroxyacylglutathione hydrolase
ENSRNOG00000019615	Colq	Collagen triple helix repeat||Myxococcus cysteine-rich repeat
ENSRNOG00000019643	Pcyox1l	Prenylcysteine lyase||Prenylcysteine oxidase
ENSRNOG00000019693	Clpb	AAA+ ATPase domain||ATPase, AAA-type, core||ATPase, dynein-related, AAA domain||Ankyrin repeat||Ankyrin repeat-containing domain||Clp ATPase, C-terminal||ClpA/B family||P-loop containing nucleoside triphosphate hydrolase||RNA polymerase sigma factor 54 interaction domain||Zeta toxin domain
ENSRNOG00000019733	LOC100910486	AMP-dependent synthetase/ligase
ENSRNOG00000019738	Gpr61	G protein-coupled receptor, rhodopsin-like||GPCR, rhodopsin-like, 7TM
ENSRNOG00000019743	Tmem63b	Domain of unknown function DUF221
ENSRNOG00000019758	Ipo13	Armadillo-type fold||Exportin-1/Importin-beta-like||Importin-beta, N-terminal domain
ENSRNOG00000019764	Muc6	Alpha-L-arabinofuranosidase B||Cystine knot, C-terminal||Trypsin Inhibitor-like, cysteine rich domain||Uncharacterised domain, cysteine-rich||VWC out||von Willebrand factor, type D domain
ENSRNOG00000019791	Sipa1l2	PDZ domain||Protein of unknown function DUF3401||Rap GTPase activating protein domain
ENSRNOG00000019832	Bbs1	Quinonprotein alcohol dehydrogenase-like superfamily
ENSRNOG00000019850	Speg	Fibronectin, type III||Immunoglobulin I-set||Immunoglobulin subtype||Immunoglobulin subtype 2||Immunoglobulin-like domain||Protein kinase domain||Protein kinase-like domain||Serine-threonine/tyrosine-protein kinase catalytic domain||Serine/threonine/dual specificity protein kinase, catalytic domain||Tyrosine-protein kinase, catalytic domain
ENSRNOG00000019864	Fam132a	Tumour necrosis factor-like domain
ENSRNOG00000019869	Lrfn1	Cysteine-rich flanking region, C-terminal||Fibronectin, type III||Immunoglobulin||Immunoglobulin I-set||Immunoglobulin subtype||Immunoglobulin subtype 2||Immunoglobulin-like domain||Leucine-rich repeat, typical subtype
ENSRNOG00000019885	Magi3	Guanylate kinase-like||Guanylate kinase/L-type calcium channel beta subunit||P-loop containing nucleoside triphosphate hydrolase||PDZ domain||WW domain
ENSRNOG00000019920	Doc2a	C2 domain||Double C2 protein, alpha/beta/gamma type||Synaptotagmin
ENSRNOG00000019930	Rhot2	EF hand associated, type-1||EF hand associated, type-2||EF-hand domain||Mitochondrial Rho-like||P-loop containing nucleoside triphosphate hydrolase||Small GTPase superfamily||Small GTPase superfamily, ARF/SAR type||Small GTPase superfamily, Rab type||Small GTPase superfamily, Ras type||Small GTPase superfamily, Rho type||Small GTPase superfamily, mitochondrial Rho
ENSRNOG00000019933	Ubqln4	Armadillo-type fold||Heat shock chaperonin-binding||Rad60/SUMO-like domain||UBA-like||Ubiquitin-associated domain/translation elongation factor EF-Ts, N-terminal||Ubiquitin-associated/translation elongation factor EF1B, N-terminal, eukaryote||Ubiquitin-like||Ubiquitin-related domain||XPC-binding domain
ENSRNOG00000019937	Kcnk1	Two pore domain potassium channel||Two pore domain potassium channel domain||Two pore domain potassium channel, TASK family||Two pore domain potassium channel, TWIK family||Two pore domain potassium channel, TWIK-1
ENSRNOG00000019950	Peli3	Pellino family
ENSRNOG00000019955	Ogdhl	2-oxoglutarate dehydrogenase E1 component||Dehydrogenase, E1 component||Thiamin diphosphate-binding fold||Transketolase-like, pyrimidine-binding domain
ENSRNOG00000019964	Taok2	Homeodomain-like||Protein kinase domain||Protein kinase-like domain||Serine-threonine/tyrosine-protein kinase catalytic domain||Serine/threonine/dual specificity protein kinase, catalytic domain||Tyrosine-protein kinase, catalytic domain
ENSRNOG00000019985	Asic4	Na+ channel, amiloride-sensitive
ENSRNOG00000019992	Cnbd2	Cyclic nucleotide-binding domain||Cyclic nucleotide-binding-like||Ribosomal protein L19/L19e domain
ENSRNOG00000019999	Lypd3	CD59 antigen||Ly-6 antigen / uPA receptor -like
ENSRNOG00000020014	Myh14	IQ motif, EF-hand binding site||Myosin S1 fragment, N-terminal||Myosin head, motor domain||Myosin tail||Myosin, N-terminal, SH3-like||P-loop containing nucleoside triphosphate hydrolase||Prefoldin
ENSRNOG00000020021	Brsk2	Protein kinase domain||Protein kinase-like domain||Serine-threonine/tyrosine-protein kinase catalytic domain||Serine/threonine/dual specificity protein kinase, catalytic domain||Tyrosine-protein kinase, catalytic domain
ENSRNOG00000020030	Crlf1	Fibronectin, type III||Growth hormone/erythropoietin receptor, ligand binding||Interleukin-6 receptor alpha, binding
ENSRNOG00000020032	Impdh1	2-nitropropane dioxygenase, NPD||CBS domain||FMN-dependent dehydrogenase||IMP dehydrogenase/GMP reductase||Inosine-5'-monophosphate dehydrogenase
ENSRNOG00000020045	Drgx	Homeobox domain||Homeodomain-like||OAR domain
ENSRNOG00000020058	Celsr2	Cadherin||Cadherin-like||Concanavalin A-like lectin/glucanases superfamily||Domain of unknown function DUF3497||EGF-like calcium-binding domain||EGF-like, laminin||Epidermal growth factor-like domain||GPCR, family 2, extracellular hormone receptor domain||GPCR, family 2, secretin-like||GPCR, family 2-like||GPS motif||Laminin G domain
ENSRNOG00000020061	Tmem198	-
ENSRNOG00000020073	Pcdhb8	Cadherin||Cadherin, N-terminal||Cadherin-like
ENSRNOG00000020088	Klhl26	BTB/Kelch-associated||BTB/POZ||BTB/POZ fold||BTB/POZ-like||Kelch repeat type 1||Kelch-like protein, gigaxonin type
ENSRNOG00000020095	Pcdhb3	Cadherin||Cadherin, N-terminal||Cadherin-like
ENSRNOG00000020097	Inha	Cystine-knot cytokine||Inhibin, alpha subunit||Inhibin, alpha subunit subgroup||Transforming growth factor-beta, C-terminal
ENSRNOG00000020113	Cnnm2	Cyclic nucleotide-binding-like||Domain of unknown function DUF21
ENSRNOG00000020119	Pcdhac1	Cadherin||Cadherin, N-terminal||Cadherin-like
ENSRNOG00000020129	Cdh3	Cadherin||Cadherin, cytoplasmic domain||Cadherin-like
ENSRNOG00000020138	Slc4a3	Anion exchange protein||Anion exchange protein 3||Band 3 cytoplasmic domain||Bicarbonate transporter, C-terminal||Bicarbonate transporter, eukaryotic||Phosphotransferase/anion transporter
ENSRNOG00000020164	Ifitm10	CD225/Dispanin family
ENSRNOG00000020202	Asrgl1	Nucleophile aminohydrolases, N-terminal||Peptidase T2, asparaginase 2
ENSRNOG00000020205	Agrn	Concanavalin A-like lectin/glucanases superfamily||EGF-like calcium-binding domain||EGF-like, laminin||Epidermal growth factor-like domain||Factor I / membrane attack complex||Follistatin-like, N-terminal||Kazal domain||Laminin G domain||SEA domain
ENSRNOG00000020239	Capn15	Peptidase C2, calpain family||Peptidase C2, calpain, catalytic domain||Zinc finger, RanBP2-type
ENSRNOG00000020247	Cnih2	Cornichon
ENSRNOG00000020249	P4htm	Oxoglutarate/iron-dependent dioxygenase||Prolyl 4-hydroxylase, alpha subunit
ENSRNOG00000020254	Per2	PAS domain||PAS fold||PAS fold-3||Period circadian-like, C-terminal
ENSRNOG00000020269	Sugp2	G-patch domain||SWAP/Surp
ENSRNOG00000020272
ENSRNOG00000020275	Ccr10	CC chemokine receptor 10||G protein-coupled receptor, rhodopsin-like||GPCR, rhodopsin-like, 7TM
ENSRNOG00000020279	Syt11	C2 domain||Synaptotagmin
ENSRNOG00000020298	Bag3	BAG domain||WW domain
ENSRNOG00000020299	Klc2	Kinesin light chain||Rabaptin, GTPase-Rab5 binding domain||Tetratricopeptide TPR1||Tetratricopeptide repeat||Tetratricopeptide repeat-containing domain
ENSRNOG00000020302	Klhl17	BTB/Kelch-associated||BTB/POZ||BTB/POZ fold||BTB/POZ-like||Kelch repeat type 1||Kelch repeat type 2||Kelch-like protein, gigaxonin type
ENSRNOG00000020310	Grik5	Extracellular ligand-binding receptor||Extracellular solute-binding protein, family 3||Glutamate receptor, L-glutamate/glycine-binding||Ionotropic glutamate receptor||NMDA receptor||Periplasmic binding protein-like I
ENSRNOG00000020322	Asb1	Ankyrin repeat||Ankyrin repeat-containing domain||SOCS protein, C-terminal
ENSRNOG00000020330	Wdr47	CTLH, C-terminal LisH motif||LisH dimerisation motif||WD40 repeat||WD40-repeat-containing domain
ENSRNOG00000020336	Ezh1	Homeodomain-like||SANT/Myb domain||SET domain||WD repeat binding protein EZH2
ENSRNOG00000020339	Neurl1	NEUZ domain||Zinc finger, RING-type
ENSRNOG00000020345	Slc25a42	Mitochondrial carrier domain||Mitochondrial carrier protein||Mitochondrial substrate/solute carrier
ENSRNOG00000020386	Ash1l	AT hook, DNA-binding motif||AWS domain||Bromo adjacent homology (BAH) domain||Bromodomain||Post-SET domain||SET domain||Zinc finger, FYVE/PHD-type||Zinc finger, PHD-finger||Zinc finger, PHD-type
ENSRNOG00000020388	Inpp5f	Inositol phosphatase||Synaptojanin, N-terminal
ENSRNOG00000020423	Apc	Adenomatous polyposis coli domain||Adenomatous polyposis coli protein basic domain||Adenomatous polyposis coli protein, 15 residue repeat||Adenomatous polyposis coli protein, cysteine-rich repeat||Armadillo||Armadillo-type fold||EB-1 binding||SAMP
ENSRNOG00000020424	Ppapdc1a	Phosphatidic acid phosphatase type 2/haloperoxidase
ENSRNOG00000020440	Fads2	Cytochrome b5-like heme/steroid binding domain||Fatty acid desaturase, type 1||Fatty acid/sphingolipid desaturase
ENSRNOG00000020444	Hcn3	Cyclic nucleotide-binding domain||Cyclic nucleotide-binding-like||Ion transport N-terminal||Ion transport domain||Potassium channel, voltage-dependent, EAG/ELK/ERG
ENSRNOG00000020468	Stard4	START domain
ENSRNOG00000020478	Camk4	Protein kinase domain||Protein kinase-like domain||Serine-threonine/tyrosine-protein kinase catalytic domain||Serine/threonine/dual specificity protein kinase, catalytic domain||Tyrosine-protein kinase, catalytic domain
ENSRNOG00000020480	Fads1	Cytochrome b5-like heme/steroid binding domain||Fatty acid desaturase, type 1||Fatty acid/sphingolipid desaturase
ENSRNOG00000020499	Scaf1	-
ENSRNOG00000020518	Fam189b	CD20-like
ENSRNOG00000020519	Olfm2	Neurogenesis glycoprotein||Olfactomedin-like||Quinonprotein alcohol dehydrogenase-like superfamily
ENSRNOG00000020541	Nprl3	Galactose-binding domain-like||Nitrogen permease regulator 3
ENSRNOG00000020577	Pip5k1c	Phosphatidylinositol-4-phosphate 5-kinase, core||Phosphatidylinositol-4-phosphate 5-kinase, core, subgroup
ENSRNOG00000020580	LOC500956	-
ENSRNOG00000020620	Ppp1r32	-
ENSRNOG00000020644	Nsg2	Calcyon neuron-specific vesicular protein
ENSRNOG00000020669	Ovol1	Zinc finger, C2H2||Zinc finger, C2H2-like
ENSRNOG00000020696	Pmvk	Higher eukaryotic phosphomevalonate kinase||P-loop containing nucleoside triphosphate hydrolase
ENSRNOG00000020706	Kcnn3	Calmodulin-binding domain||Potassium channel, calcium-activated, SK||Two pore domain potassium channel domain
ENSRNOG00000020713	Osbpl5	Oxysterol-binding protein||Pleckstrin homology domain
ENSRNOG00000020731	Ppfia3	Sterile alpha motif domain||Sterile alpha motif, type 1||Sterile alpha motif, type 2||Sterile alpha motif/pointed domain
ENSRNOG00000020743	Cyp2s1	Cytochrome P450||Cytochrome P450, B-class||Cytochrome P450, E-class, group I||Cytochrome P450, E-class, group I, CYP2A-like||Cytochrome P450, E-class, group IV
ENSRNOG00000020744	Adar	Adenosine deaminase/editase||Double-stranded RNA-binding domain||Double-stranded RNA-specific adenosine deaminase (DRADA)
ENSRNOG00000020776	Dhcr7	Ergosterol biosynthesis ERG4/ERG24
ENSRNOG00000020778	Chrnb2	Neurotransmitter-gated ion-channel||Neurotransmitter-gated ion-channel ligand-binding||Neurotransmitter-gated ion-channel transmembrane domain||Nicotinic acetylcholine receptor
ENSRNOG00000020792	Etv4	Ets domain||PEA3-type ETS-domain transcription factor, N-terminal
ENSRNOG00000020812	Gys1	Glycogen synthase||Glycosyl transferase, family 1||Starch synthase, catalytic domain
ENSRNOG00000020821	LOC100911911	Ankyrin repeat||Ankyrin repeat-containing domain||CAP Gly-rich domain
ENSRNOG00000020822	Atp8b2	Cation-transporting P-type ATPase, subfamily IV||Cation-transporting P-type ATPase||HAD-like domain||P-type ATPase, A domain||P-type ATPase, cytoplasmic domain N
ENSRNOG00000020828	Pde4a	3'5'-cyclic nucleotide phosphodiesterase||3'5'-cyclic nucleotide phosphodiesterase, catalytic domain||HD/PDEase domain
ENSRNOG00000020829	Them4	HotDog domain||Thioesterase superfamily
ENSRNOG00000020833	Cspg5	Chondroitin sulphate attachment||Neural chondroitin sulphate proteoglycan cytoplasmic
ENSRNOG00000020839	Lrfn3	Cysteine-rich flanking region, C-terminal||Fibronectin, type III||Immunoglobulin I-set||Immunoglobulin subtype||Immunoglobulin subtype 2||Immunoglobulin-like domain||Leucine-rich repeat||Leucine-rich repeat, typical subtype
ENSRNOG00000020850	Mpp2	Guanylate kinase-like||Guanylate kinase/L-type calcium channel beta subunit||L27||L27, C-terminal||P-loop containing nucleoside triphosphate hydrolase||PDZ domain||SH3 domain||Variant SH3 domain
ENSRNOG00000020851
ENSRNOG00000020860	Tdrkh	K Homology domain||K Homology domain, type 1||Tudor domain
ENSRNOG00000020891	Kif9	Kinesin, motor domain||P-loop containing nucleoside triphosphate hydrolase
ENSRNOG00000020893	Snx27	PDZ domain||Phox homologous domain||Ras-association||Ubiquitin-related domain
ENSRNOG00000020901	S1pr5	Cannabinoid receptor family||EDG-8 sphingosine 1-phosphate receptor||G protein-coupled receptor, rhodopsin-like||GPCR, rhodopsin-like, 7TM||Sphingosine 1-phosphate receptor
ENSRNOG00000020904	Cdc42ep2	CRIB domain||Cdc42 effector protein 2
ENSRNOG00000020905	Hdac5	Histone deacetylase class II, eukaryotic||Histone deacetylase domain||Histone deacetylase superfamily
ENSRNOG00000020922	Hspb6	Alpha crystallin/Heat shock protein||Alpha crystallin/Hsp20 domain||Alpha-crystallin, N-terminal||HSP20-like chaperone
ENSRNOG00000020930	Atxn7l3	SAGA complex, Sgf11 subunit||SCA7 domain
ENSRNOG00000020952	Cgn	Myosin tail
ENSRNOG00000021017	Car11	Alpha carbonic anhydrase
ENSRNOG00000021023	Mag	CD80-like, immunoglobulin C2-set||Immunoglobulin||Immunoglobulin I-set||Immunoglobulin subtype||Immunoglobulin subtype 2||Immunoglobulin-like domain
ENSRNOG00000021025	LOC100909468	Armadillo-type fold||Protein phosphatase 2A, regulatory B subunit, B56
ENSRNOG00000021027	Dbp	Basic-leucine zipper domain
ENSRNOG00000021028	Atg2a	Autophagy-related, C-terminal
ENSRNOG00000021041	Fam171a2	Collagen-binding surface protein Cna, B-type domain||Uncharacterised protein family FAM171
ENSRNOG00000021046	Sult2b1	P-loop containing nucleoside triphosphate hydrolase||Sulfotransferase domain
ENSRNOG00000021048	LOC691056	-
ENSRNOG00000021054	Men1	Menin
ENSRNOG00000021056	Kcnj14	Immunoglobulin E-set||Potassium channel, inwardly rectifying, Kir
ENSRNOG00000021061	Map4k2	Citron-like||Protein kinase domain||Protein kinase-like domain||Serine-threonine/tyrosine-protein kinase catalytic domain||Serine/threonine/dual specificity protein kinase, catalytic domain||Tyrosine-protein kinase, catalytic domain
ENSRNOG00000021067	Fxyd7	Ion-transport regulator, FXYD motif
ENSRNOG00000021090	Pygm	Glycogen/starch/alpha-glucan phosphorylase||Glycosyl transferase, family 35
ENSRNOG00000021096	Tmem143	Protein of unknown function DUF3754
ENSRNOG00000021098	Rasgrp2	EF-hand domain||Protein kinase C-like, phorbol ester/diacylglycerol-binding domain||Ras guanine nucleotide exchange factor domain||Ras guanine-nucleotide exchange factors catalytic domain||Ras-like guanine nucleotide exchange factor, N-terminal
ENSRNOG00000021101	Sema6c	Plexin-like fold||Sema domain
ENSRNOG00000021102	Scn1b	Immunoglobulin||Immunoglobulin V-set domain
ENSRNOG00000021103	Nrxn2	Concanavalin A-like lectin/glucanases superfamily||Epidermal growth factor-like domain||Laminin G domain||Neurexin/syndecan/glycophorin C
ENSRNOG00000021109	Ccdc114	-
ENSRNOG00000021118	Nomo1	Carbohydrate-binding-like fold||Carboxypeptidase-like, regulatory domain||Collagen-binding surface protein Cna, B-type domain||Domain of unknown function DUF2012
ENSRNOG00000021128	Kcnj11	Immunoglobulin E-set||Potassium channel, inwardly rectifying, Kir||Potassium channel, inwardly rectifying, Kir6.2
ENSRNOG00000021130	Abcc8	AAA+ ATPase domain||ABC transporter type 1, transmembrane domain||ABC transporter, transmembrane domain||ABC transporter-like||P-loop containing nucleoside triphosphate hydrolase||Sulphonylurea receptor||Sulphonylurea receptor, type 1
ENSRNOG00000021137	Kctd15	BTB/POZ fold||BTB/POZ-like||Potassium channel tetramerisation-type BTB domain
ENSRNOG00000021140	Kcnk4	Ion transport domain||Two pore domain potassium channel||Two pore domain potassium channel domain||Two pore domain potassium channel, TASK family||Two pore domain potassium channel, TRAAK||Two pore domain potassium channel, TREK
ENSRNOG00000021145	Gpr137	-
ENSRNOG00000021164	Stip1	Heat shock chaperonin-binding||Tetratricopeptide TPR1||Tetratricopeptide TPR2||Tetratricopeptide repeat||Tetratricopeptide repeat-containing domain
ENSRNOG00000021174	Macrod1	Macro domain
ENSRNOG00000021182	Sv2a	General substrate transporter||Major facilitator superfamily||Major facilitator superfamily domain||Major facilitator superfamily domain, general substrate transporter||Synaptic vesicle protein SV2
ENSRNOG00000021202	Rtn3	Reticulon
ENSRNOG00000021231	Lzts3	-
ENSRNOG00000021237	RGD1565616	-
ENSRNOG00000021240	Atrn	C-type lectin||C-type lectin fold||CUB domain||EGF-like, laminin||Epidermal growth factor-like domain||Kelch repeat type 1||Plexin||Plexin-like fold
ENSRNOG00000021247	Spef1	Calmodulin-regulated spectrin-associated protein, CH domain||Calponin homology domain||Protein of unknown function DUF1042
ENSRNOG00000021256	Adra1d	7TM GPCR, olfactory receptor/chemoreceptor Srsx||7TM GPCR, serpentine receptor class x (Srx)||Adrenoceptor family||Alpha 1D adrenoceptor||G protein-coupled receptor, rhodopsin-like||GPCR, rhodopsin-like, 7TM
ENSRNOG00000021265	Cds2	Phosphatidate cytidylyltransferase||Phosphatidate cytidylyltransferase, eukaryota
ENSRNOG00000021298	Dstyk	Protein kinase domain||Protein kinase-like domain||Serine-threonine/tyrosine-protein kinase catalytic domain||Serine/threonine/dual specificity protein kinase, catalytic domain||Tyrosine-protein kinase, catalytic domain
ENSRNOG00000021302	Tmem91	CD225/Dispanin family
ENSRNOG00000021316	Tmem98	-
ENSRNOG00000021356	Dnah2	AAA+ ATPase domain||ATPase, AAA-type, core||ATPase, dynein-related, AAA domain||Dynein heavy chain domain||Dynein heavy chain, domain-1||Dynein heavy chain, domain-2||P-loop containing nucleoside triphosphate hydrolase
ENSRNOG00000021402
ENSRNOG00000021410	Negr1	Immunoglobulin I-set||Immunoglobulin V-set domain||Immunoglobulin subtype||Immunoglobulin subtype 2||Immunoglobulin-like domain
ENSRNOG00000021440	Pptc7	Protein phosphatase 2C (PP2C)-like domain
ENSRNOG00000021468	Grm8	GPCR, family 3||GPCR, family 3, C-terminal||GPCR, family 3, metabotropic glutamate receptor||GPCR, family 3, metabotropic glutamate receptor 4||GPCR, family 3, metabotropic glutamate receptor 8||GPCR, family 3, nine cysteines domain||Periplasmic binding protein-like I
ENSRNOG00000021472	Ermn	Moesin tail domain
ENSRNOG00000021497	Akt3	AGC-kinase, C-terminal||Pleckstrin homology domain||Protein kinase domain||Protein kinase, C-terminal||Protein kinase-like domain||Serine-threonine/tyrosine-protein kinase catalytic domain||Serine/threonine/dual specificity protein kinase, catalytic domain||Tyrosine-protein kinase, catalytic domain
ENSRNOG00000021507	LOC100910839	-
ENSRNOG00000021521	Chst5	Carbohydrate sulfotransferase||P-loop containing nucleoside triphosphate hydrolase||Sulfotransferase domain
ENSRNOG00000021536	Plxdc1	Plexin||Plexin-like fold
ENSRNOG00000021537	Rai1	Zinc finger, PHD-type
ENSRNOG00000021565	LOC502894	Histidine phosphatase superfamily
ENSRNOG00000021569	Tiam1	Dbl homology (DH) domain||PDZ domain||Pleckstrin homology domain||Raf-like Ras-binding||Ubiquitin-related domain
ENSRNOG00000021581	Rapgef2	Cyclic nucleotide-binding domain||Cyclic nucleotide-binding-like||PDZ domain||Ras guanine nucleotide exchange factor domain||Ras guanine-nucleotide exchange factors catalytic domain||Ras-association||Ras-like guanine nucleotide exchange factor, N-terminal||Ubiquitin-related domain
ENSRNOG00000021589	RGD1561931	-
ENSRNOG00000021602	Zmynd10	Uncharacterised conserved protein UCP037948, zinc finger MYND-type||Zinc finger, MYND-type
ENSRNOG00000021609	RGD1563072	-
ENSRNOG00000021611	Clip2	CAP Gly-rich domain||t-SNARE
ENSRNOG00000021670	Frem2	Na-Ca exchanger/integrin-beta4
ENSRNOG00000021685	Cdk5r1	Cyclin-dependent kinase 5 activator||Cyclin-like
ENSRNOG00000021691	Ccdc92	-
ENSRNOG00000021719	Slfn5	ATPase, AAA-4||Domain of unknown function DUF2075||P-loop containing nucleoside triphosphate hydrolase
ENSRNOG00000021729	Iqub	Ubiquitin-related domain
ENSRNOG00000021732	Hsf1	Heat shock factor (HSF)-type, DNA-binding||Vertebrate heat shock transcription factor, C-terminal domain
ENSRNOG00000021808	Tecr	3-oxo-5-alpha-steroid 4-dehydrogenase, C-terminal||Ubiquitin-related domain
ENSRNOG00000021812	Scx	Myc-type, basic helix-loop-helix (bHLH) domain
ENSRNOG00000021814	Tnfrsf25	Death domain||Death-like domain||TNFR/NGFR cysteine-rich region||Tumour necrosis factor receptor 25
ENSRNOG00000021831	Kcnrg	BTB/POZ fold||BTB/POZ-like||Potassium channel tetramerisation-type BTB domain
ENSRNOG00000021839	RGD1563556	-
ENSRNOG00000021855	Kcp	Trypsin Inhibitor-like, cysteine rich domain||Uncharacterised domain, cysteine-rich||VWC out||von Willebrand factor, type C||von Willebrand factor, type D domain
ENSRNOG00000021891	Zdhhc8	Plexin-like fold||Zinc finger, DHHC-type, palmitoyltransferase
ENSRNOG00000021904	Tecpr2	Beta-propeller repeat TECPR||Regulator of chromosome condensation 1/beta-lactamase-inhibitor protein II||WD40 repeat||WD40-repeat-containing domain
ENSRNOG00000021938	Lrrtm4	Leucine-rich repeat||Leucine-rich repeat, typical subtype
ENSRNOG00000021984	Rgs7	DEP domain||G-protein gamma-like domain||Regulator of G protein signalling domain||Regulator of G protein signalling superfamily
ENSRNOG00000022039	Zbtb40	BTB/POZ||BTB/POZ fold||BTB/POZ-like||Zinc finger, C2H2||Zinc finger, C2H2-like
ENSRNOG00000022044	Cabp4	EF-hand domain
ENSRNOG00000022054	Paqr7	Hly-III-related
ENSRNOG00000022060	Magi1	Guanylate kinase-like||Guanylate kinase/L-type calcium channel beta subunit||P-loop containing nucleoside triphosphate hydrolase||PDZ domain||WW domain
ENSRNOG00000022136	LOC685680	-
ENSRNOG00000022155	RGD1560289	-
ENSRNOG00000022196	Bmpr2	Protein kinase domain||Protein kinase-like domain||Serine-threonine/tyrosine-protein kinase catalytic domain||Serine/threonine/dual specificity protein kinase, catalytic domain||TGF-beta receptor/activin receptor, type I/II||Tyrosine-protein kinase, catalytic domain
ENSRNOG00000022218	Ifi44	P-loop containing nucleoside triphosphate hydrolase||TLDc domain
ENSRNOG00000022237	Garnl3	Citron-like||Rap GTPase activating protein domain
ENSRNOG00000022248	Fbxl16	F-box domain||Leucine-rich repeat, cysteine-containing subtype
ENSRNOG00000022252	Kbtbd3	BTB/Kelch-associated||BTB/POZ||BTB/POZ fold||BTB/POZ-like||Kelch repeat type 1||Kelch-like protein, gigaxonin type
ENSRNOG00000022268	Pnpla3	Acyl transferase/acyl hydrolase/lysophospholipase||Patatin/Phospholipase A2-related
ENSRNOG00000022283	Lhfpl5	Lipoma HMGIC fusion partner-like protein
ENSRNOG00000022312	Lrsam1	Leucine-rich repeat||Leucine-rich repeat, typical subtype||Phosphotransferase system, enzyme I N-terminal||Sterile alpha motif domain||Sterile alpha motif, type 1||Sterile alpha motif, type 2||Sterile alpha motif/pointed domain||Zinc finger, RING-type
ENSRNOG00000022321	Hapln3	C-type lectin fold||Immunoglobulin||Immunoglobulin V-set domain||Immunoglobulin V-set, subgroup||Immunoglobulin subtype||Immunoglobulin-like domain||Link
ENSRNOG00000022421	Crtc1	-
ENSRNOG00000022432	Tmem59l	Uncharacterised protein family, TMEM59
ENSRNOG00000022455	Cptp	Glycolipid transfer protein domain
ENSRNOG00000022581	Atp10a	Cation-transporting P-type ATPase, subfamily IV||Cation-transporting P-type ATPase||HAD-like domain||P-type ATPase, A domain||P-type ATPase, cytoplasmic domain N
ENSRNOG00000022595	LOC100362965	SNURFRPN4
ENSRNOG00000022598	Trerf1	ELM2 domain||Homeodomain-like||SANT/Myb domain||Zinc finger, C2H2||Zinc finger, C2H2-like
ENSRNOG00000022609	Mrps10	Ribosomal protein S10 domain
ENSRNOG00000022624	Mroh7	Armadillo-type fold
ENSRNOG00000022635	Dlg2	Guanylate kinase-like||Guanylate kinase/L-type calcium channel beta subunit||P-loop containing nucleoside triphosphate hydrolase||PDZ domain||PDZ-associated domain of NMDA receptors||SH3 domain||Variant SH3 domain
ENSRNOG00000022686	Zdhhc2	Plexin-like fold||Zinc finger, DHHC-type, palmitoyltransferase
ENSRNOG00000022691	St8sia5	Glycosyl transferase, family 29||Sialyltransferase
ENSRNOG00000022704	Esyt3	C2 domain
ENSRNOG00000022711	Slco4c1	Kazal domain||Major facilitator superfamily||Major facilitator superfamily domain||Major facilitator superfamily domain, general substrate transporter||Organic anion transporter polypeptide OATP
ENSRNOG00000022721	Clec18a	C-type lectin||C-type lectin fold||CAP domain||Cysteine-rich secretory protein, allergen V5/Tpx-1-related||Epidermal growth factor-like domain
ENSRNOG00000022730	Zfp57	Krueppel-associated box||Zinc finger, C2H2||Zinc finger, C2H2-like
ENSRNOG00000022753	Mast3	Microtubule-associated serine/threonine-protein kinase, domain||Microtubule-associated serine/threonine-protein kinase, pre-PK domain||PDZ domain||Protein kinase domain||Protein kinase-like domain||Serine-threonine/tyrosine-protein kinase catalytic domain||Serine/threonine/dual specificity protein kinase, catalytic domain||Tyrosine-protein kinase, catalytic domain
ENSRNOG00000022767	Elfn1	Cysteine-rich flanking region, C-terminal||Fibronectin, type III||Leucine-rich repeat, typical subtype
ENSRNOG00000022771	Arhgap23	PDZ domain||Pleckstrin homology domain||Rho GTPase activation protein||Rho GTPase-activating protein domain
ENSRNOG00000022772	Prickle1	PET domain||Zinc finger, LIM-type
ENSRNOG00000022781	Ccser2	-
ENSRNOG00000022844	Pdzrn4	PDZ domain
ENSRNOG00000022847	Dopey1	Armadillo-type fold||Dopey, N-terminal
ENSRNOG00000022857	Wdr92	WD40 repeat||WD40-repeat-containing domain
ENSRNOG00000022868	Ell3	Occludin/RNA polymerase II elongation factor, ELL domain||RNA polymerase II elongation factor ELL
ENSRNOG00000022893	Rimbp2	Fibronectin, type III||SH3 domain||Variant SH3 domain
ENSRNOG00000022919	Chst8	Sulfotransferase
ENSRNOG00000022922	Slc25a12	EF-hand domain||Mitochondrial carrier domain||Mitochondrial carrier protein||Mitochondrial substrate/solute carrier
ENSRNOG00000022943	Dgka	Diacylglycerol kinase, accessory domain||Diacylglycerol kinase, catalytic domain||EF-hand domain||Protein kinase C-like, phorbol ester/diacylglycerol-binding domain
ENSRNOG00000022953	Ccdc163	-
ENSRNOG00000022971	LOC102555919	Krueppel-associated box||Zinc finger, C2H2||Zinc finger, C2H2-like
ENSRNOG00000022999	Ppp2r3a	EF-hand domain
ENSRNOG00000023008	Fam131c	Chromo domain-like
ENSRNOG00000023077	Cpne9	C2 domain||Copine||von Willebrand factor, type A
ENSRNOG00000023085	Pmel	-
ENSRNOG00000023095	Npepps	Peptidase M1, membrane alanine aminopeptidase, N-terminal
ENSRNOG00000023098	RGD1307897	ERCC4 domain||Restriction endonuclease type II-like||RuvA domain 2-like
ENSRNOG00000023100	Tctex1d1	Tctex-1
ENSRNOG00000023116	Agmo	Fatty acid hydroxylase
ENSRNOG00000023176	Kidins220	Ankyrin repeat||Ankyrin repeat-containing domain||KAP P-loop||P-loop containing nucleoside triphosphate hydrolase||Sterile alpha motif/pointed domain
ENSRNOG00000023208	RGD1309821	Glycoside hydrolase, family 31||Glycoside hydrolase, superfamily
ENSRNOG00000023238	Dgkd	Diacylglycerol kinase, accessory domain||Diacylglycerol kinase, catalytic domain||Pleckstrin homology domain||Protein kinase C-like, phorbol ester/diacylglycerol-binding domain||Sterile alpha motif domain||Sterile alpha motif, type 1||Sterile alpha motif, type 2||Sterile alpha motif/pointed domain
ENSRNOG00000023300	Grid1	Extracellular ligand-binding receptor||Extracellular solute-binding protein, family 3||Glutamate receptor, L-glutamate/glycine-binding||Ionotropic glutamate receptor||NMDA receptor||Periplasmic binding protein-like I
ENSRNOG00000023313	Arhgef19	Dbl homology (DH) domain
ENSRNOG00000023320	Tspan1	Tetraspanin||Tetraspanin, EC2 domain||Tetraspanin/Peripherin
ENSRNOG00000023333	Aff2	Immunoglobulin E-set||Transcription factor AF4/FMR2
ENSRNOG00000023337	Sema3a	Immunoglobulin subtype||Immunoglobulin-like domain||Plexin-like fold||Sema domain
ENSRNOG00000023370	Bst2	-
ENSRNOG00000023389	Ephx4	Alpha/Beta hydrolase fold||Alpha/beta hydrolase fold-1||Epoxide hydrolase-like||Peptidase S33
ENSRNOG00000023410	Apol9a	Apolipoprotein L
ENSRNOG00000023446	Btbd8	-
ENSRNOG00000023455	Pomgnt1	Glycosyl transferase, family 13||Nucleotide-diphospho-sugar transferases
ENSRNOG00000023458	Dcaf12l1	WD40 repeat||WD40-repeat-containing domain
ENSRNOG00000023459	Lurap1	-
ENSRNOG00000023492	RGD1566021	P-loop containing nucleoside triphosphate hydrolase
ENSRNOG00000023496	Fam189a1	CD20-like
ENSRNOG00000023509	Irs2	Insulin receptor substrate-1, PTB||Pleckstrin homology domain
ENSRNOG00000023521	Map3k10	Mitogen-activated protein (MAP) kinase kinase kinase, 9/10/11||Protein kinase domain||Protein kinase-like domain||SH3 domain||Serine-threonine/tyrosine-protein kinase catalytic domain||Serine/threonine/dual specificity protein kinase, catalytic domain||Tyrosine-protein kinase, catalytic domain||Variant SH3 domain
ENSRNOG00000023531	Cldn20	Claudin||PMP-22/EMP/MP20/Claudin superfamily
ENSRNOG00000023532	Ankfn1	-
ENSRNOG00000023533	Fam69a	FAM69, protein-kinase domain
ENSRNOG00000023538	Aldh5a1	Aldehyde dehydrogenase domain||Aldehyde/histidinol dehydrogenase||Succinate semialdehyde dehydrogenase
ENSRNOG00000023540	Pygo1	Zinc finger, FYVE/PHD-type||Zinc finger, PHD-finger||Zinc finger, PHD-type
ENSRNOG00000023549	Samd5	Sterile alpha motif domain||Sterile alpha motif, type 1||Sterile alpha motif, type 2||Sterile alpha motif/pointed domain
ENSRNOG00000023576	RGD1305645	-
ENSRNOG00000023587	Dhtkd1	2-oxoglutarate dehydrogenase E1 component||Dehydrogenase, E1 component||Thiamin diphosphate-binding fold||Transketolase-like, pyrimidine-binding domain
ENSRNOG00000023601	Elavl4	Paraneoplastic encephalomyelitis antigen||RNA recognition motif domain||Splicing factor ELAV/HuD
ENSRNOG00000023603	Amer3	Uncharacterised protein family FAM123
ENSRNOG00000023614	Hsh2d	SH2 domain
ENSRNOG00000023633	Crabp1	Calycin-like||Cytosolic fatty-acid binding||Lipocalin/cytosolic fatty-acid binding domain
ENSRNOG00000023639	Rpusd1	Pseudouridine synthase, RsuA/RluB/C/D/E/F||Pseudouridine synthase, catalytic domain
ENSRNOG00000023643	Mmp17	Hemopexin-like domain||Hemopexin-like repeats||Peptidase M10, metallopeptidase||Peptidase M10A||Peptidase M10A, stromelysin-type||Peptidase, metallopeptidase||Peptidoglycan binding-like
ENSRNOG00000023657	Gprin3	-
ENSRNOG00000023720	Ntm	Immunoglobulin||Immunoglobulin I-set||Immunoglobulin V-set domain||Immunoglobulin subtype||Immunoglobulin subtype 2||Immunoglobulin-like domain
ENSRNOG00000023809	Opcml	Immunoglobulin||Immunoglobulin I-set||Immunoglobulin V-set domain||Immunoglobulin subtype||Immunoglobulin subtype 2||Immunoglobulin-like domain
ENSRNOG00000023837	Mtx3	Glutathione S-transferase, C-terminal-like||Mitochondrial outer membrane transport complex protein, metaxin||Mitochondrial outer membrane transport complex, Sam37/metaxin
[truncated: 1,082 more rows]

## Sheet: subcluster_2
Gene_id	RGD Symbol	Interpro Description
ENSRNOG00000000017	Steap1	Ferric reductase transmembrane component-like domain
ENSRNOG00000000158	Cdo1	Cysteamine dioxygenase||Cysteine dioxygenase type I||RmlC-like cupin domain
ENSRNOG00000000529	Pim1	Lipopolysaccharide kinase||Protein kinase domain||Protein kinase-like domain||Serine-threonine/tyrosine-protein kinase catalytic domain||Serine/threonine/dual specificity protein kinase, catalytic domain||Tyrosine-protein kinase, catalytic domain
ENSRNOG00000000692	Ung	Uracil-DNA glycosylase||Uracil-DNA glycosylase-like
ENSRNOG00000000837	Tnf	Tumour necrosis factor||Tumour necrosis factor alpha||Tumour necrosis factor domain||Tumour necrosis factor-like domain
ENSRNOG00000001514	Cdca7	Zinc-finger domain of monoamine-oxidase A repressor R1
ENSRNOG00000001607	Adamts1	ADAM, cysteine-rich||ADAM-TS Spacer 1||Peptidase M12B, ADAM-TS||Peptidase M12B, ADAM-TS1||Peptidase M12B, ADAM/reprolysin||Peptidase M12B, propeptide||Thrombospondin, type 1 repeat
ENSRNOG00000001704	Runx1	Acute myeloid leukemia 1 protein (AML1)/Runt||Runt domain||Runt-related transcription factor RUNX||Runx, C-terminal domain||p53-like transcription factor, DNA-binding
ENSRNOG00000001827	Masp1	CUB domain||EGF-like calcium-binding domain||Peptidase S1||Peptidase S1A, chymotrypsin-type||Sushi/SCR/CCP||Trypsin-like cysteine/serine peptidase domain
ENSRNOG00000001979	Rcan1	Calcipressin
ENSRNOG00000002010	Mrps6	Ribosomal protein S6
ENSRNOG00000002182	2016-09-11	Cell division protein GTP binding||P-loop containing nucleoside triphosphate hydrolase||Septin
ENSRNOG00000002434	Tmem100	-
ENSRNOG00000002525	Ptgs2	Epidermal growth factor-like domain||Haem peroxidase||Haem peroxidase, animal
ENSRNOG00000002610	Carhsp1	Cold shock protein||Cold-shock protein, DNA-binding||Nucleic acid-binding, OB-fold
ENSRNOG00000002657	Pla2g4a	Acyl transferase/acyl hydrolase/lysophospholipase||C2 domain||Lysophospholipase, catalytic domain
ENSRNOG00000002792	Cxcl2	CXC chemokine||Chemokine interleukin-8-like domain
ENSRNOG00000002794	Selp	C-type lectin||C-type lectin fold||Epidermal growth factor-like domain||Selectin superfamily||Sushi/SCR/CCP
ENSRNOG00000002802	Cxcl1	CXC chemokine||Chemokine interleukin-8-like domain
ENSRNOG00000003069	Cd38	ADP-ribosyl cyclase (CD38/157)
ENSRNOG00000003256	Ccng1	Cyclin, N-terminal||Cyclin-like
ENSRNOG00000003300	Btg2	Anti-proliferative protein
ENSRNOG00000003544	Tbx4	Transcription factor, T-box||p53-like transcription factor, DNA-binding
ENSRNOG00000003546	Tnfrsf12a	Tumour necrosis factor receptor 12
ENSRNOG00000003645	LOC100910156	CARG-binding factor, N-terminal||RNA recognition motif domain
ENSRNOG00000003703	Mcm6	DNA replication licensing factor Mcm6||Magnesium chelatase, ChlI subunit||Mini-chromosome maintenance, DNA-dependent ATPase||Nucleic acid-binding, OB-fold||P-loop containing nucleoside triphosphate hydrolase
ENSRNOG00000004063	Sh3pxd2b	Phox homologous domain||Protein of unknown function DUF1058||SH3 domain||Variant SH3 domain
ENSRNOG00000004100	Trib1	Protein kinase domain||Protein kinase-like domain||Serine-threonine/tyrosine-protein kinase catalytic domain||Serine/threonine/dual specificity protein kinase, catalytic domain
ENSRNOG00000004195	Dtl	WD40 repeat||WD40-repeat-containing domain
ENSRNOG00000004234	Mgat2	N-acetylglucosaminyltransferase II||Nucleotide-diphospho-sugar transferases
ENSRNOG00000004373	Ddx39a	DEAD/DEAH box helicase domain||Helicase, C-terminal||Helicase, superfamily 1/2, ATP-binding domain||P-loop containing nucleoside triphosphate hydrolase||RNA helicase, DEAD-box type, Q motif
ENSRNOG00000004500	Myc	Leucine zipper, Myc||Myc-type, basic helix-loop-helix (bHLH) domain||Transcription regulator Myc||Transcription regulator Myc, N-terminal
ENSRNOG00000004616	Npm1	Nucleoplasmin core domain
ENSRNOG00000004649	Il1b	Cytokine, IL-1-like||IL-1 family/FGF family||Interleukin-1 alpha/beta||Interleukin-1 family||Interleukin-1 propeptide||Interleukin-1 receptor antagonist / Interleukin-36
ENSRNOG00000005039	Tfpi	Proteinase inhibitor I2, Kunitz metazoa||Proteinase inhibitor I2, tissue factor pathway inhibitor
ENSRNOG00000005480	Ybx3	Cold shock protein||Cold-shock protein, DNA-binding||Nucleic acid-binding, OB-fold
ENSRNOG00000005615	Gadd45a	50S ribosomal protein L30e-like||Ribosomal protein L7Ae/L30e/S12e/Gadd45
ENSRNOG00000005690	Lmcd1	PET domain||Zinc finger, LIM-type
ENSRNOG00000005871	Il1rn	Cytokine, IL-1-like||Interleukin-1 family||Interleukin-1 receptor antagonist / Interleukin-36
ENSRNOG00000006320	Ptges	Membrane-associated, eicosanoid/glutathione metabolism (MAPEG) protein
ENSRNOG00000006324	Trpc6	Ankyrin repeat||Ankyrin repeat-containing domain||Armadillo-type fold||Ion transport domain||Polycystin cation channel, PKD1/PKD2||Transient receptor ion channel domain||Transient receptor potential channel||Transient receptor potential channel, canonical||Transient receptor potential channel, canonical 6
ENSRNOG00000006359	Galk1	GHMP kinase N-terminal domain||GHMP kinase, C-terminal domain||Galactokinase||Galactokinase galactose-binding domain||Galactokinase/homoserine kinase||Mevalonate/galactokinase||Ribosomal protein S5 domain 2-type fold
ENSRNOG00000006469	Cdk2	Protein kinase domain||Protein kinase-like domain||Serine-threonine/tyrosine-protein kinase catalytic domain||Serine/threonine/dual specificity protein kinase, catalytic domain||Tyrosine-protein kinase, catalytic domain
ENSRNOG00000006526	Sema3c	Immunoglobulin I-set||Immunoglobulin subtype||Immunoglobulin subtype 2||Immunoglobulin-like domain||Plexin-like fold||Sema domain
ENSRNOG00000006715	Ccr1	7TM GPCR, olfactory receptor/chemoreceptor Srsx||CC chemokine receptor 1||CC chemokine receptor 5||Chemokine receptor family||G protein-coupled receptor, rhodopsin-like||GPCR, rhodopsin-like, 7TM
ENSRNOG00000007002	Lif	Four-helical cytokine-like, core||Leukemia inhibitory factor||Leukemia inhibitory factor /oncostatin
ENSRNOG00000007136	Anxa7	Annexin||Annexin repeat||Annexin, type VII
ENSRNOG00000007281	Flnc	Calponin homology domain||Filamin/ABP280 repeat||Filamin/ABP280 repeat-like||Immunoglobulin E-set
ENSRNOG00000007442	Ubl7	UBA-like||Ubiquitin-associated domain/translation elongation factor EF-Ts, N-terminal||Ubiquitin-associated/translation elongation factor EF1B, N-terminal, eukaryote||Ubiquitin-like||Ubiquitin-related domain
ENSRNOG00000007637	Acer2	Ceramidase
ENSRNOG00000007804	C1galt1	Fringe-like||Glycosyl transferase, family 31
ENSRNOG00000007805	Mybl2	C-myb, C-terminal||Homeodomain-like||Myb-like domain||SANT/Myb domain
ENSRNOG00000007886	Orm1	Alpha-1-acid glycoprotein||Calycin-like||Lipocalin/cytosolic fatty-acid binding domain
ENSRNOG00000007930
ENSRNOG00000008015	Fos	Basic-leucine zipper domain||Fos transforming protein||Transcription factor, Skn-1-like, DNA-binding domain
ENSRNOG00000008091	Gins1	-
ENSRNOG00000008215	Trim47	B30.2/SPRY domain||Concanavalin A-like lectin/glucanases superfamily||SPRY domain||Zinc finger, B-box||Zinc finger, C3HC4 RING-type||Zinc finger, RING-type
ENSRNOG00000008696	RGD1563365	-
ENSRNOG00000008942	RGD1304963	-
ENSRNOG00000009005	Slco2a1	Kazal domain||Major facilitator superfamily||Major facilitator superfamily domain||Major facilitator superfamily domain, general substrate transporter||Organic anion transporter polypeptide OATP
ENSRNOG00000009131	Zc3h12a	Ribonuclease Zc3h12a-like
ENSRNOG00000009565	Pdk4	Branched-chain alpha-ketoacid dehydrogenase kinase/Pyruvate dehydrogenase kinase, N-terminal||Histidine kinase-like ATPase, C-terminal domain||Signal transduction histidine kinase, core
ENSRNOG00000009594	Snai1	Zinc finger, C2H2||Zinc finger, C2H2-like
ENSRNOG00000010181	Clec4d	C-type lectin||C-type lectin fold||Type-2 ice-structuring protein
ENSRNOG00000010203	Clec4e	C-type lectin||C-type lectin fold||Type-2 ice-structuring protein
ENSRNOG00000010278	Il6	Four-helical cytokine-like, core||Interleukin-6||Interleukin-6/Interleukin-23/GCSF/MGF
ENSRNOG00000010513	Tfpi2	Proteinase inhibitor I2, Kunitz metazoa||Proteinase inhibitor I2, tissue factor pathway inhibitor
ENSRNOG00000010602	Birc2	Baculoviral inhibition of apoptosis protein repeat||CARD domain||Death-like domain||Zinc finger, RING-type
ENSRNOG00000010617	Scube1	CUB domain||EGF-like calcium-binding domain||Epidermal growth factor-like domain||Insulin-like growth factor binding protein, N-terminal||Tyrosine-protein kinase ephrin type A/B receptor-like
ENSRNOG00000010626	Sphk1	Diacylglycerol kinase, catalytic domain
ENSRNOG00000010756	Tp53	p53 transactivation domain||p53 tumour suppressor family||p53, DNA-binding domain||p53, tetramerisation domain||p53-like transcription factor, DNA-binding
ENSRNOG00000010775	Arrdc4	Arrestin C-terminal-like domain||Arrestin-like, N-terminal||Immunoglobulin E-set
ENSRNOG00000010797	Esm1	Insulin-like growth factor-binding protein, IGFBP
ENSRNOG00000010866	Tmem154	-
ENSRNOG00000010966	Itgb1	EGF-like domain, extracellular||Integrin beta subunit||Integrin beta subunit, N-terminal||Integrin beta subunit, cytoplasmic domain||Integrin beta subunit, tail||Plexin-like fold||von Willebrand factor, type A
ENSRNOG00000011039	Gch1	GTP cyclohydrolase I||GTP cyclohydrolase I domain
ENSRNOG00000011316	Fam167a	FAM167
ENSRNOG00000011445	Nkain1	Na,K-Atpase Interacting protein
ENSRNOG00000011474	Ppp1r3b	Protein phosphatase 1, glycogen targeting subunit, Metazoa||Putative phosphatase regulatory subunit
ENSRNOG00000011668	Nfil3	Basic-leucine zipper domain||Transcription factor, basic leucine zipper, E4BP4||Vertebrate interleukin-3 regulated transcription factor
ENSRNOG00000012049	Sox7	High mobility group box domain||Sox C-terminal transactivation domain
ENSRNOG00000012081	Txn1	Thioredoxin domain||Thioredoxin-like fold
ENSRNOG00000012208	Itgb7	Integrin beta subunit||Integrin beta subunit, N-terminal||Integrin beta subunit, cytoplasmic domain||Integrin beta subunit, tail||Plexin-like fold||von Willebrand factor, type A
ENSRNOG00000012280	Ptx3	Concanavalin A-like lectin/glucanases superfamily||LamG-like jellyroll fold||Pentaxin
ENSRNOG00000012502	Stk17b	Protein kinase domain||Protein kinase-like domain||Serine-threonine/tyrosine-protein kinase catalytic domain||Serine/threonine/dual specificity protein kinase, catalytic domain||Tyrosine-protein kinase, catalytic domain
ENSRNOG00000012543	Mcm3	DNA replication licensing factor Mcm3||Magnesium chelatase, ChlI subunit||Mini-chromosome maintenance, DNA-dependent ATPase||Nucleic acid-binding, OB-fold||P-loop containing nucleoside triphosphate hydrolase
ENSRNOG00000012549	Hs2st1	P-loop containing nucleoside triphosphate hydrolase||Sulfotransferase
ENSRNOG00000012630	Rhoc	Elongation factor, GTP-binding domain||Mitochondrial Rho-like||P-loop containing nucleoside triphosphate hydrolase||Small GTP-binding protein domain||Small GTPase superfamily||Small GTPase superfamily, ARF/SAR type||Small GTPase superfamily, Rab type||Small GTPase superfamily, Ras type||Small GTPase superfamily, Rho type
ENSRNOG00000012703	Crh	Corticotropin-releasing factor, CRF||Urocortin/corticotropin-releasing factor
ENSRNOG00000012865	Parp3	Poly(ADP-ribose) polymerase, catalytic domain||Poly(ADP-ribose) polymerase, regulatory domain||WGR domain
ENSRNOG00000012881	Fgl2	Fibrinogen, alpha/beta/gamma chain, C-terminal globular domain||Prefoldin
ENSRNOG00000012886	Maff	Basic leucine zipper domain, Maf-type||Basic-leucine zipper domain||Transcription factor, Skn-1-like, DNA-binding domain
ENSRNOG00000012956	Tgm2	Immunoglobulin E-set||Transglutaminase, C-terminal||Transglutaminase, N-terminal||Transglutaminase-like
ENSRNOG00000013009	Ldha	L-lactate dehydrogenase||L-lactate/malate dehydrogenase||Lactate dehydrogenase/glycoside hydrolase, family 4, C-terminal||Lactate/malate dehydrogenase, C-terminal||Lactate/malate dehydrogenase, N-terminal
ENSRNOG00000013090	Gadd45g	50S ribosomal protein L30e-like||Ribosomal protein L7Ae/L30e/S12e/Gadd45
ENSRNOG00000013304	Arg1	Arginase||Ureohydrolase
ENSRNOG00000013521	Dhfr	Dihydrofolate reductase||Dihydrofolate reductase domain||Dihydrofolate reductase-like domain
ENSRNOG00000013748	Trem3	Immunoglobulin V-set domain
ENSRNOG00000013805	Tnip2	TSG101 and ALIX binding domain of CEP55
ENSRNOG00000013970	Cdt1	CDT1 Geminin-binding domain-like
ENSRNOG00000013987	Sbno2	Helicase/UvrB domain||P-loop containing nucleoside triphosphate hydrolase
ENSRNOG00000014061	Dusp5	Dual specificity phosphatase, catalytic domain||Dual specificity phosphatase, subgroup, catalytic domain||Mitogen-activated protein (MAP) kinase phosphatase||Protein-tyrosine phosphatase, catalytic||Protein-tyrosine phosphatase, receptor/non-receptor type||Protein-tyrosine phosphatase-like||Protein-tyrosine/Dual specificity phosphatase||Rhodanese-like domain
ENSRNOG00000014142	Ogfrl1	Opioid growth factor receptor (OGFr) conserved domain
ENSRNOG00000014269	Cxcr2	CXC chemokine receptor 1/2||CXC chemokine receptor 2||CXC chemokine receptor 4||Chemokine receptor family||G protein-coupled receptor, rhodopsin-like||GPCR, rhodopsin-like, 7TM
ENSRNOG00000014327	Csrp3	Zinc finger, LIM-type
ENSRNOG00000014350	Cyr61	Cystine knot, C-terminal||Glycoprotein hormone subunit beta, cystine knot||IGFBP-related, CNN||Insulin-like growth factor-binding protein, IGFBP||Thrombospondin, type 1 repeat||von Willebrand factor, type C
ENSRNOG00000014378	Il1r2	Immunoglobulin subtype||Immunoglobulin subtype 2||Immunoglobulin-like domain||Interleukin-1 receptor type I/II||Interleukin-1 receptor type II
ENSRNOG00000014479	Cttnbp2nl	Cortactin-binding protein-2, N-terminal
ENSRNOG00000014504	Il1r1	Immunoglobulin subtype||Immunoglobulin-like domain||Interleukin-1 receptor type 1||Interleukin-1 receptor type I/II||Toll/interleukin-1 receptor homology (TIR) domain
ENSRNOG00000014524	S1pr3	7TM GPCR, olfactory receptor/chemoreceptor Srsx||EDG-1 sphingosine 1-phosphate receptor||EDG-3 sphingosine 1-phosphate receptor||G protein-coupled receptor, rhodopsin-like||GPCR, rhodopsin-like, 7TM||Sphingosine 1-phosphate receptor
ENSRNOG00000014562	Hnrnpf	RNA recognition motif domain||Zinc finger, CHHC-type
ENSRNOG00000014660	Usp53	-
ENSRNOG00000014768	Glis3	Zinc finger, C2H2||Zinc finger, C2H2-like
ENSRNOG00000014797	Tmbim1	Bax inhibitor 1-related
ENSRNOG00000014832	Mapkapk3	Lipopolysaccharide kinase||Protein kinase domain||Protein kinase-like domain||Serine-threonine/tyrosine-protein kinase catalytic domain||Serine/threonine/dual specificity protein kinase, catalytic domain||Tyrosine-protein kinase, catalytic domain
ENSRNOG00000014961	Pdpn	Podoplanin
ENSRNOG00000015036	Ctgf	Cystine knot, C-terminal||Glycoprotein hormone subunit beta, cystine knot||IGFBP-related, CNN||Insulin-like growth factor-binding protein, IGFBP||Thrombospondin, type 1 repeat||von Willebrand factor, type C
ENSRNOG00000015382	Arid5a	-
ENSRNOG00000015434	Midn	Ubiquitin-like||Ubiquitin-related domain
ENSRNOG00000015441	Il4r	Fibronectin, type III||Interleukin-4 receptor alpha, N-terminal
ENSRNOG00000015599	Mall	Marvel domain||Myelin and lymphocyte (MAL) protein
ENSRNOG00000015667	Epcam	Thyroglobulin type-1
ENSRNOG00000015845	Fam129b	Pleckstrin homology domain
ENSRNOG00000015859	Chdh	Glucose-methanol-choline oxidoreductase||Glucose-methanol-choline oxidoreductase, C-terminal||Glucose-methanol-choline oxidoreductase, N-terminal||Lycopene cyclase-type, FAD-binding
ENSRNOG00000016166	Pdlim1	PDZ domain||ZASP||Zinc finger, LIM-type
ENSRNOG00000016316	Mcm2	ATPase, AAA-3||ATPase, dynein-related, AAA domain||DNA replication licensing factor Mcm2||Magnesium chelatase, ChlI subunit||Mini-chromosome maintenance, DNA-dependent ATPase||Nucleic acid-binding, OB-fold||P-loop containing nucleoside triphosphate hydrolase
ENSRNOG00000016344	Slc39a1	Zinc/iron permease
ENSRNOG00000016416	Rnh1	Leucine-rich repeat||Leucine-rich repeat, ribonuclease inhibitor subtype
ENSRNOG00000016456	Il33	Cytokine, IL-1-like
ENSRNOG00000016689	Fanci	-
ENSRNOG00000016696	Angpt2	Fibrinogen, alpha/beta/gamma chain, C-terminal globular domain
ENSRNOG00000016825	Cd3eap	DNA-directed RNA polymerase I, subunit RPA34.5
ENSRNOG00000016885	Klf6	Zinc finger, C2H2||Zinc finger, C2H2-like
ENSRNOG00000017118	P4ha3	Oxoglutarate/iron-dependent dioxygenase||Prolyl 4-hydroxylase alpha-subunit, N-terminal||Prolyl 4-hydroxylase, alpha subunit
ENSRNOG00000017386	Il11	Four-helical cytokine-like, core||Interleukin-11||Interleukin-11, mammalian
ENSRNOG00000017392	Fgf2	Cytokine, IL-1-like||Fibroblast growth factor family||IL-1 family/FGF family
ENSRNOG00000017441	Tpm3	HR1 rho-binding repeat||Tropomyosin
ENSRNOG00000017453	Ptpn2	Protein-tyrosine phosphatase, catalytic||Protein-tyrosine phosphatase, non-receptor type-1/2||Protein-tyrosine phosphatase, receptor/non-receptor type||Protein-tyrosine phosphatase-like||Protein-tyrosine/Dual specificity phosphatase
ENSRNOG00000017622	Npm3	Nucleoplasmin core domain
ENSRNOG00000018082	Slc26a2	STAS domain||Sulphate anion transporter||Sulphate transporter
ENSRNOG00000018371	Tubb6	Alpha tubulin||Beta tubulin||Delta tubulin||Epsilon tubulin||Gamma tubulin||Misato Segment II tubulin-like domain||Tubulin||Tubulin/FtsZ, 2-layer sandwich domain||Tubulin/FtsZ, C-terminal||Tubulin/FtsZ, GTPase domain
ENSRNOG00000018393	Uts2	Urotensin II
ENSRNOG00000018524	Ezr	Band 4.1 domain||Band 4.1 family||Ezrin/radixin/moesin||Ezrin/radixin/moesin like||Ezrin/radixin/moesin, C-terminal||FERM central domain||FERM domain||FERM, C-terminal PH-like domain||FERM, N-terminal||Moesin tail domain||Ubiquitin-related domain
ENSRNOG00000018646	Hbegf	Epidermal growth factor-like domain
ENSRNOG00000018681	Nes	Intermediate filament protein
ENSRNOG00000018752	Clcf1	Four-helical cytokine-like, core||Plethodontid receptivity factor PRF
ENSRNOG00000018782	Gmnn	Geminin/Multicilin
ENSRNOG00000019141	Ch25h	Fatty acid hydroxylase
ENSRNOG00000019229	Fbl	Fibrillarin||S-adenosyl-L-methionine-dependent methyltransferase-like
ENSRNOG00000019264	Ltbr	TNFR/NGFR cysteine-rich region||Tumour necrosis factor receptor 3
ENSRNOG00000019330	Procr	MHC classes I/II-like antigen recognition protein
ENSRNOG00000019422	Egr1	Protein of unknown function DUF3432||Protein of unknown function DUF3446||Zinc finger, C2H2||Zinc finger, C2H2-like
ENSRNOG00000019673	Zfp36	Zinc finger, CCCH-type
ENSRNOG00000019689	Vwf	Cystine knot, C-terminal||Trypsin Inhibitor-like, cysteine rich domain||Uncharacterised domain, cysteine-rich||VWC out||von Willebrand factor, type A||von Willebrand factor, type C||von Willebrand factor, type D domain
ENSRNOG00000019741	Isyna1	Myo-inositol-1-phosphate synthase||Myo-inositol-1-phosphate synthase, GAPDH-like
ENSRNOG00000019742	Stat3	SH2 domain||STAT transcription factor, DNA-binding||STAT transcription factor, all-alpha||STAT transcription factor, coiled coil||STAT transcription factor, protein interaction||p53-like transcription factor, DNA-binding
ENSRNOG00000019851	Cox6a2	Cytochrome c oxidase, subunit VIa
ENSRNOG00000020229	Homer3	WH1/EVH1
ENSRNOG00000020391	Nip7	PUA domain||PUA-like domain||Ribosome biogenesis factor NIP7-like||Ribosome biogenesis factor, NIP7
ENSRNOG00000020448	Ncan	C-type lectin||C-type lectin fold||EGF-like calcium-binding domain||Epidermal growth factor-like domain||Immunoglobulin V-set domain||Immunoglobulin subtype||Immunoglobulin-like domain||Link||Sushi/SCR/CCP||Type-2 ice-structuring protein
ENSRNOG00000020552	Fosl1	Basic-leucine zipper domain||Fos transforming protein||Transcription factor, Skn-1-like, DNA-binding domain
ENSRNOG00000020570	Spred3	Sprouty||WH1/EVH1
ENSRNOG00000020655	Ucn2	Urocortin II/III
ENSRNOG00000020918	Ccnd1	Cyclin A/B/D/E/F||Cyclin, C-terminal domain||Cyclin, N-terminal||Cyclin-like
ENSRNOG00000021817	Irak2	Death domain||Death-like domain||Protein kinase domain||Protein kinase-like domain||Serine-threonine/tyrosine-protein kinase catalytic domain||Serine/threonine/dual specificity protein kinase, catalytic domain||Tyrosine-protein kinase, catalytic domain
ENSRNOG00000022071	Itga2b	FG-GAP repeat||Integrin alpha beta-propellor||Integrin alpha chain||Integrin alpha chain, C-terminal cytoplasmic region, conserved site||Integrin alpha-2
ENSRNOG00000022507	Twf1	Actin-depolymerising factor homology domain
ENSRNOG00000022970	Nkx2-8	Homeobox domain||Homeodomain, metazoa||Homeodomain-like
ENSRNOG00000023226	S100a10	EF-hand domain||S100/CaBP-9k-type, calcium binding, subdomain
ENSRNOG00000023257	Adamts9	ADAM-TS Spacer 1||Fibrinogen, alpha/beta/gamma chain, C-terminal globular domain||Peptidase M12B, ADAM-TS||Peptidase M12B, ADAM/reprolysin||Peptidase M12B, GON-ADAMTSs||Peptidase M12B, propeptide||Thrombospondin, type 1 repeat
ENSRNOG00000023786	Ybx1	Cold shock protein||Cold-shock protein, DNA-binding||Nucleic acid-binding, OB-fold
ENSRNOG00000023799	Pak1ip1	G-protein beta WD-40 repeat||WD40 repeat||WD40-repeat-containing domain
ENSRNOG00000023896	Dusp6	Dual specificity phosphatase, catalytic domain||Dual specificity phosphatase, subgroup, catalytic domain||Mitogen-activated protein (MAP) kinase phosphatase||Protein-tyrosine phosphatase-like||Protein-tyrosine/Dual specificity phosphatase||Rhodanese-like domain
ENSRNOG00000024186	Eef1b2	Elongation factor 1 beta central acidic region, eukaryote||Glutathione S-transferase, C-terminal-like||Translation elongation factor EF1B, beta/delta subunit, guanine nucleotide exchange
ENSRNOG00000024207	Fgfrl1	Immunoglobulin||Immunoglobulin I-set||Immunoglobulin V-set domain||Immunoglobulin subtype||Immunoglobulin subtype 2||Immunoglobulin-like domain
ENSRNOG00000024390	Osm	Four-helical cytokine-like, core||Leukemia inhibitory factor /oncostatin
ENSRNOG00000024689	Hopx	Homeobox domain||Homeodomain-like
ENSRNOG00000024799
ENSRNOG00000024846	Ier5l	Immediate early response
ENSRNOG00000025476	Tmem252	-
ENSRNOG00000025936	Rpl6	60S ribosomal protein L6E||Ribosomal protein L6, N-terminal
ENSRNOG00000026128	Cpne8	C2 domain||Copine||von Willebrand factor, type A
ENSRNOG00000026293	Jun	Basic-leucine zipper domain||Jun-like transcription factor||Transcription factor Jun||Transcription factor, Skn-1-like, DNA-binding domain
ENSRNOG00000026344	Fam179a	Armadillo-type fold||CLASP N-terminal domain
ENSRNOG00000026502	Dscc1	Sister chromatid cohesion protein Dcc1
ENSRNOG00000026622	Fam219b	-
ENSRNOG00000027024	Rgs16	Regulator of G protein signalling domain||Regulator of G protein signalling superfamily
ENSRNOG00000027252	Pla1a	Alpha/Beta hydrolase fold||Lipase||Lipase, N-terminal||Lipoprotein lipase, LIPH
ENSRNOG00000027787	Cdc6	AAA+ ATPase domain||ATPase, AAA-type, core||CDC6, C-terminal domain||Cell division protein Cdc6/18||P-loop containing nucleoside triphosphate hydrolase
ENSRNOG00000028036	Adamts7	ADAM-TS Spacer 1||PLAC||Peptidase M12B, ADAM-TS||Peptidase M12B, ADAM/reprolysin||Peptidase M12B, propeptide||Thrombospondin, type 1 repeat
ENSRNOG00000028043	Cxcl3	CXC chemokine||Chemokine interleukin-8-like domain
ENSRNOG00000029768	Ccl12	Chemokine interleukin-8-like domain
ENSRNOG00000030118	Msn	Band 4.1 domain||Band 4.1 family||Ezrin/radixin/moesin||Ezrin/radixin/moesin like||Ezrin/radixin/moesin, C-terminal||FERM central domain||FERM domain||FERM, C-terminal PH-like domain||FERM, N-terminal||Moesin tail domain||Ubiquitin-related domain
ENSRNOG00000030387	Kng1l1	Proteinase inhibitor I25, cystatin
ENSRNOG00000030628	Eif4a1	DEAD/DEAH box helicase domain||Helicase, C-terminal||Helicase, superfamily 1/2, ATP-binding domain||P-loop containing nucleoside triphosphate hydrolase||RNA helicase, DEAD-box type, Q motif
ENSRNOG00000031163	Nfkbiz	Ankyrin repeat||Ankyrin repeat-containing domain
ENSRNOG00000031889
ENSRNOG00000032238	Plcd1	C2 domain||EF-hand domain||PLC-like phosphodiesterase, TIM beta/alpha-barrel domain||Phosphoinositide phospholipase C family||Phospholipase C, phosphatidylinositol-specific , X domain||Phospholipase C, phosphatidylinositol-specific, Y domain||Phospholipase C, phosphoinositol-specific, EF-hand-like||Pleckstrin homology domain
ENSRNOG00000032436	Tmod3	Tropomodulin
ENSRNOG00000032626	Mmp3	Hemopexin-like domain||Hemopexin-like repeats||Peptidase M10, metallopeptidase||Peptidase M10A||Peptidase M10A, stromelysin-type||Peptidase, metallopeptidase
ENSRNOG00000032902	LOC100912427	Cold shock protein||Cold-shock protein, DNA-binding||Nucleic acid-binding, OB-fold
ENSRNOG00000033321	Hmgb2l1	High mobility group box domain
ENSRNOG00000033433	Csrnp1	Cysteine/serine-rich nuclear protein family
ENSRNOG00000034229	Serpinb1b	Serpin domain
ENSRNOG00000036603	Ifit1lb	Tetratricopeptide TPR1||Tetratricopeptide repeat||Tetratricopeptide repeat-containing domain
ENSRNOG00000036837	Nfe2	Basic leucine zipper domain, Maf-type||Basic-leucine zipper domain||Transcription factor, Skn-1-like, DNA-binding domain
ENSRNOG00000037247	Rras	Elongation factor, GTP-binding domain||Mitochondrial Rho-like||P-loop containing nucleoside triphosphate hydrolase||Ran GTPase||Small GTP-binding protein domain||Small GTPase superfamily||Small GTPase superfamily, ARF/SAR type||Small GTPase superfamily, Rab type||Small GTPase superfamily, Ras type||Small GTPase superfamily, Rho type
ENSRNOG00000039207	Ccdc71l	-
ENSRNOG00000040108	LOC685953	Adhesion molecule CD36||CD36 antigen
ENSRNOG00000042838	Junb	Basic-leucine zipper domain||Jun-like transcription factor||Transcription factor Jun||Transcription factor, Skn-1-like, DNA-binding domain
ENSRNOG00000043416	Bcl3	Ankyrin repeat||Ankyrin repeat-containing domain
ENSRNOG00000043486	Tnfrsf26	TNFR/NGFR cysteine-rich region
ENSRNOG00000046132	LOC316935	Domain of unknown function DUF622
ENSRNOG00000046635	LOC100910252	Sororin protein
ENSRNOG00000046654	Crym	Ornithine cyclodeaminase/mu-crystallin||Quinate/shikimate 5-dehydrogenase/glutamyl-tRNA reductase
ENSRNOG00000047137	Erbb2ip	Leucine-rich repeat||Leucine-rich repeat, typical subtype||PDZ domain
ENSRNOG00000047255	Fosb	Basic-leucine zipper domain||Fos transforming protein||Transcription factor, Skn-1-like, DNA-binding domain
ENSRNOG00000047811	Ier2	Immediate early response
ENSRNOG00000047977	LOC684871	-
ENSRNOG00000048191	LOC100909605	Serpin domain
ENSRNOG00000048411	Uhrf1	Domain of unknown function DUF3590||Rad60/SUMO-like domain||SRA-YDG||Ubiquitin-like||Ubiquitin-related domain||Zinc finger, FYVE/PHD-type||Zinc finger, PHD-finger||Zinc finger, PHD-type||Zinc finger, RING-type
ENSRNOG00000049393	Cebpb	Basic-leucine zipper domain||CCAAT/enhancer-binding
ENSRNOG00000049795
ENSRNOG00000050671	Ier5	Immediate early response
ENSRNOG00000050794	Pdlim4	PDZ domain||Zinc finger, LIM-type
Novel00566
Novel00788
Novel01307
Novel01335
Novel01637	--	Thioredoxin-like fold domain-containing protein [Rozella allomycis CSF55]
Novel00557
Novel00566
Novel00617
Novel00702
Novel00788
Novel00996
Novel01032
Novel01307
Novel01335
Novel01395
Novel01637
Novel01691

## Sheet: subcluster_3
Gene_id	RGD Symbol	Interpro Description
ENSRNOG00000000024	Hebp1	Regulatory factor, effector binding domain||SOUL haem-binding protein
ENSRNOG00000000137	Ly86	Immunoglobulin E-set||MD-2-related lipid-recognition domain
ENSRNOG00000000419	Cfb	Peptidase S1||Peptidase S1A, chymotrypsin-type||Sushi/SCR/CCP||Trypsin-like cysteine/serine peptidase domain||von Willebrand factor, type A
ENSRNOG00000000441	Gpsm3	GoLoco motif
ENSRNOG00000000456	Psmb8	Nucleophile aminohydrolases, N-terminal||Peptidase T1A, proteasome beta-subunit||Proteasome, subunit alpha/beta
ENSRNOG00000000515	Mapk13	Mitogen-activated protein (MAP) kinase, JNK||Mitogen-activated protein (MAP) kinase, p38||Protein kinase domain||Protein kinase-like domain||Serine-threonine/tyrosine-protein kinase catalytic domain||Serine/threonine/dual specificity protein kinase, catalytic domain||Tyrosine-protein kinase, catalytic domain
ENSRNOG00000000565	Sgpl1	Aminotransferase class V domain||Pyridoxal phosphate-dependent decarboxylase||Pyridoxal phosphate-dependent transferase
ENSRNOG00000000569	MGC112715	Immunoglobulin V-set domain||Immunoglobulin subtype||Immunoglobulin-like domain
ENSRNOG00000000723	LOC100364956	Immunoglobulin C1-set||Immunoglobulin-like domain||MHC class I alpha chain||MHC class I alpha chain, alpha1 alpha2 domains||MHC classes I/II-like antigen recognition protein
ENSRNOG00000000814	Fabp7	Calycin-like||Cytosolic fatty-acid binding||Lipocalin/cytosolic fatty-acid binding domain
ENSRNOG00000000816	Ppp1r18	-
ENSRNOG00000000824	Dse	Chondroitin AC/alginate lyase
ENSRNOG00000000827	Ier3	-
ENSRNOG00000000854	Ncr3	Immunoglobulin V-set domain||Immunoglobulin subtype||Immunoglobulin-like domain
ENSRNOG00000000907	Alox5ap	5-lipoxygenase-activating protein||Membrane-associated, eicosanoid/glutathione metabolism (MAPEG) protein
ENSRNOG00000000981	Scarb1	Adhesion molecule CD36||CD36 antigen
ENSRNOG00000001148	Rplp0	Ribosomal protein L10/L12||Ribosomal protein L10/acidic P0
ENSRNOG00000001201	Cstb	Proteinase inhibitor I25, cystatin||Proteinase inhibitor I25A, stefin A
ENSRNOG00000001223	Pttg1ip	Plexin-like fold
ENSRNOG00000001229	Col18a1	C-type lectin fold||Collagen triple helix repeat||Collagenase NC10/endostatin||Concanavalin A-like lectin/glucanases superfamily||Laminin G domain
ENSRNOG00000001249	Col6a1	Collagen triple helix repeat||von Willebrand factor, type A
ENSRNOG00000001254	Col6a2	Collagen triple helix repeat||von Willebrand factor, type A
ENSRNOG00000001300	P2rx4	P2X purinoreceptor||P2X4 purinoceptor
ENSRNOG00000001431	Rasa4	C2 domain||Pleckstrin homology domain||Ras GTPase-activating protein||Rho GTPase activation protein||Zinc finger, Btk motif
ENSRNOG00000001782	Osbpl11	Oxysterol-binding protein||Pleckstrin homology domain
ENSRNOG00000001889	Comt	Catechol O-methyltransferase, eukaryotic||O-methyltransferase, family 3||S-adenosyl-L-methionine-dependent methyltransferase-like
ENSRNOG00000002045	Anxa3	Annexin||Annexin repeat||Annexin, type III
ENSRNOG00000002188	Hpse	Glycoside hydrolase, family 79||Glycoside hydrolase, superfamily
ENSRNOG00000002217	Plac8	Uncharacterised protein family Cys-rich
ENSRNOG00000002273	Naaa	Acid ceramidase-like||Choloylglycine hydrolase/NAAA C-terminal||Nucleophile aminohydrolases, N-terminal
ENSRNOG00000002278	Tec	Pleckstrin homology domain||Protein kinase domain||Protein kinase-like domain||SH2 domain||SH3 domain||Serine-threonine/tyrosine-protein kinase catalytic domain||Serine/threonine/dual specificity protein kinase, catalytic domain||Tyrosine-protein kinase, catalytic domain||Variant SH3 domain||Zinc finger, Btk motif
ENSRNOG00000002309	Hlx	Helix-turn-helix motif||Homeobox domain||Homeodomain, metazoa||Homeodomain-like
ENSRNOG00000002396	Serpinb8	Serpin domain
ENSRNOG00000002711	Nuf2	Kinetochore protein Nuf2
ENSRNOG00000002776	Sell	C-type lectin||C-type lectin fold||EGF-like domain, extracellular||Epidermal growth factor-like domain||L-selectin||Selectin superfamily||Sushi/SCR/CCP
ENSRNOG00000002815	F5	Coagulation factor 5/8 C-terminal type domain||Cupredoxin||Galactose-binding domain-like||Multicopper oxidase, type 3
ENSRNOG00000002820	LOC24906	CD59 antigen
ENSRNOG00000002937	Ren	Aspartic peptidase||Aspartic peptidase domain||Aspartic peptidase, N-terminal
ENSRNOG00000002968	Tnfsf4	Tumour necrosis factor domain||Tumour necrosis factor-like domain
ENSRNOG00000003064	Bst1	ADP-ribosyl cyclase (CD38/157)
ENSRNOG00000003104	Trpv2	Ankyrin repeat||Ankyrin repeat-containing domain||Transient receptor potential channel||Transient receptor potential channel, vanilloid 1-4
ENSRNOG00000003170	Nlrp3	DAPIN domain||Death-like domain||Leucine-rich repeat, ribonuclease inhibitor subtype||NACHT nucleoside triphosphatase||P-loop containing nucleoside triphosphate hydrolase
ENSRNOG00000003244	Ltc4s	5-lipoxygenase-activating protein||Membrane-associated, eicosanoid/glutathione metabolism (MAPEG) protein
ENSRNOG00000003291	Creg1	Cellular repressor of E1A-stimulated genes (CREG)||FMN-binding split barrel
ENSRNOG00000003357	Col3a1	Collagen triple helix repeat||Fibrillar collagen, C-terminal||Fibrinogen, alpha/beta/gamma chain, C-terminal globular domain||von Willebrand factor, type C
ENSRNOG00000003486	Mnda	DAPIN domain||Death-like domain||HIN-200/IF120x||Nucleic acid-binding, OB-fold
ENSRNOG00000003650	Nt5c	5'(3')-deoxyribonucleotidase||HAD-like domain
ENSRNOG00000003716	Batf3	Basic-leucine zipper domain||Fos transforming protein||Transcription factor, Skn-1-like, DNA-binding domain
ENSRNOG00000003748	RGD1565785	-
ENSRNOG00000003759	Galc	Concanavalin A-like lectin/glucanases superfamily||Glycoside hydrolase, family 59||Glycoside hydrolase, superfamily
ENSRNOG00000003802	Pttg1	Securin sister-chromatid separation inhibitor
ENSRNOG00000003806	Gpr65	7TM GPCR, olfactory receptor/chemoreceptor Srsx||G protein-coupled receptor, rhodopsin-like||GPCR, rhodopsin-like, 7TM||Platelet-activating factor receptor||Psychosine receptor
ENSRNOG00000003897	Col1a1	Collagen triple helix repeat||Fibrillar collagen, C-terminal||Fibrinogen, alpha/beta/gamma chain, C-terminal globular domain||von Willebrand factor, type C
ENSRNOG00000003954	Il2rg	Fibronectin, type III||Interleukin-6 receptor alpha, binding
ENSRNOG00000004111	Soat1	Membrane bound O-acyl transferase, MBOAT
ENSRNOG00000004217	Stk10	Polo kinase kinase||Protein kinase domain||Protein kinase-like domain||Serine-threonine/tyrosine-protein kinase catalytic domain||Serine/threonine/dual specificity protein kinase, catalytic domain||Tyrosine-protein kinase, catalytic domain
ENSRNOG00000004367	Elk3	Ets domain
ENSRNOG00000004409	Sash3	SAM/SH3 domain-containing||SH3 domain||Sterile alpha motif domain||Sterile alpha motif, type 1||Sterile alpha motif, type 2||Sterile alpha motif/pointed domain||Variant SH3 domain
ENSRNOG00000004444	Ikzf1	Zinc finger, C2H2||Zinc finger, C2H2-like
ENSRNOG00000004517	Igf1	Insulin family||Insulin-like||Insulin-like growth factor||Insulin-like growth factor I
ENSRNOG00000004725	Cela1	Peptidase S1||Peptidase S1A, chymotrypsin-type||Trypsin-like cysteine/serine peptidase domain
ENSRNOG00000004737	Cd48	Immunoglobulin||Immunoglobulin V-set domain||Immunoglobulin subtype||Immunoglobulin-like domain
ENSRNOG00000004921	Nusap1	-
ENSRNOG00000005115	Asf1b	Histone chaperone, ASF1-like
ENSRNOG00000005177	RGD1304982	Alcohol dehydrogenase GroES-like||Alcohol dehydrogenase, C-terminal||GroES (chaperonin 10)-like||Polyketide synthase, enoylreductase
ENSRNOG00000005214	Plek	DEP domain||Pleckstrin homology domain
ENSRNOG00000005275	Shmt1	Pyridoxal phosphate-dependent transferase||Serine hydroxymethyltransferase
ENSRNOG00000005302	Slc2a9	General substrate transporter||Major facilitator superfamily||Major facilitator superfamily domain||Major facilitator superfamily domain, general substrate transporter||Sugar/inositol transporter
ENSRNOG00000005352	Elf4	Ets domain||Transcription factor Elf, N-terminal
ENSRNOG00000005565	Traf3ip3	-
ENSRNOG00000005575	Abi3	Abl-interactor, homeo-domain homologous domain||SH3 domain||Variant SH3 domain
ENSRNOG00000005679	Fap	Peptidase S9B, dipeptidylpeptidase IV N-terminal
ENSRNOG00000005772	Ptplad2	Protein-tyrosine phosphatase-like, PTPLA
ENSRNOG00000005780	LOC102554393	CUB domain||Carbohydrate-binding domain||Peptidase M12B, ADAM-TS||Peptidase M12B, ADAM/reprolysin||Thrombospondin, type 1 repeat
ENSRNOG00000005807	Ptpn7	Protein-tyrosine phosphatase, KIM-containing||Protein-tyrosine phosphatase, catalytic||Protein-tyrosine phosphatase, receptor/non-receptor type||Protein-tyrosine phosphatase-like||Protein-tyrosine/Dual specificity phosphatase
ENSRNOG00000005809	Arhgdib	Immunoglobulin E-set||RHO protein GDP dissociation inhibitor
ENSRNOG00000005810	Nlrc4	CARD domain||Death-like domain||NACHT nucleoside triphosphatase||P-loop containing nucleoside triphosphate hydrolase
ENSRNOG00000005826
ENSRNOG00000005935	A3galt2	Glycosyl transferase, family 6||Nucleotide-diphospho-sugar transferases
ENSRNOG00000005979	Fam3c	-
ENSRNOG00000006079	Psd4	Pleckstrin homology domain||Pleckstrin homology domain, spectrin-type||Sec7 domain
ENSRNOG00000006116	Hk2	Hexokinase||Hexokinase, C-terminal||Hexokinase, N-terminal
ENSRNOG00000006167	Rasal3	C2 domain||Ras GTPase-activating protein||Rho GTPase activation protein
ENSRNOG00000006583	Hpgds	Glutathione S-transferase, C-terminal||Glutathione S-transferase, C-terminal-like||Glutathione S-transferase, N-terminal||Thioredoxin-like fold
ENSRNOG00000006731	Spc25	Chromosome segregation protein Spc25
ENSRNOG00000006767	Cst7	Proteinase inhibitor I25, cystatin
ENSRNOG00000006773	Dhrs9	Glucose/ribitol dehydrogenase||Short-chain dehydrogenase/reductase SDR
ENSRNOG00000006921	Rbl1	Cyclin-like||Retinoblastoma-associated protein, A-box||Retinoblastoma-associated protein, B-box||Retinoblastoma-associated protein, N-terminal
ENSRNOG00000006963	Ctse	Aspartic peptidase||Aspartic peptidase domain||Aspartic peptidase, N-terminal
ENSRNOG00000007113	Myo1g	Myosin head, motor domain||Myosin tail 2||P-loop containing nucleoside triphosphate hydrolase
ENSRNOG00000007133	Plxnb2	IPT domain||Immunoglobulin E-set||Plexin||Plexin, cytoplasmic RasGAP domain||Plexin-like fold||Rho GTPase activation protein||Sema domain
ENSRNOG00000007302	Fbn1	EGF-like calcium-binding domain||Epidermal growth factor-like domain||Fibrillin/Microneme protein4||Insulin-like growth factor binding protein, N-terminal||TB domain
ENSRNOG00000007379	Iah1	Lipase, GDSL
ENSRNOG00000007412	Dok1	Insulin receptor substrate-1, PTB||Pleckstrin homology domain
ENSRNOG00000007415	Ptgs1	Epidermal growth factor-like domain||Haem peroxidase||Haem peroxidase, animal
ENSRNOG00000007437	Irf5	Interferon regulatory factor DNA-binding domain||Interferon regulatory factor-3||SMAD/FHA domain
ENSRNOG00000007529	Bmf	-
ENSRNOG00000007533	Rab27a	Elongation factor, GTP-binding domain||Mitochondrial Rho-like||P-loop containing nucleoside triphosphate hydrolase||Ran GTPase||Small GTP-binding protein domain||Small GTPase superfamily||Small GTPase superfamily, ARF/SAR type||Small GTPase superfamily, Rab type||Small GTPase superfamily, Ras type||Small GTPase superfamily, Rho type
ENSRNOG00000007541	Fhl3	Zinc finger, LIM-type
ENSRNOG00000007545	Angptl4	Fibrinogen, alpha/beta/gamma chain, C-terminal globular domain
ENSRNOG00000007743	Mgst1	Membrane-associated, eicosanoid/glutathione metabolism (MAPEG) protein
ENSRNOG00000007866	Clec2d2	C-type lectin||C-type lectin fold||Herpesvirus UL45-like||Type-2 ice-structuring protein
ENSRNOG00000007906	Bub1b	Mad3/BUB1 homology region 1||Protein kinase domain||Protein kinase-like domain
ENSRNOG00000007944	Edem1	Glycoside hydrolase, family 47
ENSRNOG00000007964	Tp53inp1	-
ENSRNOG00000007966	B4galt1	Beta-1,4-galactosyltransferase||Galactosyltransferase, C-terminal||Nucleotide-diphospho-sugar transferases
ENSRNOG00000007970	Plxnc1	IPT domain||Immunoglobulin E-set||Plexin||Plexin, cytoplasmic RasGAP domain||Plexin-like fold||Rho GTPase activation protein||Sema domain
ENSRNOG00000008040	Fam64a	Protein of unknown function DUF1466
ENSRNOG00000008048	Plscr1	Scramblase||Tubby C-terminal-like domain
ENSRNOG00000008165	Tpx2	Aurora-A binding||TPX2 central domain||TPX2, C-terminal domain
ENSRNOG00000008180	Lyn	Protein kinase domain||Protein kinase-like domain||SH2 domain||SH3 domain||Serine-threonine/tyrosine-protein kinase catalytic domain||Serine/threonine/dual specificity protein kinase, catalytic domain||Tyrosine-protein kinase, catalytic domain||Variant SH3 domain
ENSRNOG00000008246	Emilin1	Collagen triple helix repeat||Complement C1q protein||EMI domain||Tumour necrosis factor-like domain||t-SNARE
ENSRNOG00000008301	Tagln2	Calponin homology domain||Calponin repeat||Smooth muscle protein/calponin
ENSRNOG00000008310	Mpo	Haem peroxidase||Haem peroxidase, animal
ENSRNOG00000008375	Olr1	C-type lectin||C-type lectin fold||Herpesvirus UL45-like
ENSRNOG00000008450	LOC100359539	Ferritin-like superfamily||Ribonucleotide reductase small subunit
ENSRNOG00000008555	Rps20	Ribosomal protein S10||Ribosomal protein S10 domain||Ribosomal protein S10, eukaryotic/archaeal
ENSRNOG00000008588	Batf	Basic-leucine zipper domain||Fos transforming protein||Transcription factor, Skn-1-like, DNA-binding domain
ENSRNOG00000008639	Pabpc1	Polyadenylate binding protein, human types 1, 2, 3, 4||Polyadenylate-binding protein/Hyperplastic disc protein||RNA recognition motif domain||RNA recognition motif domain, eukaryote
ENSRNOG00000008676	Emp1	Epithelial membrane protein EMP-1||PMP-22/EMP/MP20||PMP-22/EMP/MP20/Claudin superfamily
ENSRNOG00000008680	Loxl1	Lysyl oxidase
ENSRNOG00000008736	Slamf8	Immunoglobulin-like domain
ENSRNOG00000008759	Csf3r	Fibronectin, type III||Immunoglobulin C2-set-like, ligand-binding
ENSRNOG00000008904	Fli1	Ets domain||Pointed domain||Sterile alpha motif/pointed domain
ENSRNOG00000008956	Cdkn2c	Ankyrin repeat||Ankyrin repeat-containing domain
ENSRNOG00000009019	Slc6a6	Sodium:neurotransmitter symporter||Sodium:neurotransmitter symporter, taurine
ENSRNOG00000009157	Fut4	Glycosyl transferase, family 10
ENSRNOG00000009260	Cnr2	Cannabinoid receptor family||Cannabinoid receptor type 2||G protein-coupled receptor, rhodopsin-like||GPCR, rhodopsin-like, 7TM
ENSRNOG00000009325	Fuca1	Alpha-L-fucosidase, metazoa-type||Glycoside hydrolase, family 29||Glycoside hydrolase, superfamily
ENSRNOG00000009334	Knstrn	-
ENSRNOG00000009347	Arhgap25	Pleckstrin homology domain||Rho GTPase activation protein||Rho GTPase-activating protein domain
ENSRNOG00000009401	Lmo2	Zinc finger, LIM-type
ENSRNOG00000009433	Ccdc109b	Coiled-coil domain containing protein 109, C-terminal
ENSRNOG00000009471	Epsti1	-
ENSRNOG00000009694	Bmp4	Cystine-knot cytokine||Transforming growth factor-beta, C-terminal||Transforming growth factor-beta, N-terminal
ENSRNOG00000009751	Gpx7	Glutathione peroxidase||Glutathione peroxidase Gpx7, putative||Thioredoxin-like fold
ENSRNOG00000009785	Cdkn3	CDKN3 domain||Cyclin-dependent kinase inhibitor 3||Dual specificity phosphatase, catalytic domain||Protein-tyrosine phosphatase, catalytic||Protein-tyrosine phosphatase, receptor/non-receptor type||Protein-tyrosine phosphatase-like||Protein-tyrosine/Dual specificity phosphatase
ENSRNOG00000009848	Il18	Cytokine, IL-1-like||Interleukin-1 family||Interleukin-18
ENSRNOG00000009892	Adamts15	ADAM, cysteine-rich||ADAM-TS Spacer 1||Peptidase M12B, ADAM-TS||Peptidase M12B, ADAM-TS8||Peptidase M12B, ADAM/reprolysin||Peptidase M12B, propeptide||Thrombospondin, type 1 repeat
ENSRNOG00000009982	Pnp	Nucleoside phosphorylase domain||Purine nucleoside phosphorylase||Purine nucleoside phosphorylase I, inosine/guanosine-specific
ENSRNOG00000010034	Asah1	Acid ceramidase-like||Choloylglycine hydrolase/NAAA C-terminal||Nucleophile aminohydrolases, N-terminal
ENSRNOG00000010045	Clec4a	C-type lectin||C-type lectin fold
ENSRNOG00000010131	Rin2	Ras-association||SH2 domain||Ubiquitin-related domain||Vacuolar sorting protein 9||Vacuolar sorting protein 9, subgroup
ENSRNOG00000010165	Tnfaip2	Exocyst complex component Sec6
ENSRNOG00000010183	Fam198b	-
ENSRNOG00000010196	Glb1	Galactose-binding domain-like||Glycoside hydrolase, family 35||Glycoside hydrolase, family 42, N-terminal||Glycoside hydrolase, superfamily
ENSRNOG00000010252	Hexa	Beta-hexosaminidase||Beta-hexosaminidase, bacteial type, N-terminal||Chitobiase/beta-hexosaminidase domain 2-like||Glycoside hydrolase family 20, catalytic core||Glycoside hydrolase, superfamily
ENSRNOG00000010265	Ada	Adenosine/AMP deaminase domain||Adenosine/adenine deaminase
ENSRNOG00000010266	Cd180	Cysteine-rich flanking region, C-terminal||Leucine-rich repeat, typical subtype
ENSRNOG00000010275	Slc17a9	Major facilitator superfamily||Major facilitator superfamily domain||Major facilitator superfamily domain, general substrate transporter
ENSRNOG00000010326	Col20a1	Collagen triple helix repeat||Concanavalin A-like lectin/glucanases superfamily||Fibronectin, type III||Laminin G domain||von Willebrand factor, type A
ENSRNOG00000010362	Anxa2	Annexin||Annexin repeat||Annexin, type II||Annexin, type V
ENSRNOG00000010497	RGD1305807	-
ENSRNOG00000010575	Dapp1	PI3 kinase, P85 regulatory subunit||Pleckstrin homology domain||SH2 domain
ENSRNOG00000010630	Prcp	Alpha/Beta hydrolase fold||Alpha/beta hydrolase fold-1||Peptidase S28||Peptidase S37, tripeptidyl aminopeptidase
ENSRNOG00000010747	Dap	-
ENSRNOG00000010843	Nhlrc3	NHL repeat||NHL repeat, subgroup
ENSRNOG00000010888	Ankrd33b	Ankyrin repeat||Ankyrin repeat-containing domain
ENSRNOG00000010897	Nek6	Protein kinase domain||Protein kinase-like domain||Serine-threonine/tyrosine-protein kinase catalytic domain||Serine/threonine/dual specificity protein kinase, catalytic domain||Tyrosine-protein kinase, catalytic domain
ENSRNOG00000010941	Tifa	Forkhead-associated (FHA) domain||SMAD/FHA domain
ENSRNOG00000010947	Mmp14	Hemopexin-like domain||Hemopexin-like repeats||Peptidase M10, metallopeptidase||Peptidase M10A||Peptidase M10A, matrix metallopeptidase, C-terminal||Peptidase M10A, stromelysin-type||Peptidase, metallopeptidase||Peptidoglycan binding-like
ENSRNOG00000010951	Cmtm6	Marvel domain
ENSRNOG00000010986	Cmtm7	Marvel domain
ENSRNOG00000011032	Lhfpl2	Lipoma HMGIC fusion partner-like protein
ENSRNOG00000011071	Nt5e	5'-Nucleotidase, C-terminal||5'-Nucleotidase/apyrase||Calcineurin-like phosphoesterase domain, apaH type||Metallo-dependent phosphatase-like
ENSRNOG00000011153	Il17ra	SEFIR
ENSRNOG00000011292	Col1a2	Collagen triple helix repeat||Fibrillar collagen, C-terminal||Fibrinogen, alpha/beta/gamma chain, C-terminal globular domain
ENSRNOG00000011459	Rhbdf2	Peptidase S54, rhomboid domain
ENSRNOG00000011490	LOC100361444	-
ENSRNOG00000011648	Aqp1	Aquaporin 1||Aquaporin-like||Major intrinsic protein
ENSRNOG00000011683	Fes	FCH domain||Protein kinase domain||Protein kinase-like domain||SH2 domain||Serine-threonine/tyrosine-protein kinase catalytic domain||Serine/threonine/dual specificity protein kinase, catalytic domain||Tyrosine-protein kinase, Fes/Fps type||Tyrosine-protein kinase, catalytic domain
ENSRNOG00000011781	Oplah	Hydantoinase B/oxoprolinase||Hydantoinase/oxoprolinase||Hydantoinaseoxoprolinase, N-terminal
ENSRNOG00000011815	Sgk1	AGC-kinase, C-terminal||Phox homologous domain||Protein kinase domain||Protein kinase, C-terminal||Protein kinase-like domain||Serine-threonine/tyrosine-protein kinase catalytic domain||Serine/threonine/dual specificity protein kinase, catalytic domain||Tyrosine-protein kinase, catalytic domain
ENSRNOG00000011820	Acpp	Histidine phosphatase superfamily||Histidine phosphatase superfamily, clade-2
ENSRNOG00000011824	Trh	Thyrotropin-releasing hormone
ENSRNOG00000011864	Gm2a	MD-2-related lipid-recognition domain
ENSRNOG00000011947	Tifab	Forkhead-associated (FHA) domain||SMAD/FHA domain
ENSRNOG00000011984	Cxcl14	Chemokine interleukin-8-like domain
ENSRNOG00000012002	Iqgap1	Calponin homology domain||IQ motif, EF-hand binding site||P-loop containing nucleoside triphosphate hydrolase||Ras GTPase-activating protein||RasGAP protein, C-terminal||Rho GTPase activation protein
ENSRNOG00000012008	S100a3	S100/CaBP-9k-type, calcium binding, subdomain
ENSRNOG00000012074	Ifngr1	Fibronectin, type III||Interferon alpha/beta receptor, beta chain||Interferon gamma receptor alpha subunit||Interferon gamma receptor, poxvirus/mammal
ENSRNOG00000012094	Ltbp2	EGF-like calcium-binding domain||Epidermal growth factor-like domain||Insulin-like growth factor binding protein, N-terminal||TB domain
ENSRNOG00000012228	Skap2	Pleckstrin homology domain||SH3 domain||Variant SH3 domain
ENSRNOG00000012428	Maf	Basic leucine zipper domain, Maf-type||Basic-leucine zipper domain||Maf transcription factor, N-terminal||Transcription factor, Skn-1-like, DNA-binding domain
ENSRNOG00000012516	C7	Factor I / membrane attack complex||Low-density lipoprotein (LDL) receptor class A repeat||Membrane attack complex component/perforin (MACPF) domain||Membrane attack complex component/perforin/complement C9||Sushi/SCR/CCP||Thrombospondin, type 1 repeat
ENSRNOG00000012557	Lgals5	Concanavalin A-like lectin/glucanases superfamily||Galectin, carbohydrate recognition domain
ENSRNOG00000012582	Eif4ebp1	Eukaryotic translation initiation factor 4E binding
ENSRNOG00000012640	Dpp7	Alpha/Beta hydrolase fold||Alpha/beta hydrolase fold-1||Peptidase S28||Peptidase S37, tripeptidyl aminopeptidase
ENSRNOG00000012659	Vamp5	Synaptobrevin||Synaptobrevin/Vesicle-associated membrane protein
ENSRNOG00000012678	Ccnb2	Cyclin A/B/D/E/F||Cyclin, C-terminal domain||Cyclin, N-terminal||Cyclin-like
ENSRNOG00000012698	Chsy1	Chondroitin N-acetylgalactosaminyltransferase||Fringe-like||Nucleotide-diphospho-sugar transferases
ENSRNOG00000012756	Slc25a43	Mitochondrial carrier domain||Mitochondrial carrier protein||Mitochondrial substrate/solute carrier
ENSRNOG00000012843	Aspg	Ankyrin repeat||Ankyrin repeat-containing domain||Asparaginase/glutaminase||L-asparaginase, type I
ENSRNOG00000013057	Prc1	Microtubule-associated protein, MAP65/Ase1/PRC1
ENSRNOG00000013167	Hmgb2	High mobility group box domain
ENSRNOG00000013170	LOC100360218	Fibronectin, type III||Interleukin-6 receptor alpha, binding
ENSRNOG00000013215	Dctd	CMP/dCMP deaminase, zinc-binding||Cytidine deaminase-like||Deoxycytidylate deaminase
ENSRNOG00000013229	Mthfs	5-formyltetrahydrofolate cyclo-ligase
ENSRNOG00000013231	Ptafr	G protein-coupled receptor, rhodopsin-like||GPCR, rhodopsin-like, 7TM||Platelet-activating factor receptor
ENSRNOG00000013265	Tgfbr2	Protein kinase domain||Protein kinase-like domain||Ser/Thr protein kinase, TGFB receptor||Serine-threonine/tyrosine-protein kinase catalytic domain||Serine/threonine/dual specificity protein kinase, catalytic domain||Transforming growth factor beta receptor 2 ectodomain||Transforming growth factor-beta receptor, type II||Tyrosine-protein kinase, catalytic domain
ENSRNOG00000013296	Mgst2	5-lipoxygenase-activating protein||Membrane-associated, eicosanoid/glutathione metabolism (MAPEG) protein
ENSRNOG00000013309	Pik3ap1	Ankyrin repeat-containing domain
ENSRNOG00000013415	Ptpn18	Protein-tyrosine phosphatase, catalytic||Protein-tyrosine phosphatase, receptor/non-receptor type||Protein-tyrosine phosphatase-like||Protein-tyrosine/Dual specificity phosphatase
ENSRNOG00000013634	Myd88	Death domain||Death-like domain||Myeloid differentiation primary response protein MyD88||Toll/interleukin-1 receptor homology (TIR) domain
ENSRNOG00000013641	Myo7a	Band 4.1 domain||FERM central domain||FERM domain||FERM, N-terminal||IQ motif, EF-hand binding site||MyTH4 domain||Myosin head, motor domain||P-loop containing nucleoside triphosphate hydrolase||SH3 domain||Ubiquitin-related domain
ENSRNOG00000013676	Plcg2	C2 domain||PLC-like phosphodiesterase, TIM beta/alpha-barrel domain||Phosphatidylinositol-4, 5-bisphosphate phosphodiesterase gamma||Phosphoinositide phospholipase C family||Phospholipase C, phosphatidylinositol-specific , X domain||Phospholipase C, phosphatidylinositol-specific, Y domain||Phospholipase C, phosphoinositol-specific, EF-hand-like||Pleckstrin homology domain||SH2 domain||SH3 domain
ENSRNOG00000013727	Ndc80	t-SNARE
ENSRNOG00000013745	Ctrc	Peptidase S1||Peptidase S1A, chymotrypsin-type||Trypsin-like cysteine/serine peptidase domain
ENSRNOG00000013747	Sh3bp2	Pleckstrin homology domain||SH2 domain
ENSRNOG00000013913	Piezo1	Piezo family
ENSRNOG00000014064	Ctsh	Peptidase C1A, papain C-terminal||Proteinase inhibitor I29, cathepsin propeptide
ENSRNOG00000014090	Retsat	Amine oxidase||FAD binding domain||FAD dependent oxidoreductase
ENSRNOG00000014130	LOC100362620	Cyclin-dependent kinase, regulatory subunit
ENSRNOG00000014179	Rps2	Ribosomal protein S5 domain 2-type fold||Ribosomal protein S5, C-terminal||Ribosomal protein S5, N-terminal||Ribosomal protein S5, eukaryotic/archaeal
ENSRNOG00000014202	Snx20	Phox homologous domain
ENSRNOG00000014227	Mrgprx3	7TM GPCR, serpentine receptor class x (Srx)||G protein-coupled receptor, rhodopsin-like||GPCR, rhodopsin-like, 7TM
ENSRNOG00000014288	Fn1	Fibronectin, type I||Fibronectin, type III
ENSRNOG00000014336	Mcm5	DNA replication licensing factor Mcm||Magnesium chelatase, ChlI subunit||Mini-chromosome maintenance, DNA-dependent ATPase||P-loop containing nucleoside triphosphate hydrolase
ENSRNOG00000014398	Scara5	Collagen triple helix repeat||SRCR domain||SRCR-like domain
ENSRNOG00000014426	Lox	Lysyl oxidase
ENSRNOG00000014464	Tnfsf13b	Tumour necrosis factor domain||Tumour necrosis factor-like domain
ENSRNOG00000014783	Athl1	Glycoside hydrolase, family 65, central catalytic||Six-hairpin glycosidase-like
ENSRNOG00000014835	Il1rl1	Immunoglobulin subtype||Immunoglobulin subtype 2||Immunoglobulin-like domain||Interleukin-1 receptor type I/II||Toll/interleukin-1 receptor homology (TIR) domain
ENSRNOG00000014964	Hp	Haptoglobin||Peptidase S1||Peptidase S1A, chymotrypsin-type||Sushi/SCR/CCP||Trypsin-like cysteine/serine peptidase domain
ENSRNOG00000015131	Ube2c	Ubiquitin-conjugating enzyme, E2||Ubiquitin-conjugating enzyme/RWD-like
ENSRNOG00000015149	Nrg4	Epidermal growth factor-like domain
ENSRNOG00000015278	Myl12a	EF-hand domain
ENSRNOG00000015297	RGD1561662	-
ENSRNOG00000015308	Pbk	Protein kinase domain||Protein kinase-like domain||Serine-threonine/tyrosine-protein kinase catalytic domain||Serine/threonine/dual specificity protein kinase, catalytic domain||Tyrosine-protein kinase, catalytic domain
ENSRNOG00000015386	LOC100912849	-
ENSRNOG00000015403	Cd52	-
ENSRNOG00000015423	Ccna2	Cyclin A/B/D/E/F||Cyclin, C-terminal domain||Cyclin, N-terminal||Cyclin-like
ENSRNOG00000015529	Cdca3	-
ENSRNOG00000015773	Il21r	Fibronectin, type III
ENSRNOG00000015837	Dnajc22	DnaJ domain||TM2 domain
ENSRNOG00000015857	Ctsa	Alpha/Beta hydrolase fold||Peptidase S10, serine carboxypeptidase
ENSRNOG00000015867	Chst9	Sulfotransferase
ENSRNOG00000015894	Dock8	Armadillo-type fold||Dedicator of cytokinesis C-terminal||Dedicator of cytokinesis C/D, N-terminal
ENSRNOG00000015945	Cd3g	Immunoglobulin subtype 2||Phosphorylated immunoreceptor signalling ITAM
ENSRNOG00000016257	Cotl1	Actin-depolymerising factor homology domain
ENSRNOG00000016294	Cd4	CD4, extracellular||Immunoglobulin||Immunoglobulin C2-set||Immunoglobulin V-set domain||Immunoglobulin V-set, subgroup||Immunoglobulin subtype||Immunoglobulin-like domain||T cell CD4 receptor C-terminal region||T-cell surface antigen CD4
ENSRNOG00000016308	Il10ra	Fibronectin, type III||Interferon alpha/beta receptor, beta chain
ENSRNOG00000016334	Ptbp3	HnRNP-L/PTB/hephaestus splicing factor||RNA recognition motif domain
ENSRNOG00000016346	Prkcd	AGC-kinase, C-terminal||C2 domain||Diacylglycerol/phorbol-ester binding||Protein kinase C, delta/epsilon/eta/theta types||Protein kinase C-like, phorbol ester/diacylglycerol-binding domain||Protein kinase domain||Protein kinase, C-terminal||Protein kinase-like domain||Serine-threonine/tyrosine-protein kinase catalytic domain||Serine/threonine/dual specificity protein kinase, catalytic domain||Tyr…
ENSRNOG00000016351	Frrs1	Cytochrome b561/ferric reductase transmembrane||DOMON domain||Reeler domain
ENSRNOG00000016413	Pstpip1	FCH domain||Prismane-like||SH3 domain||Spectrin alpha chain, SH3 domain||Variant SH3 domain
ENSRNOG00000016451	Cd1d1	Immunoglobulin C1-set||Immunoglobulin-like domain||MHC class I alpha chain, alpha1 alpha2 domains||MHC classes I/II-like antigen recognition protein
ENSRNOG00000016488	Pltp	Bactericidal permeability-increasing protein, alpha/beta domain||Lipid-binding serum glycoprotein, C-terminal||Lipid-binding serum glycoprotein, N-terminal
ENSRNOG00000016525	Susd3	Sushi/SCR/CCP
ENSRNOG00000016551	Bcl2l11	Apoptosis, Bim N-terminal||Bcl-2-like protein 11||Bcl-x interacting, BH3 domain
ENSRNOG00000016561	Ns5atp9	-
ENSRNOG00000016575	Tnfrsf1b	TNFR/NGFR cysteine-rich region||Tumour necrosis factor receptor 1B
ENSRNOG00000016587	Ninj1	Ninjurin
ENSRNOG00000016595	Hhex	Homeobox domain||Homeodomain, metazoa||Homeodomain-like
ENSRNOG00000016687	Ssc5d	SRCR domain||SRCR-like domain
ENSRNOG00000016695	Mmp2	Fibronectin, type II, collagen-binding||Hemopexin-like domain||Hemopexin-like repeats||Kringle-like fold||Peptidase M10, metallopeptidase||Peptidase M10A||Peptidase, metallopeptidase||Peptidoglycan binding-like
ENSRNOG00000016733	Rab13	Elongation factor, GTP-binding domain||Gtr1/RagA G protein||Mitochondrial Rho-like||P-loop containing nucleoside triphosphate hydrolase||Ran GTPase||Signal recognition particle receptor, beta subunit||Small GTP-binding protein domain||Small GTPase superfamily||Small GTPase superfamily, ARF type||Small GTPase superfamily, ARF/SAR type||Small GTPase superfamily, Rab type||Small GTPase superfamily, …
ENSRNOG00000016753	Slc14a1	Urea transporter
ENSRNOG00000016758	Loxl2	Lysyl oxidase||SRCR domain||SRCR-like domain
ENSRNOG00000016826	Pla2g2d	Phospholipase A2||Phospholipase A2 domain
ENSRNOG00000016846	Pik3cd	Armadillo-type fold||C2 domain||Phosphatidylinositol 3-/4-kinase, catalytic domain||Phosphatidylinositol 3-kinase Ras-binding (PI3K RBD) domain||Phosphatidylinositol 3-kinase adaptor-binding (PI3K ABD) domain||Phosphatidylinositol 3-kinase, C2 domain||Phosphoinositide 3-kinase, accessory (PIK) domain||Protein kinase-like domain||Ubiquitin-related domain
ENSRNOG00000016866	Fhl2	Zinc finger, LIM-type
ENSRNOG00000017020	Inpp5d	Endonuclease/exonuclease/phosphatase||Inositol polyphosphate-related phosphatase||SH2 domain
ENSRNOG00000017220	Tcirg1	V-type ATPase, V0 complex, 116kDa subunit family
ENSRNOG00000017259	Tacc3	Transforming acidic coiled-coil
ENSRNOG00000017277	Igsf6	Immunoglobulin V-set domain||Immunoglobulin V-set, subgroup||Immunoglobulin-like domain
ENSRNOG00000017440	Bgn	Leucine-rich repeat||Leucine-rich repeat, typical subtype||Leucine-rich repeat-containing N-terminal||Small leucine-rich proteoglycan, class I, decorin/asporin/byglycan
ENSRNOG00000017512	Aldh3b1	Aldehyde dehydrogenase NAD(P)-dependent||Aldehyde dehydrogenase domain||Aldehyde/histidinol dehydrogenase
ENSRNOG00000017539	Mmp9	Fibronectin, type II, collagen-binding||Hemopexin-like domain||Hemopexin-like repeats||Kringle-like fold||PT repeat||Peptidase M10, metallopeptidase||Peptidase M10A||Peptidase, metallopeptidase||Peptidoglycan binding-like
ENSRNOG00000017579	Mylip	Band 4.1 domain||Band 4.1 family||Ezrin/radixin/moesin like||FERM central domain||FERM domain||FERM, N-terminal||Ubiquitin-related domain||Zinc finger, RING-type
ENSRNOG00000017680	Dennd2d	DENN domain||dDENN domain||uDENN domain
ENSRNOG00000017744	Dram2	Frag1/DRAM/Sfk1
ENSRNOG00000017803	Apbb1ip	Pleckstrin homology domain||Ras-association||Ubiquitin-related domain
ENSRNOG00000017976	Slco2b1	Major facilitator superfamily||Major facilitator superfamily domain, general substrate transporter||Organic anion transporter polypeptide OATP
ENSRNOG00000017987	Ucma	-
ENSRNOG00000018058	Runx3	Acute myeloid leukemia 1 protein (AML1)/Runt||Runt domain||Runt-related transcription factor RUNX||Runx, C-terminal domain||p53-like transcription factor, DNA-binding
ENSRNOG00000018207	Dynlt1	Tctex-1
ENSRNOG00000018267	B3gnt7	Fringe-like||Glycosyl transferase, family 31
ENSRNOG00000018282	Gda	Amidohydrolase 1||Guanine deaminase
ENSRNOG00000018384	Adam12	ADAM, cysteine-rich||Blood coagulation inhibitor, Disintegrin||Epidermal growth factor-like domain||Peptidase M12B, ADAM/reprolysin||Peptidase M12B, propeptide
ENSRNOG00000018400	Golm1	-
ENSRNOG00000018488	Cd40	Fas receptor||TNFR/NGFR cysteine-rich region||Tumour necrosis factor receptor 5
ENSRNOG00000018509	Cx3cr1	7TM GPCR, olfactory receptor/chemoreceptor Srsx||CX3C chemokine receptor 1||Chemokine receptor family||G protein-coupled receptor, rhodopsin-like||GPCR, rhodopsin-like, 7TM
ENSRNOG00000018635	Ccnb1	Cyclin A/B/D/E/F||Cyclin, C-terminal domain||Cyclin, N-terminal||Cyclin-like
ENSRNOG00000018715	Clec10a	C-type lectin||C-type lectin fold||Hepatic lectin, N-terminal||Prefoldin||Type-2 ice-structuring protein
ENSRNOG00000018735	Cd74	MHC class II-associated invariant chain||MHC class II-associated invariant chain, trimerisation||MHC class II-associated invariant chain/CLIP, MHC II-interacting||Thyroglobulin type-1
ENSRNOG00000018815	Plk1	POLO box duplicated domain||Protein kinase domain||Protein kinase-like domain||Serine-threonine/tyrosine-protein kinase catalytic domain||Serine/threonine/dual specificity protein kinase, catalytic domain||Tyrosine-protein kinase, catalytic domain
ENSRNOG00000018915	Tagap	Rho GTPase activation protein||Rho GTPase-activating protein domain
ENSRNOG00000019077	Lipa	Alpha/Beta hydrolase fold||Alpha/beta hydrolase fold-1||Partial AB-hydrolase lipase domain
ENSRNOG00000019100	Kif2c	Kinesin, motor domain||P-loop containing nucleoside triphosphate hydrolase
ENSRNOG00000019136	Scamp2	SCAMP
ENSRNOG00000019147	Stom	Band 7 protein||Stomatin family
ENSRNOG00000019179	Ggta1	Glycosyl transferase, family 6||Nucleotide-diphospho-sugar transferases
ENSRNOG00000019211	Olfml3	Olfactomedin-like
ENSRNOG00000019270	P2ry6	G protein-coupled receptor, rhodopsin-like||GPCR, rhodopsin-like, 7TM||P2Y3 purinoceptor||P2Y6 purinoceptor||Protease-activated receptor
ENSRNOG00000019281	RGD1303130	-
ENSRNOG00000019357	Tax1bp3	PDZ domain
ENSRNOG00000019430	Coro1a	Domain of unknown function DUF1899||Domain of unknown function DUF1900||WD40 repeat||WD40-repeat-containing domain
ENSRNOG00000019466	Agpat2	1-acyl-sn-glycerol-3-phosphate acyltransferase||Phospholipid/glycerol acyltransferase
ENSRNOG00000019536	Smim3	-
ENSRNOG00000019620	Pmf1	Nnf1
ENSRNOG00000019675	Pycard	CARD domain||DAPIN domain||Death-like domain
ENSRNOG00000019728	Itgam	FG-GAP repeat||Integrin alpha beta-propellor||Integrin alpha chain||Integrin alpha chain, C-terminal cytoplasmic region, conserved site||Integrin alpha-2||von Willebrand factor, type A
ENSRNOG00000019854	Napsa	Aspartic peptidase||Aspartic peptidase domain
ENSRNOG00000019859	Pla2g15	Alpha/Beta hydrolase fold||Lecithin:cholesterol/phospholipid:diacylglycerol acyltransferase
ENSRNOG00000020150	Il18bp	Immunoglobulin-like domain
ENSRNOG00000020182	Mvp	Major vault protein, N-terminal||Shoulder domain
ENSRNOG00000020325	Calhm2	-
ENSRNOG00000020349	Rab3il1	GDPGTP exchange factor Sec2p
ENSRNOG00000020381	Pou2f2	Homeobox domain||Homeodomain-like||Lambda repressor-like, DNA-binding domain||Octamer-binding transcription factor||POU domain||POU-specific
ENSRNOG00000020456	Nucb2	EF-hand domain
ENSRNOG00000020505	Map4k1	Citron-like||Protein kinase domain||Protein kinase-like domain||Serine-threonine/tyrosine-protein kinase catalytic domain||Serine/threonine/dual specificity protein kinase, catalytic domain||Tyrosine-protein kinase, catalytic domain
ENSRNOG00000020657	Shc1	PTB/PI domain||Phosphotyrosine interaction domain, Shc-like||SH2 domain
ENSRNOG00000020684	Vat1	Alcohol dehydrogenase GroES-like||Alcohol dehydrogenase, C-terminal||GroES (chaperonin 10)-like||Polyketide synthase, enoylreductase
ENSRNOG00000020716	Axl	Fibronectin, type III||Immunoglobulin||Immunoglobulin I-set||Immunoglobulin V-set domain||Immunoglobulin subtype||Immunoglobulin-like domain||Protein kinase domain||Protein kinase-like domain||Serine-threonine/tyrosine-protein kinase catalytic domain||Serine/threonine/dual specificity protein kinase, catalytic domain||Tyrosine-protein kinase, catalytic domain
ENSRNOG00000020811	Il6r	Fibronectin, type III||Immunoglobulin||Immunoglobulin subtype||Immunoglobulin subtype 2||Immunoglobulin-like domain||Interleukin-6 receptor alpha, binding
ENSRNOG00000020884	Cd6	SRCR domain||SRCR-like domain
ENSRNOG00000020936	Nradd	Death domain||Death-like domain
ENSRNOG00000021062	Fxyd5	Ion-transport regulator, FXYD motif
ENSRNOG00000021104	Emp3	Epithelial membrane protein EMP-3||PMP-22/EMP/MP20||PMP-22/EMP/MP20/Claudin superfamily
ENSRNOG00000021142	Pepd	Peptidase M24, structural domain
ENSRNOG00000021151	Ppp1r14b	PKC-activated phosphatase-1 inhibitor
ENSRNOG00000021242	Adam33	ADAM, cysteine-rich||Blood coagulation inhibitor, Disintegrin||Epidermal growth factor-like domain||Peptidase M12B, ADAM/reprolysin||Peptidase M12B, propeptide
ENSRNOG00000021401	Lpar5	G protein-coupled receptor, rhodopsin-like||GPCR, rhodopsin-like, 7TM
ENSRNOG00000021474	Siglec5	Immunoglobulin||Immunoglobulin I-set||Immunoglobulin V-set domain||Immunoglobulin subtype||Immunoglobulin subtype 2||Immunoglobulin-like domain
ENSRNOG00000021724	Ptprcap	Receptor tyrosine-protein phosphatase C-associated protein CD45-AP
ENSRNOG00000022094	Lacc1	Cytotoxic necrotizing factor-like, catalytic||Multi-copper polyphenol oxidoreductase, laccase
ENSRNOG00000022800	Sp140	Bromodomain||SAND domain||SAND domain-like||Sp100||Zinc finger, FYVE/PHD-type||Zinc finger, PHD-finger||Zinc finger, PHD-type
ENSRNOG00000022859	Trem1	Immunoglobulin V-set domain
ENSRNOG00000023214	Il20rb	Fibronectin, type III||Interferon alpha/beta receptor, beta chain
ENSRNOG00000023272	Rrm2	Ferritin-like superfamily||Ribonucleotide reductase small subunit
ENSRNOG00000023303	Dpep2	Renal dipeptidase family
ENSRNOG00000023317	Colgalt1	Glycosyl transferase, family 25||Nucleotide-diphospho-sugar transferases
ENSRNOG00000023910	Man2b1	Galactose mutarotase-like domain||Glycoside hydrolase family 38, N-terminal domain||Glycoside hydrolase, families 57/38, central domain||Glycoside hydrolase, family 38, central domain||Glycoside hydrolase/deacetylase, beta/alpha-barrel||Glycosyl hydrolase family 38, C-terminal
ENSRNOG00000023991	Rab20	Mitochondrial Rho-like||P-loop containing nucleoside triphosphate hydrolase||Small GTP-binding protein domain||Small GTPase superfamily||Small GTPase superfamily, ARF/SAR type||Small GTPase superfamily, Rab type||Small GTPase superfamily, Ras type||Small GTPase superfamily, Rho type
ENSRNOG00000024028	Sprr1a	Cornifin (SPRR1)
ENSRNOG00000024089	Fndc3b	Fibronectin, type III
ENSRNOG00000024650	Ckap2	-
ENSRNOG00000024728	Arhgap22	Pleckstrin homology domain||Rho GTPase activation protein||Rho GTPase-activating protein domain
ENSRNOG00000025274	Hexb	Beta-hexosaminidase||Beta-hexosaminidase, bacteial type, N-terminal||Chitobiase/beta-hexosaminidase domain 2-like||Glycoside hydrolase family 20, catalytic core||Glycoside hydrolase, superfamily
ENSRNOG00000025448	Limd2	Zinc finger, LIM-type
ENSRNOG00000025811	Cfp	Thrombospondin, type 1 repeat
ENSRNOG00000026302	Lrrn4cl	Fibronectin, type III
ENSRNOG00000026306	Clec5a	C-type lectin||C-type lectin fold
ENSRNOG00000026310	2016-03-01	Zinc finger, C3HC4 RING-type||Zinc finger, RING-CH-type||Zinc finger, RING-type
ENSRNOG00000026518	Tmem156	-
ENSRNOG00000026662	Plekhf2	FYVE zinc finger||Pleckstrin homology domain||Zinc finger, FYVE-related||Zinc finger, FYVE/PHD-type
ENSRNOG00000027037	Alox12	Lipase/lipooxygenase, PLAT/LH2||Lipoxygenase, C-terminal||Lipoxygenase, mammalian||PLAT/LH2 domain
ENSRNOG00000027833	Fnip2	-
ENSRNOG00000027859	Tmem26	Transmembrane protein 26
ENSRNOG00000027894	Iqgap3	Calponin homology domain||IQ motif, EF-hand binding site||P-loop containing nucleoside triphosphate hydrolase||Ras GTPase-activating protein||RasGAP protein, C-terminal||Rho GTPase activation protein||WW domain
ENSRNOG00000027990	Crip1	Zinc finger, LIM-type
ENSRNOG00000028041	Tnnt1	Troponin
ENSRNOG00000028083	Zmym6nb	Uncharacterised protein family YphA
ENSRNOG00000028137	Mki67	Forkhead-associated (FHA) domain||K167R||SMAD/FHA domain
ENSRNOG00000028415	Cdc20	WD40 repeat||WD40-repeat-containing domain
ENSRNOG00000028505	Rps18	Ribosomal protein S13||Ribosomal protein S13-like, H2TH
ENSRNOG00000028566	Pld4	Phospholipase D/Transphosphatidylase
ENSRNOG00000028801	Gsap	-
ENSRNOG00000028896	A2m	Alpha-2-macroglobulin||Alpha-2-macroglobulin, N-terminal||Alpha-2-macroglobulin, N-terminal 2||Alpha-2-macroglobulin, thiol-ester bond-forming||Alpha-macroglobulin complement component||Alpha-macroglobulin, receptor-binding||Terpenoid cyclases/protein prenyltransferase alpha-alpha toroid
ENSRNOG00000029207	Abcb4	AAA+ ATPase domain||ABC transporter type 1, transmembrane domain||ABC transporter, ATPase, putative||ABC transporter, transmembrane domain||ABC transporter-like||P-loop containing nucleoside triphosphate hydrolase
ENSRNOG00000029308	Lrmp	MRVI1
ENSRNOG00000029549	Eci3	ClpP/crotonase-like domain||Crotonase superfamily
ENSRNOG00000029662	Wdfy4	Armadillo-type fold||BEACH domain||Concanavalin A-like lectin/glucanases superfamily||WD40 repeat||WD40-repeat-containing domain
ENSRNOG00000029756	P2ry13	7TM GPCR, serpentine receptor class v (Srv)||G protein-coupled receptor, rhodopsin-like||GPCR, rhodopsin-like, 7TM||P2Y13 purinoceptor||P2Y14 purinoceptor
ENSRNOG00000029810	LOC100911766	Tetraspanin||Tetraspanin, EC2 domain||Tetraspanin/Peripherin
ENSRNOG00000029862	Spc24	Kinetochore-Ndc80 subunit Spc24
ENSRNOG00000030142	Hist1h4b	Histone H4||Histone core||Histone-fold||TATA box binding protein associated factor (TAF)
ENSRNOG00000030182	Cyp2d1	Cytochrome P450||Cytochrome P450, B-class||Cytochrome P450, E-class, group I||Cytochrome P450, E-class, group I, CYP2D-like||Cytochrome P450, E-class, group IV
ENSRNOG00000030253	Fam19a3	Chemokine-like protein, FAM19A2
ENSRNOG00000030726	Asgr2	C-type lectin||C-type lectin fold||Hepatic lectin, N-terminal||Type-2 ice-structuring protein
ENSRNOG00000031036	Mdfic	-
ENSRNOG00000031041	Rps4y2	KOW||RNA-binding S4 domain||Ribosomal protein S4e||Ribosomal protein S4e, N-terminal||Ribosomal protein S4e, central region
ENSRNOG00000031084	Ly49s7	C-type lectin||C-type lectin fold||Ly49-like N-terminal
ENSRNOG00000031090	LOC683761	Immunoglobulin C1-set||Immunoglobulin-like domain||MHC class I alpha chain||MHC class I alpha chain, alpha1 alpha2 domains||MHC class I, alpha chain, C-terminal||MHC classes I/II-like antigen recognition protein
ENSRNOG00000031168	Arhgap15	Pleckstrin homology domain||Rho GTPase activation protein||Rho GTPase-activating protein domain
ENSRNOG00000031312	Tnfrsf1a	Death domain||Death-like domain||TNFR/NGFR cysteine-rich region||Tumour necrosis factor receptor 1A
ENSRNOG00000031598	Atp8b4	-
ENSRNOG00000031599	Sh2d1b	SH2 domain
ENSRNOG00000032178	Cenpa	Histone H3/CENP-A||Histone core||Histone-fold
ENSRNOG00000032381	Naglu	Alpha-N-acetylglucosaminidase, tim-barrel domain||Glycoside hydrolase, superfamily
ENSRNOG00000032396	RGD1559575	Interferon-inducible GTPase||P-loop containing nucleoside triphosphate hydrolase
ENSRNOG00000032404	Top2a	DNA topoisomerase II, eukaryotic-type||DNA topoisomerase, type IIA||DNA topoisomerase, type IIA, subunit A/C-terminal||DNA topoisomerase, type IIA, subunit B, domain 2||DNA topoisomerase, type IIA-like domain||DTHCT||Histidine kinase-like ATPase, C-terminal domain||Ribosomal protein S5 domain 2-type fold
ENSRNOG00000032516	Cks1l	Cyclin-dependent kinase, regulatory subunit
ENSRNOG00000032978	Tes	PET domain||Zinc finger, LIM-type
ENSRNOG00000033192	Osmr	Fibronectin, type III
ENSRNOG00000033256	LOC691141	-
ENSRNOG00000033260	LOC100911234	C-type lectin||C-type lectin fold||Ly49-like N-terminal
ENSRNOG00000033444	F10	EGF-like calcium-binding domain||Epidermal growth factor-like domain||Gamma-carboxyglutamic acid-rich (GLA) domain||Peptidase S1||Peptidase S1A, chymotrypsin-type||Peptidase S1A, coagulation factor VII/IX/X/C/Z||Trypsin-like cysteine/serine peptidase domain
ENSRNOG00000033517	LOC100360791	Mss4-like||Translationally controlled tumour protein
ENSRNOG00000033608	Cd276	CD80-like, immunoglobulin C2-set||Immunoglobulin C1-set||Immunoglobulin V-set domain||Immunoglobulin V-set, subgroup||Immunoglobulin subtype||Immunoglobulin subtype 2||Immunoglobulin-like domain
ENSRNOG00000033685	Elane	Peptidase S1||Peptidase S1A, chymotrypsin-type||Trypsin-like cysteine/serine peptidase domain
ENSRNOG00000033693	Naip6	Baculoviral inhibition of apoptosis protein repeat||NACHT nucleoside triphosphatase||P-loop containing nucleoside triphosphate hydrolase
ENSRNOG00000033697	Casp4	CARD domain||Caspase, interleukin-1 beta convertase-type||Peptidase C14, ICE, catalytic subunit p20||Peptidase C14, caspase domain||Peptidase C14, caspase non-catalytic subunit p10||Peptidase C14A, caspase precursor p45, core
ENSRNOG00000033793	LOC497796	C-type lectin||C-type lectin fold||Ly49-like N-terminal
ENSRNOG00000034157	Cyp4f6	Cytochrome P450||Cytochrome P450, E-class, group I||Cytochrome P450, E-class, group II||Cytochrome P450, E-class, group IV
ENSRNOG00000036644	Tnfrsf22	TNFR/NGFR cysteine-rich region
ENSRNOG00000036677	Slc16a3	Major facilitator superfamily||Major facilitator superfamily domain||Major facilitator superfamily domain, general substrate transporter||Monocarboxylate transporter
ENSRNOG00000036832	Itga5	FG-GAP repeat||Integrin alpha beta-propellor||Integrin alpha chain||Integrin alpha-2
ENSRNOG00000036834	Gpr84	7TM GPCR, olfactory receptor/chemoreceptor Srsx||7TM GPCR, serpentine receptor class x (Srx)||G protein-coupled receptor, rhodopsin-like||GPCR, rhodopsin-like, 7TM
ENSRNOG00000037118
ENSRNOG00000037148	Adap2	Pleckstrin homology domain
ENSRNOG00000037267	Renbp	Six-hairpin glycosidase-like
ENSRNOG00000037339	Siglec10	Immunoglobulin subtype||Immunoglobulin subtype 2||Immunoglobulin-like domain
ENSRNOG00000037620	Mob3c	Mob1/phocein
ENSRNOG00000037673	LOC100362069	Ribosomal L28e/Mak16
ENSRNOG00000037853	Rarres1	Proteinase inhibitor I47, latexin
ENSRNOG00000038047	Mt1	Metallothionein domain||Metallothionein superfamily, eukaryotic||Metallothionein, vertebrate
ENSRNOG00000038132	Vsig4	Immunoglobulin V-set domain||Immunoglobulin V-set, subgroup||Immunoglobulin subtype||Immunoglobulin-like domain
ENSRNOG00000038746	Bco2	Carotenoid oxygenase||Ribosomal protein S13/S15, N-terminal||Ribosomal protein S15||S15/NS1, RNA-binding
ENSRNOG00000038776	Oscar	-
ENSRNOG00000039255	Gpr31	7TM GPCR, serpentine receptor class v (Srv)||G protein-coupled receptor, rhodopsin-like||GPCR, rhodopsin-like, 7TM
ENSRNOG00000039496	Plp2	Marvel domain
ENSRNOG00000039969	Dsc2	Cadherin||Cadherin, cytoplasmic domain||Cadherin-like||Cadherin/Desmocollin||Desmosomal cadherin
ENSRNOG00000039971	Ctla2a	Proteinase inhibitor I29, cathepsin propeptide
ENSRNOG00000040109	Treml1	-
ENSRNOG00000040145	Abracl	-
ENSRNOG00000040171	LOC681383	-
ENSRNOG00000042070	Ticam2	Toll/interleukin-1 receptor homology (TIR) domain
ENSRNOG00000042137	Tmem173	-
ENSRNOG00000042256	Naip5	Baculoviral inhibition of apoptosis protein repeat||NACHT nucleoside triphosphatase||P-loop containing nucleoside triphosphate hydrolase
ENSRNOG00000042353	Mlkl	Protein kinase domain||Protein kinase-like domain||Serine-threonine/tyrosine-protein kinase catalytic domain||Serine/threonine/dual specificity protein kinase, catalytic domain||Tyrosine-protein kinase, catalytic domain
ENSRNOG00000042524	Milr1	-
ENSRNOG00000042592	Rgs10	Regulator of G protein signalling domain||Regulator of G protein signalling superfamily
ENSRNOG00000042944	Cenpw	Histone-fold
ENSRNOG00000043044	Cnn2	Calponin||Calponin homology domain||Calponin repeat||Smooth muscle protein/calponin
ENSRNOG00000043348	Rpl39	Ribosomal protein L39e||Ribosomal protein L39e domain
ENSRNOG00000045989	LOC287167	Globin||Globin-like||Haemoglobin, alpha||Haemoglobin, pi
ENSRNOG00000046046	Ly49i3	C-type lectin||C-type lectin fold||Ly49-like N-terminal
ENSRNOG00000046202	Metrnl	-
ENSRNOG00000046683	RGD1566307	Immunoglobulin subtype||Immunoglobulin subtype 2||Immunoglobulin-like domain
ENSRNOG00000046834	C3	Alpha-2-macroglobulin||Alpha-2-macroglobulin, N-terminal||Alpha-2-macroglobulin, N-terminal 2||Alpha-2-macroglobulin, thiol-ester bond-forming||Alpha-macroglobulin complement component||Alpha-macroglobulin, receptor-binding||Anaphylatoxin, complement system||Anaphylatoxin, complement system domain||Anaphylatoxin/fibulin||Netrin domain||Netrin module, non-TIMP type||Terpenoid cyclases/protein pren…
ENSRNOG00000046875	LOC689092	Glycosyl transferase, family 14
ENSRNOG00000047213	Gnpda1	Glucosamine-6-phosphate isomerase||Glucosamine/galactosamine-6-phosphate isomerase
ENSRNOG00000047363	Kcnk13	Two pore domain potassium channel||Two pore domain potassium channel domain||Two pore domain potassium channel, THIK
ENSRNOG00000047931	Tmsb4x	Thymosin beta-4||Thymosin beta-4, metazoa
ENSRNOG00000048186	F2rl3	7TM GPCR, olfactory receptor/chemoreceptor Srsx||G protein-coupled receptor, rhodopsin-like||GPCR, rhodopsin-like, 7TM||Protease-activated receptor||Protease-activated receptor 4
ENSRNOG00000048239	Cxcr1	CXC chemokine receptor 1/2||Chemokine receptor family||G protein-coupled receptor, rhodopsin-like||GPCR, rhodopsin-like, 7TM
ENSRNOG00000048881	LOC680910	Immunoglobulin V-set domain||Immunoglobulin subtype
ENSRNOG00000048932	Smagp	-
ENSRNOG00000049075	Fabp5	Calycin-like||Cytosolic fatty-acid binding||Lipocalin/cytosolic fatty-acid binding domain
ENSRNOG00000049152	Nme4	Nucleoside diphosphate kinase
ENSRNOG00000049361	Gas7	FCH domain||WW domain
ENSRNOG00000049552	Sgsh	Alkaline-phosphatase-like, core domain||Sulfatase
ENSRNOG00000050215	LOC682408	-
ENSRNOG00000050395	Ms4a6bl	CD20-like
ENSRNOG00000050473	Rps27l	Ribosomal protein S27e||Zinc-binding ribosomal protein
ENSRNOG00000050509	Ebi3	Fibronectin, type III||Interferon alpha/beta receptor, beta chain
ENSRNOG00000050534	Gcnt1	Glycosyl transferase, family 14
ENSRNOG00000050760	Tgfbr1	Protein kinase domain||Protein kinase-like domain||Serine-threonine/tyrosine-protein kinase catalytic domain||Serine/threonine/dual specificity protein kinase, catalytic domain||TGF beta receptor, GS motif||TGF-beta receptor/activin receptor, type I/II||Tyrosine-protein kinase, catalytic domain
ENSRNOG00000050819	Birc5	Baculoviral inhibition of apoptosis protein repeat
Novel00045	--	hypothetical protein MVEG_12046 [Mortierella verticillata NRRL 6337]
Novel00082
Novel00092
Novel00108
Novel00264	--	glutathione peroxidase [Beauveria bassiana ARSEF 2860]>gi|400600923|gb|EJP68591.1| glutathione peroxidase [Beauveria bassiana ARSEF 2860]
Novel00281	--	ADP-ribosylation factor GTPase-activating protein 3 [Wickerhamomyces ciferrii]
Novel00476
Novel00943
Novel01099
Novel01252
Novel01290	--	phosphatidylinositol phospholipase C [Rhizophagus irregularis DAOM 197198w]
Novel01424	--	hypothetical protein SMAC_09794 [Sordaria macrospora k-hell]
Novel01519
Novel01681
Novel01844
Novel01876
Novel01975
Novel01252
Novel01290
Novel01300
Novel01424
Novel01431
Novel01519
Novel01681
Novel01697
Novel01796
Novel01844
Novel01876
Novel01975
Novel02001

## Sheet: subcluster_4
Gene_id	RGD Symbol	Interpro Description
ENSRNOG00000000040	RGD1304622	PDZ domain
ENSRNOG00000000047	Cd82	Tetraspanin||Tetraspanin, EC2 domain||Tetraspanin/Peripherin
ENSRNOG00000000064	Atp5i	ATPase, F0 complex, subunit E, mitochondrial
ENSRNOG00000000073	Tmed5	GOLD
ENSRNOG00000000123	Rnf19b	-
ENSRNOG00000000142	Plxdc2	Plexin||Plexin-like fold
ENSRNOG00000000156	Megf6	EGF-like calcium-binding domain||EGF-like domain, extracellular||EGF-like, laminin||EMI domain||Epidermal growth factor-like domain||Insulin-like growth factor binding protein, N-terminal
ENSRNOG00000000157	Atg12	Autophagy protein Atg8 ubiquitin like||Ubiquitin-like protein Atg12||Ubiquitin-related domain
ENSRNOG00000000185	Mpst	Rhodanese-like domain
ENSRNOG00000000216	Klf11	Zinc finger, C2H2||Zinc finger, C2H2-like
ENSRNOG00000000217	LOC100909835	Glutathione S-transferase, C-terminal||Glutathione S-transferase, C-terminal-like||Glutathione S-transferase, N-terminal||Glutathione S-transferase, alpha class||Thioredoxin-like fold
ENSRNOG00000000288	Scarf2	EGF-like, laminin||Epidermal growth factor-like domain||Insulin-like growth factor binding protein, N-terminal
ENSRNOG00000000303	Cep57l1	Cep57 centrosome microtubule-binding domain
ENSRNOG00000000304	Cd164	CD164-related protein
ENSRNOG00000000321	Cd24	-
ENSRNOG00000000323	Prdm1	PR-domain zinc finger protein PRDM1||SET domain||Zinc finger, C2H2||Zinc finger, C2H2-like
ENSRNOG00000000335	Ermap	B30.2/SPRY domain||Butyrophylin-like||Concanavalin A-like lectin/glucanases superfamily||Immunoglobulin V-set domain||Immunoglobulin V-set, subgroup||Immunoglobulin subtype||Immunoglobulin-like domain||SPRY domain||SPRY-associated
ENSRNOG00000000435	Ppt2	Alpha/Beta hydrolase fold||Palmitoyl protein thioesterase
ENSRNOG00000000442	Notch4	Ankyrin repeat||Ankyrin repeat-containing domain||EGF-like calcium-binding domain||Epidermal growth factor-like domain||Neurogenic locus Notch 4||Notch||Notch domain||Notch, NODP domain
ENSRNOG00000000443	LOC100909666	Alpha-2-macroglobulin||Alpha-2-macroglobulin, N-terminal||Alpha-2-macroglobulin, N-terminal 2||Alpha-2-macroglobulin, thiol-ester bond-forming||Alpha-macroglobulin complement component||Alpha-macroglobulin, receptor-binding||Anaphylatoxin, complement system||Anaphylatoxin, complement system domain||Anaphylatoxin/fibulin||Terpenoid cyclases/protein prenyltransferase alpha-alpha toroid
ENSRNOG00000000466	Hsd17b8	2,3-dihydro-2,3-dihydroxybenzoate dehydrogenase||Glucose/ribitol dehydrogenase||Polyketide synthase, KR||Polyketide synthase/Fatty acid synthase, KR||Short-chain dehydrogenase/reductase SDR
ENSRNOG00000000474	Rgl2	Ras guanine nucleotide exchange factor domain||Ras guanine-nucleotide exchange factors catalytic domain||Ras-association||Ras-like guanine nucleotide exchange factor, N-terminal||Ubiquitin-related domain
ENSRNOG00000000488	Hmga1	AT hook, DNA-binding motif||AT hook-like||High mobility group, HMG-I/HMG-Y
ENSRNOG00000000503	Ppard	Nuclear hormone receptor, ligand-binding||Nuclear hormone receptor, ligand-binding, core||Peroxisome proliferator-activated receptor||Peroxisome proliferator-activated receptor, alpha||Peroxisome proliferator-activated receptor, beta||Steroid hormone receptor||Zinc finger, nuclear hormone receptor-type
ENSRNOG00000000506	Tead3	TEA/ATTS||Transcriptional enhancer factor
ENSRNOG00000000519	Stk38	Protein kinase domain||Protein kinase, C-terminal||Protein kinase-like domain||Serine-threonine/tyrosine-protein kinase catalytic domain||Serine/threonine/dual specificity protein kinase, catalytic domain
ENSRNOG00000000521	Cdkn1a	Cyclin-dependent kinase inhibitor
ENSRNOG00000000525	Pi16	CAP domain||Cysteine-rich secretory protein, allergen V5/Tpx-1-related
ENSRNOG00000000543	Frk	Protein kinase domain||Protein kinase-like domain||SH2 domain||SH3 domain||Serine-threonine/tyrosine-protein kinase catalytic domain||Serine/threonine/dual specificity protein kinase, catalytic domain||Tyrosine-protein kinase, catalytic domain||Variant SH3 domain
ENSRNOG00000000563	Adamts14	ADAM, cysteine-rich||ADAM-TS Spacer 1||PLAC||Peptidase M12B, ADAM-TS||Peptidase M12B, propeptide||Thrombospondin, type 1 repeat
ENSRNOG00000000576	Anapc16	-
ENSRNOG00000000577	Ddit4	RTP801-like
ENSRNOG00000000587	Rpf2	Brix domain
ENSRNOG00000000588	Slc16a10	Major facilitator superfamily||Major facilitator superfamily domain||Major facilitator superfamily domain, general substrate transporter
ENSRNOG00000000596	Fyn	Protein kinase domain||Protein kinase-like domain||SH2 domain||SH3 domain||Serine-threonine/tyrosine-protein kinase catalytic domain||Serine/threonine/dual specificity protein kinase, catalytic domain||Tyrosine-protein kinase, catalytic domain||Variant SH3 domain
ENSRNOG00000000599	Lama4	Concanavalin A-like lectin/glucanases superfamily||EGF-like, laminin||Epidermal growth factor-like domain||Laminin G domain||Laminin I||Laminin domain II
ENSRNOG00000000622	Hint1	HIT-like domain||Histidine triad (HIT) protein
ENSRNOG00000000633	Rhobtb1	BTB/POZ||BTB/POZ fold||BTB/POZ-like||Mitochondrial Rho-like||P-loop containing nucleoside triphosphate hydrolase||Small GTP-binding protein domain||Small GTPase superfamily||Small GTPase superfamily, Rab type||Small GTPase superfamily, Ras type||Small GTPase superfamily, Rho type
ENSRNOG00000000634	RGD1306739	-
ENSRNOG00000000635
ENSRNOG00000000645	Reep3	TB2/DP1/HVA22-related protein
ENSRNOG00000000658	Acacb	ATP-grasp fold||Acetyl-CoA carboxylase, central domain||Acetyl-coenzyme A carboxyltransferase, C-terminal||Acetyl-coenzyme A carboxyltransferase, N-terminal||Biotin carboxylase, C-terminal||Biotin carboxylation domain||Biotin/lipoyl attachment||Carbamoyl-phosphate synthase, large subunit, N-terminal||Carbamoyl-phosphate synthetase large subunit-like, ATP-binding domain||Carboxyl transferase||ClpP…
ENSRNOG00000000699	Selplg	-
ENSRNOG00000000700	Tmem119	-
ENSRNOG00000000718	Cggbp1	-
ENSRNOG00000000763	RT1-M3-1	Immunoglobulin C1-set||Immunoglobulin-like domain||MHC class I alpha chain||MHC class I alpha chain, alpha1 alpha2 domains||MHC classes I/II-like antigen recognition protein
ENSRNOG00000000779	Znrd1	Zinc finger, TFIIS-type
ENSRNOG00000000796	LOC100911178	Cyclophilin-like domain||Cyclophilin-type peptidyl-prolyl cis-trans isomerase domain||Nup358/RanBP2 E3 ligase domain||Ran binding domain||Tetratricopeptide TPR1||Tetratricopeptide repeat||Tetratricopeptide repeat-containing domain||Zinc finger, RanBP2-type
ENSRNOG00000000805	Gja1	Connexin||Connexin, N-terminal||Gap junction alpha-1 protein (Cx43)||Gap junction alpha-1 protein (Cx43), C-terminal||Gap junction protein, cysteine-rich domain
ENSRNOG00000000826	Flot1	Band 7 protein
ENSRNOG00000000842	Ddah2	Amidinotransferase
ENSRNOG00000000857	Msh5	DNA mismatch repair protein MutS, C-terminal||DNA mismatch repair protein MutS, clamp||DNA mismatch repair protein MutS, core||P-loop containing nucleoside triphosphate hydrolase
ENSRNOG00000000866	Rbmx	RBM1CTR||RNA recognition motif domain||RNA recognition motif domain, eukaryote
ENSRNOG00000000869	Arhgef6	Calmodulin-regulated spectrin-associated protein, CH domain||Calponin homology domain||Dbl homology (DH) domain||Pleckstrin homology domain||SH3 domain||Variant SH3 domain
ENSRNOG00000000888	Sbds	Ribosome maturation protein SBDS||Ribosome maturation protein SBDS, C-terminal||Ribosome maturation protein SBDS, N-terminal
ENSRNOG00000000901	Crcp	HRDC-like||RNA polymerase II, Rpb4||RNA polymerase II, Rpb4, core
ENSRNOG00000000903	Asl	Argininosuccinate lyase||Fumarate lyase family||Fumarate lyase, N-terminal||L-Aspartase-like
ENSRNOG00000000920	Phkg1	Lipopolysaccharide kinase||Phosphorylase kinase, gamma catalytic subunit||Protein kinase domain||Protein kinase-like domain||Serine-threonine/tyrosine-protein kinase catalytic domain||Serine/threonine/dual specificity protein kinase, catalytic domain||Tyrosine-protein kinase, catalytic domain
ENSRNOG00000000923	Cct6a	Chaperone tailless complex polypeptide 1 (TCP-1)||Chaperonin Cpn60||Chaperonin Cpn60/TCP-1||GroEL-like apical domain||T-complex protein 1, zeta subunit
ENSRNOG00000000937	Slc46a3	Major facilitator superfamily||Major facilitator superfamily domain, general substrate transporter
ENSRNOG00000000938	Ran	Mitochondrial Rho-like||P-loop containing nucleoside triphosphate hydrolase||Ran GTPase||Small GTP-binding protein domain||Small GTPase superfamily||Small GTPase superfamily, ARF/SAR type||Small GTPase superfamily, Rab type||Small GTPase superfamily, Ras type||Small GTPase superfamily, Rho type
ENSRNOG00000000942	Pan3	Protein kinase domain||Protein kinase-like domain||Serine/threonine/dual specificity protein kinase, catalytic domain||Zinc finger, CCCH-type
ENSRNOG00000000962	Slc15a4	Major facilitator superfamily||Major facilitator superfamily domain, general substrate transporter||Proton-dependent oligopeptide transporter family
ENSRNOG00000000989	Bud31	G10 protein
ENSRNOG00000001006	Nptx2	Concanavalin A-like lectin/glucanases superfamily||Pentaxin
ENSRNOG00000001032	Ccz1b	Protein of unknown function DUF1712, fungi
ENSRNOG00000001039	Eif2b1	Initiation factor 2B-related
ENSRNOG00000001044	Aimp2	Glutathione S-transferase, C-terminal||Glutathione S-transferase, C-terminal-like
ENSRNOG00000001056	Snapc2	Small nuclear RNA activating complex subunit 2-like
ENSRNOG00000001083	Kdelr2	ER lumen protein retaining receptor
ENSRNOG00000001108	N4bp2l2	P-loop containing nucleoside triphosphate hydrolase||Zeta toxin domain
ENSRNOG00000001111	Brca2	BRCA2 repeat||BRCA2, oligonucleotide/oligosaccharide-binding 1||BRCA2, oligonucleotide/oligosaccharide-binding 3||Breast cancer type 2 susceptibility protein||Breast cancer type 2 susceptibility protein, helical domain||Nucleic acid-binding, OB-fold||Tower
ENSRNOG00000001157	Umodl1	EGF-like calcium-binding domain||EMI domain||Epidermal growth factor-like domain||Fibronectin, type III||SEA domain||Whey acidic protein-type 4-disulphide core||Zona pellucida domain
ENSRNOG00000001167	Ubash3a	Histidine phosphatase superfamily||Histidine phosphatase superfamily, clade-1||SH3 domain
ENSRNOG00000001174	Pde9a	3'5'-cyclic nucleotide phosphodiesterase||3'5'-cyclic nucleotide phosphodiesterase, catalytic domain||HD/PDEase domain
ENSRNOG00000001177	Acads	Acyl-CoA dehydrogenase, C-terminal domain||Acyl-CoA dehydrogenase/oxidase C-terminal||Acyl-CoA dehydrogenase/oxidase, N-terminal||Acyl-CoA dehydrogenase/oxidase, N-terminal and middle domain||Acyl-CoA oxidase/dehydrogenase, central domain
ENSRNOG00000001189	Sik1	Protein kinase domain||Protein kinase-like domain||Serine-threonine/tyrosine-protein kinase catalytic domain||Serine/threonine-protein kinase, SIK1/2||Serine/threonine/dual specificity protein kinase, catalytic domain||Tyrosine-protein kinase, catalytic domain||Ubiquitin-associated/translation elongation factor EF1B, N-terminal, eukaryote
ENSRNOG00000001190	Git2	Ankyrin repeat||Ankyrin repeat-containing domain||Arf GTPase activating protein||G protein-coupled receptor kinase-interacting protein 1 C term||Spa2 homology (SHD) of GIT
ENSRNOG00000001195	Trpv4	Ankyrin repeat||Ankyrin repeat-containing domain||Ion transport domain||Transient receptor potential channel||Transient receptor potential channel, vanilloid 1-4||Transient receptor potential channel, vanilloid 4
ENSRNOG00000001210	Pwp2	G-protein beta WD-40 repeat||Quinonprotein alcohol dehydrogenase-like superfamily||Small-subunit processome, Utp12||WD40 repeat||WD40-repeat-containing domain
ENSRNOG00000001222	Ube2g2	Ubiquitin-conjugating enzyme, E2||Ubiquitin-conjugating enzyme/RWD-like
ENSRNOG00000001238	Rsrc2	-
ENSRNOG00000001247	Clip1	CAP Gly-rich domain||Prefoldin||Zinc finger, CCHC-type
ENSRNOG00000001250	Lfng	Fringe||Fringe-like
ENSRNOG00000001252	Chst12	P-loop containing nucleoside triphosphate hydrolase||Sulfotransferase
ENSRNOG00000001253	Eif3b	Eukaryotic translation initiation factor 3 subunit B||RNA recognition motif domain||Translation initiation factor, beta propellor-like domain
ENSRNOG00000001258	Snx8	Phox homologous domain
ENSRNOG00000001269	Ppp1cc	Calcineurin-like phosphoesterase domain, apaH type||Metallo-dependent phosphatase-like||Serine/threonine-specific protein phosphatase/bis(5-nucleosyl)-tetraphosphatase
ENSRNOG00000001277	Mafk	Basic leucine zipper domain, Maf-type||Basic-leucine zipper domain||Transcription factor, Skn-1-like, DNA-binding domain
ENSRNOG00000001296	P2rx7	P2X purinoreceptor||P2X7 purinoceptor
ENSRNOG00000001344	Aldh2	Aldehyde dehydrogenase domain||Aldehyde/histidinol dehydrogenase
ENSRNOG00000001377	Ddx54	DBP10CT||DEAD/DEAH box helicase domain||Helicase, C-terminal||Helicase, superfamily 1/2, ATP-binding domain||Helicase/UvrB domain||P-loop containing nucleoside triphosphate hydrolase||RNA helicase, DEAD-box type, Q motif
ENSRNOG00000001380	Tpcn1	Ion transport domain
ENSRNOG00000001385	Plbd2	Phospholipase B-like
ENSRNOG00000001389	Irs3	Insulin receptor substrate-1, PTB||Pleckstrin homology domain
ENSRNOG00000001396	Mospd3	MSP domain||PapD-like
ENSRNOG00000001397	Rbm19	RNA recognition motif domain||RNA recognition motif domain, eukaryote
ENSRNOG00000001409	Gnb2	G-protein beta WD-40 repeat||G-protein, beta subunit||Guanine nucleotide-binding protein, beta subunit||WD40 repeat||WD40-repeat-containing domain
ENSRNOG00000001415	Ap1s1	AP complex, mu/sigma subunit||Adaptor protein complex, sigma subunit||Longin-like domain
ENSRNOG00000001442	Por	FAD-binding, type 1||Flavodoxin||Flavodoxin/nitric oxide synthase||Flavoprotein pyridine nucleotide cytochrome reductase||Flavoprotein-like||Oxidoreductase FAD/NAD(P)-binding||Riboflavin synthase-like beta-barrel
ENSRNOG00000001488	Psmb1	Nucleophile aminohydrolases, N-terminal||Proteasome, subunit alpha/beta
ENSRNOG00000001501	Snrpa	RNA recognition motif domain
ENSRNOG00000001524	Hat1	Acyl-CoA N-acyltransferase||Histone acetyl transferase HAT1 N-terminal||Histone acetyltransferase type B, catalytic subunit
ENSRNOG00000001525	Igsf11	Immunoglobulin I-set||Immunoglobulin V-set domain||Immunoglobulin subtype||Immunoglobulin subtype 2||Immunoglobulin-like domain
ENSRNOG00000001528	Gap43	IQ motif, EF-hand binding site||Neuromodulin (GAP-43)||Neuromodulin (GAP-43), C-terminal||Neuromodulin gap junction N-terminal
ENSRNOG00000001549	Gabpa	Ets domain||GA-binding protein alpha subunit, N-terminal||Pointed domain||Sterile alpha motif/pointed domain||Transcription factor, GA-binding, alpha subunit||Ubiquitin-related domain
ENSRNOG00000001555	Btg3	Anti-proliferative protein
ENSRNOG00000001556	Hnrnpa3-ps1	RNA recognition motif domain
ENSRNOG00000001598	Usp16	Peptidase C19, ubiquitin carboxyl-terminal hydrolase||Ubiquitin carboxyl-terminal hydrolase-like domain||Zinc finger, UBP-type
ENSRNOG00000001645	Filip1l	Cortactin-binding protein-2, N-terminal||Prefoldin
ENSRNOG00000001647	Ets2	Ets domain||Pointed domain||Sterile alpha motif/pointed domain||Transforming protein C-ets
ENSRNOG00000001681	Dscr3	Arrestin-like, N-terminal||Immunoglobulin E-set||Vacuolar protein sorting protein 26 related
ENSRNOG00000001728	LOC100909474	PTB/PI domain
ENSRNOG00000001733	Ppp1r2	Protein phosphatase inhibitor 2 (IPP-2)
ENSRNOG00000001747	Pak2	CRIB domain||Protein kinase domain||Protein kinase-like domain||Serine-threonine/tyrosine-protein kinase catalytic domain||Serine/threonine/dual specificity protein kinase, catalytic domain||Tyrosine-protein kinase, catalytic domain
ENSRNOG00000001757	Tm4sf19	L6 membrane
ENSRNOG00000001762	Pcyt1a	Cytidyltransferase-like domain||Nucleic acid-binding, OB-fold
ENSRNOG00000001766	Tfrc	Peptidase M28||Protease-associated domain, PA||Transferrin receptor-like, dimerisation domain
ENSRNOG00000001767	RGD1562339	-
ENSRNOG00000001804
ENSRNOG00000001807	Sspn	CD20-like
ENSRNOG00000001818	Fgd4	Dbl homology (DH) domain||Pleckstrin homology domain||Zinc finger, FYVE/PHD-type
ENSRNOG00000001823	St6gal1	Glycosyl transferase, family 29||Sialyltransferase
ENSRNOG00000001828	Stk38l	Protein kinase domain||Protein kinase, C-terminal||Protein kinase-like domain||Serine-threonine/tyrosine-protein kinase catalytic domain||Serine/threonine/dual specificity protein kinase, catalytic domain||Tyrosine-protein kinase, catalytic domain
ENSRNOG00000001833	Mcm4	ATPase, AAA-3||ATPase, dynein-related, AAA domain||Magnesium chelatase, ChlI subunit||Mini-chromosome maintenance complex protein 4||Mini-chromosome maintenance, DNA-dependent ATPase||Nucleic acid-binding, OB-fold||P-loop containing nucleoside triphosphate hydrolase
ENSRNOG00000001843	Bcl6	BTB/POZ||BTB/POZ fold||BTB/POZ-like||Zinc finger, C2H2||Zinc finger, C2H2-like
ENSRNOG00000001867	Snap29	SNAP-25||Target SNARE coiled-coil domain
ENSRNOG00000001869	Rab44	Gtr1/RagA G protein||Mitochondrial Rho-like||P-loop containing nucleoside triphosphate hydrolase||Ran GTPase||Small GTP-binding protein domain||Small GTPase superfamily||Small GTPase superfamily, ARF/SAR type||Small GTPase superfamily, Rab type||Small GTPase superfamily, Ras type||Small GTPase superfamily, Rho type
ENSRNOG00000001928	Il1rap	Immunoglobulin subtype||Immunoglobulin-like domain||Interleukin-1 receptor type I/II||Toll/interleukin-1 receptor homology (TIR) domain
ENSRNOG00000001959	Mx1	Dynamin GTPase effector||Dynamin central domain||Dynamin superfamily||Dynamin, GTPase domain||P-loop containing nucleoside triphosphate hydrolase
ENSRNOG00000001960	Sult1d1	P-loop containing nucleoside triphosphate hydrolase||Sulfotransferase domain
ENSRNOG00000001964	Cd47	CD47 immunoglobulin-like||CD47 transmembrane||Immunoglobulin-like domain
ENSRNOG00000002005	Tmprss11f	Peptidase S1||Peptidase S1A, HAT/DESC1||Peptidase S1A, chymotrypsin-type||SEA domain||Trypsin-like cysteine/serine peptidase domain
ENSRNOG00000002031	Naa11	Acyl-CoA N-acyltransferase||FR47-like||GNAT domain
ENSRNOG00000002040
ENSRNOG00000002075	Cnot6l	Endonuclease/exonuclease/phosphatase||Leucine-rich repeat||Leucine-rich repeat, typical subtype
ENSRNOG00000002093	Tgfbr3	Zona pellucida domain
ENSRNOG00000002101	Paics	Phosphoribosylaminoimidazole carboxylase PurE domain||SAICAR synthetase/ADE2, N-terminal
ENSRNOG00000002128	Ppat	Amidophosphoribosyl transferase||Class II glutamine amidotransferase domain||Nucleophile aminohydrolases, N-terminal||Phosphoribosyltransferase domain||Phosphoribosyltransferase-like
ENSRNOG00000002134	Mpa2l	Guanylate-binding protein, C-terminal||Guanylate-binding protein, N-terminal||P-loop containing nucleoside triphosphate hydrolase
ENSRNOG00000002146	Pkd2	EF-hand domain||Ion transport domain||Polycystic kidney disease type 1 protein||Polycystic kidney disease type 2 protein||Polycystin cation channel, PKD1/PKD2
ENSRNOG00000002163	Klf3	Histidine phosphatase superfamily||Zinc finger, C2H2||Zinc finger, C2H2-like
ENSRNOG00000002167	Dmp1	Dentin matrix 1
ENSRNOG00000002177	Gnpda2	Glucosamine-6-phosphate isomerase||Glucosamine/galactosamine-6-phosphate isomerase
ENSRNOG00000002178	Mrps18c	Ribosomal protein S18
ENSRNOG00000002180	Tbc1d1	PTB/PI domain||Protein of unknown function DUF3350||Rab-GTPase-TBC domain
ENSRNOG00000002192	Rell1	TNF receptor family, RELT
ENSRNOG00000002199	Tmem165	Uncharacterised protein family UPF0016
ENSRNOG00000002203	Lin54	CRC domain
ENSRNOG00000002215	Mylk	Fibronectin, type III||Immunoglobulin||Immunoglobulin I-set||Immunoglobulin V-set domain||Immunoglobulin subtype||Immunoglobulin subtype 2||Immunoglobulin-like domain||Protein kinase domain||Protein kinase-like domain||Serine-threonine/tyrosine-protein kinase catalytic domain||Serine/threonine/dual specificity protein kinase, catalytic domain||Tyrosine-protein kinase, catalytic domain
ENSRNOG00000002216	Srd5a3	-
ENSRNOG00000002225	Scarb2	Adhesion molecule CD36||CD36 antigen||Lysosome membrane protein II
ENSRNOG00000002232	Aff1	Transcription factor AF4/FMR2
ENSRNOG00000002244	Pdgfra	Immunoglobulin I-set||Immunoglobulin subtype||Immunoglobulin subtype 2||Immunoglobulin-like domain||Protein kinase domain||Protein kinase-like domain||Serine-threonine/tyrosine-protein kinase catalytic domain||Serine/threonine/dual specificity protein kinase, catalytic domain||Tyrosine-protein kinase, CSF-1/PDGF receptor||Tyrosine-protein kinase, catalytic domain
ENSRNOG00000002270	Hnrnpdl	RNA recognition motif domain
ENSRNOG00000002280	Sh3bgrl	SH3-binding, glutamic acid-rich protein||Thioredoxin-like fold
ENSRNOG00000002305	Slc15a2	Alpha/beta knot methyltransferases||Major facilitator superfamily domain, general substrate transporter||Oligopeptide transporter||Proton-dependent oligopeptide transporter family
ENSRNOG00000002335	LOC100911685	Ataxin-2, C-terminal||Elongation factor, GTP-binding domain||P-loop containing nucleoside triphosphate hydrolase||Translation elongation factor EF1A/initiation factor IF2gamma, C-terminal||Translation elongation factor EFTu/EF1A, C-terminal||Translation elongation factor EFTu/EF1A, domain 2||Translation protein, beta-barrel domain
ENSRNOG00000002341	Trim25	Zinc finger, C3HC4 RING-type||Zinc finger, RING-type
ENSRNOG00000002382	Mfap4	Fibrinogen, alpha/beta/gamma chain, C-terminal globular domain
ENSRNOG00000002393	Eprs	Aminoacyl-tRNA synthetase, class II||Aminoacyl-tRNA synthetase, class II (G/ H/ P/ S), conserved domain||Anticodon-binding||Glutamyl/glutaminyl-tRNA synthetase||Glutamyl/glutaminyl-tRNA synthetase, class Ib, anti-codon binding domain||Glutamyl/glutaminyl-tRNA synthetase, class Ib, catalytic domain||Glutathione S-transferase, C-terminal-like||Proline-tRNA ligase, class II, C-terminal||Proline-tRNA…
ENSRNOG00000002418	Tgfb2	Cystine-knot cytokine||Transforming growth factor beta 3||Transforming growth factor, beta 2||Transforming growth factor-beta||Transforming growth factor-beta, C-terminal||Transforming growth factor-beta, N-terminal
ENSRNOG00000002420	Zc3h7a	Tetratricopeptide repeat
ENSRNOG00000002452	Txndc11	Thioredoxin domain||Thioredoxin-like fold
ENSRNOG00000002460	Serpinb2	Serpin domain
ENSRNOG00000002471	Polq	DEAD/DEAH box helicase domain||DNA polymerase A||DNA-directed DNA polymerase, family A, palm domain||Helicase, C-terminal||Helicase, superfamily 1/2, ATP-binding domain||P-loop containing nucleoside triphosphate hydrolase||Ribonuclease H-like domain
ENSRNOG00000002480	Gpr137b	-
ENSRNOG00000002488	Galnt10	Glycosyltransferase 2-like||Nucleotide-diphospho-sugar transferases||Ricin B lectin domain
ENSRNOG00000002553	Smim14	Uncharacterised protein family, CD034/YQF4
ENSRNOG00000002583	Serpinb11	Serpin domain
ENSRNOG00000002615	Pmm2	Eukaryotic phosphomannomutase||HAD-like domain||HAD-superfamily hydrolase, subfamily IIB
ENSRNOG00000002644	Utp18	WD40 repeat||WD40-repeat-containing domain
ENSRNOG00000002748	Ccdc43	-
ENSRNOG00000002818	Eftud2	Elongation factor G, III-V domain||Elongation factor, GTP-binding domain||Mitochondrial Rho-like||P-loop containing nucleoside triphosphate hydrolase||Ribosomal protein S5 domain 2-type fold||Small GTP-binding protein domain||Translation elongation factor EFG, V domain||Translation elongation factor EFG/EF2, domain IV||Translation elongation factor EFTu/EF1A, domain 2||Translation protein, beta-b…
ENSRNOG00000002838	Pdzd11	PDZ domain
ENSRNOG00000002879	Psen2	Peptidase A22A, presenilin||Peptidase A22A, presenilin 2||Presenilin/signal peptide peptidase
ENSRNOG00000002914	Trmt1	S-adenosyl-L-methionine-dependent methyltransferase-like||tRNA methyltransferase, Trm1||tRNA transferase Trm5/Tyw2
ENSRNOG00000002969	Itpkb	Inositol polyphosphate kinase
ENSRNOG00000003033	Plcd3	C2 domain||PLC-like phosphodiesterase, TIM beta/alpha-barrel domain||Phosphoinositide phospholipase C family||Phospholipase C, phosphatidylinositol-specific , X domain||Phospholipase C, phosphatidylinositol-specific, Y domain||Phospholipase C, phosphoinositol-specific, EF-hand-like||Pleckstrin homology domain
ENSRNOG00000003049	Hsd17b10	2,3-dihydro-2,3-dihydroxybenzoate dehydrogenase||Alcohol dehydrogenase, insect-type||Glucose/ribitol dehydrogenase||Polyketide synthase, KR||Short-chain dehydrogenase/reductase SDR
ENSRNOG00000003068	RGD1564036	-
ENSRNOG00000003076	Rbms2	Paraneoplastic encephalomyelitis antigen||RNA recognition motif domain
ENSRNOG00000003084	Parp1	BRCT domain||NAD+ ADP-ribosyltransferase||PADR1||Poly(ADP-ribose) polymerase, catalytic domain||Poly(ADP-ribose) polymerase, regulatory domain||WGR domain||Zinc finger, PARP-type
ENSRNOG00000003088	Arhgap31	Rho GTPase activation protein||Rho GTPase-activating protein domain
ENSRNOG00000003096
ENSRNOG00000003127	Spryd4	B30.2/SPRY domain||Butyrophylin-like||Concanavalin A-like lectin/glucanases superfamily||SPRY domain
ENSRNOG00000003131	Traf7	G-protein beta WD-40 repeat||TRAF-like||WD40 repeat||WD40-repeat-containing domain||Zinc finger, RING-type||Zinc finger, TRAF-type
ENSRNOG00000003135	Fcrlb	Immunoglobulin subtype||Immunoglobulin-like domain
ENSRNOG00000003144	Gprc5c	GPCR, family 3, C-terminal
ENSRNOG00000003153	Adcy10	Adenylate cylcase, type 10||Adenylyl cyclase class-3/4/guanylyl cyclase||Nucleotide cyclase||P-loop containing nucleoside triphosphate hydrolase
ENSRNOG00000003217	Lgals3bp	BTB/Kelch-associated||BTB/POZ fold||BTB/POZ-like||SRCR domain||SRCR-like domain
ENSRNOG00000003239	Cant1	Apyrase
ENSRNOG00000003247	Sde2	-
ENSRNOG00000003268	Maml1	-
ENSRNOG00000003273	Spata20	Domain of unknown function DUF255||Six-hairpin glycosidase-like||Thioredoxin-like fold
ENSRNOG00000003278	Map3k14	Mitogen-activated protein (MAP) kinase kinase kinase 14||Protein kinase domain||Protein kinase-like domain||Serine-threonine/tyrosine-protein kinase catalytic domain||Serine/threonine/dual specificity protein kinase, catalytic domain||Tyrosine-protein kinase, catalytic domain
ENSRNOG00000003312	Chi3l1	Chitinase II||Chitinase insertion domain||Glycoside hydrolase, family 18, catalytic domain||Glycoside hydrolase, superfamily
ENSRNOG00000003400	Fmo4	Dimethylaniline monooxygenase, N-oxide-forming||Flavin monooxygenase (FMO) 1||Flavin monooxygenase (FMO) 2||Flavin monooxygenase (FMO) 3||Flavin monooxygenase (FMO) 4||Flavin monooxygenase FMO||Flavin monooxygenase-like||Pyridine nucleotide-disulphide oxidoreductase, FAD/NAD(P)-binding domain
ENSRNOG00000003403	Slc35f5	Drug/metabolite transporter
ENSRNOG00000003479	Rnf150	Protease-associated domain, PA||Zinc finger, C3HC4 RING-type||Zinc finger, RING-type
ENSRNOG00000003515	Ephx1	Alpha/Beta hydrolase fold||Alpha/beta hydrolase fold-1||Epoxide hydrolase||Epoxide hydrolase, N-terminal||Epoxide hydrolase-like
ENSRNOG00000003522	Mr1	Immunoglobulin C1-set||Immunoglobulin-like domain||MHC class I alpha chain||MHC class I alpha chain, alpha1 alpha2 domains||MHC classes I/II-like antigen recognition protein
ENSRNOG00000003524	Lrrc59	Leucine-rich repeat||Leucine-rich repeat, typical subtype
ENSRNOG00000003536	Rufy1	FYVE zinc finger||Prefoldin||RUN||Zinc finger, FYVE-related||Zinc finger, FYVE/PHD-type
ENSRNOG00000003549	Cnpy2	Domain of unknown function DUF3456||Saposin B||Saposin-like
ENSRNOG00000003566	Apoh	Beta-2-glycoprotein-1 fifth domain||Sushi/SCR/CCP
ENSRNOG00000003612	Axin2	Axin beta-catenin binding||DIX domain||Regulator of G protein signalling domain||Regulator of G protein signalling superfamily
ENSRNOG00000003687	Rgs2	Regulator of G protein signalling domain||Regulator of G protein signalling superfamily
ENSRNOG00000003689	Nono	NOPS||RNA recognition motif domain
ENSRNOG00000003699	Endov	Endonuclease V
ENSRNOG00000003706	Ufc1	Ubiquitin-conjugating enzyme/RWD-like||Ubiquitin-fold modifier-conjugating enzyme 1
ENSRNOG00000003712	Smek2	Armadillo-type fold||Domain of unknown function DUF625
ENSRNOG00000003723	Wdr26	CTLH, C-terminal LisH motif||G-protein beta WD-40 repeat||WD40 repeat||WD40-repeat-containing domain
ENSRNOG00000003728	Xylt2	Glycosyl transferase, family 14||Xylosyltransferase
ENSRNOG00000003743	Dars	Aminoacyl-tRNA synthetase, class II||Aminoacyl-tRNA synthetase, class II (D/K/N)||Aspartyl-tRNA synthetases||Aspartyl/Asparaginyl-tRNA synthetase, class IIb||Nucleic acid-binding, OB-fold||OB-fold nucleic acid binding domain, AA-tRNA synthetase-type
ENSRNOG00000003786	Tspan6	Tetraspanin||Tetraspanin, EC2 domain||Tetraspanin/Peripherin
ENSRNOG00000003835	Slc43a2	Major facilitator superfamily||Major facilitator superfamily domain, general substrate transporter
ENSRNOG00000003863	LOC100910447	-
ENSRNOG00000003864	Gipc1	PDZ domain||Uncharacterised conserved protein UCP038083, PDZ
ENSRNOG00000003869	Sod3	Superoxide dismutase, copper/zinc binding domain
ENSRNOG00000003872	LOC100911874	Ferroporti-1||Major facilitator superfamily domain, general substrate transporter
ENSRNOG00000003889	Tbc1d15	Domain of unknown function DUF3548||Rab-GTPase-TBC domain
ENSRNOG00000003890	Nap1l1	Nucleosome assembly protein (NAP)
ENSRNOG00000003909	Esyt1	C2 domain
ENSRNOG00000003915	Tmem206	-
ENSRNOG00000003917	Uck2	Dephospho-CoA kinase||P-loop containing nucleoside triphosphate hydrolase||Phosphoribulokinase||Phosphoribulokinase/uridine kinase||Uridine kinase like
ENSRNOG00000003946	Tor1aip1	Lamina-associated polypeptide 1C
ENSRNOG00000003972	LOC100360745	G protein-coupled receptor, rhodopsin-like||GPCR, rhodopsin-like, 7TM||Glycoprotein hormone receptor family||Lutropin-choriogonadotropic hormone receptor||Thyrotropin receptor
ENSRNOG00000003977	Dusp1	Atypical dual specificity phosphatase||Atypical dual specificity phosphatase, subfamily B||Dual specificity phosphatase, catalytic domain||Dual specificity phosphatase, subgroup, catalytic domain||Mitogen-activated protein (MAP) kinase phosphatase||Protein-tyrosine phosphatase, catalytic||Protein-tyrosine phosphatase, receptor/non-receptor type||Protein-tyrosine phosphatase-like||Protein-tyrosine…
ENSRNOG00000003998	Sgca	Cadherin-like||Dystroglycan-type cadherin-like||Sarcoglycan alphaepsilon
ENSRNOG00000004019	Phlda1	Adenylate cyclase-associated CAP, N-terminal||Pleckstrin homology domain
ENSRNOG00000004049	Baiap2	IRSp53/MIM homology domain (IMD)||SH3 domain||Variant SH3 domain
ENSRNOG00000004094	Ptger1	G protein-coupled receptor, rhodopsin-like||GPCR, rhodopsin-like, 7TM||Prostaglandin DP receptor||Prostanoid EP1 receptor||Prostanoid receptor
ENSRNOG00000004143	Adipor1	Hly-III-related
ENSRNOG00000004146	Coro7	Domain of unknown function DUF1900||WD40 repeat||WD40-repeat-containing domain
ENSRNOG00000004158	Hdac9	Histone deacetylase class II, eukaryotic||Histone deacetylase domain||Histone deacetylase superfamily||Histone deacetylase, glutamine rich N-terminal domain
ENSRNOG00000004160	Prps2	Phosphoribosyltransferase domain||Phosphoribosyltransferase-like||Ribose-phosphate diphosphokinase
ENSRNOG00000004216	Lrr1	Leucine-rich repeat||Leucine-rich repeat, typical subtype
ENSRNOG00000004232	G2e3	HECT||Zinc finger, FYVE/PHD-type||Zinc finger, PHD-type
ENSRNOG00000004247	Nhp2	50S ribosomal protein L30e-like||H/ACA ribonucleoprotein complex, subunit Nhp2, eukaryote||Ribosomal protein L7Ae/L30e/S12e/Gadd45||Ribosomal protein L7Ae/L8/Nhp2 family
ENSRNOG00000004252	LOC100911110	JAB1/MPN/MOV34 metalloenzyme domain
ENSRNOG00000004295	Abca9	AAA+ ATPase domain||ABC transporter-like||P-loop containing nucleoside triphosphate hydrolase
ENSRNOG00000004309	Actn1	Calmodulin-regulated spectrin-associated protein, CH domain||Calponin homology domain||EF-hand domain||EF-hand, Ca insensitive||Spectrin repeat||Spectrin/alpha-actinin
ENSRNOG00000004311	Gpr182	Angiotensin II receptor family||G protein-coupled receptor, rhodopsin-like||G10D orphan receptor||GPCR, rhodopsin-like, 7TM
ENSRNOG00000004312	Tmbim4	Bax inhibitor 1-related
ENSRNOG00000004314	Ppm1h	Protein phosphatase 2C (PP2C)-like domain
ENSRNOG00000004332	Egfr	EGF receptor, L domain||Furin-like cysteine-rich domain||Furin-like repeat||Insulin-like growth factor binding protein, N-terminal||Protein kinase domain||Protein kinase-like domain||Serine-threonine/tyrosine-protein kinase catalytic domain||Serine/threonine/dual specificity protein kinase, catalytic domain||Tyrosine protein kinase, EGF/ERB/XmrK receptor||Tyrosine-protein kinase, catalytic domain
ENSRNOG00000004361	LOC102548778	Poly(ADP-ribose) polymerase, catalytic domain
ENSRNOG00000004412	Mtbp	-
ENSRNOG00000004414	F11r	Immunoglobulin||Immunoglobulin I-set||Immunoglobulin V-set domain||Immunoglobulin V-set, subgroup||Immunoglobulin subtype||Immunoglobulin subtype 2||Immunoglobulin-like domain
ENSRNOG00000004440	Fignl1	AAA+ ATPase domain||ATPase, AAA-type, core||DNA helicase, Holliday junction RuvB type, N-terminal||P-loop containing nucleoside triphosphate hydrolase||Vps4 oligomerisation, C-terminal
ENSRNOG00000004442	RGD1311756	Protein of unknown function DUF1445||Uncharacterised protein family UPF0317, mitochondria
ENSRNOG00000004452	Aqp12a	Aquaporin 11/12||Aquaporin 12||Aquaporin-like||Major intrinsic protein
ENSRNOG00000004466	Fam210b	Domain of unknown function DUF1279
ENSRNOG00000004471	Polr3h	DNA-directed RNA polymerase, subunit E/RPC8||Nucleic acid-binding, OB-fold||RNA polymerase III, subunit Rpc25||RNA polymerase Rpb7, N-terminal
ENSRNOG00000004494	Lta4h	Armadillo-type fold||Leukotriene A4 hydrolase||Peptidase M1, leukotriene A4 hydrolase, aminopeptidase C-terminal||Peptidase M1, membrane alanine aminopeptidase, N-terminal
ENSRNOG00000004498	Scin	Gelsolin-like domain||Villin/Gelsolin
ENSRNOG00000004512	Apool	Apolipoprotein O
ENSRNOG00000004515	Pes1	BRCT domain||Pescadillo
ENSRNOG00000004526	Cox7a2l	Cytochrome c oxidase, subunit VIIa
ENSRNOG00000004536	Bbox1	Domain of unknown function, DUF971||Gamma-butyrobetaine,2-oxoglutarate dioxygenase||Taurine catabolism dioxygenase TauD/TfdA
ENSRNOG00000004537	Rxrg	Nuclear hormone receptor, ligand-binding||Nuclear hormone receptor, ligand-binding, core||Nuclear/hormone receptor activator site AF-1||Retinoid X receptor/HNF4||Steroid hormone receptor||Transcription factor COUP||Zinc finger, nuclear hormone receptor-type
ENSRNOG00000004563	Sec24a	Gelsolin-like domain||Sec23/Sec24 beta-sandwich||Sec23/Sec24, helical domain||Sec23/Sec24, trunk domain||Zinc finger, Sec23/Sec24-type||von Willebrand factor, type A
ENSRNOG00000004572	Zfp472	Krueppel-associated box||Zinc finger, C2H2||Zinc finger, C2H2-like
ENSRNOG00000004603	Srgap1	FCH domain||L-fucose/L-arabinose isomerase, C-terminal||Rho GTPase activation protein||Rho GTPase-activating protein domain||SH3 domain||Variant SH3 domain
ENSRNOG00000004628	Dazap2	DAZ associated protein 2
ENSRNOG00000004682	Parpbp	P-loop containing nucleoside triphosphate hydrolase
ENSRNOG00000004699	Fibin	-
ENSRNOG00000004723	Fcf1	PIN domain||PIN domain-like||rRNA-processing protein Fcf1/Utp23
ENSRNOG00000004727	Nup37	WD40 repeat||WD40-repeat-containing domain
ENSRNOG00000004755	Commd9	HCaRG
ENSRNOG00000004807	Arf2	Gtr1/RagA G protein||Guanine nucleotide binding protein (G-protein), alpha subunit||Mitochondrial Rho-like||P-loop containing nucleoside triphosphate hydrolase||Signal recognition particle receptor, beta subunit||Small GTP-binding protein domain||Small GTPase superfamily||Small GTPase superfamily, ARF type||Small GTPase superfamily, ARF/SAR type||Small GTPase superfamily, Rab type||Small GTPase s…
ENSRNOG00000004820	Sar1b	Guanine nucleotide binding protein (G-protein), alpha subunit||Mitochondrial Rho-like||P-loop containing nucleoside triphosphate hydrolase||Signal recognition particle receptor, beta subunit||Small GTP-binding protein domain||Small GTPase superfamily||Small GTPase superfamily, ARF type||Small GTPase superfamily, ARF/SAR type||Small GTPase superfamily, SAR1-type
ENSRNOG00000004823	Dock4	C2 domain||Dedicator of cytokinesis C-terminal||Rho GTPase activation protein||SH3 domain
ENSRNOG00000004834	Llgl2	Lethal giant larvae homologue 2||Lethal(2) giant larvae protein||WD40 repeat||WD40-repeat-containing domain
ENSRNOG00000004854	Has2	Glycosyltransferase 2-like||Nucleotide-diphospho-sugar transferases
ENSRNOG00000004904	Pa2g4	Peptidase M24, structural domain||Proliferation-associated protein 1
ENSRNOG00000004908	Smc6	P-loop containing nucleoside triphosphate hydrolase||RecF/RecN/SMC, N-terminal||SMCs flexible hinge||t-SNARE
ENSRNOG00000004910	Eif2d	PUA domain||PUA-like domain||SWIB/MDM2 domain||Translation initiation factor SUI1
ENSRNOG00000004932	Sel1l3	Concanavalin A-like lectin/glucanases superfamily||Sel1-like
ENSRNOG00000004967	Snrpb2	RNA recognition motif domain
ENSRNOG00000004972	Upp1	Nucleoside phosphorylase domain||Uridine phosphorylase, eukaryotic
ENSRNOG00000004992
ENSRNOG00000005031	Surf6	Ribosomal RNA-processing protein 14/surfeit locus protein 6, C-terminal domain
ENSRNOG00000005074	Arl6ip6	-
ENSRNOG00000005122	Uvssa	ENTH/VHS||Protein of unknown function DUF2043
ENSRNOG00000005154	Fam150b	-
ENSRNOG00000005157	Rbbp7	G-protein beta WD-40 repeat||Histone-binding protein RBBP4, N-terminal||WD40 repeat||WD40-repeat-containing domain
ENSRNOG00000005228	Gnptab	DMAP1-binding||EF-hand domain||Notch domain||Protein of unknown function DUF3184
ENSRNOG00000005246	Tfap2c	Transcription factor AP-2 gamma||Transcription factor AP-2, C-terminal
ENSRNOG00000005249	Snx6	BAR domain||Phox homologous domain||Sorting nexin-5/6/32||Vps5 C-terminal
ENSRNOG00000005264	Sav1	SARAH domain||WW domain
ENSRNOG00000005277	Ptprv	Fibronectin, type III||Protein-tyrosine phosphatase, catalytic||Protein-tyrosine phosphatase, receptor/non-receptor type||Protein-tyrosine phosphatase-like||Protein-tyrosine/Dual specificity phosphatase
ENSRNOG00000005287	Syne3	KASH domain||Spectrin/alpha-actinin
ENSRNOG00000005289	Prkd3	Diacylglycerol/phorbol-ester binding||Lipopolysaccharide kinase||Pleckstrin homology domain||Protein kinase C-like, phorbol ester/diacylglycerol-binding domain||Protein kinase domain||Protein kinase-like domain||Serine-threonine/tyrosine-protein kinase catalytic domain||Serine/threonine/dual specificity protein kinase, catalytic domain||Tyrosine-protein kinase, catalytic domain
ENSRNOG00000005298	Zfp513	Zinc finger, C2H2||Zinc finger, C2H2-like
ENSRNOG00000005348	Pamr1	CUB domain||EGF-like calcium-binding domain||Epidermal growth factor-like domain||Sushi/SCR/CCP
ENSRNOG00000005350	Pwp1	G-protein beta WD-40 repeat||WD40 repeat||WD40-repeat-containing domain
ENSRNOG00000005374	Lyar	Zinc finger, C2H2, LYAR-type
ENSRNOG00000005424	Odc1	Alanine racemase/group IV decarboxylase, C-terminal||Orn/DAP/Arg decarboxylase 2, C-terminal||Orn/DAP/Arg decarboxylase 2, N-terminal||Ornithine decarboxylase||Ornithine/DAP/Arg decarboxylase||PLP-binding barrel
ENSRNOG00000005447	LOC100364791	-
ENSRNOG00000005478	Fkbp9	EF-hand domain||Peptidyl-prolyl cis-trans isomerase, FKBP-type, domain
ENSRNOG00000005524	Pno1	K Homology domain||K Homology domain, type 1
ENSRNOG00000005540	Nin	EF-hand domain||t-SNARE
ENSRNOG00000005551	Derl1	Derlin
ENSRNOG00000005616	Ncoa3	Domain of unknown function DUF1518||Myc-type, basic helix-loop-helix (bHLH) domain||Nuclear receptor coactivator||Nuclear receptor coactivator, Ncoa-type, interlocking||Nuclear receptor coactivator, interlocking||PAS domain||PAS fold||Steroid receptor coactivator
ENSRNOG00000005624	Zfx	Transcriptional activator, Zfx / Zfy domain||Zinc finger, C2H2||Zinc finger, C2H2-like
ENSRNOG00000005678	Lamb1	EGF-like, laminin||Epidermal growth factor-like domain||Laminin IV||Laminin, N-terminal||Prefoldin||t-SNARE
ENSRNOG00000005686	Suclg2	ATP-citrate lyase/succinyl-CoA ligase||ATP-grasp fold, succinyl-CoA synthetase-type||Phosphoribosylglycinamide synthetase, ATP-grasp (A) domain||Succinyl-CoA synthetase, beta subunit||Succinyl-CoA synthetase-like
ENSRNOG00000005708	Mmp16	Hemopexin-like domain||Hemopexin-like repeats||Peptidase M10, metallopeptidase||Peptidase M10A||Peptidase M10A, matrix metallopeptidase, C-terminal||Peptidase M10A, stromelysin-type||Peptidase, metallopeptidase||Peptidoglycan binding-like
ENSRNOG00000005720	Spic	Ets domain
ENSRNOG00000005727	Galnt3	Glycosyltransferase 2-like||Nucleotide-diphospho-sugar transferases||Ricin B lectin domain
ENSRNOG00000005796	Ctnna1	Alpha-catenin||Vinculin||Vinculin/alpha-catenin
ENSRNOG00000005804	Eif3d	Eukaryotic translation initiation factor 3 subunit D
ENSRNOG00000005849	Aco1	Aconitase A/isopropylmalate dehydratase small subunit, swivel||Aconitase/3-isopropylmalate dehydratase large subunit, alpha/beta/alpha||Aconitase/3-isopropylmalate dehydratase, swivel||Aconitate/iron regulatory protein 2
ENSRNOG00000005861	Hsd11b1	Glucose/ribitol dehydrogenase||Polyketide synthase, KR||Reverse transcriptase domain||Short-chain dehydrogenase/reductase SDR||Transposase, L1
ENSRNOG00000005879	Maml2	-
ENSRNOG00000005884	RGD1305045	Collagen-binding surface protein Cna, B-type domain||Domain of unknown function DUF2012
ENSRNOG00000005902	Ccdc34	-
ENSRNOG00000005917	Pawr	-
ENSRNOG00000005924	Dstn	ADF/Cofilin/Destrin||Actin-depolymerising factor homology domain
ENSRNOG00000005931	Cpq	Peptidase M20||Peptidase M28
ENSRNOG00000005958	Rrbp1	Ribosome receptor lysine/proline rich
ENSRNOG00000005996	Lhx6	Homeobox domain||Homeodomain-like||Zinc finger, LIM-type
ENSRNOG00000006062	Hs1bp3	Phox homologous domain
ENSRNOG00000006068	Tmem117	-
ENSRNOG00000006126	Nup88	Nucleoporin Nup88
ENSRNOG00000006148	RGD1310352	-
ENSRNOG00000006241	2016-03-07	Zinc finger, C3HC4 RING-type||Zinc finger, RING-CH-type
ENSRNOG00000006314	Zbp1	Double-stranded RNA-specific adenosine deaminase (DRADA)
ENSRNOG00000006319	Cxcr6	CXC chemokine receptor 4||CXC chemokine receptor 6||Chemokine receptor family||G protein-coupled receptor, rhodopsin-like||GPCR, rhodopsin-like, 7TM
ENSRNOG00000006326	Atraid	Epidermal growth factor-like domain
ENSRNOG00000006329	Peli1	Pellino family
ENSRNOG00000006391	Smarcad1	Helicase, C-terminal||Helicase, superfamily 1/2, ATP-binding domain||Helicase/UvrB domain||P-loop containing nucleoside triphosphate hydrolase||SNF2-related||UBA-like||Ubiquitin system component Cue
ENSRNOG00000006400	Tbc1d14	Rab-GTPase-TBC domain
ENSRNOG00000006435	Tor1b	ATPase, AAA-type, core||P-loop containing nucleoside triphosphate hydrolase||Torsin||Torsin, subgroup
ENSRNOG00000006487	Casp8ap2	Homeodomain-like
ENSRNOG00000006508	Thnsl2	Threonine synthase-like||Tryptophan synthase beta subunit-like PLP-dependent enzyme
ENSRNOG00000006551	Dcaf15	-
ENSRNOG00000006730	Ccr1l1	7TM GPCR, olfactory receptor/chemoreceptor Srsx||Angiotensin II receptor family||CC chemokine receptor 1||Chemokine receptor family||G protein-coupled receptor, rhodopsin-like||GPCR, rhodopsin-like, 7TM
ENSRNOG00000006733	Srgap2	FCH domain||Rho GTPase activation protein||Rho GTPase-activating protein domain||SH3 domain||Variant SH3 domain
ENSRNOG00000006736	Ccr3	7TM GPCR, olfactory receptor/chemoreceptor Srsx||CC chemokine receptor 1||CC chemokine receptor 3||Chemokine receptor family||G protein-coupled receptor, rhodopsin-like||GPCR, rhodopsin-like, 7TM
ENSRNOG00000006818	Arl6ip5	Prenylated rab acceptor PRA1
ENSRNOG00000006827	Tmem198b	-
ENSRNOG00000006860	Itk	Pleckstrin homology domain||Protein kinase domain||Protein kinase-like domain||SH2 domain||SH3 domain||Serine-threonine/tyrosine-protein kinase catalytic domain||Serine/threonine/dual specificity protein kinase, catalytic domain||Tyrosine-protein kinase, catalytic domain||Variant SH3 domain||Zinc finger, Btk motif
ENSRNOG00000006870	Mtdh	-
ENSRNOG00000006885	Dbx2	Helix-turn-helix motif||Homeobox domain||Homeodomain, metazoa||Homeodomain-like
ENSRNOG00000006931	Eepd1	Competence protein ComEA, helix-hairpin-helix domain||Endonuclease/exonuclease/phosphatase||Helix-hairpin-helix DNA-binding motif, class 1||Helix-hairpin-helix motif||RuvA domain 2-like
ENSRNOG00000006983	Nr2c1	Nuclear hormone receptor, ligand-binding||Nuclear hormone receptor, ligand-binding, core||Steroid hormone receptor||Zinc finger, nuclear hormone receptor-type
ENSRNOG00000007023	Galm	Aldose 1-/Glucose-6-phosphate 1-epimerase||Galactose mutarotase-like domain
ENSRNOG00000007042	Purb	PUR-alpha/beta/gamma, DNA/RNA-binding
ENSRNOG00000007047	Eps8	PTB/PI domain||SH3 domain||Sterile alpha motif/pointed domain||Tensin phosphotyrosine-binding domain||Variant SH3 domain
ENSRNOG00000007079	Met	IPT domain||Immunoglobulin E-set||Plexin||Plexin-like fold||Protein kinase domain||Protein kinase-like domain||Sema domain||Serine-threonine/tyrosine-protein kinase catalytic domain||Serine/threonine/dual specificity protein kinase, catalytic domain||Tyrosine-protein kinase, HGF/MSP receptor||Tyrosine-protein kinase, catalytic domain
ENSRNOG00000007092	Fgb	Fibrinogen, alpha/beta/gamma chain, C-terminal globular domain||Fibrinogen, alpha/beta/gamma chain, coiled coil domain
ENSRNOG00000007102	Acss1	AMP-dependent synthetase/ligase||Acetate-CoA ligase
ENSRNOG00000007114	Psma6	Nucleophile aminohydrolases, N-terminal||Proteasome alpha-subunit, N-terminal domain||Proteasome, subunit alpha/beta
ENSRNOG00000007118	Eva1a	-
ENSRNOG00000007128	Nop56	NOP5, N-terminal||NOSIC||Nop domain
ENSRNOG00000007152	Bhlhe40	Myc-type, basic helix-loop-helix (bHLH) domain||Orange||Orange subgroup
ENSRNOG00000007175	Mier1	ELM2 domain||Homeodomain-like||SANT/Myb domain
ENSRNOG00000007200	Ikzf3	Zinc finger, C2H2||Zinc finger, C2H2-like
ENSRNOG00000007284	Slc2a1	General substrate transporter||Glucose transporter, type 1 (GLUT1)||Major facilitator superfamily||Major facilitator superfamily domain||Major facilitator superfamily domain, general substrate transporter||Sugar/inositol transporter
ENSRNOG00000007307	Syde1	C2 domain||Rho GTPase activation protein||Rho GTPase-activating protein domain
ENSRNOG00000007318	Tmx1	Thioredoxin domain||Thioredoxin-like fold
ENSRNOG00000007330	Capzb	F-actin-capping protein subunit beta
ENSRNOG00000007349	Ascc2	UBA-like||Ubiquitin system component Cue
ENSRNOG00000007351	Ggh	Class I glutamine amidotransferase-like||Glutamine amidotransferase||Peptidase C26
ENSRNOG00000007360	Rfx4	DNA-binding RFX-type winged-helix domain
ENSRNOG00000007364	Rab15	Gtr1/RagA G protein||Mitochondrial Rho-like||P-loop containing nucleoside triphosphate hydrolase||Ran GTPase||Small GTP-binding protein domain||Small GTPase superfamily||Small GTPase superfamily, ARF/SAR type||Small GTPase superfamily, Rab type||Small GTPase superfamily, Ras type||Small GTPase superfamily, Rho type
ENSRNOG00000007374	Tac1	Protachykinin||Tachykinin
ENSRNOG00000007387	Per1	PAS domain||PAS fold-3||Period circadian-like, C-terminal
ENSRNOG00000007390	Nfkbia	Ankyrin repeat||Ankyrin repeat-containing domain
ENSRNOG00000007467	Ace	Peptidase M2, peptidyl-dipeptidase A
ENSRNOG00000007477	Edn3	Bibrotoxin/Sarafotoxin-D||Endothelin-like toxin
ENSRNOG00000007512	Srp14	Signal recognition particle, SRP14 subunit||Signal recognition particle, SRP9/SRP14 subunit
ENSRNOG00000007561	Glb1l2	Galactose-binding domain-like||Glycoside hydrolase, family 35||Glycoside hydrolase, family 42, N-terminal||Glycoside hydrolase, superfamily
ENSRNOG00000007613	C1qtnf5	Collagen triple helix repeat||Complement C1q protein||Tumour necrosis factor-like domain
ENSRNOG00000007675	Gpr63	7TM GPCR, olfactory receptor/chemoreceptor Srsx||G protein-coupled receptor, rhodopsin-like||GPCR, rhodopsin-like, 7TM
ENSRNOG00000007678	Zfp263	Krueppel-associated box||Zinc finger, C2H2||Zinc finger, C2H2-like
ENSRNOG00000007683	Prdm13	SET domain||Zinc finger, C2H2||Zinc finger, C2H2-like
ENSRNOG00000007722	Fam57a	TRAM/LAG1/CLN8 homology domain
ENSRNOG00000007755	Pm20d2	Amidohydrolase||Peptidase M20||Peptidase M20, dimerisation domain||Peptidase M20A, amidohydrolase, predicted
ENSRNOG00000007793	Pnrc1	-
ENSRNOG00000007829	Lactb2	Beta-lactamase-like
ENSRNOG00000007858	Stil	-
ENSRNOG00000007901	Tmed10	GOLD
ENSRNOG00000007909	Cd69	C-type lectin||C-type lectin fold||Type-2 ice-structuring protein
ENSRNOG00000007942	Fscn3	Actin cross-linking||Fascin domain
ENSRNOG00000007968	RGD1305350	Protein of unknown function DUF2152
ENSRNOG00000007990	Adipor2	Hly-III-related
ENSRNOG00000008057	Krt7	Intermediate filament protein||Keratin, type I||Keratin, type II||Prefoldin
ENSRNOG00000008075	Ift74	-
ENSRNOG00000008090	Txndc12	Thioredoxin domain||Thioredoxin-like fold
ENSRNOG00000008106	Shmt2	Pyridoxal phosphate-dependent transferase||Serine hydroxymethyltransferase
ENSRNOG00000008108	Ubr7	Zinc finger, FYVE/PHD-type||Zinc finger, N-recognin||Zinc finger, N-recognin, metazoa
ENSRNOG00000008151	Plscr4	Scramblase
ENSRNOG00000008168	Wnt5b	Wnt
ENSRNOG00000008184	Esrp1	RNA recognition motif domain||Ribonuclease H-like domain
ENSRNOG00000008187	Ubash3b	Histidine phosphatase superfamily||Histidine phosphatase superfamily, clade-1||RNA ligase/cyclic nucleotide phosphodiesterase||SH3 domain||UBA-like||Ubiquitin-associated domain/translation elongation factor EF-Ts, N-terminal||Ubiquitin-associated/translation elongation factor EF1B, N-terminal, eukaryote
ENSRNOG00000008212	Wdr5	G-protein beta WD-40 repeat||Translation initiation factor, beta propellor-like domain||WD40 repeat||WD40-repeat-containing domain
ENSRNOG00000008224	Jdp2	Basic-leucine zipper domain||Fos transforming protein||Transcription factor, Skn-1-like, DNA-binding domain
ENSRNOG00000008259	Clec1a	C-type lectin||C-type lectin fold||Type-2 ice-structuring protein
ENSRNOG00000008277	Bag1	BAG domain||Molecular chaperone regulator BAG-1||Ubiquitin-like||Ubiquitin-related domain
ENSRNOG00000008278	Nfrkb	-
ENSRNOG00000008283	B4galt5	Galactosyltransferase, C-terminal||Nucleotide-diphospho-sugar transferases
ENSRNOG00000008292	Hif1a	HIF-1 alpha, transactivation domain, C-terminal||Hypoxia-inducible factor, alpha subunit||Hypoxia-inducible factor-1 alpha||Myc-type, basic helix-loop-helix (bHLH) domain||PAC motif||PAS domain||PAS fold||PAS fold-3
ENSRNOG00000008412	Gprc5a	GPCR, family 3, C-terminal
ENSRNOG00000008414	Bsg	Immunoglobulin||Immunoglobulin I-set||Immunoglobulin subtype||Immunoglobulin subtype 2||Immunoglobulin-like domain
ENSRNOG00000008425	LOC685707	AAA+ ATPase domain||P-loop containing nucleoside triphosphate hydrolase
ENSRNOG00000008455	Tmem87a	Transmembrane receptor, eukaryota
ENSRNOG00000008459	Anapc13	Apc13p
ENSRNOG00000008474	Acox3	Acyl-CoA dehydrogenase/oxidase C-terminal||Acyl-CoA dehydrogenase/oxidase, N-terminal and middle domain||Acyl-CoA oxidase||Acyl-CoA oxidase, C-terminal||Acyl-CoA oxidase/dehydrogenase, central domain
ENSRNOG00000008477	Mrpl53	Ribosomal protein L53, mitochondrial||Thioredoxin-like fold
ENSRNOG00000008479	Slc8a1	DnaJ domain||Na-Ca exchanger/integrin-beta4||Sodium/calcium exchanger membrane region||Sodium/calcium exchanger protein||Sodium/calcium exchanger, isoform 1
ENSRNOG00000008484	Pdcl	Phosducin||Phosducin, thioredoxin-like domain||Thioredoxin-like fold
ENSRNOG00000008513
ENSRNOG00000008519	RGD1309079	-
ENSRNOG00000008522	Ogg1	8-oxoguanine DNA glycosylase, N-terminal||8-oxoguanine DNA-glycosylase||DNA glycosylase||HhH-GPD domain
ENSRNOG00000008569	Ndufa6	Complex 1 LYR protein||NADH dehydrogenase [ubiquinone] (complex I), alpha subcomplex, subunit 6
ENSRNOG00000008620	Smad3	Interferon regulatory factor-3||MAD homology 1, Dwarfin-type||MAD homology, MH1||SMAD domain, Dwarfin-type||SMAD/FHA domain
ENSRNOG00000008630	Psma7	Nucleophile aminohydrolases, N-terminal||Proteasome alpha-subunit, N-terminal domain||Proteasome, subunit alpha/beta
ENSRNOG00000008648	Mogs	Glycoside hydrolase, family 63||Six-hairpin glycosidase-like
ENSRNOG00000008678	Antxr1	Anthrax toxin receptor||Anthrax toxin receptor, C-terminal||Anthrax toxin receptor, extracellular||von Willebrand factor, type A
ENSRNOG00000008682	Mtch2	Mitochondrial carrier domain||Mitochondrial substrate/solute carrier
ENSRNOG00000008689	Cbx1	Chromo domain||Chromo domain subgroup||Chromo domain-like||Chromo domain/shadow||Chromo shadow domain
ENSRNOG00000008713	Slc41a2	SLC41 divalent cation transporters, integral membrane domain
ENSRNOG00000008754	Flvcr2	Major facilitator superfamily||Major facilitator superfamily domain||Major facilitator superfamily domain, general substrate transporter||Trimeric LpxA-like
ENSRNOG00000008767	Atg4c	Peptidase C54
ENSRNOG00000008812	Tmem214	Protein of unknown function DUF2359, TMEM214
ENSRNOG00000008825	Ssrp1	Domain of unknown function DUF1747||High mobility group box domain||SSRP1 domain||Structure-specific recognition protein
ENSRNOG00000008829	Sorbs3	SH3 domain||Sorbin-like||Variant SH3 domain
ENSRNOG00000008843	Eci1	ClpP/crotonase-like domain||Crotonase superfamily
ENSRNOG00000008859	Tank	-
ENSRNOG00000008880	Nrk	Citron-like||Protein kinase domain||Protein kinase-like domain||Serine-threonine/tyrosine-protein kinase catalytic domain||Serine/threonine/dual specificity protein kinase, catalytic domain||Tyrosine-protein kinase, catalytic domain
ENSRNOG00000008885	Chst11	Sulfotransferase
ENSRNOG00000008892	Parp2	Poly(ADP-ribose) polymerase, catalytic domain||Poly(ADP-ribose) polymerase, regulatory domain||WGR domain
ENSRNOG00000008902	Pon1	Arylesterase||Paraoxonase1||SMP-30/Gluconolactonase/LRE-like region
ENSRNOG00000008927	Hbp1	Ataxin, AXH domain||Ataxin-1/HBP1 module (AXH)||High mobility group box domain
ENSRNOG00000008936	Map3k6	Protein kinase domain||Protein kinase-like domain||Serine-threonine/tyrosine-protein kinase catalytic domain||Serine/threonine/dual specificity protein kinase, catalytic domain||Sterile alpha motif/pointed domain||Tyrosine-protein kinase, catalytic domain
ENSRNOG00000008944	Ext2	EXTL2, alpha-1,4-N-acetylhexosaminyltransferase||Exostosin-like||Nucleotide-diphospho-sugar transferases
ENSRNOG00000008965	Socs2	SH2 domain||SOCS protein, C-terminal
ENSRNOG00000008994	Arpc4	ARP2/3 complex, 20kDa subunit (P20-Arc)
ENSRNOG00000009012	Asb2	Ankyrin repeat||Ankyrin repeat-containing domain||SOCS protein, C-terminal
ENSRNOG00000009020	Tsta3	NAD-dependent epimerase/dehydratase, N-terminal domain||dTDP-4-dehydrorhamnose reductase
ENSRNOG00000009031	Gucy2c	Adenylyl cyclase class-3/4/guanylyl cyclase||Extracellular ligand-binding receptor||Nucleotide cyclase||Periplasmic binding protein-like I||Protein kinase domain||Protein kinase-like domain||Serine-threonine/tyrosine-protein kinase catalytic domain||Serine/threonine/dual specificity protein kinase, catalytic domain||Tyrosine-protein kinase, catalytic domain
ENSRNOG00000009046	Phf13	Zinc finger, FYVE/PHD-type||Zinc finger, PHD-finger||Zinc finger, PHD-type
ENSRNOG00000009076	Ttpal	CRAL-TRIO domain||CRAL/TRIO, N-terminal domain||Cellular retinaldehyde binding/alpha-tocopherol transport
ENSRNOG00000009088	Txnrd1	FAD binding domain||FAD-dependent pyridine nucleotide-disulphide oxidoreductase||FAD/NAD-linked reductase, dimerisation domain||Mercuric reductase||Pyridine nucleotide-disulphide oxidoreductase, FAD/NAD(P)-binding domain||Pyridine nucleotide-disulphide oxidoreductase, NAD-binding domain||Pyridine nucleotide-disulphide oxidoreductase, class-II||Pyridine nucleotide-disulphide oxidoreductase, dimeri…
ENSRNOG00000009094	Nudt4	NUDIX hydrolase domain||NUDIX hydrolase domain-like
ENSRNOG00000009112	Pon2	Arylesterase||Paraoxonase2||SMP-30/Gluconolactonase/LRE-like region
ENSRNOG00000009139	Fubp3	Domain of unknown function DUF1897||K Homology domain||K Homology domain, type 1||K Homology domain, type 2
ENSRNOG00000009183	Szrd1	-
ENSRNOG00000009193	Lctl	Glycoside hydrolase, family 1||Glycoside hydrolase, superfamily
ENSRNOG00000009205	Lmo4	Zinc finger, LIM-type
ENSRNOG00000009233	Ankrd49	Ankyrin repeat||Ankyrin repeat-containing domain
ENSRNOG00000009244	Abhd4	Alpha/Beta hydrolase fold||Alpha/beta hydrolase fold-1
ENSRNOG00000009245	Exosc2	Nucleic acid-binding, OB-fold
ENSRNOG00000009267	B3gnt2	Glycosyl transferase, family 31
ENSRNOG00000009275	Kpnb1	Armadillo||Armadillo-type fold||HEAT||HEAT, type 2||Importin-beta, N-terminal domain
ENSRNOG00000009290	Nup35	Nucleoporin, NUP53||RNA-recognition motif (RRM) Nup35-type domain
ENSRNOG00000009297	Chchd1	CHCH||Cysteine alpha-hairpin motif superfamily
ENSRNOG00000009311	Fstl3	Follistatin-like, N-terminal||Follistatin/Osteonectin EGF domain||Kazal domain||TB domain
ENSRNOG00000009330	Slc17a5	Major facilitator superfamily||Major facilitator superfamily domain||Major facilitator superfamily domain, general substrate transporter
ENSRNOG00000009333	Osgep	Gcp-like domain||Kae1/YgjD family
ENSRNOG00000009348	Nos3	FAD-binding, type 1||Flavodoxin||Flavodoxin/nitric oxide synthase||Flavoprotein pyridine nucleotide cytochrome reductase||Flavoprotein-like||Nitric oxide synthase, N-terminal||Nitric-oxide synthase, eukaryote||Oxidoreductase FAD/NAD(P)-binding||Riboflavin synthase-like beta-barrel
ENSRNOG00000009459	Slc35f6	Drug/metabolite transporter||Nucleotide-sugar transporter||Solute carrier family 35 member SLC35F1/F2/F6||UAA transporter||Uncharacterised conserved protein UCP036436, nucleotide-sugar transporter-related
ENSRNOG00000009462	Ccdc90b	Protein of unknown function DUF1640
ENSRNOG00000009538	Etfdh	Electron transfer flavoprotein-ubiquinone oxidoreductase||FAD binding domain||Pyridine nucleotide-disulphide oxidoreductase, FAD/NAD(P)-binding domain||Pyridine nucleotide-disulphide oxidoreductase, class-II
ENSRNOG00000009556	Prokr1	7TM GPCR, olfactory receptor/chemoreceptor Srsx||G protein-coupled receptor, rhodopsin-like||GPCR, rhodopsin-like, 7TM||Neuropeptide Y receptor family
ENSRNOG00000009563	Krt2	Intermediate filament protein||Keratin, type II||Prefoldin
ENSRNOG00000009576	Xpa	DNA binding domain, putative||XPA||XPA C- terminal||Zinc finger, XPA-type, conserved site
ENSRNOG00000009610	Tchhl1	EF-hand domain||S100/CaBP-9k-type, calcium binding, subdomain
ENSRNOG00000009642	Cct4	Chaperone tailless complex polypeptide 1 (TCP-1)||Chaperonin Cpn60||Chaperonin Cpn60/TCP-1||GroEL-like apical domain||T-complex protein 1, delta subunit
ENSRNOG00000009646	Nyx	Cysteine-rich flanking region, C-terminal||Leucine-rich repeat||Leucine-rich repeat, typical subtype||Leucine-rich repeat-containing N-terminal
ENSRNOG00000009730	Cyp7b1	Cytochrome P450||Cytochrome P450, E-class, group I||Cytochrome P450, E-class, group IV
ENSRNOG00000009739	RGD1564420	Immunoglobulin E-set||WASH complex, subunit strumpellin
ENSRNOG00000009754	Nampt	Nicotinamide phosphoribosyl transferase||Nicotinate phosphoribosyltransferase family||Quinolinate phosphoribosyl transferase, C-terminal
ENSRNOG00000009789	Topbp1	BRCT domain||Secretoglobin
ENSRNOG00000009812	Sbf2	DENN domain||GRAM domain||Myotubularin protein||Myotubularin-like phosphatase domain||Pleckstrin homology domain||Protein-tyrosine phosphatase-like||dDENN domain||uDENN domain
ENSRNOG00000009823	Naa38	Like-Sm (LSM) domain||Ribonucleoprotein LSM domain||Ribonucleoprotein LSM domain, eukaryotic/archaea-type
ENSRNOG00000009832	Slc39a14	Zinc/iron permease
ENSRNOG00000009850	St3gal4	Glycosyl transferase, family 29||Sialyltransferase
ENSRNOG00000009851	Slc38a9	Amino acid transporter, transmembrane
ENSRNOG00000009857	Ftsj3	Ribosomal RNA methyltransferase FtsJ domain||Ribosomal RNA methyltransferase Spb1, domain of unknown function DUF3381||Ribosomal RNA methyltransferase, Spb1, C-terminal||S-adenosyl-L-methionine-dependent methyltransferase-like
ENSRNOG00000009877	Gar1	H/ACA ribonucleoprotein complex, subunit Gar1/Naf1||Translation protein, beta-barrel domain
ENSRNOG00000009893	Uxt	Prefoldin||Prefoldin alpha-like||Prefoldin-related, ubiquitously expressed transcript
ENSRNOG00000009899	Skil	DNA binding domain, putative||SAND domain-like||Transforming protein Ski||c-SKI SMAD4-binding domain
ENSRNOG00000009919	Irg1	MmgE/PrpD
ENSRNOG00000009947	Kremen1	CUB domain||Carbohydrate-binding WSC||Carbohydrate-binding WSC, subgroup||Knottin, scorpion toxin-like||Kremen||Kringle||Kringle-like fold
ENSRNOG00000009954	Cacul1	Cullin repeat-like-containing domain||Cullin, N-terminal
ENSRNOG00000009957	Slc25a13	EF-hand domain||Mitochondrial carrier domain||Mitochondrial carrier protein||Mitochondrial substrate/solute carrier
ENSRNOG00000009995	Rapgef6	Cyclic nucleotide-binding domain||Cyclic nucleotide-binding-like||PDZ domain||Ras guanine nucleotide exchange factor domain||Ras guanine-nucleotide exchange factors catalytic domain||Ras-association||Ras-like guanine nucleotide exchange factor, N-terminal||Ubiquitin-related domain
ENSRNOG00000010024	Cyb5r4	CS domain||Cytochrome b5-like heme/steroid binding domain||HSP20-like chaperone||NADH:cytochrome b5 reductase (CBR)||Oxidoreductase FAD/NAD(P)-binding||Oxidoreductase, FAD-binding domain||Riboflavin synthase-like beta-barrel
ENSRNOG00000010064	Abcc4	AAA+ ATPase domain||ABC transporter type 1, transmembrane domain||ABC transporter, transmembrane domain||ABC transporter-like||Cystic fibrosis transmembrane conductance regulator||P-loop containing nucleoside triphosphate hydrolase
ENSRNOG00000010084	Ythdf3	YTH domain
ENSRNOG00000010086	Plagl2	Zinc finger, C2H2||Zinc finger, C2H2-like
ENSRNOG00000010103	Eif4b	RNA recognition motif domain
ENSRNOG00000010111	Exoc3l4	Exocyst complex component Sec6
ENSRNOG00000010117	Eif3a	Proteasome component (PCI) domain
ENSRNOG00000010147	Pdcd10	Protein of unknown function DUF1241
ENSRNOG00000010153	Raf1	Diacylglycerol/phorbol-ester binding||Protein kinase C-like, phorbol ester/diacylglycerol-binding domain||Protein kinase domain||Protein kinase-like domain||Raf-like Ras-binding||Serine-threonine/tyrosine-protein kinase catalytic domain||Serine/threonine/dual specificity protein kinase, catalytic domain||Tyrosine-protein kinase, catalytic domain||Ubiquitin-related domain
ENSRNOG00000010184	Brk1	-
ENSRNOG00000010186	Cdv3	-
ENSRNOG00000010219	Ralgds	Ras guanine nucleotide exchange factor domain||Ras guanine-nucleotide exchange factors catalytic domain||Ras-association||Ras-like guanine nucleotide exchange factor, N-terminal||Ubiquitin-related domain
ENSRNOG00000010233	Cald1	Caldesmon||Caldesmon/lymphocyte specific protein
ENSRNOG00000010235	Pkig	cAMP-dependent protein kinase inhibitor
ENSRNOG00000010239	Cnbp	Zinc finger, CCHC-type
ENSRNOG00000010258	Vhl	von Hippel-Lindau disease tumour suppressor, beta/alpha domain
ENSRNOG00000010263	Cldn11	Claudin||Claudin-11||PMP-22/EMP/MP20/Claudin superfamily
ENSRNOG00000010284	St3gal5	Glycosyl transferase, family 29||Sialyltransferase
ENSRNOG00000010352	Dnajc3	DnaJ domain||Tetratricopeptide TPR1||Tetratricopeptide repeat||Tetratricopeptide repeat-containing domain
ENSRNOG00000010370	Tnip1	Armadillo-type fold
ENSRNOG00000010390	Hmbs	Porphobilinogen deaminase, C-terminal||Porphobilinogen deaminase, N-terminal||Tetrapyrrole biosynthesis, hydroxymethylbilane synthase
ENSRNOG00000010396	Eya3	EYA domain||HAD-like domain
ENSRNOG00000010421	Wdr91	WD40 repeat||WD40-repeat-containing domain
ENSRNOG00000010457	Vash1	Antifreeze protein, type I
ENSRNOG00000010488	Zmiz1	Zinc finger, MIZ-type
ENSRNOG00000010512	Yipf1	Ribonuclease/ribotoxin||Yip1 domain
ENSRNOG00000010523	Naa20	Acyl-CoA N-acyltransferase||FR47-like||GNAT domain
ENSRNOG00000010533	Arfip1	Arfaptin homology (AH) domain
ENSRNOG00000010552	Lamtor3	Ragulator complex protein LAMTOR3
ENSRNOG00000010557	Smarcd2	SWIB domain||SWIB/MDM2 domain
ENSRNOG00000010598	Hs3st1	P-loop containing nucleoside triphosphate hydrolase||Sulfotransferase domain
ENSRNOG00000010604	Taf15	RNA recognition motif domain||Zinc finger, RanBP2-type
ENSRNOG00000010624	Ap3b1	AP-3 complex subunit beta||Armadillo-type fold||Clathrin/coatomer adaptor, adaptin-like, N-terminal
ENSRNOG00000010628	Sec13	WD40 repeat||WD40-repeat-containing domain
ENSRNOG00000010634	Megf11	EGF-like domain, extracellular||EGF-like, laminin||Epidermal growth factor-like domain
ENSRNOG00000010653	Elmsan1	ELM2 domain||Homeodomain-like||SANT/Myb domain||Zinc finger, C2H2
ENSRNOG00000010658	Cth	Aminotransferase class V domain||Aminotransferase, class I/classII||Cys/Met metabolism, pyridoxal phosphate-dependent enzyme||DegT/DnrJ/EryC1/StrS aminotransferase||Pyridoxal phosphate-dependent transferase
ENSRNOG00000010676	Smarce1	High mobility group box domain
ENSRNOG00000010768	Kpna4	Armadillo||Armadillo-type fold||HEAT||Importin-alpha, importin-beta-binding domain
ENSRNOG00000010794	Dennd3	DENN domain||WD40 repeat||WD40-repeat-containing domain||dDENN domain||uDENN domain
ENSRNOG00000010798	Blk	Protein kinase domain||Protein kinase-like domain||SH2 domain||SH3 domain||Serine-threonine/tyrosine-protein kinase catalytic domain||Serine/threonine/dual specificity protein kinase, catalytic domain||Tyrosine-protein kinase, catalytic domain||Variant SH3 domain
ENSRNOG00000010815	Elf2	Ets domain||Transcription factor Elf, N-terminal
ENSRNOG00000010825	Snapc3	snRNA-activating protein complex, subunit 3
ENSRNOG00000010833	Mthfd2	Tetrahydrofolate dehydrogenase/cyclohydrolase||Tetrahydrofolate dehydrogenase/cyclohydrolase, NAD(P)-binding domain||Tetrahydrofolate dehydrogenase/cyclohydrolase, catalytic domain
ENSRNOG00000010887	RGD1309534	Domain of unknown function DUF1907
ENSRNOG00000010891	Lrrcc1	Leucine-rich repeat||Ribosome recycling factor domain
ENSRNOG00000010902	Tceb3	F-box domain||RNA polymerase II transcription factor SIII, subunit A||Transcription elongation factor, TFIIS/CRSP70, N-terminal, sub-type||Transcription factor IIS, N-terminal
ENSRNOG00000010914	Pigh	GPI-GlcNAc transferase complex, PIG-H component, conserved domain
ENSRNOG00000010974	Ror2	Frizzled domain||Immunoglobulin||Immunoglobulin I-set||Immunoglobulin V-set domain||Immunoglobulin subtype||Immunoglobulin subtype 2||Immunoglobulin-like domain||Kringle||Kringle-like fold||Protein kinase domain||Protein kinase-like domain||Serine-threonine/tyrosine-protein kinase catalytic domain||Serine/threonine/dual specificity protein kinase, catalytic domain||Tyrosine-protein kinase, cataly…
ENSRNOG00000010989	Ipo5	Armadillo-type fold||HEAT||Importin-beta, N-terminal domain
ENSRNOG00000010994	Has1	Glycosyltransferase 2-like||Nucleotide-diphospho-sugar transferases
ENSRNOG00000010996	Mob1b	Mob1/phocein
ENSRNOG00000010997	Ednrb	7TM GPCR, olfactory receptor/chemoreceptor Srsx||7TM GPCR, serpentine receptor class x (Srx)||Bombesin receptor||Endothelin receptor B||Endothelin receptor family||G protein-coupled receptor, rhodopsin-like||GPCR, rhodopsin-like, 7TM
ENSRNOG00000011008	Bet1	Target SNARE coiled-coil domain
ENSRNOG00000011023	LOC497963	FAD-binding, type 1||Flavodoxin||Flavodoxin/nitric oxide synthase||Flavoprotein pyridine nucleotide cytochrome reductase||Flavoprotein-like||Nitric oxide synthase, N-terminal||Nitric-oxide synthase, eukaryote||Oxidoreductase FAD/NAD(P)-binding||Riboflavin synthase-like beta-barrel
ENSRNOG00000011026	Irf2bpl	Interferon regulatory factor 2-binding protein 1 &amp; 2, zinc finger
ENSRNOG00000011120	LOC680663	Nucleic acid-binding, OB-fold
ENSRNOG00000011134	Lama2	Concanavalin A-like lectin/glucanases superfamily||EGF-like, laminin||Epidermal growth factor-like domain||Galactose-binding domain-like||Laminin B type IV||Laminin B, subgroup||Laminin G domain||Laminin I||Laminin domain II||Laminin, N-terminal
ENSRNOG00000011148	Ssr3	Translocon-associated, gamma subunit
ENSRNOG00000011161	Slc2a12	General substrate transporter||Major facilitator superfamily||Major facilitator superfamily domain||Major facilitator superfamily domain, general substrate transporter||Sugar/inositol transporter
ENSRNOG00000011260	Cmbl	Alpha/Beta hydrolase fold||Dienelactone hydrolase||Phospholipase/carboxylesterase/thioesterase
ENSRNOG00000011271	Mcc	Usher syndrome type-1C protein-binding protein 1, PDZ domain||tRNA-binding arm
ENSRNOG00000011287	Minpp1	Histidine acid phosphatase, eukaryotic||Histidine phosphatase superfamily||Histidine phosphatase superfamily, clade-2
ENSRNOG00000011339	Slk	Polo kinase kinase||Protein kinase domain||Protein kinase-like domain||Serine-threonine/tyrosine-protein kinase catalytic domain||Serine/threonine/dual specificity protein kinase, catalytic domain||Tyrosine-protein kinase, catalytic domain||UVR domain
ENSRNOG00000011373	Reep4	TB2/DP1/HVA22-related protein
ENSRNOG00000011379	Ccndbp1	-
ENSRNOG00000011384	Aimp1	NUDE protein, C-terminal||Nucleic acid-binding, OB-fold||t-SNARE||tRNA-binding domain
ENSRNOG00000011387	Tet3	-
ENSRNOG00000011398	Trmt61a	S-adenosyl-L-methionine-dependent methyltransferase-like||tRNA (1-methyladenosine) methyltransferase catalytic subunit Gcd14
ENSRNOG00000011424	Cldn23	Claudin||PMP-22/EMP/MP20/Claudin superfamily
ENSRNOG00000011448	Eri1	Exonuclease||Exonuclease, RNase T/DNA polymerase III||Ribonuclease H-like domain||SAP domain
ENSRNOG00000011461	Ap3m1	AP complex, mu/sigma subunit||Clathrin adaptor, mu subunit||Clathrin adaptor, mu subunit, C-terminal||Longin-like domain||Mu homology domain
ENSRNOG00000011463	Psmb2	Nucleophile aminohydrolases, N-terminal||Proteasome, subunit alpha/beta
ENSRNOG00000011478	Ackr4	7TM GPCR, olfactory receptor/chemoreceptor Srsx||CC chemokine receptor 10||CC chemokine receptor like 1||Chemokine receptor family||G protein-coupled receptor, rhodopsin-like||GPCR, rhodopsin-like, 7TM
ENSRNOG00000011491	Dnajc13	Armadillo-type fold||DnaJ domain||GYF
ENSRNOG00000011521	Filip1	Cortactin-binding protein-2, N-terminal
ENSRNOG00000011523	H2afy	Core histone macro-H2A||Histone H2A||Histone core||Histone-fold||Macro domain
ENSRNOG00000011527	Bag5	BAG domain
ENSRNOG00000011542	Apopt1	Uncharacterised protein family UPF0671
ENSRNOG00000011555	Lrrc40	Leucine-rich repeat||Leucine-rich repeat, typical subtype
[truncated: 1,039 more rows]

## Sheet: subcluster_5
Gene_id	RGD Symbol	Interpro Description
[truncated: 1,476 more rows]

[truncated: 3 more sheets: subcluster_6, subcluster_7, subcluster_8]
