# Supplementary material for: Transcriptome profile of rat genes in injured spinal cord at different stages by RNA-sequencing
Source: BMC Genomics. 2017 Feb 15;18:173. doi: 10.1186/s12864-017-3532-x (PMC5312572; doi:10.1186/s12864-017-3532-x)
Supplement: Additional file 4: Table S4. — The significant GO terms of differentially expressed genes. (XLSX 109 kb) [file 12864_2017_3532_MOESM4_ESM.xlsx]

## Sheet: 1 dpi
GO_accession	Description	Term_type	Over_represented_pValue	Corrected_pValue	DEG_item	DEG_list	Bg_item	Bg_list	Up	Up_Gene_names	Down	Down_Gene_names
GO:0006955	immune response	biological_process	4.3924e-07	0.0018255	36	1490	215	19236	25	ENSRNOG00000010278,Novel00213,ENSRNOG00000013791,ENSRNOG00000002963,ENSRNOG00000012749,ENSRNOG00000011205,ENSRNOG00000020456,ENSRNOG00000000837,ENSRNOG00000015030,ENSRNOG00000000855,ENSRNOG00000024390,ENSRNOG00000007159,ENSRNOG00000011984,ENSRNOG00000012807,ENSRNOG00000029768,ENSRNOG00000030021,ENSRNOG00000028015,ENSRNOG00000000239,ENSRNOG00000019330,ENSRNOG00000007002,ENSRNOG00000013179,ENSRNOG0…	11	ENSRNOG00000032596,ENSRNOG00000000777,ENSRNOG00000000795,ENSRNOG00000029386,ENSRNOG00000000787,ENSRNOG00000010031,ENSRNOG00000013269,ENSRNOG00000045924,ENSRNOG00000001777,ENSRNOG00000017699,ENSRNOG00000014171
GO:0006412	translation	biological_process	1.7603e-06	0.0023695	93	1490	972	19236	82	ENSRNOG00000042886,ENSRNOG00000020651,ENSRNOG00000019007,ENSRNOG00000038135,ENSRNOG00000012538,ENSRNOG00000018320,ENSRNOG00000024603,ENSRNOG00000012881,ENSRNOG00000009378,ENSRNOG00000017418,ENSRNOG00000020674,ENSRNOG00000025936,ENSRNOG00000038678,ENSRNOG00000014179,ENSRNOG00000007663,ENSRNOG00000018795,ENSRNOG00000026716,ENSRNOG00000030021,ENSRNOG00000018645,ENSRNOG00000032978,ENSRNOG00000022261,…	11	ENSRNOG00000001777,ENSRNOG00000002981,Novel01009,Novel00154,ENSRNOG00000020498,ENSRNOG00000014254,ENSRNOG00000025808,ENSRNOG00000018231,ENSRNOG00000016675,ENSRNOG00000037668,ENSRNOG00000027940
GO:0002376	immune system process	biological_process	1.8089e-06	0.0023695	36	1490	227	19236	25	ENSRNOG00000029768,ENSRNOG00000012807,ENSRNOG00000011984,ENSRNOG00000024390,ENSRNOG00000007159,ENSRNOG00000030021,ENSRNOG00000028015,ENSRNOG00000013179,ENSRNOG00000007002,ENSRNOG00000019330,ENSRNOG00000000239,ENSRNOG00000028043,ENSRNOG00000002792,ENSRNOG00000012804,ENSRNOG00000002802,Novel00213,ENSRNOG00000010278,ENSRNOG00000002963,ENSRNOG00000013791,ENSRNOG00000012749,ENSRNOG00000000855,ENSRNOG0…	11	ENSRNOG00000000787,ENSRNOG00000029386,ENSRNOG00000010031,ENSRNOG00000013269,ENSRNOG00000045924,ENSRNOG00000014171,ENSRNOG00000017699,ENSRNOG00000001777,ENSRNOG00000032596,ENSRNOG00000000795,ENSRNOG00000000777
GO:0001664	G-protein coupled receptor binding	molecular_function	2.2806e-06	0.0023695	14	1490	53	19236	14	ENSRNOG00000029768,ENSRNOG00000011984,ENSRNOG00000007159,ENSRNOG00000020655,ENSRNOG00000000239,ENSRNOG00000012703,ENSRNOG00000028043,ENSRNOG00000002792,ENSRNOG00000011205,ENSRNOG00000014812,ENSRNOG00000003984,ENSRNOG00000028015,ENSRNOG00000030021,ENSRNOG00000002802	0
GO:0016742	hydroxymethyl-, formyl- and related transferase activity	molecular_function	3.2112e-06	0.0026692	7	1490	10	19236	6	ENSRNOG00000028292,ENSRNOG00000015511,ENSRNOG00000005275,ENSRNOG00000008106,ENSRNOG00000003069,ENSRNOG00000008586	1	ENSRNOG00000047023
GO:0003735	structural constituent of ribosome	molecular_function	8.9645e-06	0.0056698	70	1490	765	19236	62	ENSRNOG00000027149,ENSRNOG00000002010,ENSRNOG00000009005,ENSRNOG00000009734,ENSRNOG00000020502,ENSRNOG00000018774,ENSRNOG00000016220,ENSRNOG00000019974,ENSRNOG00000000800,ENSRNOG00000007930,ENSRNOG00000011817,ENSRNOG00000008140,ENSRNOG00000011494,ENSRNOG00000031889,ENSRNOG00000026260,ENSRNOG00000006325,ENSRNOG00000015335,ENSRNOG00000009245,ENSRNOG00000016896,ENSRNOG00000001148,ENSRNOG00000011893,…	8	ENSRNOG00000018231,ENSRNOG00000020498,ENSRNOG00000016675,ENSRNOG00000037668,ENSRNOG00000027940,ENSRNOG00000002981,ENSRNOG00000001777,Novel00154
GO:0005840	ribosome	cellular_component	9.5498e-06	0.0056698	70	1490	766	19236	62	ENSRNOG00000001148,ENSRNOG00000016896,ENSRNOG00000015335,ENSRNOG00000009245,ENSRNOG00000031022,ENSRNOG00000010746,ENSRNOG00000019106,ENSRNOG00000018740,ENSRNOG00000023529,ENSRNOG00000011104,ENSRNOG00000031579,ENSRNOG00000004741,ENSRNOG00000011893,ENSRNOG00000050473,ENSRNOG00000000800,ENSRNOG00000016220,ENSRNOG00000019974,ENSRNOG00000009005,ENSRNOG00000020502,ENSRNOG00000009734,ENSRNOG00000018774,…	8	ENSRNOG00000016675,ENSRNOG00000027940,ENSRNOG00000037668,ENSRNOG00000018231,ENSRNOG00000020498,Novel00154,ENSRNOG00000002981,ENSRNOG00000001777
GO:0008009	chemokine activity	molecular_function	2.5422e-05	0.011739	10	1490	37	19236	10	ENSRNOG00000007159,ENSRNOG00000000239,ENSRNOG00000029768,ENSRNOG00000011984,ENSRNOG00000011205,ENSRNOG00000028015,ENSRNOG00000030021,ENSRNOG00000002802,ENSRNOG00000002792,ENSRNOG00000028043	0
GO:0042379	chemokine receptor binding	molecular_function	2.5422e-05	0.011739	10	1490	37	19236	10	ENSRNOG00000028043,ENSRNOG00000002792,ENSRNOG00000028015,ENSRNOG00000030021,ENSRNOG00000002802,ENSRNOG00000011205,ENSRNOG00000011984,ENSRNOG00000029768,ENSRNOG00000000239,ENSRNOG00000007159	0
GO:0005125	cytokine activity	molecular_function	4.3674e-05	0.018151	13	1490	59	19236	13	ENSRNOG00000028043,ENSRNOG00000002792,ENSRNOG00000030021,ENSRNOG00000002802,ENSRNOG00000028015,ENSRNOG00000011205,ENSRNOG00000010278,ENSRNOG00000011984,ENSRNOG00000029768,ENSRNOG00000007002,ENSRNOG00000024390,ENSRNOG00000007159,ENSRNOG00000000239	0
GO:0005126	cytokine receptor binding	molecular_function	5.1843e-05	0.019587	19	1490	110	19236	16	ENSRNOG00000029768,ENSRNOG00000012807,ENSRNOG00000011984,ENSRNOG00000007159,ENSRNOG00000002963,ENSRNOG00000030021,ENSRNOG00000028015,ENSRNOG00000012749,ENSRNOG00000000239,ENSRNOG00000002792,ENSRNOG00000028043,ENSRNOG00000012804,ENSRNOG00000020456,ENSRNOG00000000837,ENSRNOG00000011205,ENSRNOG00000002802	3	ENSRNOG00000013269,ENSRNOG00000014171,ENSRNOG00000001777
GO:0030529	ribonucleoprotein complex	cellular_component	0.0001306	0.036305	79	1490	900	19236	69	ENSRNOG00000032978,ENSRNOG00000033473,ENSRNOG00000011984,ENSRNOG00000004107,ENSRNOG00000020595,ENSRNOG00000014272,ENSRNOG00000014179,ENSRNOG00000007663,ENSRNOG00000018795,ENSRNOG00000026716,ENSRNOG00000018645,ENSRNOG00000024603,ENSRNOG00000009378,ENSRNOG00000020674,ENSRNOG00000017418,ENSRNOG00000025936,ENSRNOG00000038678,ENSRNOG00000012147,ENSRNOG00000042886,ENSRNOG00000019007,ENSRNOG00000012538,…	10	ENSRNOG00000002981,ENSRNOG00000028656,ENSRNOG00000001777,Novel00154,ENSRNOG00000028404,ENSRNOG00000018231,ENSRNOG00000020498,ENSRNOG00000016675,ENSRNOG00000037668,ENSRNOG00000027940
GO:0004517	nitric-oxide synthase activity	molecular_function	0.00013103	0.036305	5	1490	7	19236	4	ENSRNOG00000049980,ENSRNOG00000011023,ENSRNOG00000009348,ENSRNOG00000048887	1	ENSRNOG00000001130
GO:0006809	nitric oxide biosynthetic process	biological_process	0.00013103	0.036305	5	1490	7	19236	4	ENSRNOG00000048887,ENSRNOG00000011023,ENSRNOG00000009348,ENSRNOG00000049980	1	ENSRNOG00000001130
GO:0046209	nitric oxide metabolic process	biological_process	0.00013103	0.036305	5	1490	7	19236	4	ENSRNOG00000049980,ENSRNOG00000009348,ENSRNOG00000011023,ENSRNOG00000048887	1	ENSRNOG00000001130
GO:0016462	pyrophosphatase activity	molecular_function	0.00018468	0.04589	130	1490	1083	19236	83	ENSRNOG00000008409,ENSRNOG00000001195,ENSRNOG00000004820,ENSRNOG00000008057,ENSRNOG00000013774,ENSRNOG00000017441,ENSRNOG00000012892,ENSRNOG00000016217,ENSRNOG00000007350,ENSRNOG00000002182,ENSRNOG00000002948,ENSRNOG00000036745,ENSRNOG00000002335,ENSRNOG00000027787,ENSRNOG00000002807,ENSRNOG00000007048,ENSRNOG00000032463,ENSRNOG00000043099,ENSRNOG00000014530,ENSRNOG00000014258,ENSRNOG00000004791,…	47	ENSRNOG00000006384,ENSRNOG00000015440,ENSRNOG00000005148,ENSRNOG00000022337,ENSRNOG00000024280,ENSRNOG00000012624,ENSRNOG00000001311,ENSRNOG00000023370,Novel00484,ENSRNOG00000010216,ENSRNOG00000022402,ENSRNOG00000018247,ENSRNOG00000008471,ENSRNOG00000022218,ENSRNOG00000026914,ENSRNOG00000001036,ENSRNOG00000007970,ENSRNOG00000023312,ENSRNOG00000028768,ENSRNOG00000029658,ENSRNOG00000005519,ENSRNOG0…
GO:0017111	nucleoside-triphosphatase activity	molecular_function	0.00018771	0.04589	129	1490	1072	19236	83	ENSRNOG00000012543,ENSRNOG00000011213,ENSRNOG00000032991,ENSRNOG00000045791,ENSRNOG00000018371,ENSRNOG00000010768,ENSRNOG00000001816,ENSRNOG00000013987,ENSRNOG00000023079,ENSRNOG00000018345,ENSRNOG00000019810,ENSRNOG00000030628,ENSRNOG00000005037,ENSRNOG00000019000,ENSRNOG00000011062,ENSRNOG00000004807,ENSRNOG00000015496,ENSRNOG00000001833,ENSRNOG00000009439,ENSRNOG00000000938,ENSRNOG00000007113,…	46	ENSRNOG00000002134,ENSRNOG00000021356,ENSRNOG00000031138,ENSRNOG00000046621,ENSRNOG00000039890,ENSRNOG00000014844,ENSRNOG00000014541,ENSRNOG00000021719,ENSRNOG00000048363,ENSRNOG00000005726,ENSRNOG00000037744,ENSRNOG00000000029,ENSRNOG00000047505,ENSRNOG00000008862,ENSRNOG00000011268,ENSRNOG00000011151,ENSRNOG00000020014,ENSRNOG00000039086,ENSRNOG00000025757,ENSRNOG00000001963,ENSRNOG00000001959,…

## Sheet: 6 dpi
GO_accession	Description	Term_type	Over_represented_pValue	Corrected_pValue	DEG_item	DEG_list	Bg_item	Bg_list	Up	Up_Gene_names	Down	Down_Gene_names
GO:0005216	ion channel activity	molecular_function	1.8783e-10	3.0662e-07	179	5293	379	19236	41	ENSRNOG00000022297,ENSRNOG00000033796,ENSRNOG00000014720,ENSRNOG00000016469,ENSRNOG00000039759,ENSRNOG00000005879,ENSRNOG00000020598,ENSRNOG00000020714,ENSRNOG00000001270,ENSRNOG00000001296,ENSRNOG00000018116,ENSRNOG00000003104,ENSRNOG00000026902,ENSRNOG00000016687,ENSRNOG00000006324,ENSRNOG00000008412,ENSRNOG00000017606,ENSRNOG00000004682,ENSRNOG00000001195,ENSRNOG00000023799,ENSRNOG00000016976,…	138	ENSRNOG00000030910,ENSRNOG00000016221,ENSRNOG00000020444,ENSRNOG00000021056,ENSRNOG00000012562,ENSRNOG00000012144,ENSRNOG00000007682,ENSRNOG00000001609,ENSRNOG00000042118,ENSRNOG00000046731,ENSRNOG00000026119,ENSRNOG00000029610,ENSRNOG00000011202,ENSRNOG00000004077,ENSRNOG00000019208,ENSRNOG00000020310,ENSRNOG00000010853,ENSRNOG00000029264,ENSRNOG00000013829,ENSRNOG00000005715,ENSRNOG00000033942,…
GO:0022838	substrate-specific channel activity	molecular_function	1.8783e-10	3.0662e-07	179	5293	379	19236	41	ENSRNOG00000019440,ENSRNOG00000016976,ENSRNOG00000013913,ENSRNOG00000002312,ENSRNOG00000047714,ENSRNOG00000013463,ENSRNOG00000016800,ENSRNOG00000013387,ENSRNOG00000011020,ENSRNOG00000020193,ENSRNOG00000039496,ENSRNOG00000001300,ENSRNOG00000047363,ENSRNOG00000001804,ENSRNOG00000037845,ENSRNOG00000008347,ENSRNOG00000029207,ENSRNOG00000031995,ENSRNOG00000002146,ENSRNOG00000007490,ENSRNOG00000021062,…	138	ENSRNOG00000003841,ENSRNOG00000007528,ENSRNOG00000021128,ENSRNOG00000032075,ENSRNOG00000027317,ENSRNOG00000015383,ENSRNOG00000006957,ENSRNOG00000009790,ENSRNOG00000003493,ENSRNOG00000008831,ENSRNOG00000047711,ENSRNOG00000049880,ENSRNOG00000046949,ENSRNOG00000002303,ENSRNOG00000005609,ENSRNOG00000028589,ENSRNOG00000003205,ENSRNOG00000019985,ENSRNOG00000007645,ENSRNOG00000010199,ENSRNOG00000001658,…
GO:0015267	channel activity	molecular_function	2.9511e-10	3.0662e-07	179	5293	381	19236	41	ENSRNOG00000001270,ENSRNOG00000020598,ENSRNOG00000005879,ENSRNOG00000016469,ENSRNOG00000039759,ENSRNOG00000014720,ENSRNOG00000033796,ENSRNOG00000022297,ENSRNOG00000020714,ENSRNOG00000001195,ENSRNOG00000004682,ENSRNOG00000017606,ENSRNOG00000023799,ENSRNOG00000003104,ENSRNOG00000018116,ENSRNOG00000001296,ENSRNOG00000008412,ENSRNOG00000006324,ENSRNOG00000016687,ENSRNOG00000026902,ENSRNOG00000013387,…	138	ENSRNOG00000009872,ENSRNOG00000016675,ENSRNOG00000008921,ENSRNOG00000017842,Novel00283,ENSRNOG00000008078,ENSRNOG00000047736,ENSRNOG00000010816,ENSRNOG00000003241,ENSRNOG00000007705,ENSRNOG00000013588,ENSRNOG00000014938,ENSRNOG00000005723,ENSRNOG00000018378,ENSRNOG00000028991,Novel00743,ENSRNOG00000001575,ENSRNOG00000026119,ENSRNOG00000029610,ENSRNOG00000042118,ENSRNOG00000046731,ENSRNOG000000016…
GO:0022803	passive transmembrane transporter activity	molecular_function	2.9511e-10	3.0662e-07	179	5293	381	19236	41	ENSRNOG00000001270,ENSRNOG00000020714,ENSRNOG00000020598,ENSRNOG00000016469,ENSRNOG00000039759,ENSRNOG00000005879,ENSRNOG00000022297,ENSRNOG00000033796,ENSRNOG00000014720,ENSRNOG00000023799,ENSRNOG00000001195,ENSRNOG00000004682,ENSRNOG00000017606,ENSRNOG00000008412,ENSRNOG00000016687,ENSRNOG00000006324,ENSRNOG00000026902,ENSRNOG00000003104,ENSRNOG00000001296,ENSRNOG00000018116,ENSRNOG00000002312,…	138	ENSRNOG00000047736,ENSRNOG00000008078,ENSRNOG00000003241,ENSRNOG00000013588,ENSRNOG00000007705,ENSRNOG00000010816,ENSRNOG00000028991,ENSRNOG00000018378,ENSRNOG00000005723,ENSRNOG00000014938,ENSRNOG00000001575,Novel00743,ENSRNOG00000016675,ENSRNOG00000009872,Novel00283,ENSRNOG00000017842,ENSRNOG00000008921,ENSRNOG00000016845,ENSRNOG00000001742,ENSRNOG00000033893,ENSRNOG00000009265,ENSRNOG000000339…
GO:0005515	protein binding	molecular_function	5.1656e-10	4.2936e-07	1831	5293	5445	19236	902	ENSRNOG00000003524,ENSRNOG00000031930,ENSRNOG00000005188,ENSRNOG00000017003,ENSRNOG00000004517,ENSRNOG00000046327,ENSRNOG00000011586,ENSRNOG00000018406,ENSRNOG00000014336,ENSRNOG00000003170,ENSRNOG00000045771,ENSRNOG00000026662,ENSRNOG00000012730,ENSRNOG00000047730,ENSRNOG00000039415,ENSRNOG00000008075,ENSRNOG00000006090,ENSRNOG00000011020,ENSRNOG00000000596,ENSRNOG00000013747,ENSRNOG00000047896,…	929	ENSRNOG00000000473,ENSRNOG00000013408,ENSRNOG00000043329,ENSRNOG00000037248,ENSRNOG00000033445,ENSRNOG00000002935,ENSRNOG00000002496,ENSRNOG00000018949,ENSRNOG00000019193,ENSRNOG00000014928,ENSRNOG00000003583,ENSRNOG00000014170,ENSRNOG00000019933,ENSRNOG00000008741,ENSRNOG00000006990,ENSRNOG00000024712,ENSRNOG00000007359,ENSRNOG00000013282,ENSRNOG00000030243,ENSRNOG00000019435,ENSRNOG00000000593,…
GO:0022836	gated channel activity	molecular_function	9.1531e-07	0.00054343	96	5293	204	19236	19	ENSRNOG00000013463,ENSRNOG00000047714,ENSRNOG00000013913,ENSRNOG00000033796,ENSRNOG00000022297,ENSRNOG00000014720,ENSRNOG00000039759,ENSRNOG00000005879,ENSRNOG00000016976,ENSRNOG00000019440,ENSRNOG00000031995,ENSRNOG00000004682,ENSRNOG00000007490,ENSRNOG00000023799,ENSRNOG00000029207,ENSRNOG00000037845,ENSRNOG00000026902,ENSRNOG00000016687,ENSRNOG00000020193	77	ENSRNOG00000008992,ENSRNOG00000005989,ENSRNOG00000017060,ENSRNOG00000016675,ENSRNOG00000008766,ENSRNOG00000010803,ENSRNOG00000001575,Novel00743,ENSRNOG00000018378,ENSRNOG00000028991,ENSRNOG00000010199,ENSRNOG00000001658,ENSRNOG00000005723,ENSRNOG00000007645,ENSRNOG00000014938,ENSRNOG00000003313,ENSRNOG00000007705,ENSRNOG00000003241,ENSRNOG00000013588,ENSRNOG00000021140,ENSRNOG00000020778,ENSRNOG0…
GO:0022839	ion gated channel activity	molecular_function	9.1531e-07	0.00054343	96	5293	204	19236	19	ENSRNOG00000047714,ENSRNOG00000013463,ENSRNOG00000013913,ENSRNOG00000039759,ENSRNOG00000005879,ENSRNOG00000033796,ENSRNOG00000022297,ENSRNOG00000014720,ENSRNOG00000016976,ENSRNOG00000019440,ENSRNOG00000004682,ENSRNOG00000031995,ENSRNOG00000007490,ENSRNOG00000023799,ENSRNOG00000037845,ENSRNOG00000029207,ENSRNOG00000026902,ENSRNOG00000020193,ENSRNOG00000016687	77	ENSRNOG00000005989,ENSRNOG00000008992,ENSRNOG00000010803,ENSRNOG00000017060,ENSRNOG00000016675,ENSRNOG00000008766,ENSRNOG00000028991,ENSRNOG00000018378,ENSRNOG00000010199,ENSRNOG00000001658,ENSRNOG00000005723,ENSRNOG00000014938,ENSRNOG00000007645,ENSRNOG00000001575,Novel00743,ENSRNOG00000021140,ENSRNOG00000020778,ENSRNOG00000007705,ENSRNOG00000003313,ENSRNOG00000003241,ENSRNOG00000013588,ENSRNOG0…
GO:0022891	substrate-specific transmembrane transporter activity	molecular_function	2.9415e-06	0.0013686	431	5293	1207	19236	167	ENSRNOG00000047714,ENSRNOG00000024562,ENSRNOG00000001476,ENSRNOG00000024799,ENSRNOG00000013443,Novel01681,ENSRNOG00000002312,ENSRNOG00000011582,ENSRNOG00000004749,ENSRNOG00000029862,ENSRNOG00000016188,ENSRNOG00000023931,ENSRNOG00000016344,ENSRNOG00000015627,ENSRNOG00000008163,ENSRNOG00000007098,ENSRNOG00000010378,ENSRNOG00000015320,ENSRNOG00000028703,ENSRNOG00000025981,ENSRNOG00000022261,ENSRNOG0…	264	ENSRNOG00000047469,ENSRNOG00000001717,ENSRNOG00000026091,ENSRNOG00000015781,ENSRNOG00000001854,ENSRNOG00000008766,ENSRNOG00000017060,ENSRNOG00000028879,ENSRNOG00000011522,ENSRNOG00000009664,Novel00458,ENSRNOG00000005003,ENSRNOG00000018111,ENSRNOG00000016654,ENSRNOG00000019985,ENSRNOG00000007645,ENSRNOG00000001658,ENSRNOG00000002361,ENSRNOG00000003853,ENSRNOG00000010199,ENSRNOG00000003742,ENSRNOG0…
GO:0005488	binding	molecular_function	2.9638e-06	0.0013686	3442	5293	11194	19236	1752	ENSRNOG00000014832,ENSRNOG00000011355,ENSRNOG00000027552,ENSRNOG00000020619,ENSRNOG00000037239,ENSRNOG00000011555,ENSRNOG00000042189,ENSRNOG00000009432,ENSRNOG00000014124,ENSRNOG00000014282,ENSRNOG00000025895,ENSRNOG00000019574,ENSRNOG00000012219,ENSRNOG00000021246,ENSRNOG00000045791,ENSRNOG00000008812,ENSRNOG00000017077,ENSRNOG00000039730,ENSRNOG00000015441,ENSRNOG00000013506,ENSRNOG00000010964,…
NSRNOG00000016727,ENSRNOG00000011913,ENSRNOG00000015906,ENSRNOG00000020590,ENSRNOG00000016896,ENSRNOG00000039298	1690	ENSRNOG00000027849,ENSRNOG00000046621,ENSRNOG00000003905,ENSRNOG00000003781,ENSRNOG00000024237,ENSRNOG00000016977,ENSRNOG00000018651,ENSRNOG00000001408,ENSRNOG00000009409,ENSRNOG00000010868,ENSRNOG00000011422,ENSRNOG00000007014,ENSRNOG00000010731,ENSRNOG00000024374,ENSRNOG00000024703,ENSRNOG00000003792,ENSRNOG00000025923,ENSRNOG00000025730,ENSRNOG00000006037,ENSRNOG00000029903,ENSRNOG00000026942,…
GO:0051179	localization	biological_process	5.9912e-06	0.0023659	941	5293	2766	19236	427	ENSRNOG00000011459,ENSRNOG00000000962,Novel01078,ENSRNOG00000004700,ENSRNOG00000002948,ENSRNOG00000004708,ENSRNOG00000042451,Novel01975,ENSRNOG00000027894,ENSRNOG00000005879,ENSRNOG00000015562,ENSRNOG00000014720,ENSRNOG00000012892,ENSRNOG00000043486,ENSRNOG00000007884,ENSRNOG00000019742,ENSRNOG00000024145,ENSRNOG00000012779,ENSRNOG00000011501,ENSRNOG00000019666,ENSRNOG00000013069,ENSRNOG000000025…	514	ENSRNOG00000033361,ENSRNOG00000011202,ENSRNOG00000001866,Novel00701,ENSRNOG00000009265,ENSRNOG00000019433,ENSRNOG00000023238,ENSRNOG00000042118,ENSRNOG00000011677,Novel00985,ENSRNOG00000001609,ENSRNOG00000018644,ENSRNOG00000017932,ENSRNOG00000028991,ENSRNOG00000008218,ENSRNOG00000021581,ENSRNOG00000025463,ENSRNOG00000003241,ENSRNOG00000002369,ENSRNOG00000017842,ENSRNOG00000020299,ENSRNOG000000098…
GO:0022892	substrate-specific transporter activity	molecular_function	6.7732e-06	0.0023659	452	5293	1276	19236	177	Novel01835,ENSRNOG00000039496,ENSRNOG00000021310,ENSRNOG00000013631,ENSRNOG00000017871,ENSRNOG00000018204,Novel00771,ENSRNOG00000015160,ENSRNOG00000012494,ENSRNOG00000020193,ENSRNOG00000022261,ENSRNOG00000028703,ENSRNOG00000015320,ENSRNOG00000025981,ENSRNOG00000023079,ENSRNOG00000002146,ENSRNOG00000007490,ENSRNOG00000008016,ENSRNOG00000005861,ENSRNOG00000021062,ENSRNOG00000008040,ENSRNOG000000473…	275	ENSRNOG00000007666,ENSRNOG00000005697,ENSRNOG00000014686,ENSRNOG00000004713,ENSRNOG00000015746,ENSRNOG00000002737,ENSRNOG00000013610,ENSRNOG00000045816,ENSRNOG00000014348,ENSRNOG00000013147,ENSRNOG00000011646,ENSRNOG00000011726,ENSRNOG00000023176,ENSRNOG00000023531,ENSRNOG00000005369,ENSRNOG00000005148,Novel01255,ENSRNOG00000002336,ENSRNOG00000042320,ENSRNOG00000047047,ENSRNOG00000019484,ENSRNOG0…
GO:0031012	extracellular matrix	cellular_component	6.8314e-06	0.0023659	118	5293	279	19236	58	Novel01940,ENSRNOG00000003357,ENSRNOG00000017897,ENSRNOG00000015275,ENSRNOG00000012881,ENSRNOG00000019981,ENSRNOG00000028036,ENSRNOG00000006197,ENSRNOG00000010507,ENSRNOG00000000204,ENSRNOG00000011758,ENSRNOG00000030101,ENSRNOG00000000563,ENSRNOG00000008016,ENSRNOG00000008247,ENSRNOG00000017441,ENSRNOG00000016281,ENSRNOG00000015496,ENSRNOG00000006778,ENSRNOG00000018087,ENSRNOG00000016695,ENSRNOG0…	60	ENSRNOG00000019297,ENSRNOG00000000145,ENSRNOG00000027463,ENSRNOG00000042860,ENSRNOG00000047154,ENSRNOG00000016977,ENSRNOG00000022044,ENSRNOG00000012747,ENSRNOG00000047047,ENSRNOG00000025643,ENSRNOG00000048363,ENSRNOG00000000573,ENSRNOG00000006471,ENSRNOG00000000246,ENSRNOG00000006979,ENSRNOG00000014152,ENSRNOG00000047781,ENSRNOG00000030771,ENSRNOG00000029903,ENSRNOG00000014338,ENSRNOG00000043185,…
GO:0015075	ion transmembrane transporter activity	molecular_function	9.4232e-06	0.0030125	418	5293	1178	19236	161	ENSRNOG00000017220,ENSRNOG00000003104,ENSRNOG00000002057,ENSRNOG00000016687,ENSRNOG00000014475,ENSRNOG00000008412,ENSRNOG00000039336,ENSRNOG00000026902,ENSRNOG00000001195,ENSRNOG00000009459,ENSRNOG00000018082,ENSRNOG00000024863,ENSRNOG00000042189,ENSRNOG00000012881,ENSRNOG00000048487,ENSRNOG00000008067,ENSRNOG00000011688,ENSRNOG00000000704,ENSRNOG00000014720,ENSRNOG00000008209,ENSRNOG00000005879,…	257	ENSRNOG00000011380,ENSRNOG00000028844,ENSRNOG00000042086,ENSRNOG00000023300,Novel00131,ENSRNOG00000045626,ENSRNOG00000029707,ENSRNOG00000005359,ENSRNOG00000022116,ENSRNOG00000010576,ENSRNOG00000002349,ENSRNOG00000005206,ENSRNOG00000001874,ENSRNOG00000014862,ENSRNOG00000012414,ENSRNOG00000004899,ENSRNOG00000020138,ENSRNOG00000017283,ENSRNOG00000025324,Novel00717,ENSRNOG00000037783,ENSRNOG000000062…
GO:0006810	transport	biological_process	1.0924e-05	0.0030267	899	5293	2643	19236	402	ENSRNOG00000014987,ENSRNOG00000008277,ENSRNOG00000018227,ENSRNOG00000029207,ENSRNOG00000003038,ENSRNOG00000031213,ENSRNOG00000037845,ENSRNOG00000000588,ENSRNOG00000003872,ENSRNOG00000011148,Novel01307,ENSRNOG00000008425,ENSRNOG00000000528,ENSRNOG00000030101,ENSRNOG00000028198,ENSRNOG00000018771,ENSRNOG00000018087,ENSRNOG00000014420,ENSRNOG00000018847,ENSRNOG00000009334,ENSRNOG00000001414,ENSRNOG0…	497	Novel00062,ENSRNOG00000009014,ENSRNOG00000007727,ENSRNOG00000021855,ENSRNOG00000047154,ENSRNOG00000000693,ENSRNOG00000016612,ENSRNOG00000012939,ENSRNOG00000006784,ENSRNOG00000033280,ENSRNOG00000003491,ENSRNOG00000009760,ENSRNOG00000002013,ENSRNOG00000012988,ENSRNOG00000003284,ENSRNOG00000047960,ENSRNOG00000001309,ENSRNOG00000010682,ENSRNOG00000027468,ENSRNOG00000018789,ENSRNOG00000002981,ENSRNOG0…
GO:0051234	establishment of localization	biological_process	1.0924e-05	0.0030267	899	5293	2643	19236	402	ENSRNOG00000036745,ENSRNOG00000007564,ENSRNOG00000004749,ENSRNOG00000012659,ENSRNOG00000018564,ENSRNOG00000006731,ENSRNOG00000004563,ENSRNOG00000004094,ENSRNOG00000024562,ENSRNOG00000001383,ENSRNOG00000008163,ENSRNOG00000015627,ENSRNOG00000043328,ENSRNOG00000019810,ENSRNOG00000016344,ENSRNOG00000006483,ENSRNOG00000018297,ENSRNOG00000010147,ENSRNOG00000025592,ENSRNOG00000018353,ENSRNOG00000023931,…	497	ENSRNOG00000010780,ENSRNOG00000002361,ENSRNOG00000030719,ENSRNOG00000001658,ENSRNOG00000007645,ENSRNOG00000019985,ENSRNOG00000005003,ENSRNOG00000025793,ENSRNOG00000027329,ENSRNOG00000050710,ENSRNOG00000003313,ENSRNOG00000032659,ENSRNOG00000015781,ENSRNOG00000021182,ENSRNOG00000017428,ENSRNOG00000001717,ENSRNOG00000047469,ENSRNOG00000011522,ENSRNOG00000008157,Novel01434,ENSRNOG00000017060,ENSRNOG0…
GO:0007264	small GTPase mediated signal transduction	biological_process	1.546e-05	0.0039146	213	5293	547	19236	103	ENSRNOG00000019528,ENSRNOG00000049507,ENSRNOG00000006400,ENSRNOG00000046191,ENSRNOG00000019763,ENSRNOG00000025406,ENSRNOG00000023348,ENSRNOG00000002180,ENSRNOG00000012002,ENSRNOG00000014420,ENSRNOG00000015131,ENSRNOG00000043311,ENSRNOG00000015160,ENSRNOG00000000528,ENSRNOG00000023991,ENSRNOG00000012730,ENSRNOG00000023079,ENSRNOG00000007350,ENSRNOG00000007533,ENSRNOG00000022260,ENSRNOG00000029207,…	110	ENSRNOG00000019930,ENSRNOG00000013610,ENSRNOG00000012764,ENSRNOG00000027871,ENSRNOG00000014083,ENSRNOG00000002737,ENSRNOG00000010609,ENSRNOG00000014761,ENSRNOG00000027194,ENSRNOG00000019435,ENSRNOG00000021098,ENSRNOG00000011646,ENSRNOG00000003005,ENSRNOG00000013780,ENSRNOG00000018745,ENSRNOG00000047960,ENSRNOG00000007106,ENSRNOG00000003466,ENSRNOG00000002345,ENSRNOG00000015026,ENSRNOG00000048172,…
GO:0005509	calcium ion binding	molecular_function	1.6013e-05	0.0039146	221	5293	570	19236	88	ENSRNOG00000010617,ENSRNOG00000013360,ENSRNOG00000046254,ENSRNOG00000018233,ENSRNOG00000011557,ENSRNOG00000007338,ENSRNOG00000011483,ENSRNOG00000000853,ENSRNOG00000024799,ENSRNOG00000003537,ENSRNOG00000020587,ENSRNOG00000009957,ENSRNOG00000022710,ENSRNOG00000012840,ENSRNOG00000033498,ENSRNOG00000002045,ENSRNOG00000019199,ENSRNOG00000015389,Novel00788,ENSRNOG00000020470,ENSRNOG00000009910,ENSRNOG0…	133	ENSRNOG00000031974,ENSRNOG00000020119,ENSRNOG00000010535,ENSRNOG00000015396,ENSRNOG00000011094,ENSRNOG00000003266,ENSRNOG00000010803,ENSRNOG00000014135,ENSRNOG00000017060,ENSRNOG00000006235,ENSRNOG00000020129,ENSRNOG00000004060,ENSRNOG00000034005,ENSRNOG00000010483,ENSRNOG00000047455,ENSRNOG00000032659,ENSRNOG00000049880,ENSRNOG00000047711,ENSRNOG00000013330,ENSRNOG00000030330,ENSRNOG00000048472,…
GO:0005230	extracellular ligand-gated ion channel activity	molecular_function	2.5873e-05	0.0059737	38	5293	67	19236	2	ENSRNOG00000029207,ENSRNOG00000007490	36	ENSRNOG00000011726,ENSRNOG00000014862,ENSRNOG00000013829,ENSRNOG00000010853,ENSRNOG00000020310,ENSRNOG00000011202,ENSRNOG00000006174,ENSRNOG00000016845,ENSRNOG00000002360,ENSRNOG00000002349,ENSRNOG00000033942,ENSRNOG00000005206,ENSRNOG00000012562,ENSRNOG00000006957,ENSRNOG00000030910,ENSRNOG00000045816,ENSRNOG00000013610,ENSRNOG00000023300,ENSRNOG00000021063,ENSRNOG00000028589,ENSRNOG00000007682,…
GO:0006811	ion transport	biological_process	3.2745e-05	0.0071625	395	5293	1114	19236	160	ENSRNOG00000023079,ENSRNOG00000002146,ENSRNOG00000007490,ENSRNOG00000008016,ENSRNOG00000005861,ENSRNOG00000021062,ENSRNOG00000022261,ENSRNOG00000028703,ENSRNOG00000015320,ENSRNOG00000025981,ENSRNOG00000001979,ENSRNOG00000020918,ENSRNOG00000047363,ENSRNOG00000001804,ENSRNOG00000013631,Novel00771,Novel01835,ENSRNOG00000013118,ENSRNOG00000039496,ENSRNOG00000016069,ENSRNOG00000015160,ENSRNOG000000014…	235	ENSRNOG00000002336,ENSRNOG00000042320,ENSRNOG00000047047,ENSRNOG00000019750,ENSRNOG00000037198,ENSRNOG00000011841,Novel01422,ENSRNOG00000011968,Novel01070,Novel01255,ENSRNOG00000006204,ENSRNOG00000014870,ENSRNOG00000005018,ENSRNOG00000007668,ENSRNOG00000015049,ENSRNOG00000039544,ENSRNOG00000007090,ENSRNOG00000013610,ENSRNOG00000014348,ENSRNOG00000007666,ENSRNOG00000014686,ENSRNOG00000004713,ENSRN…
GO:0015276	ligand-gated ion channel activity	molecular_function	3.7945e-05	0.0075095	56	5293	115	19236	7	ENSRNOG00000026902,ENSRNOG00000020193,ENSRNOG00000033796,ENSRNOG00000023799,ENSRNOG00000029207,ENSRNOG00000013463,ENSRNOG00000007490	49	ENSRNOG00000006645,ENSRNOG00000014862,ENSRNOG00000013829,ENSRNOG00000011726,ENSRNOG00000006174,ENSRNOG00000005369,ENSRNOG00000011202,ENSRNOG00000010853,ENSRNOG00000020310,ENSRNOG00000016845,ENSRNOG00000021128,ENSRNOG00000002349,ENSRNOG00000033942,ENSRNOG00000005206,ENSRNOG00000002360,ENSRNOG00000004713,ENSRNOG00000021056,ENSRNOG00000012562,ENSRNOG00000006957,ENSRNOG00000030910,ENSRNOG00000023300,…
GO:0022834	ligand-gated channel activity	molecular_function	3.7945e-05	0.0075095	56	5293	115	19236	7	ENSRNOG00000023799,ENSRNOG00000029207,ENSRNOG00000013463,ENSRNOG00000007490,ENSRNOG00000026902,ENSRNOG00000020193,ENSRNOG00000033796	49	ENSRNOG00000014938,ENSRNOG00000007645,ENSRNOG00000010199,ENSRNOG00000001658,ENSRNOG00000005723,ENSRNOG00000001575,ENSRNOG00000003512,ENSRNOG00000020778,ENSRNOG00000021140,ENSRNOG00000003680,ENSRNOG00000007705,ENSRNOG00000003313,ENSRNOG00000003241,ENSRNOG00000013588,ENSRNOG00000008992,ENSRNOG00000010803,ENSRNOG00000002336,ENSRNOG00000025324,ENSRNOG00000012414,ENSRNOG00000008766,ENSRNOG00000017060,…
GO:0003779	actin binding	molecular_function	5.0152e-05	0.0094741	89	5293	221	19236	50	ENSRNOG00000005689,ENSRNOG00000007529,Novel00958,ENSRNOG00000042256,ENSRNOG00000019838,ENSRNOG00000005287,ENSRNOG00000042499,ENSRNOG00000013538,ENSRNOG00000018406,ENSRNOG00000017392,ENSRNOG00000010457,ENSRNOG00000005796,ENSRNOG00000008986,Novel01556,ENSRNOG00000031244,ENSRNOG00000013492,ENSRNOG00000007330,ENSRNOG00000039730,ENSRNOG00000006077,ENSRNOG00000005924,ENSRNOG00000000964,ENSRNOG000000215…	39	ENSRNOG00000001931,ENSRNOG00000013916,ENSRNOG00000027849,ENSRNOG00000029134,ENSRNOG00000014650,ENSRNOG00000001091,ENSRNOG00000007185,ENSRNOG00000048898,ENSRNOG00000014170,ENSRNOG00000042753,ENSRNOG00000007882,ENSRNOG00000000593,ENSRNOG00000004281,ENSRNOG00000014969,ENSRNOG00000023351,ENSRNOG00000043350,ENSRNOG00000014882,ENSRNOG00000018373,ENSRNOG00000013610,ENSRNOG00000046256,ENSRNOG00000003792,…
GO:0042612	MHC class I protein complex	cellular_component	7.1237e-05	0.012872	11	5293	15	19236	10	ENSRNOG00000031090,ENSRNOG00000047706,ENSRNOG00000031607,ENSRNOG00000000723,ENSRNOG00000030712,ENSRNOG00000048951,ENSRNOG00000039744,ENSRNOG00000050183,ENSRNOG00000050210,ENSRNOG00000038999	1	ENSRNOG00000022953
GO:0006796	phosphate-containing compound metabolic process	biological_process	8.0085e-05	0.013868	469	5293	1310	19236	234	ENSRNOG00000025695,ENSRNOG00000046763,ENSRNOG00000000632,ENSRNOG00000008880,ENSRNOG00000001189,ENSRNOG00000012659,ENSRNOG00000049152,ENSRNOG00000013443,ENSRNOG00000000515,Novel01424,ENSRNOG00000019374,ENSRNOG00000017600,ENSRNOG00000001190,ENSRNOG00000017319,ENSRNOG00000016188,ENSRNOG00000001747,ENSRNOG00000004873,ENSRNOG00000019555,ENSRNOG00000006394,ENSRNOG00000018669,ENSRNOG00000014285,ENSRNOG0…	235	ENSRNOG00000016122,ENSRNOG00000020478,ENSRNOG00000008157,ENSRNOG00000002053,ENSRNOG00000016818,ENSRNOG00000001554,ENSRNOG00000025155,ENSRNOG00000003742,ENSRNOG00000025166,ENSRNOG00000012060,ENSRNOG00000017209,ENSRNOG00000002361,ENSRNOG00000029784,ENSRNOG00000005003,ENSRNOG00000017684,ENSRNOG00000002516,ENSRNOG00000009783,ENSRNOG00000007419,ENSRNOG00000037340,ENSRNOG00000030840,ENSRNOG00000048169,…
GO:0006793	phosphorus metabolic process	biological_process	8.3609e-05	0.013899	472	5293	1320	19236	235	ENSRNOG00000020465,ENSRNOG00000013598,ENSRNOG00000007970,ENSRNOG00000000543,ENSRNOG00000037509,ENSRNOG00000009244,ENSRNOG00000019661,ENSRNOG00000028703,ENSRNOG00000002040,ENSRNOG00000042353,ENSRNOG00000018371,ENSRNOG00000010974,ENSRNOG00000009347,ENSRNOG00000013135,ENSRNOG00000007990,ENSRNOG00000009031,ENSRNOG00000006469,ENSRNOG00000010253,ENSRNOG00000017787,ENSRNOG00000000655,ENSRNOG00000004280,…	237	ENSRNOG00000025423,ENSRNOG00000019297,ENSRNOG00000001769,ENSRNOG00000005711,ENSRNOG00000007931,ENSRNOG00000017227,ENSRNOG00000004392,ENSRNOG00000004978,ENSRNOG00000005018,ENSRNOG00000024904,ENSRNOG00000002537,ENSRNOG00000018895,ENSRNOG00000014628,ENSRNOG00000018745,ENSRNOG00000011968,ENSRNOG00000009336,ENSRNOG00000018712,ENSRNOG00000003469,ENSRNOG00000023521,ENSRNOG00000023176,ENSRNOG00000009726,…
GO:0008092	cytoskeletal protein binding	molecular_function	9.5072e-05	0.015197	154	5293	404	19236	80	ENSRNOG00000005037,ENSRNOG00000038035,ENSRNOG00000021713,ENSRNOG00000047950,ENSRNOG00000018087,ENSRNOG00000006077,ENSRNOG00000000479,ENSRNOG00000032436,ENSRNOG00000028549,ENSRNOG00000025407,ENSRNOG00000022162,ENSRNOG00000012378,ENSRNOG00000028650,ENSRNOG00000003975,ENSRNOG00000005689,ENSRNOG00000042499,ENSRNOG00000005861,ENSRNOG00000018406,ENSRNOG00000008986,ENSRNOG00000005796,Novel01556,ENSRNOG0…	74	ENSRNOG00000004281,ENSRNOG00000000593,ENSRNOG00000014969,ENSRNOG00000023351,ENSRNOG00000013257,ENSRNOG00000008961,ENSRNOG00000018373,ENSRNOG00000014882,ENSRNOG00000013610,ENSRNOG00000005133,ENSRNOG00000018376,ENSRNOG00000021472,ENSRNOG00000001931,ENSRNOG00000019257,ENSRNOG00000047047,ENSRNOG00000008471,ENSRNOG00000004680,ENSRNOG00000008741,ENSRNOG00000020248,ENSRNOG00000042320,ENSRNOG00000011841,…
GO:0060589	nucleoside-triphosphatase regulator activity	molecular_function	9.9451e-05	0.015308	140	5293	335	19236	60	ENSRNOG00000007133,ENSRNOG00000015619,Novel01762,ENSRNOG00000024562,ENSRNOG00000008880,ENSRNOG00000024365,ENSRNOG00000001190,ENSRNOG00000017832,ENSRNOG00000019555,ENSRNOG00000006394,ENSRNOG00000017003,ENSRNOG00000015616,ENSRNOG00000009360,ENSRNOG00000000528,ENSRNOG00000043311,ENSRNOG00000015131,ENSRNOG00000002180,ENSRNOG00000012002,ENSRNOG00000023348,ENSRNOG00000006400,ENSRNOG00000020505,ENSRNOG0…	80	ENSRNOG00000028426,ENSRNOG00000008924,ENSRNOG00000005034,ENSRNOG00000004917,ENSRNOG00000016653,ENSRNOG00000014025,ENSRNOG00000021984,ENSRNOG00000019177,ENSRNOG00000003953,ENSRNOG00000026048,ENSRNOG00000013825,ENSRNOG00000021569,ENSRNOG00000018051,ENSRNOG00000005404,ENSRNOG00000028090,ENSRNOG00000018666,ENSRNOG00000022402,ENSRNOG00000014549,ENSRNOG00000037137,ENSRNOG00000009255,ENSRNOG00000001516,…
GO:0005215	transporter activity	molecular_function	0.00015344	0.022774	530	5293	1545	19236	216	ENSRNOG00000021644,ENSRNOG00000001300,ENSRNOG00000001739,ENSRNOG00000011020,ENSRNOG00000008369,ENSRNOG00000050395,ENSRNOG00000000568,ENSRNOG00000013234,ENSRNOG00000031995,ENSRNOG00000021144,ENSRNOG00000009019,ENSRNOG00000008347,ENSRNOG00000024728,ENSRNOG00000004526,ENSRNOG00000038135,ENSRNOG00000016976,ENSRNOG00000013912,ENSRNOG00000050547,ENSRNOG00000013485,ENSRNOG00000012690,ENSRNOG00000016800,…	314	ENSRNOG00000004918,ENSRNOG00000029015,ENSRNOG00000018697,ENSRNOG00000004518,ENSRNOG00000011912,ENSRNOG00000006174,ENSRNOG00000001115,ENSRNOG00000050924,ENSRNOG00000003533,Novel00649,ENSRNOG00000046949,ENSRNOG00000005609,ENSRNOG00000002303,ENSRNOG00000000879,ENSRNOG00000011160,Novel01655,ENSRNOG00000049880,ENSRNOG00000022771,ENSRNOG00000021128,ENSRNOG00000009902,ENSRNOG00000032328,ENSRNOG000000205…
GO:0022857	transmembrane transporter activity	molecular_function	0.00017061	0.023633	470	5293	1366	19236	181	ENSRNOG00000017871,ENSRNOG00000013631,Novel00771,ENSRNOG00000018204,ENSRNOG00000039496,Novel01835,ENSRNOG00000020193,ENSRNOG00000015160,ENSRNOG00000005861,ENSRNOG00000021062,ENSRNOG00000008016,ENSRNOG00000023079,ENSRNOG00000012534,ENSRNOG00000007490,ENSRNOG00000002146,ENSRNOG00000028703,ENSRNOG00000015320,ENSRNOG00000025981,ENSRNOG00000022261,ENSRNOG00000020918,ENSRNOG00000047363,ENSRNOG000000018…	289	ENSRNOG00000014348,ENSRNOG00000045816,ENSRNOG00000013610,ENSRNOG00000002737,ENSRNOG00000015746,ENSRNOG00000014686,ENSRNOG00000007666,ENSRNOG00000005697,ENSRNOG00000004713,ENSRNOG00000017295,ENSRNOG00000005148,ENSRNOG00000023531,ENSRNOG00000005369,ENSRNOG00000011646,ENSRNOG00000011726,ENSRNOG00000013147,ENSRNOG00000016414,ENSRNOG00000023176,ENSRNOG00000037198,ENSRNOG00000011968,ENSRNOG00000011841,…
GO:0035556	intracellular signal transduction	biological_process	0.00018523	0.023633	329	5293	900	19236	154	ENSRNOG00000004967,ENSRNOG00000019555,ENSRNOG00000004873,ENSRNOG00000006394,ENSRNOG00000001190,ENSRNOG00000043099,ENSRNOG00000002540,ENSRNOG00000012258,ENSRNOG00000007098,ENSRNOG00000005289,ENSRNOG00000013676,ENSRNOG00000007133,ENSRNOG00000016758,ENSRNOG00000011582,ENSRNOG00000003096,ENSRNOG00000046191,ENSRNOG00000006400,ENSRNOG00000015160,ENSRNOG00000009031,ENSRNOG00000015131,ENSRNOG00000002180,…	175	ENSRNOG00000001516,ENSRNOG00000011623,ENSRNOG00000047712,ENSRNOG00000026407,ENSRNOG00000009198,ENSRNOG00000029912,ENSRNOG00000028090,ENSRNOG00000005404,ENSRNOG00000018051,ENSRNOG00000001717,ENSRNOG00000013825,ENSRNOG00000024112,ENSRNOG00000021569,ENSRNOG00000017939,ENSRNOG00000016653,ENSRNOG00000019423,ENSRNOG00000021984,ENSRNOG00000012060,ENSRNOG00000005034,ENSRNOG00000027592,ENSRNOG00000017373,…
GO:0004970	ionotropic glutamate receptor activity	molecular_function	0.00019874	0.023633	17	5293	23	19236	0		17	ENSRNOG00000033942,ENSRNOG00000005206,ENSRNOG00000001575,ENSRNOG00000020310,ENSRNOG00000006174,ENSRNOG00000011726,ENSRNOG00000005723,ENSRNOG00000021063,ENSRNOG00000028589,ENSRNOG00000008766,ENSRNOG00000007682,ENSRNOG00000045816,ENSRNOG00000023300,ENSRNOG00000008992,ENSRNOG00000030910,ENSRNOG00000012562,ENSRNOG00000006957
GO:0005231	excitatory extracellular ligand-gated ion channel activity	molecular_function	0.00019874	0.023633	17	5293	23	19236	0		17	ENSRNOG00000033942,ENSRNOG00000005206,ENSRNOG00000006174,ENSRNOG00000020310,ENSRNOG00000001575,ENSRNOG00000005723,ENSRNOG00000011726,ENSRNOG00000007682,ENSRNOG00000028589,ENSRNOG00000021063,ENSRNOG00000008766,ENSRNOG00000023300,ENSRNOG00000045816,ENSRNOG00000008992,ENSRNOG00000030910,ENSRNOG00000012562,ENSRNOG00000006957
GO:0005234	extracellular-glutamate-gated ion channel activity	molecular_function	0.00019874	0.023633	17	5293	23	19236	0		17	ENSRNOG00000011726,ENSRNOG00000005723,ENSRNOG00000001575,ENSRNOG00000020310,ENSRNOG00000006174,ENSRNOG00000033942,ENSRNOG00000005206,ENSRNOG00000006957,ENSRNOG00000012562,ENSRNOG00000008992,ENSRNOG00000030910,ENSRNOG00000045816,ENSRNOG00000023300,ENSRNOG00000028589,ENSRNOG00000021063,ENSRNOG00000008766,ENSRNOG00000007682
GO:0008066	glutamate receptor activity	molecular_function	0.00019874	0.023633	17	5293	23	19236	0		17	ENSRNOG00000005206,ENSRNOG00000033942,ENSRNOG00000006174,ENSRNOG00000020310,ENSRNOG00000001575,ENSRNOG00000005723,ENSRNOG00000011726,ENSRNOG00000007682,ENSRNOG00000028589,ENSRNOG00000021063,ENSRNOG00000008766,ENSRNOG00000023300,ENSRNOG00000045816,ENSRNOG00000008992,ENSRNOG00000030910,ENSRNOG00000006957,ENSRNOG00000012562
GO:0005267	potassium channel activity	molecular_function	0.00019902	0.023633	39	5293	78	19236	13	ENSRNOG00000031995,ENSRNOG00000013463,ENSRNOG00000047714,ENSRNOG00000004682,ENSRNOG00000037845,ENSRNOG00000033796,ENSRNOG00000022297,ENSRNOG00000014720,ENSRNOG00000039759,ENSRNOG00000005879,ENSRNOG00000016687,ENSRNOG00000008412,ENSRNOG00000019440	26	ENSRNOG00000011624,ENSRNOG00000016675,ENSRNOG00000017283,ENSRNOG00000007705,ENSRNOG00000021140,Novel00743,ENSRNOG00000001658,ENSRNOG00000028991,ENSRNOG00000010199,ENSRNOG00000007645,ENSRNOG00000001609,ENSRNOG00000004918,ENSRNOG00000002303,ENSRNOG00000026119,ENSRNOG00000046949,ENSRNOG00000042118,ENSRNOG00000003493,ENSRNOG00000004713,ENSRNOG00000021056,ENSRNOG00000005206,ENSRNOG00000015383,ENSRNOG0…
GO:0030695	GTPase regulator activity	molecular_function	0.00022028	0.02543	129	5293	304	19236	54	ENSRNOG00000019555,ENSRNOG00000006394,ENSRNOG00000001190,ENSRNOG00000024365,ENSRNOG00000008880,ENSRNOG00000015619,ENSRNOG00000024562,Novel01762,ENSRNOG00000007133,ENSRNOG00000046191,ENSRNOG00000019763,ENSRNOG00000025406,ENSRNOG00000006400,ENSRNOG00000019528,ENSRNOG00000020505,ENSRNOG00000015131,ENSRNOG00000043311,ENSRNOG00000023348,ENSRNOG00000002180,ENSRNOG00000012002,ENSRNOG00000015616,ENSRNOG0…	75	ENSRNOG00000031789,ENSRNOG00000014883,ENSRNOG00000001516,ENSRNOG00000037137,ENSRNOG00000014549,ENSRNOG00000005404,ENSRNOG00000018051,ENSRNOG00000028090,ENSRNOG00000022402,ENSRNOG00000018666,ENSRNOG00000026048,ENSRNOG00000021569,ENSRNOG00000013825,ENSRNOG00000021984,ENSRNOG00000014025,ENSRNOG00000016653,ENSRNOG00000003953,ENSRNOG00000019177,ENSRNOG00000005034,ENSRNOG00000008924,ENSRNOG00000004917,…
GO:0046873	metal ion transmembrane transporter activity	molecular_function	0.00033865	0.038038	172	5293	451	19236	67	ENSRNOG00000019440,ENSRNOG00000016344,ENSRNOG00000012690,ENSRNOG00000007098,Novel01850,ENSRNOG00000023931,ENSRNOG00000002470,ENSRNOG00000038135,ENSRNOG00000010986,ENSRNOG00000013712,ENSRNOG00000024799,Novel01681,ENSRNOG00000011582,ENSRNOG00000013463,ENSRNOG00000047714,ENSRNOG00000024562,ENSRNOG00000015619,ENSRNOG00000050395,ENSRNOG00000015160,ENSRNOG00000008369,ENSRNOG00000020193,ENSRNOG000000144…	105	ENSRNOG00000032328,ENSRNOG00000003031,ENSRNOG00000009198,ENSRNOG00000015383,ENSRNOG00000021128,Novel01655,ENSRNOG00000011623,ENSRNOG00000001152,ENSRNOG00000006003,ENSRNOG00000003493,ENSRNOG00000037165,Novel01007,ENSRNOG00000046949,ENSRNOG00000002303,ENSRNOG00000005609,Novel00458,ENSRNOG00000019093,ENSRNOG00000017798,ENSRNOG00000009481,ENSRNOG00000007645,ENSRNOG00000019985,ENSRNOG00000010199,ENSRN…

## Sheet: 28 dpi
GO_accession	Description	Term_type	Over_represented_pValue	Corrected_pValue	DEG_item	DEG_list	Bg_item	Bg_list	Up	Up_Gene_names	Down	Down_Gene_names
GO:0015267	channel activity	molecular_function	7.1734e-10	1.1163e-06	115	2848	381	19236	24	ENSRNOG00000031995,ENSRNOG00000039759,ENSRNOG00000001270,ENSRNOG00000047363,ENSRNOG00000021079,ENSRNOG00000001300,ENSRNOG00000011020,ENSRNOG00000006324,ENSRNOG00000012134,ENSRNOG00000016294,ENSRNOG00000016687,ENSRNOG00000029207,ENSRNOG00000019440,ENSRNOG00000016800,ENSRNOG00000003104,ENSRNOG00000021062,ENSRNOG00000001216,ENSRNOG00000033796,ENSRNOG00000007490,ENSRNOG00000009779,ENSRNOG00000001296,…	91	ENSRNOG00000007019,ENSRNOG00000011522,ENSRNOG00000033893,ENSRNOG00000008992,ENSRNOG00000014862,ENSRNOG00000019750,ENSRNOG00000008831,ENSRNOG00000012144,ENSRNOG00000014938,ENSRNOG00000021140,ENSRNOG00000014714,ENSRNOG00000013588,ENSRNOG00000003841,ENSRNOG00000004752,ENSRNOG00000002863,ENSRNOG00000016654,ENSRNOG00000019208,ENSRNOG00000011380,ENSRNOG00000047711,ENSRNOG00000007528,ENSRNOG00000006645,…
GO:0022803	passive transmembrane transporter activity	molecular_function	7.1734e-10	1.1163e-06	115	2848	381	19236	24	ENSRNOG00000039759,ENSRNOG00000047363,ENSRNOG00000001270,ENSRNOG00000021079,ENSRNOG00000001300,ENSRNOG00000031995,ENSRNOG00000016294,ENSRNOG00000016687,ENSRNOG00000029207,ENSRNOG00000019440,ENSRNOG00000016800,ENSRNOG00000011020,ENSRNOG00000006324,ENSRNOG00000012134,ENSRNOG00000007490,ENSRNOG00000009779,ENSRNOG00000003104,ENSRNOG00000021062,ENSRNOG00000001216,ENSRNOG00000033796,ENSRNOG00000013913,…	91	ENSRNOG00000003841,ENSRNOG00000004752,ENSRNOG00000016654,ENSRNOG00000002863,ENSRNOG00000019208,ENSRNOG00000011380,ENSRNOG00000047711,ENSRNOG00000007528,ENSRNOG00000006645,ENSRNOG00000016070,ENSRNOG00000017060,ENSRNOG00000009265,ENSRNOG00000005369,ENSRNOG00000013829,ENSRNOG00000007090,ENSRNOG00000005206,ENSRNOG00000017283,ENSRNOG00000010853,ENSRNOG00000015746,ENSRNOG00000007019,ENSRNOG00000011522,…
GO:0005216	ion channel activity	molecular_function	1.0744e-09	1.1163e-06	114	2848	379	19236	24	ENSRNOG00000039759,ENSRNOG00000001270,ENSRNOG00000047363,ENSRNOG00000021079,ENSRNOG00000001300,ENSRNOG00000031995,ENSRNOG00000016294,ENSRNOG00000016687,ENSRNOG00000029207,ENSRNOG00000019440,ENSRNOG00000016800,ENSRNOG00000011020,ENSRNOG00000006324,ENSRNOG00000012134,ENSRNOG00000007490,ENSRNOG00000009779,ENSRNOG00000003104,ENSRNOG00000021062,ENSRNOG00000001216,ENSRNOG00000033796,ENSRNOG00000013913,…	90	ENSRNOG00000004752,ENSRNOG00000003841,ENSRNOG00000002863,ENSRNOG00000016654,ENSRNOG00000019208,ENSRNOG00000011380,ENSRNOG00000047711,ENSRNOG00000007528,ENSRNOG00000006645,ENSRNOG00000016070,ENSRNOG00000017060,ENSRNOG00000009265,ENSRNOG00000005369,ENSRNOG00000007090,ENSRNOG00000005206,ENSRNOG00000013829,ENSRNOG00000017283,ENSRNOG00000015746,ENSRNOG00000010853,ENSRNOG00000007019,ENSRNOG00000011522,…
GO:0022838	substrate-specific channel activity	molecular_function	1.0744e-09	1.1163e-06	114	2848	379	19236	24	ENSRNOG00000039759,ENSRNOG00000001300,ENSRNOG00000047363,ENSRNOG00000001270,ENSRNOG00000021079,ENSRNOG00000031995,ENSRNOG00000016687,ENSRNOG00000029207,ENSRNOG00000016294,ENSRNOG00000016800,ENSRNOG00000019440,ENSRNOG00000011020,ENSRNOG00000006324,ENSRNOG00000012134,ENSRNOG00000007490,ENSRNOG00000009779,ENSRNOG00000021062,ENSRNOG00000001216,ENSRNOG00000003104,ENSRNOG00000033796,ENSRNOG00000013913,…	90	ENSRNOG00000047711,ENSRNOG00000007528,ENSRNOG00000006645,ENSRNOG00000004752,ENSRNOG00000003841,ENSRNOG00000016654,ENSRNOG00000002863,ENSRNOG00000011380,ENSRNOG00000019208,ENSRNOG00000005369,ENSRNOG00000007090,ENSRNOG00000005206,ENSRNOG00000013829,ENSRNOG00000017283,ENSRNOG00000015746,ENSRNOG00000010853,ENSRNOG00000016070,ENSRNOG00000017060,ENSRNOG00000009265,ENSRNOG00000014862,ENSRNOG00000019750,…
GO:0003735	structural constituent of ribosome	molecular_function	2.5811e-08	1.9222e-05	129	2848	765	19236	104	ENSRNOG00000020618,ENSRNOG00000019974,Novel00839,ENSRNOG00000018645,ENSRNOG00000011104,ENSRNOG00000031889,ENSRNOG00000020674,ENSRNOG00000005517,ENSRNOG00000016961,ENSRNOG00000008140,ENSRNOG00000016099,ENSRNOG00000004196,ENSRNOG00000032803,ENSRNOG00000002010,ENSRNOG00000014582,ENSRNOG00000042886,ENSRNOG00000023344,ENSRNOG00000027039,ENSRNOG00000003689,ENSRNOG00000028939,ENSRNOG00000038678,ENSRNOG0…	25	ENSRNOG00000024114,ENSRNOG00000014253,ENSRNOG00000002013,ENSRNOG00000020498,ENSRNOG00000019992,ENSRNOG00000005985,ENSRNOG00000029914,ENSRNOG00000007912,Novel02018,ENSRNOG00000024149,ENSRNOG00000010527,ENSRNOG00000001368,ENSRNOG00000047247,Novel00154,ENSRNOG00000014290,ENSRNOG00000018183,ENSRNOG00000027940,Novel00730,ENSRNOG00000018231,Novel00458,ENSRNOG00000018441,ENSRNOG00000017456,ENSRNOG000000…
GO:0005840	ribosome	cellular_component	2.775e-08	1.9222e-05	129	2848	766	19236	104	ENSRNOG00000011817,ENSRNOG00000031641,ENSRNOG00000019106,ENSRNOG00000004864,ENSRNOG00000010746,ENSRNOG00000024000,ENSRNOG00000008551,ENSRNOG00000000800,ENSRNOG00000016220,ENSRNOG00000029316,ENSRNOG00000019100,ENSRNOG00000050473,ENSRNOG00000023529,ENSRNOG00000026260,ENSRNOG00000001296,ENSRNOG00000031579,ENSRNOG00000023385,ENSRNOG00000013874,ENSRNOG00000009734,ENSRNOG00000011138,ENSRNOG00000020595,…	25	ENSRNOG00000007049,ENSRNOG00000004676,ENSRNOG00000002981,ENSRNOG00000018441,ENSRNOG00000017456,ENSRNOG00000027940,ENSRNOG00000018231,Novel00458,Novel00730,ENSRNOG00000018183,ENSRNOG00000014290,Novel00154,ENSRNOG00000010527,ENSRNOG00000047247,ENSRNOG00000001368,ENSRNOG00000024149,ENSRNOG00000029914,ENSRNOG00000005985,ENSRNOG00000007912,Novel02018,ENSRNOG00000014253,ENSRNOG00000024114,ENSRNOG000000…
GO:0006810	transport	biological_process	1.2508e-06	0.0006498	521	2848	2643	19236	207	ENSRNOG00000004280,ENSRNOG00000003745,ENSRNOG00000032162,ENSRNOG00000037148,ENSRNOG00000010375,ENSRNOG00000038135,ENSRNOG00000013631,ENSRNOG00000007564,ENSRNOG00000016753,ENSRNOG00000037249,ENSRNOG00000001270,ENSRNOG00000047714,ENSRNOG00000000528,ENSRNOG00000016367,ENSRNOG00000017832,ENSRNOG00000010986,ENSRNOG00000008163,ENSRNOG00000003104,ENSRNOG00000050869,ENSRNOG00000033234,ENSRNOG00000014936,…	314	ENSRNOG00000011196,ENSRNOG00000025793,ENSRNOG00000012663,ENSRNOG00000007982,ENSRNOG00000001082,ENSRNOG00000037744,ENSRNOG00000005196,ENSRNOG00000014348,ENSRNOG00000030719,ENSRNOG00000006557,ENSRNOG00000001956,ENSRNOG00000010199,Novel01434,ENSRNOG00000004077,ENSRNOG00000004207,ENSRNOG00000017075,ENSRNOG00000020778,ENSRNOG00000019869,ENSRNOG00000014938,ENSRNOG00000007528,ENSRNOG00000018700,ENSRNOG0…
GO:0051234	establishment of localization	biological_process	1.2508e-06	0.0006498	521	2848	2643	19236	207	ENSRNOG00000005203,ENSRNOG00000006931,ENSRNOG00000010111,ENSRNOG00000016543,ENSRNOG00000002919,ENSRNOG00000011459,ENSRNOG00000016346,ENSRNOG00000013889,ENSRNOG00000009244,ENSRNOG00000019620,ENSRNOG00000007839,ENSRNOG00000021644,ENSRNOG00000048232,ENSRNOG00000007281,ENSRNOG00000019217,ENSRNOG00000019742,ENSRNOG00000008427,ENSRNOG00000015670,ENSRNOG00000007133,ENSRNOG00000012576,ENSRNOG00000001739,…	314	ENSRNOG00000021182,ENSRNOG00000008157,ENSRNOG00000009236,ENSRNOG00000005003,ENSRNOG00000029178,Novel01602,ENSRNOG00000021091,ENSRNOG00000005673,ENSRNOG00000000638,ENSRNOG00000045843,ENSRNOG00000001854,ENSRNOG00000016920,ENSRNOG00000008169,ENSRNOG00000019992,ENSRNOG00000002013,ENSRNOG00000014862,ENSRNOG00000008992,ENSRNOG00000009014,ENSRNOG00000026638,ENSRNOG00000029015,ENSRNOG00000047960,ENSRNOG0…
GO:0005230	extracellular ligand-gated ion channel activity	molecular_function	3.8433e-06	0.0017747	27	2848	67	19236	2	ENSRNOG00000029207,ENSRNOG00000007490	25	ENSRNOG00000021063,ENSRNOG00000002349,ENSRNOG00000013829,ENSRNOG00000005206,ENSRNOG00000013610,ENSRNOG00000005723,ENSRNOG00000010853,ENSRNOG00000020778,ENSRNOG00000011726,ENSRNOG00000003512,ENSRNOG00000045816,ENSRNOG00000010199,ENSRNOG00000020310,ENSRNOG00000033942,ENSRNOG00000003241,ENSRNOG00000014938,ENSRNOG00000013588,ENSRNOG00000008766,ENSRNOG00000010803,ENSRNOG00000028589,ENSRNOG00000007682,…
GO:0051179	localization	biological_process	5.1849e-06	0.0021549	539	2848	2766	19236	220	ENSRNOG00000029207,ENSRNOG00000016687,ENSRNOG00000016800,ENSRNOG00000001979,ENSRNOG00000017976,ENSRNOG00000002515,ENSRNOG00000019087,ENSRNOG00000018400,ENSRNOG00000011501,ENSRNOG00000005689,ENSRNOG00000007679,ENSRNOG00000047363,ENSRNOG00000019651,ENSRNOG00000012007,ENSRNOG00000032436,ENSRNOG00000036677,ENSRNOG00000020016,ENSRNOG00000002948,ENSRNOG00000036880,ENSRNOG00000018454,ENSRNOG00000013913,…	319	ENSRNOG00000030580,ENSRNOG00000007377,ENSRNOG00000029914,ENSRNOG00000036814,ENSRNOG00000048363,ENSRNOG00000021164,ENSRNOG00000019193,ENSRNOG00000006784,ENSRNOG00000015741,ENSRNOG00000003841,ENSRNOG00000015746,Novel00062,ENSRNOG00000020498,ENSRNOG00000027903,ENSRNOG00000004150,ENSRNOG00000019219,ENSRNOG00000026914,ENSRNOG00000018378,ENSRNOG00000009588,ENSRNOG00000049228,ENSRNOG00000010803,ENSRNOG0…
GO:0042611	MHC protein complex	cellular_component	7.9097e-06	0.0029884	15	2848	36	19236	12	ENSRNOG00000048951,ENSRNOG00000039744,ENSRNOG00000050210,ENSRNOG00000000451,ENSRNOG00000000723,ENSRNOG00000031090,ENSRNOG00000038999,ENSRNOG00000033215,ENSRNOG00000032708,ENSRNOG00000030712,ENSRNOG00000047706,ENSRNOG00000032844	3	ENSRNOG00000045924,ENSRNOG00000032596,ENSRNOG00000000787
GO:0006412	translation	biological_process	8.6925e-06	0.0030105	155	2848	972	19236	125	ENSRNOG00000033473,ENSRNOG00000001148,ENSRNOG00000020982,ENSRNOG00000027149,ENSRNOG00000018795,ENSRNOG00000013508,ENSRNOG00000002178,ENSRNOG00000012650,ENSRNOG00000007202,ENSRNOG00000017418,ENSRNOG00000009378,ENSRNOG00000018647,ENSRNOG00000007663,ENSRNOG00000043348,ENSRNOG00000025936,ENSRNOG00000026716,ENSRNOG00000006325,ENSRNOG00000011893,ENSRNOG00000031022,ENSRNOG00000032605,ENSRNOG00000011093,…	30	ENSRNOG00000018789,ENSRNOG00000047247,ENSRNOG00000001368,ENSRNOG00000010527,ENSRNOG00000024149,ENSRNOG00000007912,Novel02018,ENSRNOG00000029914,ENSRNOG00000030580,ENSRNOG00000005985,ENSRNOG00000002013,ENSRNOG00000031849,ENSRNOG00000020498,ENSRNOG00000019992,ENSRNOG00000008145,ENSRNOG00000014253,ENSRNOG00000024114,ENSRNOG00000004676,ENSRNOG00000027756,ENSRNOG00000002981,ENSRNOG00000007049,ENSRNOG0…
GO:0005198	structural molecule activity	molecular_function	1.538e-05	0.0049169	227	2848	1326	19236	150	ENSRNOG00000031641,ENSRNOG00000011817,ENSRNOG00000000800,ENSRNOG00000013727,ENSRNOG00000012748,ENSRNOG00000024000,ENSRNOG00000008551,ENSRNOG00000019106,ENSRNOG00000004864,ENSRNOG00000010746,ENSRNOG00000050473,ENSRNOG00000029316,ENSRNOG00000019100,ENSRNOG00000020673,ENSRNOG00000010899,ENSRNOG00000016220,ENSRNOG00000031579,ENSRNOG00000023385,ENSRNOG00000001296,ENSRNOG00000023529,ENSRNOG00000026260,…	77	ENSRNOG00000003099,ENSRNOG00000010839,ENSRNOG00000016724,ENSRNOG00000007049,ENSRNOG00000008475,ENSRNOG00000004676,Novel00680,ENSRNOG00000021891,ENSRNOG00000002981,ENSRNOG00000006248,ENSRNOG00000017018,ENSRNOG00000018441,ENSRNOG00000017456,Novel01820,ENSRNOG00000047586,ENSRNOG00000006911,ENSRNOG00000004207,ENSRNOG00000027940,ENSRNOG00000006557,ENSRNOG00000002190,ENSRNOG00000047491,Novel00458,ENSRN…
GO:0044459	plasma membrane part	cellular_component	1.7764e-05	0.005138	49	2848	175	19236	24	ENSRNOG00000014635,ENSRNOG00000033215,ENSRNOG00000038999,ENSRNOG00000023257,ENSRNOG00000030712,ENSRNOG00000048951,ENSRNOG00000007214,ENSRNOG00000025040,ENSRNOG00000031090,ENSRNOG00000050210,ENSRNOG00000032844,ENSRNOG00000039744,ENSRNOG00000020505,ENSRNOG00000020884,ENSRNOG00000003703,ENSRNOG00000011501,ENSRNOG00000015936,ENSRNOG00000012134,ENSRNOG00000006108,ENSRNOG00000032708,ENSRNOG00000000723,…	25	ENSRNOG00000014509,ENSRNOG00000005018,ENSRNOG00000026432,Novel01655,ENSRNOG00000037198,ENSRNOG00000005007,ENSRNOG00000000787,ENSRNOG00000045924,ENSRNOG00000047586,ENSRNOG00000008587,ENSRNOG00000005989,ENSRNOG00000003099,ENSRNOG00000007666,ENSRNOG00000008223,ENSRNOG00000032596,ENSRNOG00000046949,ENSRNOG00000011227,ENSRNOG00000019262,ENSRNOG00000033912,ENSRNOG00000018789,ENSRNOG00000006639,Novel006…
GO:0044765	single-organism transport	biological_process	1.8544e-05	0.005138	387	2848	1969	19236	149	ENSRNOG00000002919,ENSRNOG00000016543,ENSRNOG00000010111,ENSRNOG00000005203,ENSRNOG00000019440,ENSRNOG00000019996,ENSRNOG00000006931,ENSRNOG00000007412,ENSRNOG00000010378,ENSRNOG00000039336,ENSRNOG00000002057,ENSRNOG00000019620,ENSRNOG00000001348,ENSRNOG00000048232,ENSRNOG00000007839,ENSRNOG00000021644,ENSRNOG00000010165,ENSRNOG00000030371,ENSRNOG00000015437,ENSRNOG00000019742,ENSRNOG00000015320,…	238	Novel01074,ENSRNOG00000005003,ENSRNOG00000001866,ENSRNOG00000005307,ENSRNOG00000020138,ENSRNOG00000029178,ENSRNOG00000005148,ENSRNOG00000002397,Novel00116,Novel01255,ENSRNOG00000008157,ENSRNOG00000021182,ENSRNOG00000004200,ENSRNOG00000006056,ENSRNOG00000046331,ENSRNOG00000005985,ENSRNOG00000010816,ENSRNOG00000046949,ENSRNOG00000012144,ENSRNOG00000048493,ENSRNOG00000002013,ENSRNOG00000019992,ENSRN…
GO:0004298	threonine-type endopeptidase activity	molecular_function	2.1264e-05	0.0051984	12	2848	28	19236	12	ENSRNOG00000001488,ENSRNOG00000011463,ENSRNOG00000007114,ENSRNOG00000019494,ENSRNOG00000020979,ENSRNOG00000000456,ENSRNOG00000013493,ENSRNOG00000011745,ENSRNOG00000008630,ENSRNOG00000049920,ENSRNOG00000019551,ENSRNOG00000019868	0
GO:0070003	threonine-type peptidase activity	molecular_function	2.1264e-05	0.0051984	12	2848	28	19236	12	ENSRNOG00000011463,ENSRNOG00000001488,ENSRNOG00000011745,ENSRNOG00000020979,ENSRNOG00000007114,ENSRNOG00000019494,ENSRNOG00000000456,ENSRNOG00000013493,ENSRNOG00000019551,ENSRNOG00000049920,ENSRNOG00000008630,ENSRNOG00000019868	0
GO:0030529	ribonucleoprotein complex	cellular_component	2.3385e-05	0.0053993	142	2848	900	19236	111	ENSRNOG00000046349,Novel00500,ENSRNOG00000018320,ENSRNOG00000032635,ENSRNOG00000021370,ENSRNOG00000004107,ENSRNOG00000005826,ENSRNOG00000024603,ENSRNOG00000016896,ENSRNOG00000003745,ENSRNOG00000009433,ENSRNOG00000012314,ENSRNOG00000004741,ENSRNOG00000028505,ENSRNOG00000011494,ENSRNOG00000012538,ENSRNOG00000010189,ENSRNOG00000004426,ENSRNOG00000019007,ENSRNOG00000018774,ENSRNOG00000000957,ENSRNOG0…	31	ENSRNOG00000018416,ENSRNOG00000031222,Novel00154,ENSRNOG00000014290,ENSRNOG00000018183,Novel00730,Novel00458,ENSRNOG00000018231,ENSRNOG00000024961,ENSRNOG00000027940,ENSRNOG00000017456,ENSRNOG00000018441,ENSRNOG00000002981,ENSRNOG00000004676,ENSRNOG00000031789,ENSRNOG00000007049,ENSRNOG00000002013,ENSRNOG00000031849,ENSRNOG00000019992,ENSRNOG00000020498,ENSRNOG00000024114,ENSRNOG00000014253,Novel…
GO:0004016	adenylate cyclase activity	molecular_function	3.2026e-05	0.0070054	10	2848	13	19236	3	ENSRNOG00000014776,ENSRNOG00000020401,ENSRNOG00000009563	7	ENSRNOG00000008276,ENSRNOG00000032150,ENSRNOG00000004890,ENSRNOG00000003999,ENSRNOG00000005058,ENSRNOG00000002229,ENSRNOG00000018183
GO:0019882	antigen processing and presentation	biological_process	3.9026e-05	0.007325	22	2848	73	19236	17	ENSRNOG00000000451,ENSRNOG00000049590,ENSRNOG00000050210,ENSRNOG00000000763,ENSRNOG00000032708,ENSRNOG00000000723,ENSRNOG00000031090,ENSRNOG00000019330,ENSRNOG00000032844,ENSRNOG00000047706,ENSRNOG00000048951,ENSRNOG00000016451,ENSRNOG00000038999,ENSRNOG00000033215,ENSRNOG00000030712,ENSRNOG00000018735,ENSRNOG00000039744	5	ENSRNOG00000000795,ENSRNOG00000045924,ENSRNOG00000000787,ENSRNOG00000029386,ENSRNOG00000032596
GO:0022892	substrate-specific transporter activity	molecular_function	4.0772e-05	0.007325	259	2848	1276	19236	89	ENSRNOG00000047714,ENSRNOG00000048174,ENSRNOG00000010986,ENSRNOG00000008163,ENSRNOG00000003104,ENSRNOG00000019851,ENSRNOG00000009779,ENSRNOG00000014420,ENSRNOG00000017220,ENSRNOG00000012134,ENSRNOG00000006324,Novel01681,ENSRNOG00000010296,ENSRNOG00000013631,ENSRNOG00000010375,ENSRNOG00000038135,ENSRNOG00000016753,ENSRNOG00000031995,ENSRNOG00000039759,ENSRNOG00000003283,ENSRNOG00000001270,ENSRNOG0…	170	ENSRNOG00000047269,Novel00743,ENSRNOG00000002981,ENSRNOG00000002361,ENSRNOG00000018111,ENSRNOG00000003241,ENSRNOG00000033942,ENSRNOG00000004560,ENSRNOG00000003512,ENSRNOG00000011726,ENSRNOG00000009872,ENSRNOG00000011623,ENSRNOG00000019433,ENSRNOG00000008766,Novel01288,ENSRNOG00000042118,ENSRNOG00000010119,Novel01655,ENSRNOG00000037198,ENSRNOG00000005007,ENSRNOG00000011968,ENSRNOG00000046731,ENSRN…
GO:0005737	cytoplasm	cellular_component	4.1538e-05	0.007325	425	2848	2558	19236	271	ENSRNOG00000000901,ENSRNOG00000025936,ENSRNOG00000018647,ENSRNOG00000014543,ENSRNOG00000028884,ENSRNOG00000012957,ENSRNOG00000011984,ENSRNOG00000004282,ENSRNOG00000007545,Novel01290,ENSRNOG00000011893,ENSRNOG00000018087,ENSRNOG00000006325,ENSRNOG00000037768,ENSRNOG00000012439,ENSRNOG00000018795,ENSRNOG00000007098,ENSRNOG00000042592,ENSRNOG00000018972,ENSRNOG00000015329,ENSRNOG00000001148,ENSRNOG0…	154	ENSRNOG00000012490,ENSRNOG00000007014,ENSRNOG00000014375,ENSRNOG00000022455,ENSRNOG00000001658,ENSRNOG00000025155,ENSRNOG00000024149,ENSRNOG00000018452,ENSRNOG00000024322,Novel00678,ENSRNOG00000001313,ENSRNOG00000049228,ENSRNOG00000009588,ENSRNOG00000010803,ENSRNOG00000033912,ENSRNOG00000047247,ENSRNOG00000019791,ENSRNOG00000020577,ENSRNOG00000026866,ENSRNOG00000046149,ENSRNOG00000009198,ENSRNOG0…
GO:0022836	gated channel activity	molecular_function	4.23e-05	0.007325	58	2848	204	19236	10	ENSRNOG00000007490,ENSRNOG00000039759,ENSRNOG00000031995,ENSRNOG00000033796,ENSRNOG00000019440,ENSRNOG00000013913,ENSRNOG00000016687,ENSRNOG00000029207,ENSRNOG00000012134,ENSRNOG00000047714	48	ENSRNOG00000013829,ENSRNOG00000005206,ENSRNOG00000017283,ENSRNOG00000010853,ENSRNOG00000005369,ENSRNOG00000002349,ENSRNOG00000017060,ENSRNOG00000005018,ENSRNOG00000006645,ENSRNOG00000037198,ENSRNOG00000020310,ENSRNOG00000005007,ENSRNOG00000008766,ENSRNOG00000014938,ENSRNOG00000021140,ENSRNOG00000013588,ENSRNOG00000042118,ENSRNOG00000001658,ENSRNOG00000008992,ENSRNOG00000014862,ENSRNOG00000011202,…
GO:0022839	ion gated channel activity	molecular_function	4.23e-05	0.007325	58	2848	204	19236	10	ENSRNOG00000007490,ENSRNOG00000039759,ENSRNOG00000031995,ENSRNOG00000033796,ENSRNOG00000029207,ENSRNOG00000016687,ENSRNOG00000019440,ENSRNOG00000013913,ENSRNOG00000047714,ENSRNOG00000012134	48	ENSRNOG00000006645,ENSRNOG00000005007,ENSRNOG00000020310,ENSRNOG00000037198,ENSRNOG00000010853,ENSRNOG00000013829,ENSRNOG00000005206,ENSRNOG00000017283,ENSRNOG00000002349,ENSRNOG00000005369,ENSRNOG00000017060,ENSRNOG00000005018,ENSRNOG00000008992,ENSRNOG00000014862,ENSRNOG00000011202,ENSRNOG00000008766,ENSRNOG00000021140,ENSRNOG00000013588,ENSRNOG00000014938,ENSRNOG00000042118,ENSRNOG00000001658,…
GO:0007264	small GTPase mediated signal transduction	biological_process	4.4212e-05	0.0073497	127	2848	547	19236	55	ENSRNOG00000007133,ENSRNOG00000006079,ENSRNOG00000015131,ENSRNOG00000017426,ENSRNOG00000006394,ENSRNOG00000029207,ENSRNOG00000023375,ENSRNOG00000039754,ENSRNOG00000043311,ENSRNOG00000007350,ENSRNOG00000024365,ENSRNOG00000002182,ENSRNOG00000014258,ENSRNOG00000020726,ENSRNOG00000004820,ENSRNOG00000012630,ENSRNOG00000014420,ENSRNOG00000027894,ENSRNOG00000037247,ENSRNOG00000007679,ENSRNOG00000012730,…	72	ENSRNOG00000014761,ENSRNOG00000026364,ENSRNOG00000000534,ENSRNOG00000014083,ENSRNOG00000023313,ENSRNOG00000014883,ENSRNOG00000006056,ENSRNOG00000007646,ENSRNOG00000007199,ENSRNOG00000021569,ENSRNOG00000000483,ENSRNOG00000000708,ENSRNOG00000029178,ENSRNOG00000027871,ENSRNOG00000032328,ENSRNOG00000042607,ENSRNOG00000025584,ENSRNOG00000014060,ENSRNOG00000006570,ENSRNOG00000029738,ENSRNOG00000013072,…
GO:0022891	substrate-specific transmembrane transporter activity	molecular_function	5.0656e-05	0.0080972	245	2848	1207	19236	83	ENSRNOG00000025639,ENSRNOG00000028451,ENSRNOG00000003305,ENSRNOG00000047363,ENSRNOG00000019651,ENSRNOG00000021079,ENSRNOG00000002057,ENSRNOG00000008605,ENSRNOG00000039336,ENSRNOG00000010378,ENSRNOG00000050395,ENSRNOG00000018400,ENSRNOG00000004526,ENSRNOG00000006773,ENSRNOG00000011020,ENSRNOG00000020660,ENSRNOG00000016800,ENSRNOG00000019440,ENSRNOG00000016687,ENSRNOG00000029207,ENSRNOG00000028884,…	162	ENSRNOG00000014714,ENSRNOG00000004150,ENSRNOG00000012144,ENSRNOG00000048493,ENSRNOG00000002013,ENSRNOG00000014862,Novel00062,ENSRNOG00000008992,ENSRNOG00000007019,ENSRNOG00000009198,ENSRNOG00000008145,ENSRNOG00000032328,ENSRNOG00000005673,Novel01602,ENSRNOG00000005206,ENSRNOG00000017283,ENSRNOG00000015746,ENSRNOG00000010853,ENSRNOG00000001854,ENSRNOG00000006645,ENSRNOG00000003841,ENSRNOG000000113…
GO:0015075	ion transmembrane transporter activity	molecular_function	6.8458e-05	0.010537	239	2848	1178	19236	81	ENSRNOG00000028451,ENSRNOG00000003305,ENSRNOG00000025639,ENSRNOG00000039336,ENSRNOG00000002057,ENSRNOG00000008605,ENSRNOG00000010378,ENSRNOG00000021079,ENSRNOG00000019651,ENSRNOG00000047363,ENSRNOG00000011020,ENSRNOG00000020660,ENSRNOG00000018400,ENSRNOG00000050395,ENSRNOG00000006773,ENSRNOG00000004526,ENSRNOG00000029207,ENSRNOG00000016687,ENSRNOG00000016800,ENSRNOG00000019440,ENSRNOG00000001216,…	158	Novel00062,ENSRNOG00000014862,ENSRNOG00000008992,ENSRNOG00000008145,ENSRNOG00000007019,ENSRNOG00000009198,ENSRNOG00000014714,ENSRNOG00000012144,ENSRNOG00000048493,ENSRNOG00000004150,ENSRNOG00000006645,ENSRNOG00000001854,ENSRNOG00000011380,ENSRNOG00000003841,ENSRNOG00000010853,ENSRNOG00000015746,ENSRNOG00000005206,Novel01602,ENSRNOG00000017283,ENSRNOG00000005673,ENSRNOG00000032328,ENSRNOG000000023…
GO:0015276	ligand-gated ion channel activity	molecular_function	0.00010576	0.015157	35	2848	115	19236	3	ENSRNOG00000029207,ENSRNOG00000007490,ENSRNOG00000033796	32	ENSRNOG00000020778,ENSRNOG00000013610,ENSRNOG00000005723,ENSRNOG00000021063,ENSRNOG00000003512,ENSRNOG00000002303,ENSRNOG00000011726,ENSRNOG00000010199,ENSRNOG00000045816,ENSRNOG00000003241,ENSRNOG00000033942,ENSRNOG00000010803,ENSRNOG00000007682,ENSRNOG00000007705,ENSRNOG00000028589,ENSRNOG00000006957,ENSRNOG00000010853,ENSRNOG00000013829,ENSRNOG00000005206,ENSRNOG00000002349,ENSRNOG00000005369,…
GO:0022834	ligand-gated channel activity	molecular_function	0.00010576	0.015157	35	2848	115	19236	3	ENSRNOG00000033796,ENSRNOG00000007490,ENSRNOG00000029207	32	ENSRNOG00000008766,ENSRNOG00000014938,ENSRNOG00000013588,ENSRNOG00000021140,ENSRNOG00000001658,ENSRNOG00000008992,ENSRNOG00000014862,ENSRNOG00000011202,ENSRNOG00000013829,ENSRNOG00000005206,ENSRNOG00000010853,ENSRNOG00000005369,ENSRNOG00000002349,ENSRNOG00000017060,ENSRNOG00000006645,ENSRNOG00000020310,ENSRNOG00000010803,ENSRNOG00000007682,ENSRNOG00000007705,ENSRNOG00000028589,ENSRNOG00000006957,…
GO:0006811	ion transport	biological_process	0.00012739	0.017648	226	2848	1114	19236	82	ENSRNOG00000014314,ENSRNOG00000015320,ENSRNOG00000024728,ENSRNOG00000001216,ENSRNOG00000021062,ENSRNOG00000016344,ENSRNOG00000028884,ENSRNOG00000011093,ENSRNOG00000007490,ENSRNOG00000000064,ENSRNOG00000019217,ENSRNOG00000003269,ENSRNOG00000007098,ENSRNOG00000015829,ENSRNOG00000036880,ENSRNOG00000030371,ENSRNOG00000042189,ENSRNOG00000015109,ENSRNOG00000018454,ENSRNOG00000012007,ENSRNOG00000003305,…	144	ENSRNOG00000009450,ENSRNOG00000011202,ENSRNOG00000047736,ENSRNOG00000001152,ENSRNOG00000042686,ENSRNOG00000001658,Novel00678,ENSRNOG00000005018,Novel00742,ENSRNOG00000009542,Novel01070,ENSRNOG00000002349,ENSRNOG00000049228,ENSRNOG00000018378,ENSRNOG00000011624,ENSRNOG00000001874,ENSRNOG00000028097,Novel01639,ENSRNOG00000020822,ENSRNOG00000008345,ENSRNOG00000010803,ENSRNOG00000018789,ENSRNOG000000…
GO:0008092	cytoskeletal protein binding	molecular_function	0.00013933	0.01868	94	2848	404	19236	45	ENSRNOG00000031244,ENSRNOG00000013492,ENSRNOG00000019838,ENSRNOG00000016257,ENSRNOG00000031058,ENSRNOG00000011093,ENSRNOG00000005037,ENSRNOG00000000479,Novel00124,ENSRNOG00000000964,ENSRNOG00000018087,ENSRNOG00000012779,ENSRNOG00000048915,ENSRNOG00000018524,ENSRNOG00000025428,ENSRNOG00000020673,ENSRNOG00000019100,ENSRNOG00000042499,ENSRNOG00000032436,ENSRNOG00000022507,ENSRNOG00000022162,ENSRNOG0…	49	ENSRNOG00000000593,ENSRNOG00000012273,ENSRNOG00000023351,ENSRNOG00000042753,ENSRNOG00000013920,ENSRNOG00000046256,ENSRNOG00000018960,ENSRNOG00000029134,ENSRNOG00000008961,ENSRNOG00000017883,ENSRNOG00000008741,ENSRNOG00000011394,ENSRNOG00000007882,ENSRNOG00000025463,Novel01330,Novel02008,ENSRNOG00000007515,ENSRNOG00000003512,ENSRNOG00000013610,ENSRNOG00000020248,ENSRNOG00000016724,ENSRNOG000000148…
GO:0005515	protein binding	molecular_function	0.0001642	0.021325	995	2848	5445	19236	439	ENSRNOG00000002657,ENSRNOG00000001514,ENSRNOG00000015568,ENSRNOG00000031599,ENSRNOG00000015670,ENSRNOG00000007133,ENSRNOG00000020657,ENSRNOG00000010189,ENSRNOG00000024277,ENSRNOG00000042256,ENSRNOG00000027690,ENSRNOG00000028498,ENSRNOG00000015366,ENSRNOG00000018735,ENSRNOG00000030118,Novel01970,ENSRNOG00000007442,ENSRNOG00000034174,ENSRNOG00000017020,ENSRNOG00000009705,ENSRNOG00000037661,ENSRNOG0…	556	ENSRNOG00000015675,ENSRNOG00000020914,ENSRNOG00000016921,Novel00460,ENSRNOG00000007256,ENSRNOG00000049997,ENSRNOG00000006426,ENSRNOG00000001452,ENSRNOG00000027841,ENSRNOG00000007400,ENSRNOG00000004013,ENSRNOG00000007646,ENSRNOG00000019163,ENSRNOG00000011566,ENSRNOG00000023458,ENSRNOG00000031748,ENSRNOG00000017060,ENSRNOG00000004290,ENSRNOG00000003984,ENSRNOG00000047711,ENSRNOG00000025115,ENSRNOG0…
GO:0042612	MHC class I protein complex	cellular_component	0.00018961	0.023879	8	2848	15	19236	8	ENSRNOG00000050210,ENSRNOG00000031090,ENSRNOG00000000723,ENSRNOG00000038999,ENSRNOG00000030712,ENSRNOG00000047706,ENSRNOG00000048951,ENSRNOG00000039744	0
GO:0022857	transmembrane transporter activity	molecular_function	0.00021885	0.026751	269	2848	1366	19236	95	ENSRNOG00000030118,ENSRNOG00000001300,ENSRNOG00000013443,ENSRNOG00000022261,ENSRNOG00000003716,Novel01835,ENSRNOG00000014475,ENSRNOG00000016294,ENSRNOG00000002294,Novel00771,ENSRNOG00000021144,ENSRNOG00000012779,ENSRNOG00000009019,ENSRNOG00000033796,ENSRNOG00000000704,ENSRNOG00000049912,ENSRNOG00000001296,ENSRNOG00000020673,ENSRNOG00000001525,ENSRNOG00000010378,ENSRNOG00000002057,ENSRNOG000000393…	174	ENSRNOG00000016654,ENSRNOG00000002863,ENSRNOG00000019208,ENSRNOG00000004752,ENSRNOG00000014060,ENSRNOG00000047711,ENSRNOG00000017060,ENSRNOG00000009615,ENSRNOG00000009265,ENSRNOG00000007090,ENSRNOG00000022771,ENSRNOG00000033893,ENSRNOG00000011522,ENSRNOG00000006527,ENSRNOG00000009550,ENSRNOG00000000693,ENSRNOG00000008831,ENSRNOG00000013588,ENSRNOG00000050924,ENSRNOG00000003493,ENSRNOG00000019959,…
GO:0005215	transporter activity	molecular_function	0.00022816	0.027093	302	2848	1545	19236	112	ENSRNOG00000011020,ENSRNOG00000016543,ENSRNOG00000019996,ENSRNOG00000019440,ENSRNOG00000028451,ENSRNOG00000039336,ENSRNOG00000002057,ENSRNOG00000010378,ENSRNOG00000048232,ENSRNOG00000007839,ENSRNOG00000021644,ENSRNOG00000030237,ENSRNOG00000030371,ENSRNOG00000015320,ENSRNOG00000000064,ENSRNOG00000011093,ENSRNOG00000004616,Novel00771,ENSRNOG00000021144,ENSRNOG00000010918,ENSRNOG00000001739,ENSRNOG0…	190	ENSRNOG00000002397,Novel00116,ENSRNOG00000006957,ENSRNOG00000020138,ENSRNOG00000005307,ENSRNOG00000029178,ENSRNOG00000005148,ENSRNOG00000005003,ENSRNOG00000005985,ENSRNOG00000010816,ENSRNOG00000046949,ENSRNOG00000006056,Novel01255,ENSRNOG00000021182,ENSRNOG00000014862,ENSRNOG00000008992,ENSRNOG00000048493,ENSRNOG00000012144,ENSRNOG00000002013,ENSRNOG00000001854,ENSRNOG00000011380,ENSRNOG000000056…
GO:0006955	immune response	biological_process	0.00030876	0.035645	46	2848	215	19236	38	ENSRNOG00000050210,ENSRNOG00000031090,ENSRNOG00000011406,ENSRNOG00000000855,ENSRNOG00000032844,ENSRNOG00000019330,ENSRNOG00000048951,ENSRNOG00000007159,ENSRNOG00000038999,ENSRNOG00000011984,ENSRNOG00000033215,ENSRNOG00000012807,ENSRNOG00000030712,ENSRNOG00000026647,ENSRNOG00000012804,ENSRNOG00000018735,ENSRNOG00000004575,ENSRNOG00000000655,ENSRNOG00000000763,ENSRNOG00000028548,ENSRNOG00000049590,…	8	ENSRNOG00000045924,ENSRNOG00000000795,ENSRNOG00000000787,ENSRNOG00000033389,ENSRNOG00000045960,ENSRNOG00000013658,ENSRNOG00000029386,ENSRNOG00000032596
GO:0044444	cytoplasmic part	cellular_component	0.0003247	0.036472	301	2848	1848	19236	200	ENSRNOG00000018653,ENSRNOG00000012911,ENSRNOG00000001214,ENSRNOG00000004107,ENSRNOG00000021370,ENSRNOG00000018075,ENSRNOG00000018320,ENSRNOG00000012698,ENSRNOG00000022162,ENSRNOG00000037148,ENSRNOG00000043114,ENSRNOG00000024845,ENSRNOG00000023407,ENSRNOG00000018774,ENSRNOG00000020502,ENSRNOG00000000957,ENSRNOG00000012549,ENSRNOG00000019007,ENSRNOG00000012538,ENSRNOG00000011494,ENSRNOG00000004426,…	101	ENSRNOG00000014290,Novel00154,ENSRNOG00000018416,ENSRNOG00000005519,ENSRNOG00000046621,ENSRNOG00000004207,ENSRNOG00000030719,ENSRNOG00000005196,ENSRNOG00000036911,Novel00458,Novel00730,ENSRNOG00000029986,ENSRNOG00000009955,ENSRNOG00000018441,ENSRNOG00000010119,Novel00786,ENSRNOG00000016011,ENSRNOG00000002376,Novel01655,ENSRNOG00000017456,ENSRNOG00000010106,ENSRNOG00000007049,ENSRNOG00000029450,No…
GO:0002376	immune system process	biological_process	0.00035597	0.038932	48	2848	227	19236	39	ENSRNOG00000007613,ENSRNOG00000004698,ENSRNOG00000011205,ENSRNOG00000047706,ENSRNOG00000002968,ENSRNOG00000002963,ENSRNOG00000000723,ENSRNOG00000020456,ENSRNOG00000032708,ENSRNOG00000024390,ENSRNOG00000028548,ENSRNOG00000049590,ENSRNOG00000000763,ENSRNOG00000000451,ENSRNOG00000039744,ENSRNOG00000018454,ENSRNOG00000028015,ENSRNOG00000012749,ENSRNOG00000003388,ENSRNOG00000004864,ENSRNOG00000016451,…	9	ENSRNOG00000045960,ENSRNOG00000032596,ENSRNOG00000029386,ENSRNOG00000013658,ENSRNOG00000045924,ENSRNOG00000000795,ENSRNOG00000047586,ENSRNOG00000033389,ENSRNOG00000000787
GO:0030695	GTPase regulator activity	molecular_function	0.0004477	0.046121	80	2848	304	19236	24	ENSRNOG00000024365,ENSRNOG00000020726,ENSRNOG00000027894,ENSRNOG00000015131,ENSRNOG00000006079,ENSRNOG00000007133,ENSRNOG00000006394,ENSRNOG00000043311,ENSRNOG00000005809,ENSRNOG00000015674,ENSRNOG00000020229,ENSRNOG00000007679,ENSRNOG00000048232,ENSRNOG00000000528,ENSRNOG00000042592,ENSRNOG00000006167,ENSRNOG00000019763,ENSRNOG00000020505,ENSRNOG00000001431,ENSRNOG00000015616,ENSRNOG00000036688,…	56	ENSRNOG00000007646,ENSRNOG00000000483,ENSRNOG00000021569,ENSRNOG00000007199,ENSRNOG00000000708,ENSRNOG00000001143,ENSRNOG00000023313,ENSRNOG00000000534,ENSRNOG00000014083,ENSRNOG00000006056,ENSRNOG00000014883,ENSRNOG00000022402,ENSRNOG00000005404,ENSRNOG00000004290,ENSRNOG00000027871,ENSRNOG00000003953,ENSRNOG00000025584,ENSRNOG00000018051,ENSRNOG00000013884,ENSRNOG00000013072,ENSRNOG00000006570,…
GO:0006164	purine nucleotide biosynthetic process	biological_process	0.00048224	0.046121	44	2848	173	19236	22	ENSRNOG00000020401,ENSRNOG00000000064,ENSRNOG00000020721,ENSRNOG00000050946,ENSRNOG00000028884,ENSRNOG00000015749,ENSRNOG00000013443,ENSRNOG00000008163,ENSRNOG00000049152,ENSRNOG00000021682,ENSRNOG00000049912,ENSRNOG00000003069,ENSRNOG00000030371,ENSRNOG00000015511,ENSRNOG00000009563,ENSRNOG00000016543,Novel00771,ENSRNOG00000025428,ENSRNOG00000020660,ENSRNOG00000014776,ENSRNOG00000004280,ENSRNOG0…	22	ENSRNOG00000005673,ENSRNOG00000018183,Novel00742,ENSRNOG00000005018,ENSRNOG00000015987,ENSRNOG00000005007,ENSRNOG00000002229,ENSRNOG00000048493,ENSRNOG00000005519,ENSRNOG00000003999,ENSRNOG00000018944,Novel01011,ENSRNOG00000030580,ENSRNOG00000005003,ENSRNOG00000005058,ENSRNOG00000020822,ENSRNOG00000029876,ENSRNOG00000005309,ENSRNOG00000012302,ENSRNOG00000008276,ENSRNOG00000049228,ENSRNOG000000051…
GO:0071944	cell periphery	cellular_component	0.00049737	0.046121	100	2848	441	19236	47	ENSRNOG00000020716,ENSRNOG00000032844,ENSRNOG00000031090,ENSRNOG00000014543,ENSRNOG00000025040,ENSRNOG00000023257,ENSRNOG00000019813,ENSRNOG00000012779,ENSRNOG00000047706,ENSRNOG00000032708,ENSRNOG00000010617,ENSRNOG00000002305,ENSRNOG00000000451,ENSRNOG00000004367,ENSRNOG00000015936,ENSRNOG00000006108,ENSRNOG00000008375,ENSRNOG00000010165,ENSRNOG00000039744,ENSRNOG00000020505,ENSRNOG00000007114,…	53	ENSRNOG00000028261,Novel00173,ENSRNOG00000047586,ENSRNOG00000019914,ENSRNOG00000045924,ENSRNOG00000000147,Novel01655,ENSRNOG00000000787,ENSRNOG00000005007,ENSRNOG00000032659,ENSRNOG00000037198,ENSRNOG00000006248,ENSRNOG00000009955,ENSRNOG00000010119,ENSRNOG00000014509,ENSRNOG00000005018,ENSRNOG00000018452,ENSRNOG00000018378,ENSRNOG00000018788,ENSRNOG00000005309,ENSRNOG00000009588,ENSRNOG000000194…
GO:0004970	ionotropic glutamate receptor activity	molecular_function	0.00049938	0.046121	12	2848	23	19236	0		12	ENSRNOG00000006957,ENSRNOG00000008992,ENSRNOG00000045816,ENSRNOG00000020310,ENSRNOG00000033942,ENSRNOG00000005723,ENSRNOG00000005206,ENSRNOG00000008766,ENSRNOG00000021063,ENSRNOG00000007682,ENSRNOG00000028589,ENSRNOG00000011726
GO:0005231	excitatory extracellular ligand-gated ion channel activity	molecular_function	0.00049938	0.046121	12	2848	23	19236	0		12	ENSRNOG00000005723,ENSRNOG00000005206,ENSRNOG00000008766,ENSRNOG00000021063,ENSRNOG00000007682,ENSRNOG00000028589,ENSRNOG00000011726,ENSRNOG00000006957,ENSRNOG00000008992,ENSRNOG00000045816,ENSRNOG00000020310,ENSRNOG00000033942
GO:0005234	extracellular-glutamate-gated ion channel activity	molecular_function	0.00049938	0.046121	12	2848	23	19236	0		12	ENSRNOG00000006957,ENSRNOG00000045816,ENSRNOG00000008992,ENSRNOG00000033942,ENSRNOG00000020310,ENSRNOG00000008766,ENSRNOG00000005206,ENSRNOG00000005723,ENSRNOG00000021063,ENSRNOG00000007682,ENSRNOG00000011726,ENSRNOG00000028589
GO:0008066	glutamate receptor activity	molecular_function	0.00049938	0.046121	12	2848	23	19236	0		12	ENSRNOG00000028589,ENSRNOG00000011726,ENSRNOG00000007682,ENSRNOG00000021063,ENSRNOG00000008766,ENSRNOG00000005723,ENSRNOG00000005206,ENSRNOG00000033942,ENSRNOG00000020310,ENSRNOG00000045816,ENSRNOG00000008992,ENSRNOG00000006957
