# Supplementary material for: Transcriptome profile of rat genes in injured spinal cord at different stages by RNA-sequencing
Source: BMC Genomics. 2017 Feb 15;18:173. doi: 10.1186/s12864-017-3532-x (PMC5312572; doi:10.1186/s12864-017-3532-x)
Supplement: Additional file 6: Table S5. — GO enrichment result of the up-regulated genes. (XLSX 64 kb) [file 12864_2017_3532_MOESM6_ESM.xlsx]

## Sheet: 1 dpi
GO_accession	Description	Term_type	Over_represented_pValue	Corrected_pValue	DEG_item	DEG_list	Bg_item	Bg_list	Gene_names
GO:0006412	translation	biological_process	7.7901e-09	3.2375e-05	82	1007	972	19236	ENSRNOG00000017447,ENSRNOG00000007930,ENSRNOG00000010746,ENSRNOG00000008057,ENSRNOG00000006325,ENSRNOG00000016037,ENSRNOG00000027149,ENSRNOG00000033473,ENSRNOG00000008140,ENSRNOG00000020595,ENSRNOG00000020982,ENSRNOG00000011138,ENSRNOG00000009378,ENSRNOG00000026260,ENSRNOG00000015335,ENSRNOG00000038135,ENSRNOG00000007739,ENSRNOG00000016478,ENSRNOG00000012538,ENSRNOG00000020502,ENSRNOG00000000800,…
GO:0001664	G-protein coupled receptor binding	molecular_function	7.5958e-08	0.00015784	14	1007	53	19236	ENSRNOG00000011205,ENSRNOG00000011984,ENSRNOG00000003984,ENSRNOG00000020655,ENSRNOG00000028015,ENSRNOG00000028043,ENSRNOG00000012703,ENSRNOG00000029768,ENSRNOG00000000239,ENSRNOG00000002792,ENSRNOG00000002802,ENSRNOG00000007159,ENSRNOG00000014812,ENSRNOG00000030021
GO:0003735	structural constituent of ribosome	molecular_function	3.0158e-07	0.00032822	62	1007	765	19236	ENSRNOG00000020595,ENSRNOG00000011494,ENSRNOG00000008140,ENSRNOG00000031579,ENSRNOG00000033473,ENSRNOG00000009378,ENSRNOG00000020982,ENSRNOG00000011138,ENSRNOG00000020674,ENSRNOG00000026716,ENSRNOG00000026260,ENSRNOG00000011984,ENSRNOG00000007663,ENSRNOG00000009005,ENSRNOG00000019974,ENSRNOG00000015335,ENSRNOG00000019007,ENSRNOG00000019106,ENSRNOG00000032635,ENSRNOG00000016896,ENSRNOG00000011893,…
GO:0005840	ribosome	cellular_component	3.159e-07	0.00032822	62	1007	766	19236	ENSRNOG00000018740,ENSRNOG00000024603,ENSRNOG00000031022,ENSRNOG00000032978,ENSRNOG00000018774,ENSRNOG00000016220,ENSRNOG00000031889,ENSRNOG00000004741,ENSRNOG00000017418,ENSRNOG00000009734,ENSRNOG00000004426,ENSRNOG00000014272,ENSRNOG00000014179,ENSRNOG00000004107,ENSRNOG00000008551,ENSRNOG00000008108,ENSRNOG00000000800,ENSRNOG00000025936,ENSRNOG00000038678,ENSRNOG00000011817,ENSRNOG00000018680,…
GO:0005737	cytoplasm	cellular_component	4.5521e-07	0.00037837	179	1007	2558	19236	ENSRNOG00000020660,ENSRNOG00000015335,ENSRNOG00000011138,ENSRNOG00000020982,ENSRNOG00000019465,ENSRNOG00000009378,ENSRNOG00000020595,ENSRNOG00000017895,ENSRNOG00000001441,ENSRNOG00000014613,ENSRNOG00000009432,ENSRNOG00000019851,ENSRNOG00000006325,ENSRNOG00000014258,ENSRNOG00000010746,ENSRNOG00000007930,ENSRNOG00000028703,ENSRNOG00000008057,ENSRNOG00000004282,ENSRNOG00000012630,ENSRNOG00000018009,…
GO:0005125	cytokine activity	molecular_function	2.6998e-06	0.0017279	13	1007	59	19236	ENSRNOG00000029768,ENSRNOG00000000239,ENSRNOG00000002792,ENSRNOG00000028015,ENSRNOG00000010278,ENSRNOG00000028043,ENSRNOG00000011205,ENSRNOG00000011984,ENSRNOG00000007002,ENSRNOG00000030021,ENSRNOG00000007159,ENSRNOG00000024390,ENSRNOG00000002802
GO:0030529	ribonucleoprotein complex	cellular_component	3.6314e-06	0.0017279	69	1007	900	19236	ENSRNOG00000020502,ENSRNOG00000012538,ENSRNOG00000038678,ENSRNOG00000011817,ENSRNOG00000008551,ENSRNOG00000004107,ENSRNOG00000012147,ENSRNOG00000000800,ENSRNOG00000014179,ENSRNOG00000009734,ENSRNOG00000031889,ENSRNOG00000018774,ENSRNOG00000001833,ENSRNOG00000018740,ENSRNOG00000010746,ENSRNOG00000007930,ENSRNOG00000027149,ENSRNOG00000003745,ENSRNOG00000006325,ENSRNOG00000026260,ENSRNOG00000009892,…
GO:0008009	chemokine activity	molecular_function	3.7419e-06	0.0017279	10	1007	37	19236	ENSRNOG00000002792,ENSRNOG00000000239,ENSRNOG00000029768,ENSRNOG00000028015,ENSRNOG00000028043,ENSRNOG00000011984,ENSRNOG00000011205,ENSRNOG00000030021,ENSRNOG00000007159,ENSRNOG00000002802
GO:0042379	chemokine receptor binding	molecular_function	3.7419e-06	0.0017279	10	1007	37	19236	ENSRNOG00000028015,ENSRNOG00000028043,ENSRNOG00000029768,ENSRNOG00000002792,ENSRNOG00000000239,ENSRNOG00000011205,ENSRNOG00000011984,ENSRNOG00000007159,ENSRNOG00000030021,ENSRNOG00000002802
GO:0044267	cellular protein metabolic process	biological_process	4.2634e-06	0.0017719	169	1007	2407	19236	ENSRNOG00000025602,ENSRNOG00000019007,ENSRNOG00000032635,ENSRNOG00000009850,ENSRNOG00000031579,ENSRNOG00000020674,ENSRNOG00000002393,ENSRNOG00000011683,ENSRNOG00000026716,ENSRNOG00000050473,ENSRNOG00000020656,ENSRNOG00000042886,ENSRNOG00000028505,ENSRNOG00000018795,ENSRNOG00000006612,ENSRNOG00000012692,ENSRNOG00000016896,ENSRNOG00000005517,ENSRNOG00000033192,ENSRNOG00000009245,ENSRNOG00000024603,…
GO:0016742	hydroxymethyl-, formyl- and related transferase activity	molecular_function	5.9485e-06	0.0022475	6	1007	10	19236	ENSRNOG00000028292,ENSRNOG00000003069,ENSRNOG00000005275,ENSRNOG00000008586,ENSRNOG00000015511,ENSRNOG00000008106
GO:0043168	anion binding	molecular_function	3.755e-05	0.013005	173	1007	2327	19236	ENSRNOG00000032922,ENSRNOG00000001816,ENSRNOG00000000529,ENSRNOG00000000938,ENSRNOG00000023079,ENSRNOG00000007649,ENSRNOG00000007048,ENSRNOG00000020281,ENSRNOG00000009331,ENSRNOG00000002671,ENSRNOG00000003703,ENSRNOG00000009642,ENSRNOG00000009565,ENSRNOG00000011815,ENSRNOG00000025679,ENSRNOG00000019000,ENSRNOG00000032404,ENSRNOG00000018009,ENSRNOG00000012630,ENSRNOG00000032778,ENSRNOG00000018322,…
GO:0044444	cytoplasmic part	cellular_component	5.0033e-05	0.015995	126	1007	1848	19236	ENSRNOG00000011104,ENSRNOG00000018795,ENSRNOG00000018645,ENSRNOG00000001692,ENSRNOG00000028505,ENSRNOG00000032463,ENSRNOG00000014297,ENSRNOG00000042886,ENSRNOG00000025430,ENSRNOG00000043348,ENSRNOG00000020656,ENSRNOG00000050473,ENSRNOG00000025094,ENSRNOG00000018320,ENSRNOG00000023529,ENSRNOG00000018782,ENSRNOG00000009245,ENSRNOG00000002010,ENSRNOG00000005517,ENSRNOG00000001148,ENSRNOG00000011893,…
GO:0005126	cytokine receptor binding	molecular_function	5.8318e-05	0.017312	16	1007	110	19236	ENSRNOG00000007159,ENSRNOG00000002802,ENSRNOG00000000239,ENSRNOG00000002792,ENSRNOG00000028043,ENSRNOG00000012804,ENSRNOG00000012807,ENSRNOG00000012749,ENSRNOG00000011984,ENSRNOG00000011205,ENSRNOG00000000837,ENSRNOG00000030021,ENSRNOG00000002963,ENSRNOG00000029768,ENSRNOG00000028015,ENSRNOG00000020456
GO:0006955	immune response	biological_process	6.7098e-05	0.018591	25	1007	215	19236	ENSRNOG00000002802,ENSRNOG00000000855,ENSRNOG00000007159,ENSRNOG00000012807,ENSRNOG00000013791,ENSRNOG00000012749,ENSRNOG00000019330,ENSRNOG00000011205,ENSRNOG00000011984,ENSRNOG00000013179,Novel00213,ENSRNOG00000000837,ENSRNOG00000002792,ENSRNOG00000000239,ENSRNOG00000012804,ENSRNOG00000028043,ENSRNOG00000002963,ENSRNOG00000024390,ENSRNOG00000007002,ENSRNOG00000030021,ENSRNOG00000020456,ENSRNOG0…
GO:0019538	protein metabolic process	biological_process	0.00010414	0.027051	203	1007	3112	19236	ENSRNOG00000002393,ENSRNOG00000020674,ENSRNOG00000026716,ENSRNOG00000011683,ENSRNOG00000009850,ENSRNOG00000018566,ENSRNOG00000031579,ENSRNOG00000019007,ENSRNOG00000032635,ENSRNOG00000025602,ENSRNOG00000009245,ENSRNOG00000033697,ENSRNOG00000012692,ENSRNOG00000006612,ENSRNOG00000016896,ENSRNOG00000005517,ENSRNOG00000033192,ENSRNOG00000042886,ENSRNOG00000020590,ENSRNOG00000028505,ENSRNOG00000018795,…
GO:0032553	ribonucleotide binding	molecular_function	0.00011954	0.028546	150	1007	2014	19236	ENSRNOG00000002393,ENSRNOG00000014812,ENSRNOG00000011683,ENSRNOG00000025602,ENSRNOG00000025604,ENSRNOG00000012692,ENSRNOG00000045791,ENSRNOG00000006612,ENSRNOG00000020182,ENSRNOG00000007350,ENSRNOG00000020656,ENSRNOG00000002807,ENSRNOG00000016316,ENSRNOG00000043099,ENSRNOG00000047314,ENSRNOG00000026293,ENSRNOG00000015160,ENSRNOG00000013598,ENSRNOG00000020716,ENSRNOG00000004217,ENSRNOG00000011213,…
GO:0043228	non-membrane-bounded organelle	cellular_component	0.00014333	0.028546	101	1007	1485	19236	ENSRNOG00000011984,ENSRNOG00000007663,ENSRNOG00000001201,ENSRNOG00000032436,ENSRNOG00000009005,ENSRNOG00000019974,ENSRNOG00000019106,ENSRNOG00000019007,ENSRNOG00000032635,ENSRNOG00000011494,ENSRNOG00000031579,ENSRNOG00000019742,ENSRNOG00000020674,ENSRNOG00000026716,ENSRNOG00000012881,ENSRNOG00000013886,ENSRNOG00000023529,ENSRNOG00000021750,ENSRNOG00000018320,ENSRNOG00000028062,ENSRNOG00000050473,…
GO:0043232	intracellular non-membrane-bounded organelle	cellular_component	0.00014333	0.028546	101	1007	1485	19236	ENSRNOG00000014179,ENSRNOG00000014201,ENSRNOG00000009734,ENSRNOG00000006996,ENSRNOG00000005957,ENSRNOG00000018774,ENSRNOG00000031889,ENSRNOG00000026316,ENSRNOG00000018740,ENSRNOG00000005410,ENSRNOG00000006068,ENSRNOG00000012538,ENSRNOG00000001195,ENSRNOG00000020502,ENSRNOG00000046414,ENSRNOG00000011817,ENSRNOG00000022261,ENSRNOG00000038678,ENSRNOG00000017441,ENSRNOG00000000800,ENSRNOG00000004107,…
GO:0000166	nucleotide binding	molecular_function	0.00014424	0.028546	166	1007	2275	19236	ENSRNOG00000012723,ENSRNOG00000018345,ENSRNOG00000031163,ENSRNOG00000002471,ENSRNOG00000004791,ENSRNOG00000005037,ENSRNOG00000010897,ENSRNOG00000020651,ENSRNOG00000007906,ENSRNOG00000036745,ENSRNOG00000016217,ENSRNOG00000017569,ENSRNOG00000000923,ENSRNOG00000030021,ENSRNOG00000028292,ENSRNOG00000013598,ENSRNOG00000015160,ENSRNOG00000026293,ENSRNOG00000024352,ENSRNOG00000025407,ENSRNOG00000020716,…
GO:1901265	nucleoside phosphate binding	molecular_function	0.00014424	0.028546	166	1007	2275	19236	ENSRNOG00000043099,ENSRNOG00000016689,ENSRNOG00000047314,ENSRNOG00000016316,ENSRNOG00000011213,ENSRNOG00000020716,ENSRNOG00000004217,ENSRNOG00000025407,ENSRNOG00000024352,ENSRNOG00000026293,ENSRNOG00000015160,ENSRNOG00000013598,ENSRNOG00000028292,ENSRNOG00000030021,ENSRNOG00000000923,ENSRNOG00000017569,ENSRNOG00000016217,ENSRNOG00000036745,ENSRNOG00000020651,ENSRNOG00000007906,ENSRNOG00000010897,…
GO:0002376	immune system process	biological_process	0.00015854	0.02995	25	1007	227	19236	ENSRNOG00000000855,ENSRNOG00000002802,ENSRNOG00000007159,ENSRNOG00000000837,Novel00213,ENSRNOG00000013179,ENSRNOG00000011984,ENSRNOG00000011205,ENSRNOG00000012807,ENSRNOG00000012749,ENSRNOG00000013791,ENSRNOG00000019330,ENSRNOG00000012804,ENSRNOG00000028043,ENSRNOG00000000239,ENSRNOG00000002792,ENSRNOG00000024390,ENSRNOG00000002963,ENSRNOG00000030021,ENSRNOG00000007002,ENSRNOG00000015030,ENSRNOG0…
GO:0019200	carbohydrate kinase activity	molecular_function	0.00022364	0.04041	8	1007	31	19236	ENSRNOG00000012623,ENSRNOG00000013743,ENSRNOG00000004807,ENSRNOG00000018911,ENSRNOG00000004282,ENSRNOG00000020656,ENSRNOG00000001214,ENSRNOG00000004791
GO:0031012	extracellular matrix	cellular_component	0.00026684	0.046131	30	1007	279	19236	ENSRNOG00000032626,ENSRNOG00000017897,ENSRNOG00000023257,ENSRNOG00000015496,ENSRNOG00000009892,ENSRNOG00000010890,ENSRNOG00000017539,ENSRNOG00000012881,ENSRNOG00000003033,ENSRNOG00000050869,ENSRNOG00000028036,ENSRNOG00000017801,ENSRNOG00000010947,ENSRNOG00000018087,ENSRNOG00000010319,ENSRNOG00000016281,ENSRNOG00000008180,ENSRNOG00000001229,ENSRNOG00000009907,ENSRNOG00000008057,ENSRNOG00000032832,…
GO:0005488	binding	molecular_function	0.0002775	0.046131	656	1007	11194	19236	ENSRNOG00000018484,ENSRNOG00000013526,ENSRNOG00000018646,ENSRNOG00000014327,ENSRNOG00000003201,ENSRNOG00000004373,ENSRNOG00000021150,ENSRNOG00000008409,ENSRNOG00000039183,ENSRNOG00000039848,ENSRNOG00000008965,ENSRNOG00000045771,ENSRNOG00000050792,ENSRNOG00000004537,ENSRNOG00000027006,ENSRNOG00000006901,ENSRNOG00000001349,ENSRNOG00000015674,ENSRNOG00000043098,ENSRNOG00000008134,ENSRNOG00000018009,…
GO:0005622	intracellular	cellular_component	0.00028883	0.046168	331	1007	5453	19236	ENSRNOG00000002182,ENSRNOG00000012623,ENSRNOG00000002919,ENSRNOG00000020552,ENSRNOG00000001525,ENSRNOG00000012698,ENSRNOG00000027149,ENSRNOG00000003745,ENSRNOG00000010602,ENSRNOG00000001979,ENSRNOG00000037449,ENSRNOG00000016733,ENSRNOG00000008411,ENSRNOG00000009892,ENSRNOG00000026260,ENSRNOG00000019422,ENSRNOG00000033473,ENSRNOG00000008140,ENSRNOG00000010457,ENSRNOG00000010921,ENSRNOG00000005727,…
GO:0008443	phosphofructokinase activity	molecular_function	0.00033243	0.047643	7	1007	25	19236	ENSRNOG00000004807,ENSRNOG00000018911,ENSRNOG00000004282,ENSRNOG00000020656,ENSRNOG00000001214,ENSRNOG00000012623,ENSRNOG00000004791
GO:0004517	nitric-oxide synthase activity	molecular_function	0.00034391	0.047643	4	1007	7	19236	ENSRNOG00000048887,ENSRNOG00000009348,ENSRNOG00000011023,ENSRNOG00000049980
GO:0006809	nitric oxide biosynthetic process	biological_process	0.00034391	0.047643	4	1007	7	19236	ENSRNOG00000049980,ENSRNOG00000048887,ENSRNOG00000011023,ENSRNOG00000009348
GO:0046209	nitric oxide metabolic process	biological_process	0.00034391	0.047643	4	1007	7	19236	ENSRNOG00000048887,ENSRNOG00000009348,ENSRNOG00000011023,ENSRNOG00000049980
GO:0036094	small molecule binding	molecular_function	0.00036774	0.049301	166	1007	2320	19236	ENSRNOG00000009347,ENSRNOG00000021817,ENSRNOG00000015859,ENSRNOG00000032162,ENSRNOG00000038132,ENSRNOG00000021203,ENSRNOG00000031965,ENSRNOG00000006324,ENSRNOG00000007113,ENSRNOG00000003917,ENSRNOG00000014832,ENSRNOG00000024952,ENSRNOG00000003696,ENSRNOG00000050780,ENSRNOG00000030628,ENSRNOG00000014336,ENSRNOG00000014090,ENSRNOG00000004820,ENSRNOG00000007564,Novel00394,ENSRNOG00000011346,ENSRNOG0…
GO:0005975	carbohydrate metabolic process	biological_process	0.00040121	0.049498	68	1007	806	19236	ENSRNOG00000017787,ENSRNOG00000019179,ENSRNOG00000004537,ENSRNOG00000046654,ENSRNOG00000012698,ENSRNOG00000026235,ENSRNOG00000005935,ENSRNOG00000012623,ENSRNOG00000018484,ENSRNOG00000017605,ENSRNOG00000012502,ENSRNOG00000020391,ENSRNOG00000001828,ENSRNOG00000002657,ENSRNOG00000019728,ENSRNOG00000017895,ENSRNOG00000003033,ENSRNOG00000019741,ENSRNOG00000031420,ENSRNOG00000014276,ENSRNOG00000004807,…
GO:0001883	purine nucleoside binding	molecular_function	0.00041685	0.049498	145	1007	1989	19236	ENSRNOG00000012779,ENSRNOG00000004807,ENSRNOG00000022261,ENSRNOG00000015415,ENSRNOG00000007739,ENSRNOG00000000632,ENSRNOG00000008936,ENSRNOG00000001833,ENSRNOG00000006068,ENSRNOG00000000122,ENSRNOG00000002335,ENSRNOG00000004726,ENSRNOG00000009439,ENSRNOG00000018972,ENSRNOG00000006632,ENSRNOG00000013987,ENSRNOG00000037247,ENSRNOG00000016733,ENSRNOG00000016037,ENSRNOG00000018371,ENSRNOG00000012623,…
GO:0032549	ribonucleoside binding	molecular_function	0.00041685	0.049498	145	1007	1989	19236	ENSRNOG00000010658,ENSRNOG00000011346,ENSRNOG00000007564,ENSRNOG00000004820,ENSRNOG00000014336,ENSRNOG00000030628,ENSRNOG00000004332,ENSRNOG00000006359,ENSRNOG00000002818,ENSRNOG00000038132,ENSRNOG00000032162,ENSRNOG00000021817,ENSRNOG00000009347,ENSRNOG00000050780,ENSRNOG00000003696,ENSRNOG00000003917,ENSRNOG00000007113,ENSRNOG00000014832,ENSRNOG00000021203,ENSRNOG00000012035,ENSRNOG00000025892,…
GO:0032550	purine ribonucleoside binding	molecular_function	0.00041685	0.049498	145	1007	1989	19236	ENSRNOG00000016316,ENSRNOG00000043099,ENSRNOG00000047314,ENSRNOG00000026293,ENSRNOG00000013598,ENSRNOG00000015160,ENSRNOG00000011213,ENSRNOG00000020716,ENSRNOG00000004217,ENSRNOG00000025407,ENSRNOG00000017569,ENSRNOG00000016217,ENSRNOG00000030021,ENSRNOG00000028292,ENSRNOG00000000923,ENSRNOG00000002471,ENSRNOG00000031163,ENSRNOG00000018345,ENSRNOG00000012723,ENSRNOG00000036745,ENSRNOG00000007906,…

## Sheet: 6 dpi
GO_accession	Description	Term_type	Over_represented_pValue	Corrected_pValue	DEG_item	DEG_list	Bg_item	Bg_list	Gene_names
GO:0019538	protein metabolic process	biological_process	1.2875e-07	0.00053507	526	2778	3112	19236	ENSRNOG00000021157,ENSRNOG00000023385,ENSRNOG00000013581,ENSRNOG00000005289,ENSRNOG00000008609,ENSRNOG00000008133,ENSRNOG00000014832,ENSRNOG00000029316,ENSRNOG00000028036,ENSRNOG00000017832,ENSRNOG00000012083,ENSRNOG00000019587,ENSRNOG00000030537,ENSRNOG00000017127,ENSRNOG00000013265,ENSRNOG00000007036,ENSRNOG00000029028,ENSRNOG00000011104,ENSRNOG00000017485,ENSRNOG00000020674,ENSRNOG00000021370,…
GO:0002376	immune system process	biological_process	3.6985e-07	0.00076855	58	2778	227	19236	ENSRNOG00000002968,ENSRNOG00000019317,ENSRNOG00000048951,ENSRNOG00000012749,ENSRNOG00000019330,ENSRNOG00000047730,ENSRNOG00000028548,ENSRNOG00000000837,ENSRNOG00000002792,ENSRNOG00000000655,ENSRNOG00000003835,ENSRNOG00000014171,ENSRNOG00000031090,ENSRNOG00000026607,ENSRNOG00000002963,ENSRNOG00000031607,ENSRNOG00000020583,ENSRNOG00000020165,ENSRNOG00000007002,ENSRNOG00000013179,ENSRNOG00000020456,…
GO:0006955	immune response	biological_process	1.0202e-06	0.0014134	55	2778	215	19236	ENSRNOG00000031090,ENSRNOG00000031607,ENSRNOG00000026607,ENSRNOG00000002963,ENSRNOG00000003835,ENSRNOG00000014171,ENSRNOG00000019330,ENSRNOG00000047730,ENSRNOG00000028548,ENSRNOG00000000837,ENSRNOG00000002792,ENSRNOG00000000655,ENSRNOG00000002968,ENSRNOG00000012749,ENSRNOG00000048951,ENSRNOG00000007159,ENSRNOG00000013791,ENSRNOG00000039744,ENSRNOG00000038999,ENSRNOG00000004649,ENSRNOG00000021201,…
GO:0044267	cellular protein metabolic process	biological_process	2.2279e-06	0.0023148	407	2778	2407	19236	ENSRNOG00000011093,ENSRNOG00000019374,ENSRNOG00000012985,ENSRNOG00000003084,ENSRNOG00000023344,ENSRNOG00000016346,ENSRNOG00000008588,ENSRNOG00000048377,ENSRNOG00000020773,ENSRNOG00000011632,ENSRNOG00000007821,ENSRNOG00000019229,ENSRNOG00000036729,ENSRNOG00000001389,ENSRNOG00000013415,ENSRNOG00000023529,ENSRNOG00000032978,ENSRNOG00000004131,ENSRNOG00000014866,ENSRNOG00000008180,ENSRNOG00000009360,…
GO:0042612	MHC class I protein complex	cellular_component	4.3112e-06	0.0035834	10	2778	15	19236	ENSRNOG00000000723,ENSRNOG00000050210,ENSRNOG00000039744,ENSRNOG00000038999,ENSRNOG00000050183,ENSRNOG00000031090,ENSRNOG00000030712,ENSRNOG00000031607,ENSRNOG00000047706,ENSRNOG00000048951
GO:0005737	cytoplasm	cellular_component	6.3982e-06	0.0044318	420	2778	2558	19236	ENSRNOG00000017118,ENSRNOG00000029662,ENSRNOG00000019100,ENSRNOG00000017077,ENSRNOG00000005826,Novel01461,ENSRNOG00000016896,ENSRNOG00000010746,ENSRNOG00000003536,ENSRNOG00000031296,ENSRNOG00000010165,ENSRNOG00000004864,ENSRNOG00000012785,ENSRNOG00000013443,ENSRNOG00000017657,Novel01715,ENSRNOG00000009565,ENSRNOG00000004708,ENSRNOG00000031022,ENSRNOG00000030698,ENSRNOG00000001441,ENSRNOG000000083…
GO:0006412	translation	biological_process	1.1952e-05	0.0070958	155	2778	972	19236	ENSRNOG00000017657,ENSRNOG00000019974,ENSRNOG00000011104,ENSRNOG00000031022,ENSRNOG00000016478,ENSRNOG00000020674,ENSRNOG00000000957,ENSRNOG00000008347,ENSRNOG00000017485,ENSRNOG00000004107,ENSRNOG00000031579,ENSRNOG00000021370,ENSRNOG00000032635,ENSRNOG00000004196,ENSRNOG00000005517,ENSRNOG00000030628,ENSRNOG00000019100,ENSRNOG00000019106,ENSRNOG00000012538,Novel01461,ENSRNOG00000016896,ENSRNOG0…
GO:0010941	regulation of cell death	biological_process	1.8406e-05	0.0076495	28	2778	86	19236	ENSRNOG00000033697,ENSRNOG00000012331,ENSRNOG00000020876,ENSRNOG00000023143,ENSRNOG00000029197,ENSRNOG00000012473,ENSRNOG00000017319,ENSRNOG00000007372,ENSRNOG00000001271,ENSRNOG00000024277,ENSRNOG00000047367,ENSRNOG00000047035,ENSRNOG00000019768,ENSRNOG00000047606,ENSRNOG00000019675,ENSRNOG00000016707,ENSRNOG00000003480,ENSRNOG00000005731,ENSRNOG00000010602,ENSRNOG00000042389,ENSRNOG00000028632,…
GO:0042981	regulation of apoptotic process	biological_process	1.8406e-05	0.0076495	28	2778	86	19236	ENSRNOG00000016560,ENSRNOG00000000485,ENSRNOG00000008022,ENSRNOG00000005810,ENSRNOG00000005731,ENSRNOG00000010602,ENSRNOG00000042389,ENSRNOG00000028632,ENSRNOG00000018794,ENSRNOG00000014124,ENSRNOG00000012439,ENSRNOG00000047367,ENSRNOG00000047035,ENSRNOG00000047606,ENSRNOG00000019768,ENSRNOG00000019675,ENSRNOG00000016707,ENSRNOG00000003480,ENSRNOG00000033697,ENSRNOG00000012331,ENSRNOG00000020876,…
GO:0043067	regulation of programmed cell death	biological_process	1.8406e-05	0.0076495	28	2778	86	19236	ENSRNOG00000000485,ENSRNOG00000016560,ENSRNOG00000008022,ENSRNOG00000005810,ENSRNOG00000010602,ENSRNOG00000042389,ENSRNOG00000005731,ENSRNOG00000012439,ENSRNOG00000014124,ENSRNOG00000028632,ENSRNOG00000018794,ENSRNOG00000019675,ENSRNOG00000047367,ENSRNOG00000047035,ENSRNOG00000019768,ENSRNOG00000047606,ENSRNOG00000003480,ENSRNOG00000016707,ENSRNOG00000033697,ENSRNOG00000020876,ENSRNOG00000012331,…
GO:0005543	phospholipid binding	molecular_function	4.5602e-05	0.017229	32	2778	100	19236	ENSRNOG00000001480,ENSRNOG00000020353,ENSRNOG00000017832,ENSRNOG00000002294,ENSRNOG00000023348,ENSRNOG00000017029,ENSRNOG00000032238,ENSRNOG00000038365,ENSRNOG00000005249,ENSRNOG00000004063,ENSRNOG00000018159,ENSRNOG00000002045,ENSRNOG00000019555,ENSRNOG00000010362,ENSRNOG00000001389,ENSRNOG00000014202,ENSRNOG00000004036,ENSRNOG00000006940,ENSRNOG00000010984,ENSRNOG00000017469,ENSRNOG00000001258,…
GO:0008484	sulfuric ester hydrolase activity	molecular_function	6.0397e-05	0.020917	13	2778	26	19236	ENSRNOG00000049552,ENSRNOG00000046159,ENSRNOG00000028350,ENSRNOG00000014866,ENSRNOG00000009037,ENSRNOG00000016241,ENSRNOG00000013791,ENSRNOG00000014461,ENSRNOG00000011150,ENSRNOG00000006052,ENSRNOG00000015582,ENSRNOG00000026060,ENSRNOG00000003931
GO:0004298	threonine-type endopeptidase activity	molecular_function	7.1335e-05	0.021176	12	2778	28	19236	ENSRNOG00000019494,ENSRNOG00000000459,ENSRNOG00000011463,ENSRNOG00000019868,ENSRNOG00000001488,ENSRNOG00000011745,ENSRNOG00000008630,ENSRNOG00000007114,ENSRNOG00000000456,ENSRNOG00000049920,ENSRNOG00000013493,ENSRNOG00000020979
GO:0070003	threonine-type peptidase activity	molecular_function	7.1335e-05	0.021176	12	2778	28	19236	ENSRNOG00000007114,ENSRNOG00000008630,ENSRNOG00000020979,ENSRNOG00000013493,ENSRNOG00000049920,ENSRNOG00000000456,ENSRNOG00000000459,ENSRNOG00000011463,ENSRNOG00000019494,ENSRNOG00000001488,ENSRNOG00000019868,ENSRNOG00000011745
GO:0044444	cytoplasmic part	cellular_component	0.00010641	0.026944	294	2778	1848	19236	ENSRNOG00000001692,ENSRNOG00000019940,ENSRNOG00000015627,ENSRNOG00000019666,ENSRNOG00000017895,ENSRNOG00000010147,ENSRNOG00000003745,ENSRNOG00000042801,ENSRNOG00000032803,ENSRNOG00000008163,ENSRNOG00000015109,ENSRNOG00000036689,ENSRNOG00000008411,ENSRNOG00000009160,ENSRNOG00000018320,ENSRNOG00000005958,ENSRNOG00000024952,ENSRNOG00000011138,ENSRNOG00000050869,ENSRNOG00000018645,ENSRNOG00000008474,…
GO:0005929	cilium	cellular_component	0.00011251	0.026944	30	2778	102	19236	ENSRNOG00000030101,ENSRNOG00000013069,ENSRNOG00000025981,ENSRNOG00000014282,ENSRNOG00000015496,ENSRNOG00000019824,ENSRNOG00000020673,ENSRNOG00000010918,ENSRNOG00000022261,ENSRNOG00000009160,ENSRNOG00000015334,ENSRNOG00000018715,ENSRNOG00000029862,ENSRNOG00000012428,ENSRNOG00000007884,ENSRNOG00000018233,ENSRNOG00000037237,ENSRNOG00000018087,ENSRNOG00000011093,ENSRNOG00000008247,ENSRNOG00000017202,…
GO:0031514	motile cilium	cellular_component	0.00011251	0.026944	30	2778	102	19236	ENSRNOG00000030101,ENSRNOG00000025981,ENSRNOG00000013069,ENSRNOG00000010918,ENSRNOG00000020673,ENSRNOG00000019824,ENSRNOG00000015496,ENSRNOG00000014282,ENSRNOG00000018715,ENSRNOG00000015334,ENSRNOG00000022261,ENSRNOG00000009160,ENSRNOG00000029862,ENSRNOG00000007884,ENSRNOG00000012428,ENSRNOG00000037237,ENSRNOG00000018233,ENSRNOG00000018087,ENSRNOG00000008247,ENSRNOG00000011093,ENSRNOG00000012985,…
GO:0003735	structural constituent of ribosome	molecular_function	0.0001167	0.026944	114	2778	765	19236	ENSRNOG00000020982,ENSRNOG00000000800,ENSRNOG00000019007,ENSRNOG00000002040,ENSRNOG00000011893,ENSRNOG00000018645,ENSRNOG00000018680,ENSRNOG00000024603,ENSRNOG00000033473,ENSRNOG00000043348,ENSRNOG00000017418,ENSRNOG00000020618,ENSRNOG00000016387,ENSRNOG00000042886,ENSRNOG00000016961,ENSRNOG00000032595,ENSRNOG00000019578,ENSRNOG00000004741,ENSRNOG00000009734,ENSRNOG00000025388,ENSRNOG00000032978,…
GO:0005840	ribosome	cellular_component	0.00012382	0.027083	114	2778	766	19236	ENSRNOG00000017657,ENSRNOG00000031022,ENSRNOG00000011104,ENSRNOG00000019974,ENSRNOG00000000957,ENSRNOG00000020674,ENSRNOG00000008347,ENSRNOG00000033152,ENSRNOG00000028872,ENSRNOG00000031579,ENSRNOG00000048397,ENSRNOG00000004107,ENSRNOG00000005517,ENSRNOG00000004196,ENSRNOG00000032635,ENSRNOG00000021370,ENSRNOG00000004426,ENSRNOG00000019100,ENSRNOG00000012538,ENSRNOG00000019106,ENSRNOG00000005826,…
GO:0030246	carbohydrate binding	molecular_function	0.00020048	0.041659	48	2778	205	19236	ENSRNOG00000033699,ENSRNOG00000002794,ENSRNOG00000006623,ENSRNOG00000016161,ENSRNOG00000033260,ENSRNOG00000037070,ENSRNOG00000007866,ENSRNOG00000009884,ENSRNOG00000017485,ENSRNOG00000042139,ENSRNOG00000033793,ENSRNOG00000008259,ENSRNOG00000018251,ENSRNOG00000018715,ENSRNOG00000005576,ENSRNOG00000010203,ENSRNOG00000011474,ENSRNOG00000024470,ENSRNOG00000010018,ENSRNOG00000013179,ENSRNOG00000013791,…
GO:0004828	serine-tRNA ligase activity	molecular_function	0.00024251	0.045812	17	2778	47	19236	ENSRNOG00000012779,ENSRNOG00000012428,ENSRNOG00000026293,ENSRNOG00000018715,ENSRNOG00000022261,ENSRNOG00000020673,ENSRNOG00000019824,ENSRNOG00000012881,ENSRNOG00000030101,ENSRNOG00000016037,ENSRNOG00000008588,ENSRNOG00000017485,ENSRNOG00000013581,ENSRNOG00000007784,ENSRNOG00000008247,ENSRNOG00000021144,ENSRNOG00000011093
GO:0006434	seryl-tRNA aminoacylation	biological_process	0.00024251	0.045812	17	2778	47	19236	ENSRNOG00000008247,ENSRNOG00000021144,ENSRNOG00000011093,ENSRNOG00000017485,ENSRNOG00000013581,ENSRNOG00000008588,ENSRNOG00000007784,ENSRNOG00000019824,ENSRNOG00000020673,ENSRNOG00000018715,ENSRNOG00000022261,ENSRNOG00000012881,ENSRNOG00000016037,ENSRNOG00000030101,ENSRNOG00000012779,ENSRNOG00000012428,ENSRNOG00000026293
GO:0035091	phosphatidylinositol binding	molecular_function	0.00025847	0.046167	19	2778	53	19236	ENSRNOG00000004063,ENSRNOG00000010971,ENSRNOG00000020479,ENSRNOG00000028156,ENSRNOG00000005249,ENSRNOG00000046874,ENSRNOG00000017093,ENSRNOG00000011815,ENSRNOG00000006062,ENSRNOG00000017077,ENSRNOG00000017832,ENSRNOG00000002294,ENSRNOG00000017029,ENSRNOG00000001258,ENSRNOG00000001480,ENSRNOG00000014202,ENSRNOG00000004036,ENSRNOG00000020353,ENSRNOG00000006940
GO:0006915	apoptotic process	biological_process	0.00027771	0.046167	33	2778	122	19236	ENSRNOG00000010602,ENSRNOG00000012439,ENSRNOG00000000485,Novel00771,ENSRNOG00000016560,ENSRNOG00000007529,ENSRNOG00000005810,ENSRNOG00000020876,ENSRNOG00000012331,ENSRNOG00000007372,ENSRNOG00000017319,ENSRNOG00000012473,ENSRNOG00000023143,ENSRNOG00000019768,ENSRNOG00000047035,ENSRNOG00000010252,ENSRNOG00000047367,ENSRNOG00000003480,ENSRNOG00000042389,ENSRNOG00000005731,ENSRNOG00000014124,ENSRNOG0…
GO:0012501	programmed cell death	biological_process	0.00027771	0.046167	33	2778	122	19236	ENSRNOG00000010602,ENSRNOG00000012439,ENSRNOG00000007529,Novel00771,ENSRNOG00000016560,ENSRNOG00000000485,ENSRNOG00000005810,ENSRNOG00000020876,ENSRNOG00000012331,ENSRNOG00000023143,ENSRNOG00000017319,ENSRNOG00000012473,ENSRNOG00000007372,ENSRNOG00000047367,ENSRNOG00000047035,ENSRNOG00000010252,ENSRNOG00000019768,ENSRNOG00000003480,ENSRNOG00000005731,ENSRNOG00000042389,ENSRNOG00000028632,ENSRNOG0…
GO:0042995	cell projection	cellular_component	0.00029848	0.046548	35	2778	131	19236	ENSRNOG00000008859,ENSRNOG00000007884,ENSRNOG00000020673,ENSRNOG00000018715,ENSRNOG00000030101,ENSRNOG00000018847,ENSRNOG00000013069,ENSRNOG00000017485,ENSRNOG00000008016,Novel01335,ENSRNOG00000011093,ENSRNOG00000017202,ENSRNOG00000050869,ENSRNOG00000012985,ENSRNOG00000018233,ENSRNOG00000029862,ENSRNOG00000001195,ENSRNOG00000012428,ENSRNOG00000015496,ENSRNOG00000014282,ENSRNOG00000010918,ENSRNOG0…
GO:0006206	pyrimidine nucleobase metabolic process	biological_process	0.00033534	0.046548	6	2778	8	19236	ENSRNOG00000018358,ENSRNOG00000023910,ENSRNOG00000001797,ENSRNOG00000048723,ENSRNOG00000000901,ENSRNOG00000031709
GO:0019856	pyrimidine nucleobase biosynthetic process	biological_process	0.00033534	0.046548	6	2778	8	19236	ENSRNOG00000023910,ENSRNOG00000018358,ENSRNOG00000031709,ENSRNOG00000048723,ENSRNOG00000000901,ENSRNOG00000001797
GO:0006914	autophagy	biological_process	0.00033796	0.046548	54	2778	235	19236	ENSRNOG00000021503,ENSRNOG00000000157,ENSRNOG00000018087,ENSRNOG00000018297,ENSRNOG00000001277,ENSRNOG00000019053,ENSRNOG00000024863,ENSRNOG00000047768,ENSRNOG00000003716,ENSRNOG00000011490,ENSRNOG00000017417,ENSRNOG00000003289,ENSRNOG00000009160,ENSRNOG00000018615,ENSRNOG00000003388,ENSRNOG00000010274,ENSRNOG00000019091,ENSRNOG00000018454,ENSRNOG00000019824,ENSRNOG00000019810,ENSRNOG00000024728,…
GO:0004175	endopeptidase activity	molecular_function	0.00035764	0.046548	127	2778	645	19236	ENSRNOG00000028530,ENSRNOG00000004135,ENSRNOG00000050697,ENSRNOG00000010661,ENSRNOG00000033444,ENSRNOG00000019907,ENSRNOG00000006963,ENSRNOG00000011718,ENSRNOG00000019708,ENSRNOG00000003736,ENSRNOG00000017231,ENSRNOG00000021242,ENSRNOG00000020206,ENSRNOG00000010516,ENSRNOG00000007372,ENSRNOG00000007214,ENSRNOG00000014064,ENSRNOG00000013745,ENSRNOG00000012067,ENSRNOG00000033564,ENSRNOG00000019868,…
GO:0005839	proteasome core complex	cellular_component	0.00036104	0.046548	14	2778	39	19236	ENSRNOG00000007114,ENSRNOG00000008630,ENSRNOG00000010457,ENSRNOG00000049920,ENSRNOG00000013493,ENSRNOG00000020979,ENSRNOG00000000456,ENSRNOG00000011463,ENSRNOG00000000459,ENSRNOG00000009910,ENSRNOG00000019494,ENSRNOG00000011745,ENSRNOG00000001488,ENSRNOG00000019868
GO:0006928	cellular component movement	biological_process	0.00036785	0.046548	50	2778	204	19236	ENSRNOG00000015334,ENSRNOG00000000599,ENSRNOG00000022261,ENSRNOG00000009160,ENSRNOG00000019824,ENSRNOG00000010918,ENSRNOG00000015496,ENSRNOG00000014282,ENSRNOG00000025981,ENSRNOG00000001195,ENSRNOG00000012428,ENSRNOG00000017441,ENSRNOG00000029862,ENSRNOG00000005410,ENSRNOG00000024428,ENSRNOG00000002294,ENSRNOG00000017832,ENSRNOG00000047950,ENSRNOG00000008247,ENSRNOG00000018087,ENSRNOG00000037237,…
GO:0001664	G-protein coupled receptor binding	molecular_function	0.00036961	0.046548	16	2778	53	19236	ENSRNOG00000000239,ENSRNOG00000002792,ENSRNOG00000011984,ENSRNOG00000012703,ENSRNOG00000028548,ENSRNOG00000030021,ENSRNOG00000020655,ENSRNOG00000011406,ENSRNOG00000002802,ENSRNOG00000021201,ENSRNOG00000026647,ENSRNOG00000011205,ENSRNOG00000009851,ENSRNOG00000006090,ENSRNOG00000028015,ENSRNOG00000007159

## Sheet: 28 dpi
GO_accession	Description	Term_type	Over_represented_pValue	Corrected_pValue	DEG_item	DEG_list	Bg_item	Bg_list	Gene_names
GO:0005737	cytoplasm	cellular_component	4.7627e-09	1.9794e-05	271	1481	2558	19236	ENSRNOG00000050946,ENSRNOG00000013874,ENSRNOG00000018740,ENSRNOG00000010721,ENSRNOG00000013508,ENSRNOG00000022261,ENSRNOG00000016580,ENSRNOG00000038365,ENSRNOG00000004820,ENSRNOG00000001148,ENSRNOG00000021151,ENSRNOG00000018568,ENSRNOG00000020660,ENSRNOG00000009401,ENSRNOG00000026260,ENSRNOG00000016543,ENSRNOG00000042189,ENSRNOG00000013443,ENSRNOG00000006077,ENSRNOG00000049641,ENSRNOG00000033473,…
GO:0006412	translation	biological_process	1.8023e-08	2.3855e-05	125	1481	972	19236	ENSRNOG00000024845,ENSRNOG00000016220,ENSRNOG00000020595,ENSRNOG00000019007,ENSRNOG00000038678,ENSRNOG00000005517,ENSRNOG00000008588,ENSRNOG00000012650,ENSRNOG00000002178,ENSRNOG00000008140,ENSRNOG00000001174,ENSRNOG00000023344,Novel00839,ENSRNOG00000046349,ENSRNOG00000028872,ENSRNOG00000020618,ENSRNOG00000017418,ENSRNOG00000009433,ENSRNOG00000004196,ENSRNOG00000014179,ENSRNOG00000011984,ENSRNOG0…
GO:0003735	structural constituent of ribosome	molecular_function	2.1462e-08	2.3855e-05	104	1481	765	19236	ENSRNOG00000008140,ENSRNOG00000002178,ENSRNOG00000012650,ENSRNOG00000005517,ENSRNOG00000038678,ENSRNOG00000019007,ENSRNOG00000016220,ENSRNOG00000020595,ENSRNOG00000024845,ENSRNOG00000014179,ENSRNOG00000011984,ENSRNOG00000004196,ENSRNOG00000017418,ENSRNOG00000009433,ENSRNOG00000020618,ENSRNOG00000028872,ENSRNOG00000046349,Novel00839,ENSRNOG00000023344,ENSRNOG00000004864,ENSRNOG00000038746,Novel008…
GO:0005840	ribosome	cellular_component	2.2959e-08	2.3855e-05	104	1481	766	19236	ENSRNOG00000011817,ENSRNOG00000004426,ENSRNOG00000018795,ENSRNOG00000025936,ENSRNOG00000038074,ENSRNOG00000014582,ENSRNOG00000023385,ENSRNOG00000018320,ENSRNOG00000019974,ENSRNOG00000021370,ENSRNOG00000031889,ENSRNOG00000012538,ENSRNOG00000014272,ENSRNOG00000000800,ENSRNOG00000002010,ENSRNOG00000018647,ENSRNOG00000016896,ENSRNOG00000016387,ENSRNOG00000032635,ENSRNOG00000027149,ENSRNOG00000042886,…
GO:0044444	cytoplasmic part	cellular_component	1.2284e-07	0.0001021	200	1481	1848	19236	ENSRNOG00000019139,ENSRNOG00000007202,Novel00771,ENSRNOG00000030058,ENSRNOG00000003536,ENSRNOG00000037283,ENSRNOG00000004107,ENSRNOG00000004526,ENSRNOG00000012698,ENSRNOG00000019106,ENSRNOG00000020075,ENSRNOG00000020674,ENSRNOG00000012314,ENSRNOG00000024000,ENSRNOG00000036729,ENSRNOG00000010746,ENSRNOG00000013443,ENSRNOG00000024186,ENSRNOG00000031641,ENSRNOG00000033473,ENSRNOG00000023407,ENSRNOG0…
GO:0005198	structural molecule activity	molecular_function	3.917e-07	0.00027132	150	1481	1326	19236	ENSRNOG00000005826,ENSRNOG00000020502,ENSRNOG00000011494,ENSRNOG00000050473,Novel00500,ENSRNOG00000016099,ENSRNOG00000032978,ENSRNOG00000015411,ENSRNOG00000032803,ENSRNOG00000028939,ENSRNOG00000021787,ENSRNOG00000014635,ENSRNOG00000032720,ENSRNOG00000004741,ENSRNOG00000011138,ENSRNOG00000015335,ENSRNOG00000043348,ENSRNOG00000017220,ENSRNOG00000011893,ENSRNOG00000012007,ENSRNOG00000023529,ENSRNOG0…
GO:0004298	threonine-type endopeptidase activity	molecular_function	7.526e-07	0.00039097	12	1481	28	19236	ENSRNOG00000013493,ENSRNOG00000001488,ENSRNOG00000019551,ENSRNOG00000011745,ENSRNOG00000049920,ENSRNOG00000019494,ENSRNOG00000011463,ENSRNOG00000007114,ENSRNOG00000000456,ENSRNOG00000020979,ENSRNOG00000019868,ENSRNOG00000008630
GO:0070003	threonine-type peptidase activity	molecular_function	7.526e-07	0.00039097	12	1481	28	19236	ENSRNOG00000000456,ENSRNOG00000020979,ENSRNOG00000019868,ENSRNOG00000008630,ENSRNOG00000007114,ENSRNOG00000049920,ENSRNOG00000019494,ENSRNOG00000011463,ENSRNOG00000013493,ENSRNOG00000001488,ENSRNOG00000011745,ENSRNOG00000019551
GO:0030529	ribonucleoprotein complex	cellular_component	1.1235e-06	0.00051881	111	1481	900	19236	ENSRNOG00000028939,ENSRNOG00000003536,ENSRNOG00000004107,ENSRNOG00000021787,ENSRNOG00000032803,ENSRNOG00000016099,ENSRNOG00000007202,ENSRNOG00000032978,ENSRNOG00000012314,ENSRNOG00000024000,ENSRNOG00000050473,Novel00500,ENSRNOG00000020674,ENSRNOG00000019106,ENSRNOG00000011494,ENSRNOG00000005826,ENSRNOG00000020502,ENSRNOG00000010746,ENSRNOG00000036729,ENSRNOG00000043348,ENSRNOG00000015335,ENSRNOG0…
GO:0006955	immune response	biological_process	2.5149e-06	0.0010452	38	1481	215	19236	ENSRNOG00000026647,ENSRNOG00000033215,ENSRNOG00000003388,ENSRNOG00000018735,ENSRNOG00000002968,ENSRNOG00000000451,ENSRNOG00000039744,ENSRNOG00000007613,ENSRNOG00000049590,ENSRNOG00000030712,ENSRNOG00000002963,ENSRNOG00000016451,ENSRNOG00000000723,ENSRNOG00000012804,ENSRNOG00000007159,ENSRNOG00000000855,ENSRNOG00000028015,ENSRNOG00000019330,ENSRNOG00000011406,ENSRNOG00000012749,ENSRNOG00000032708,…
GO:0002376	immune system process	biological_process	3.5823e-06	0.0013535	39	1481	227	19236	ENSRNOG00000020456,ENSRNOG00000038999,ENSRNOG00000011205,ENSRNOG00000004575,ENSRNOG00000011406,ENSRNOG00000019330,ENSRNOG00000012749,ENSRNOG00000032708,ENSRNOG00000000763,ENSRNOG00000012807,ENSRNOG00000000655,ENSRNOG00000004864,ENSRNOG00000047706,ENSRNOG00000050210,ENSRNOG00000004698,ENSRNOG00000048951,ENSRNOG00000032844,ENSRNOG00000024390,ENSRNOG00000011984,ENSRNOG00000018454,ENSRNOG00000028548,…
GO:0042612	MHC class I protein complex	cellular_component	6.801e-06	0.0023554	8	1481	15	19236	ENSRNOG00000031090,ENSRNOG00000000723,ENSRNOG00000039744,ENSRNOG00000047706,ENSRNOG00000050210,ENSRNOG00000048951,ENSRNOG00000038999,ENSRNOG00000030712
GO:0044267	cellular protein metabolic process	biological_process	1.2537e-05	0.004008	237	1481	2407	19236	ENSRNOG00000001889,ENSRNOG00000009369,ENSRNOG00000024603,ENSRNOG00000031579,ENSRNOG00000012779,ENSRNOG00000023529,ENSRNOG00000011893,ENSRNOG00000011815,ENSRNOG00000021270,ENSRNOG00000027039,ENSRNOG00000026716,ENSRNOG00000020673,ENSRNOG00000011104,ENSRNOG00000013252,ENSRNOG00000002215,ENSRNOG00000009378,ENSRNOG00000007036,ENSRNOG00000018645,ENSRNOG00000018267,ENSRNOG00000010189,ENSRNOG00000032605,…
GO:0042611	MHC protein complex	cellular_component	1.586e-05	0.0047083	12	1481	36	19236	ENSRNOG00000032708,ENSRNOG00000031090,ENSRNOG00000000723,ENSRNOG00000033215,ENSRNOG00000039744,ENSRNOG00000000451,ENSRNOG00000047706,ENSRNOG00000038999,ENSRNOG00000032844,ENSRNOG00000030712,ENSRNOG00000050210,ENSRNOG00000048951
GO:0000502	proteasome complex	cellular_component	1.8827e-05	0.0052163	14	1481	50	19236	ENSRNOG00000020979,ENSRNOG00000000456,ENSRNOG00000008630,ENSRNOG00000019868,ENSRNOG00000007114,ENSRNOG00000019494,ENSRNOG00000049920,ENSRNOG00000019246,ENSRNOG00000011463,ENSRNOG00000019041,ENSRNOG00000001488,ENSRNOG00000013493,ENSRNOG00000011745,ENSRNOG00000019551
GO:0005623	cell	cellular_component	2.276e-05	0.0055642	504	1481	5718	19236	ENSRNOG00000001375,ENSRNOG00000029316,ENSRNOG00000003716,ENSRNOG00000010029,ENSRNOG00000000842,ENSRNOG00000024257,ENSRNOG00000015131,ENSRNOG00000001431,ENSRNOG00000008630,ENSRNOG00000028384,ENSRNOG00000038135,ENSRNOG00000012549,ENSRNOG00000032162,Novel01835,ENSRNOG00000049920,ENSRNOG00000018774,ENSRNOG00000023257,ENSRNOG00000003689,ENSRNOG00000003463,ENSRNOG00000002540,ENSRNOG00000007663,ENSRNOG0…
GO:0044464	cell part	cellular_component	2.276e-05	0.0055642	504	1481	5718	19236	ENSRNOG00000007098,ENSRNOG00000043348,Novel01376,ENSRNOG00000017220,ENSRNOG00000003289,ENSRNOG00000033623,ENSRNOG00000006921,ENSRNOG00000012911,ENSRNOG00000013492,ENSRNOG00000015335,ENSRNOG00000021213,ENSRNOG00000005575,ENSRNOG00000047894,ENSRNOG00000048951,ENSRNOG00000032803,ENSRNOG00000020979,ENSRNOG00000013536,ENSRNOG00000027894,ENSRNOG00000019229,ENSRNOG00000009462,ENSRNOG00000024399,ENSRNOG0…
GO:0019538	protein metabolic process	biological_process	2.5617e-05	0.0059148	295	1481	3112	19236	ENSRNOG00000022261,ENSRNOG00000016580,ENSRNOG00000025679,ENSRNOG00000013508,ENSRNOG00000001148,ENSRNOG00000013745,ENSRNOG00000006963,ENSRNOG00000017231,ENSRNOG00000008133,ENSRNOG00000026260,ENSRNOG00000013874,ENSRNOG00000018740,ENSRNOG00000010721,ENSRNOG00000019106,ENSRNOG00000005780,ENSRNOG00000004725,ENSRNOG00000007372,ENSRNOG00000007202,ENSRNOG00000020590,ENSRNOG00000027096,ENSRNOG00000007739,…
GO:0005839	proteasome core complex	cellular_component	2.7876e-05	0.0060975	12	1481	39	19236	ENSRNOG00000020979,ENSRNOG00000000456,ENSRNOG00000019868,ENSRNOG00000008630,ENSRNOG00000007114,ENSRNOG00000019494,ENSRNOG00000049920,ENSRNOG00000011463,ENSRNOG00000001488,ENSRNOG00000013493,ENSRNOG00000019551,ENSRNOG00000011745
GO:0019882	antigen processing and presentation	biological_process	5.5812e-05	0.011598	17	1481	73	19236	ENSRNOG00000049590,ENSRNOG00000038999,ENSRNOG00000030712,ENSRNOG00000033215,ENSRNOG00000019330,ENSRNOG00000018735,ENSRNOG00000032708,ENSRNOG00000000763,ENSRNOG00000039744,ENSRNOG00000000451,ENSRNOG00000047706,ENSRNOG00000050210,ENSRNOG00000048951,ENSRNOG00000032844,ENSRNOG00000016451,ENSRNOG00000000723,ENSRNOG00000031090
GO:0016042	lipid catabolic process	biological_process	5.9201e-05	0.011716	14	1481	56	19236	Novel01290,ENSRNOG00000000515,ENSRNOG00000016257,ENSRNOG00000003759,ENSRNOG00000020391,ENSRNOG00000001177,ENSRNOG00000009864,ENSRNOG00000016179,ENSRNOG00000002657,ENSRNOG00000009244,ENSRNOG00000016826,ENSRNOG00000021150,ENSRNOG00000025691,ENSRNOG00000017577
GO:0009132	nucleoside diphosphate metabolic process	biological_process	8.7984e-05	0.016621	7	1481	15	19236	ENSRNOG00000020721,ENSRNOG00000049152,ENSRNOG00000002671,ENSRNOG00000015749,ENSRNOG00000020660,ENSRNOG00000025428,ENSRNOG00000008450
GO:0043228	non-membrane-bounded organelle	cellular_component	0.00011842	0.019867	152	1481	1485	19236	ENSRNOG00000014179,ENSRNOG00000011984,ENSRNOG00000009779,ENSRNOG00000009433,Novel00839,ENSRNOG00000006236,ENSRNOG00000023344,ENSRNOG00000048342,ENSRNOG00000001174,ENSRNOG00000008140,ENSRNOG00000013886,ENSRNOG00000024845,ENSRNOG00000019007,ENSRNOG00000009563,ENSRNOG00000019578,ENSRNOG00000016961,ENSRNOG00000018680,ENSRNOG00000020982,ENSRNOG00000017059,ENSRNOG00000006066,ENSRNOG00000048109,ENSRNOG0…
GO:0043232	intracellular non-membrane-bounded organelle	cellular_component	0.00011842	0.019867	152	1481	1485	19236	ENSRNOG00000020618,ENSRNOG00000017418,ENSRNOG00000004196,ENSRNOG00000046349,ENSRNOG00000028872,ENSRNOG00000005517,ENSRNOG00000002178,ENSRNOG00000012650,ENSRNOG00000016220,ENSRNOG00000020595,ENSRNOG00000042404,ENSRNOG00000038678,ENSRNOG00000050932,Novel00801,ENSRNOG00000038746,ENSRNOG00000004864,ENSRNOG00000028505,ENSRNOG00000043004,ENSRNOG00000000800,ENSRNOG00000018647,ENSRNOG00000002711,ENSRNOG0…
GO:0032991	macromolecular complex	cellular_component	0.00011951	0.019867	269	1481	2874	19236	ENSRNOG00000047019,ENSRNOG00000038746,ENSRNOG00000010196,ENSRNOG00000001088,ENSRNOG00000011148,ENSRNOG00000042983,ENSRNOG00000018400,ENSRNOG00000020527,ENSRNOG00000006778,ENSRNOG00000011020,ENSRNOG00000002178,ENSRNOG00000020595,ENSRNOG00000016220,ENSRNOG00000004616,ENSRNOG00000004196,ENSRNOG00000046349,ENSRNOG00000028872,ENSRNOG00000000704,ENSRNOG00000010111,ENSRNOG00000021086,ENSRNOG00000011093,…
GO:0004559	alpha-mannosidase activity	molecular_function	0.00021191	0.032619	6	1481	14	19236	ENSRNOG00000023910,ENSRNOG00000005526,ENSRNOG00000007944,ENSRNOG00000019299,ENSRNOG00000017087,ENSRNOG00000000800
GO:0015923	mannosidase activity	molecular_function	0.00021191	0.032619	6	1481	14	19236	ENSRNOG00000007944,ENSRNOG00000005526,ENSRNOG00000023910,ENSRNOG00000017087,ENSRNOG00000000800,ENSRNOG00000019299
GO:0019205	nucleobase-containing compound kinase activity	molecular_function	0.0002292	0.034021	11	1481	41	19236	ENSRNOG00000000323,ENSRNOG00000047314,ENSRNOG00000049152,ENSRNOG00000020721,ENSRNOG00000021086,ENSRNOG00000031163,ENSRNOG00000025428,ENSRNOG00000015749,ENSRNOG00000002671,ENSRNOG00000021144,ENSRNOG00000003536
GO:0005543	phospholipid binding	molecular_function	0.00027622	0.039585	18	1481	100	19236	ENSRNOG00000017469,ENSRNOG00000002045,ENSRNOG00000006940,ENSRNOG00000017093,ENSRNOG00000001480,ENSRNOG00000018159,ENSRNOG00000001258,ENSRNOG00000032238,ENSRNOG00000011815,ENSRNOG00000002294,ENSRNOG00000010362,ENSRNOG00000014202,ENSRNOG00000038365,ENSRNOG00000037148,ENSRNOG00000017488,ENSRNOG00000028156,ENSRNOG00000017832,ENSRNOG00000007136
GO:0044424	intracellular part	cellular_component	0.00028948	0.040102	424	1481	4844	19236	ENSRNOG00000042592,Novel00108,ENSRNOG00000050932,ENSRNOG00000036689,ENSRNOG00000012623,Novel00801,ENSRNOG00000004864,ENSRNOG00000013172,ENSRNOG00000028505,ENSRNOG00000019851,ENSRNOG00000043004,ENSRNOG00000020618,ENSRNOG00000017418,ENSRNOG00000013733,ENSRNOG00000006731,ENSRNOG00000001061,ENSRNOG00000007512,Novel01290,ENSRNOG00000010147,ENSRNOG00000005517,ENSRNOG00000012650,ENSRNOG00000025094,ENSRN…
GO:0005622	intracellular	cellular_component	0.00032281	0.043277	472	1481	5453	19236	ENSRNOG00000034198,ENSRNOG00000014543,ENSRNOG00000019666,ENSRNOG00000012630,ENSRNOG00000027039,ENSRNOG00000023529,ENSRNOG00000011893,ENSRNOG00000011815,ENSRNOG00000011899,ENSRNOG00000017441,ENSRNOG00000031579,ENSRNOG00000006108,Novel01543,ENSRNOG00000004280,ENSRNOG00000010274,ENSRNOG00000049062,ENSRNOG00000016231,ENSRNOG00000037148,ENSRNOG00000001216,ENSRNOG00000006454,ENSRNOG00000009656,ENSRNOG0…
