# Supplementary material for: Transcriptome profile of rat genes in injured spinal cord at different stages by RNA-sequencing
Source: BMC Genomics. 2017 Feb 15;18:173. doi: 10.1186/s12864-017-3532-x (PMC5312572; doi:10.1186/s12864-017-3532-x)
Supplement: Additional file 8: Table S6. — GO enrichment result of the down-regulated genes. (XLSX 58 kb) [file 12864_2017_3532_MOESM8_ESM.xlsx]

## Sheet: 1 dpi
GO_accession	Description	Term_type	Over_represented_pValue	Corrected_pValue	DEG_item	DEG_list	Bg_item	Bg_list	Gene_names
No significant terms were found

## Sheet: 6 dpi
GO_accession	Description	Term_type	Over_represented_pValue	Corrected_pValue	DEG_item	DEG_list	Bg_item	Bg_list	Gene_names
GO:0005216	ion channel activity	molecular_function	4.4461e-20	7.4272e-17	138	2515	379	19236	ENSRNOG00000001658,ENSRNOG00000020778,ENSRNOG00000019262,ENSRNOG00000007528,ENSRNOG00000003493,ENSRNOG00000005723,ENSRNOG00000003512,ENSRNOG00000018789,ENSRNOG00000012562,ENSRNOG00000017060,Novel00743,ENSRNOG00000010803,ENSRNOG00000004918,ENSRNOG00000032075,ENSRNOG00000006174,ENSRNOG00000006957,ENSRNOG00000047736,ENSRNOG00000011380,ENSRNOG00000005989,ENSRNOG00000028991,ENSRNOG00000049880,ENSRNOG0…
GO:0022838	substrate-specific channel activity	molecular_function	4.4461e-20	7.4272e-17	138	2515	379	19236	ENSRNOG00000039544,ENSRNOG00000010576,ENSRNOG00000020310,ENSRNOG00000004899,ENSRNOG00000016845,ENSRNOG00000019985,ENSRNOG00000016221,ENSRNOG00000005985,ENSRNOG00000033893,ENSRNOG00000005715,ENSRNOG00000019750,ENSRNOG00000008078,ENSRNOG00000009601,ENSRNOG00000001742,ENSRNOG00000009265,ENSRNOG00000050924,ENSRNOG00000002349,ENSRNOG00000002981,ENSRNOG00000029610,ENSRNOG00000005018,ENSRNOG00000007682,…
GO:0015267	channel activity	molecular_function	7.1485e-20	7.4272e-17	138	2515	381	19236	ENSRNOG00000042118,ENSRNOG00000008992,ENSRNOG00000027317,ENSRNOG00000014714,ENSRNOG00000002360,ENSRNOG00000018378,ENSRNOG00000037198,ENSRNOG00000004560,ENSRNOG00000003841,ENSRNOG00000009872,ENSRNOG00000004518,ENSRNOG00000014938,ENSRNOG00000007666,ENSRNOG00000007090,ENSRNOG00000014686,ENSRNOG00000045626,ENSRNOG00000046949,ENSRNOG00000003680,ENSRNOG00000009790,ENSRNOG00000001873,ENSRNOG00000007019,…
GO:0022803	passive transmembrane transporter activity	molecular_function	7.1485e-20	7.4272e-17	138	2515	381	19236	ENSRNOG00000032075,ENSRNOG00000006957,ENSRNOG00000006174,ENSRNOG00000004918,ENSRNOG00000003493,ENSRNOG00000018789,ENSRNOG00000005723,ENSRNOG00000003512,ENSRNOG00000020778,ENSRNOG00000019262,ENSRNOG00000001658,ENSRNOG00000007528,ENSRNOG00000010803,ENSRNOG00000012562,Novel00743,ENSRNOG00000017060,ENSRNOG00000012144,ENSRNOG00000010199,ENSRNOG00000008921,ENSRNOG00000019208,ENSRNOG00000017842,ENSRNOG0…
GO:0022836	gated channel activity	molecular_function	9.2623e-14	6.4157e-11	77	2515	204	19236	ENSRNOG00000021056,ENSRNOG00000004918,ENSRNOG00000013610,ENSRNOG00000006174,ENSRNOG00000006957,ENSRNOG00000001658,ENSRNOG00000020778,ENSRNOG00000005609,ENSRNOG00000003493,ENSRNOG00000015383,ENSRNOG00000005723,ENSRNOG00000003512,ENSRNOG00000018789,ENSRNOG00000005206,ENSRNOG00000030910,ENSRNOG00000003241,ENSRNOG00000002303,ENSRNOG00000012562,Novel00743,ENSRNOG00000017060,ENSRNOG00000014862,ENSRNOG0…
GO:0022839	ion gated channel activity	molecular_function	9.2623e-14	6.4157e-11	77	2515	204	19236	ENSRNOG00000003680,ENSRNOG00000046949,ENSRNOG00000001742,ENSRNOG00000002349,ENSRNOG00000033942,ENSRNOG00000021063,ENSRNOG00000026119,ENSRNOG00000005985,ENSRNOG00000005715,ENSRNOG00000021140,ENSRNOG00000011202,ENSRNOG00000020310,ENSRNOG00000045816,ENSRNOG00000012414,ENSRNOG00000016845,ENSRNOG00000005369,ENSRNOG00000025324,ENSRNOG00000006645,ENSRNOG00000011726,ENSRNOG00000007645,ENSRNOG00000008992,…
GO:0015276	ligand-gated ion channel activity	molecular_function	1.6688e-12	8.6695e-10	49	2515	115	19236	ENSRNOG00000002360,ENSRNOG00000023300,ENSRNOG00000021056,ENSRNOG00000007705,ENSRNOG00000013610,ENSRNOG00000008992,ENSRNOG00000006957,ENSRNOG00000006174,ENSRNOG00000014938,ENSRNOG00000005206,ENSRNOG00000005723,ENSRNOG00000003512,ENSRNOG00000020778,ENSRNOG00000001658,ENSRNOG00000005609,ENSRNOG00000014862,ENSRNOG00000007682,ENSRNOG00000010803,ENSRNOG00000003241,ENSRNOG00000002303,ENSRNOG00000012562,…
GO:0022834	ligand-gated channel activity	molecular_function	1.6688e-12	8.6695e-10	49	2515	115	19236	ENSRNOG00000004713,ENSRNOG00000028589,ENSRNOG00000013588,ENSRNOG00000003680,ENSRNOG00000021128,ENSRNOG00000002349,ENSRNOG00000013829,ENSRNOG00000021063,ENSRNOG00000033942,ENSRNOG00000021140,ENSRNOG00000003313,ENSRNOG00000010199,ENSRNOG00000011202,ENSRNOG00000010853,ENSRNOG00000001575,ENSRNOG00000002336,ENSRNOG00000020310,ENSRNOG00000016845,ENSRNOG00000012414,ENSRNOG00000045816,ENSRNOG00000025324,…
GO:0005230	extracellular ligand-gated ion channel activity	molecular_function	2.3717e-12	1.0952e-09	36	2515	67	19236	ENSRNOG00000003680,ENSRNOG00000013588,ENSRNOG00000028589,ENSRNOG00000002349,ENSRNOG00000013829,ENSRNOG00000010199,ENSRNOG00000003313,ENSRNOG00000021063,ENSRNOG00000033942,ENSRNOG00000011202,ENSRNOG00000010853,ENSRNOG00000001575,ENSRNOG00000016845,ENSRNOG00000045816,ENSRNOG00000002336,ENSRNOG00000020310,ENSRNOG00000008766,ENSRNOG00000025324,ENSRNOG00000011726,ENSRNOG00000013610,ENSRNOG00000008992,…
GO:0022891	substrate-specific transmembrane transporter activity	molecular_function	3.1997e-11	1.3298e-08	264	2515	1207	19236	ENSRNOG00000011841,ENSRNOG00000021056,ENSRNOG00000008354,ENSRNOG00000046149,ENSRNOG00000004060,ENSRNOG00000011522,ENSRNOG00000005609,Novel01602,ENSRNOG00000037165,ENSRNOG00000005003,ENSRNOG00000008145,ENSRNOG00000015383,Novel00131,ENSRNOG00000002303,ENSRNOG00000010682,Novel01582,ENSRNOG00000050090,ENSRNOG00000010853,ENSRNOG00000001143,ENSRNOG00000008345,ENSRNOG00000001609,ENSRNOG00000037871,ENSRN…
GO:0015075	ion transmembrane transporter activity	molecular_function	8.0606e-11	3.0455e-08	257	2515	1178	19236	ENSRNOG00000002737,ENSRNOG00000002981,ENSRNOG00000003742,ENSRNOG00000009198,ENSRNOG00000029610,Novel00678,ENSRNOG00000027329,ENSRNOG00000023300,ENSRNOG00000004093,Novel00742,ENSRNOG00000003533,ENSRNOG00000007705,ENSRNOG00000020833,ENSRNOG00000042086,ENSRNOG00000004899,ENSRNOG00000016845,ENSRNOG00000019985,ENSRNOG00000009760,Novel01639,ENSRNOG00000010119,Novel01255,ENSRNOG00000019750,ENSRNOG000000…
GO:0022892	substrate-specific transporter activity	molecular_function	9.5848e-11	3.3195e-08	275	2515	1276	19236	ENSRNOG00000002303,Novel00131,Novel01582,ENSRNOG00000010682,ENSRNOG00000037165,ENSRNOG00000005609,Novel01602,ENSRNOG00000008145,ENSRNOG00000015383,ENSRNOG00000005003,ENSRNOG00000004060,ENSRNOG00000011522,ENSRNOG00000021056,ENSRNOG00000011841,ENSRNOG00000046149,ENSRNOG00000008354,ENSRNOG00000008766,ENSRNOG00000029264,ENSRNOG00000016675,ENSRNOG00000017283,Novel00283,ENSRNOG00000003769,ENSRNOG000000…
GO:0022857	transmembrane transporter activity	molecular_function	3.0554e-10	9.7678e-08	289	2515	1366	19236	ENSRNOG00000047469,ENSRNOG00000045636,ENSRNOG00000049880,ENSRNOG00000006200,ENSRNOG00000002336,ENSRNOG00000010199,ENSRNOG00000021182,ENSRNOG00000012144,ENSRNOG00000019208,ENSRNOG00000017842,ENSRNOG00000005309,ENSRNOG00000013588,ENSRNOG00000013829,ENSRNOG00000022116,ENSRNOG00000003493,ENSRNOG00000003512,ENSRNOG00000022771,ENSRNOG00000010803,ENSRNOG00000012562,Novel00743,ENSRNOG00000017060,ENSRNOG0…
GO:0005215	transporter activity	molecular_function	8.4333e-09	2.5035e-06	314	2515	1545	19236	ENSRNOG00000002397,ENSRNOG00000004560,ENSRNOG00000002369,ENSRNOG00000025705,ENSRNOG00000045626,ENSRNOG00000014938,ENSRNOG00000007666,ENSRNOG00000007090,ENSRNOG00000027317,ENSRNOG00000015306,ENSRNOG00000014714,ENSRNOG00000018299,ENSRNOG00000042118,ENSRNOG00000009664,ENSRNOG00000008992,ENSRNOG00000002360,ENSRNOG00000046731,ENSRNOG00000025324,ENSRNOG00000005369,ENSRNOG00000012414,Novel00618,ENSRNOG0…
GO:0006811	ion transport	biological_process	1.3036e-08	3.6118e-06	235	2515	1114	19236	ENSRNOG00000039544,ENSRNOG00000029738,ENSRNOG00000010576,ENSRNOG00000020833,ENSRNOG00000042086,ENSRNOG00000004899,ENSRNOG00000019985,ENSRNOG00000011132,ENSRNOG00000016845,ENSRNOG00000009760,Novel01639,ENSRNOG00000036572,ENSRNOG00000010119,Novel01255,ENSRNOG00000019750,ENSRNOG00000005715,ENSRNOG00000005985,ENSRNOG00000033893,ENSRNOG00000001854,ENSRNOG00000006255,ENSRNOG00000008078,Novel00062,ENSRN…
GO:0004970	ionotropic glutamate receptor activity	molecular_function	6.0545e-08	1.3243e-05	17	2515	23	19236	ENSRNOG00000001575,ENSRNOG00000033942,ENSRNOG00000021063,ENSRNOG00000023300,ENSRNOG00000008992,ENSRNOG00000028589,ENSRNOG00000006174,ENSRNOG00000006957,ENSRNOG00000011726,ENSRNOG00000005723,ENSRNOG00000005206,ENSRNOG00000008766,ENSRNOG00000030910,ENSRNOG00000012562,ENSRNOG00000045816,ENSRNOG00000007682,ENSRNOG00000020310
GO:0005231	excitatory extracellular ligand-gated ion channel activity	molecular_function	6.0545e-08	1.3243e-05	17	2515	23	19236	ENSRNOG00000006174,ENSRNOG00000028589,ENSRNOG00000006957,ENSRNOG00000008992,ENSRNOG00000001575,ENSRNOG00000033942,ENSRNOG00000021063,ENSRNOG00000023300,ENSRNOG00000008766,ENSRNOG00000030910,ENSRNOG00000012562,ENSRNOG00000020310,ENSRNOG00000045816,ENSRNOG00000007682,ENSRNOG00000005723,ENSRNOG00000005206,ENSRNOG00000011726
GO:0005234	extracellular-glutamate-gated ion channel activity	molecular_function	6.0545e-08	1.3243e-05	17	2515	23	19236	ENSRNOG00000007682,ENSRNOG00000045816,ENSRNOG00000020310,ENSRNOG00000012562,ENSRNOG00000030910,ENSRNOG00000008766,ENSRNOG00000011726,ENSRNOG00000005206,ENSRNOG00000005723,ENSRNOG00000008992,ENSRNOG00000006957,ENSRNOG00000006174,ENSRNOG00000028589,ENSRNOG00000023300,ENSRNOG00000033942,ENSRNOG00000021063,ENSRNOG00000001575
GO:0008066	glutamate receptor activity	molecular_function	6.0545e-08	1.3243e-05	17	2515	23	19236	ENSRNOG00000001575,ENSRNOG00000033942,ENSRNOG00000021063,ENSRNOG00000023300,ENSRNOG00000028589,ENSRNOG00000006174,ENSRNOG00000006957,ENSRNOG00000008992,ENSRNOG00000005723,ENSRNOG00000005206,ENSRNOG00000011726,ENSRNOG00000008766,ENSRNOG00000030910,ENSRNOG00000012562,ENSRNOG00000020310,ENSRNOG00000045816,ENSRNOG00000007682
GO:0006810	transport	biological_process	1.795e-07	3.5524e-05	497	2515	2643	19236	ENSRNOG00000024437,ENSRNOG00000047154,ENSRNOG00000006557,ENSRNOG00000006989,ENSRNOG00000004518,ENSRNOG00000008080,ENSRNOG00000014686,ENSRNOG00000003841,ENSRNOG00000009872,ENSRNOG00000006178,ENSRNOG00000000060,ENSRNOG00000003284,ENSRNOG00000010938,ENSRNOG00000017075,ENSRNOG00000037198,ENSRNOG00000032798,ENSRNOG00000014293,ENSRNOG00000046621,ENSRNOG00000017932,ENSRNOG00000011677,ENSRNOG00000018797,…
GO:0051234	establishment of localization	biological_process	1.795e-07	3.5524e-05	497	2515	2643	19236	ENSRNOG00000028844,ENSRNOG00000015347,ENSRNOG00000001494,ENSRNOG00000011937,ENSRNOG00000016655,ENSRNOG00000002376,ENSRNOG00000019992,ENSRNOG00000014981,ENSRNOG00000018111,ENSRNOG00000011646,ENSRNOG00000005018,ENSRNOG00000007682,ENSRNOG00000017210,ENSRNOG00000017969,ENSRNOG00000019433,ENSRNOG00000014688,ENSRNOG00000018651,ENSRNOG00000006003,ENSRNOG00000014775,ENSRNOG00000023176,ENSRNOG00000015987,…
GO:0051179	localization	biological_process	1.3461e-06	0.0002418	514	2515	2766	19236	Novel00951,ENSRNOG00000002737,ENSRNOG00000003742,ENSRNOG00000019869,ENSRNOG00000002981,ENSRNOG00000000145,ENSRNOG00000009198,ENSRNOG00000004201,ENSRNOG00000022711,ENSRNOG00000016414,ENSRNOG00000023300,ENSRNOG00000018376,ENSRNOG00000003533,ENSRNOG00000016545,ENSRNOG00000010952,ENSRNOG00000007705,ENSRNOG00000004899,Novel01213,ENSRNOG00000037744,ENSRNOG00000009760,Novel01639,ENSRNOG00000017767,ENSRN…
GO:0005244	voltage-gated ion channel activity	molecular_function	1.3963e-06	0.0002418	31	2515	74	19236	ENSRNOG00000021140,ENSRNOG00000010199,ENSRNOG00000005715,ENSRNOG00000003533,ENSRNOG00000018378,ENSRNOG00000008345,ENSRNOG00000037198,ENSRNOG00000021056,ENSRNOG00000007705,ENSRNOG00000042118,ENSRNOG00000046949,ENSRNOG00000021128,ENSRNOG00000004713,ENSRNOG00000005309,ENSRNOG00000001742,ENSRNOG00000015049,ENSRNOG00000004918,ENSRNOG00000015383,ENSRNOG00000004518,ENSRNOG00000007666,ENSRNOG00000018789,…
GO:0022832	voltage-gated channel activity	molecular_function	1.3963e-06	0.0002418	31	2515	74	19236	ENSRNOG00000018378,ENSRNOG00000008345,ENSRNOG00000021140,ENSRNOG00000005715,ENSRNOG00000003533,ENSRNOG00000010199,ENSRNOG00000021056,ENSRNOG00000037198,ENSRNOG00000007705,ENSRNOG00000004713,ENSRNOG00000005309,ENSRNOG00000046949,ENSRNOG00000042118,ENSRNOG00000021128,ENSRNOG00000001742,ENSRNOG00000015049,ENSRNOG00000004918,ENSRNOG00000018789,ENSRNOG00000015383,ENSRNOG00000004518,ENSRNOG00000007666,…
GO:0005509	calcium ion binding	molecular_function	2.8609e-06	0.00047559	133	2515	570	19236	ENSRNOG00000006235,ENSRNOG00000010483,ENSRNOG00000004810,ENSRNOG00000022044,ENSRNOG00000014135,ENSRNOG00000016427,ENSRNOG00000020129,ENSRNOG00000032659,ENSRNOG00000032350,ENSRNOG00000018949,ENSRNOG00000020119,ENSRNOG00000008820,ENSRNOG00000050983,ENSRNOG00000009942,ENSRNOG00000004060,ENSRNOG00000017833,ENSRNOG00000043210,ENSRNOG00000005492,ENSRNOG00000003755,ENSRNOG00000013101,ENSRNOG00000016398,…
GO:0022843	voltage-gated cation channel activity	molecular_function	3.1308e-06	0.00050045	27	2515	63	19236	ENSRNOG00000005359,ENSRNOG00000007645,ENSRNOG00000001658,ENSRNOG00000018789,ENSRNOG00000004518,ENSRNOG00000015383,ENSRNOG00000007666,ENSRNOG00000005369,Novel00743,ENSRNOG00000028991,ENSRNOG00000002303,ENSRNOG00000005989,ENSRNOG00000005018,ENSRNOG00000037198,ENSRNOG00000021056,ENSRNOG00000007705,ENSRNOG00000018378,ENSRNOG00000021140,ENSRNOG00000010199,ENSRNOG00000005715,ENSRNOG00000015049,ENSRNOG0…
GO:0005261	cation channel activity	molecular_function	5.7179e-06	0.00088013	49	2515	161	19236	ENSRNOG00000007666,ENSRNOG00000015383,ENSRNOG00000004518,ENSRNOG00000003493,ENSRNOG00000005206,ENSRNOG00000018789,ENSRNOG00000001658,ENSRNOG00000005609,ENSRNOG00000005018,ENSRNOG00000002303,ENSRNOG00000017060,Novel00743,ENSRNOG00000047711,ENSRNOG00000018378,ENSRNOG00000037198,ENSRNOG00000021056,ENSRNOG00000007705,ENSRNOG00000042118,ENSRNOG00000004918,ENSRNOG00000006645,Novel01288,ENSRNOG000000166…
GO:0046873	metal ion transmembrane transporter activity	molecular_function	1.2688e-05	0.0018832	105	2515	451	19236	ENSRNOG00000019985,ENSRNOG00000012414,ENSRNOG00000003988,ENSRNOG00000011624,Novel01639,ENSRNOG00000005369,ENSRNOG00000005697,ENSRNOG00000014060,ENSRNOG00000006645,Novel01288,ENSRNOG00000017798,ENSRNOG00000029738,Novel01655,ENSRNOG00000020833,ENSRNOG00000019484,ENSRNOG00000042086,ENSRNOG00000007645,ENSRNOG00000046949,ENSRNOG00000009550,ENSRNOG00000011968,ENSRNOG00000031662,ENSRNOG00000007019,ENSRN…
GO:0044765	single-organism transport	biological_process	1.4892e-05	0.0021342	367	2515	1969	19236	ENSRNOG00000011726,ENSRNOG00000006645,ENSRNOG00000007645,Novel01655,ENSRNOG00000019484,ENSRNOG00000010106,ENSRNOG00000049228,ENSRNOG00000028879,ENSRNOG00000011624,ENSRNOG00000020822,ENSRNOG00000029914,ENSRNOG00000005697,ENSRNOG00000037957,ENSRNOG00000012939,ENSRNOG00000004752,ENSRNOG00000028359,ENSRNOG00000021140,ENSRNOG00000032328,ENSRNOG00000020138,ENSRNOG00000011202,ENSRNOG00000005673,ENSRNOG0…
GO:0016020	membrane	cellular_component	6.0284e-05	0.0083513	947	2515	6573	19236	ENSRNOG00000046862,ENSRNOG00000049131,ENSRNOG00000043102,ENSRNOG00000023320,ENSRNOG00000012815,ENSRNOG00000018122,ENSRNOG00000016791,ENSRNOG00000022868,ENSRNOG00000004093,Novel00742,ENSRNOG00000036684,Novel01021,ENSRNOG00000010880,ENSRNOG00000002595,ENSRNOG00000018051,Novel00663,ENSRNOG00000017069,ENSRNOG00000010392,ENSRNOG00000002941,ENSRNOG00000020499,ENSRNOG00000020164,ENSRNOG00000012098,ENSRN…
GO:0005267	potassium channel activity	molecular_function	6.3496e-05	0.0085126	26	2515	78	19236	ENSRNOG00000046949,ENSRNOG00000042118,ENSRNOG00000021128,ENSRNOG00000004713,ENSRNOG00000004918,ENSRNOG00000021140,ENSRNOG00000001609,ENSRNOG00000005985,ENSRNOG00000005715,ENSRNOG00000010199,ENSRNOG00000026119,ENSRNOG00000007705,ENSRNOG00000021056,ENSRNOG00000029264,ENSRNOG00000002303,ENSRNOG00000011624,ENSRNOG00000005369,Novel00743,ENSRNOG00000028991,ENSRNOG00000015383,ENSRNOG00000003493,ENSRNOG0…
GO:0030001	metal ion transport	biological_process	8.3503e-05	0.010845	98	2515	444	19236	ENSRNOG00000004918,Novel01007,ENSRNOG00000009481,ENSRNOG00000015781,ENSRNOG00000037783,ENSRNOG00000001152,ENSRNOG00000021056,ENSRNOG00000001717,Novel00743,ENSRNOG00000017060,ENSRNOG00000002303,ENSRNOG00000027468,Novel00649,ENSRNOG00000019118,Novel01602,ENSRNOG00000050318,ENSRNOG00000037165,ENSRNOG00000001658,ENSRNOG00000018789,ENSRNOG00000004168,ENSRNOG00000015383,ENSRNOG00000003493,Novel00458,EN…
GO:0007156	homophilic cell adhesion	biological_process	9.411e-05	0.011852	41	2515	117	19236	ENSRNOG00000020095,ENSRNOG00000016398,ENSRNOG00000013101,ENSRNOG00000020058,ENSRNOG00000013503,ENSRNOG00000031974,ENSRNOG00000000606,ENSRNOG00000033837,ENSRNOG00000011156,ENSRNOG00000012367,ENSRNOG00000032490,ENSRNOG00000047455,ENSRNOG00000033087,ENSRNOG00000013330,ENSRNOG00000014170,ENSRNOG00000030330,ENSRNOG00000014556,ENSRNOG00000050292,ENSRNOG00000011274,ENSRNOG00000020073,ENSRNOG00000045960,…
GO:0005249	voltage-gated potassium channel activity	molecular_function	0.000131	0.016013	17	2515	43	19236	ENSRNOG00000021128,ENSRNOG00000042118,ENSRNOG00000046949,ENSRNOG00000004713,ENSRNOG00000004918,ENSRNOG00000005715,ENSRNOG00000010199,ENSRNOG00000021140,ENSRNOG00000021056,ENSRNOG00000007705,ENSRNOG00000002303,Novel00743,ENSRNOG00000028991,ENSRNOG00000005369,ENSRNOG00000015383,ENSRNOG00000001658,ENSRNOG00000007645
GO:0016337	cell-cell adhesion	biological_process	0.00013814	0.016403	43	2515	137	19236	ENSRNOG00000050378,ENSRNOG00000046710,ENSRNOG00000028335,ENSRNOG00000034005,ENSRNOG00000008970,ENSRNOG00000018148,ENSRNOG00000038068,ENSRNOG00000013535,ENSRNOG00000026392,ENSRNOG00000043085,ENSRNOG00000018557,ENSRNOG00000009771,ENSRNOG00000020129,ENSRNOG00000017917,ENSRNOG00000018141,ENSRNOG00000010535,ENSRNOG00000020119,ENSRNOG00000019462,ENSRNOG00000033837,ENSRNOG00000011156,ENSRNOG00000012367,…
GO:0051260	protein homooligomerization	biological_process	0.00016011	0.018484	22	2515	66	19236	ENSRNOG00000019959,ENSRNOG00000021831,ENSRNOG00000019750,ENSRNOG00000012144,ENSRNOG00000050924,ENSRNOG00000018285,ENSRNOG00000004918,ENSRNOG00000042384,ENSRNOG00000046949,ENSRNOG00000021137,ENSRNOG00000022421,ENSRNOG00000015746,ENSRNOG00000000231,ENSRNOG00000029610,ENSRNOG00000012951,ENSRNOG00000047736,ENSRNOG00000026472,ENSRNOG00000039544,ENSRNOG00000014686,ENSRNOG00000011380,ENSRNOG00000004077,…
GO:0005242	inward rectifier potassium channel activity	molecular_function	0.00017435	0.019584	9	2515	18	19236	ENSRNOG00000005369,ENSRNOG00000002303,ENSRNOG00000004713,ENSRNOG00000021128,ENSRNOG00000007645,ENSRNOG00000001658,ENSRNOG00000021056,ENSRNOG00000007705,ENSRNOG00000021140
GO:0005578	proteinaceous extracellular matrix	cellular_component	0.00018162	0.019864	50	2515	213	19236	ENSRNOG00000043185,ENSRNOG00000006979,ENSRNOG00000024454,ENSRNOG00000019930,ENSRNOG00000014338,ENSRNOG00000005345,ENSRNOG00000016770,ENSRNOG00000015084,ENSRNOG00000020891,ENSRNOG00000015093,ENSRNOG00000000145,ENSRNOG00000006471,ENSRNOG00000030771,ENSRNOG00000012747,ENSRNOG00000015155,ENSRNOG00000016977,ENSRNOG00000007871,ENSRNOG00000001796,ENSRNOG00000003098,ENSRNOG00000047154,ENSRNOG00000000886,…
GO:0006813	potassium ion transport	biological_process	0.00021461	0.022869	29	2515	95	19236	ENSRNOG00000004918,ENSRNOG00000018569,ENSRNOG00000004713,ENSRNOG00000042118,ENSRNOG00000046949,ENSRNOG00000021128,ENSRNOG00000009550,ENSRNOG00000007705,ENSRNOG00000021056,ENSRNOG00000026119,ENSRNOG00000011227,ENSRNOG00000021140,ENSRNOG00000001609,ENSRNOG00000010199,ENSRNOG00000005715,ENSRNOG00000005985,ENSRNOG00000002934,ENSRNOG00000028991,Novel00743,ENSRNOG00000005369,ENSRNOG00000002303,ENSRNOG0…
GO:0015079	potassium ion transmembrane transporter activity	molecular_function	0.00031793	0.033033	26	2515	84	19236	ENSRNOG00000021056,ENSRNOG00000007705,ENSRNOG00000026119,ENSRNOG00000021140,ENSRNOG00000001609,ENSRNOG00000005715,ENSRNOG00000005985,ENSRNOG00000010199,ENSRNOG00000004918,ENSRNOG00000004713,ENSRNOG00000042118,ENSRNOG00000046949,ENSRNOG00000021128,ENSRNOG00000007645,ENSRNOG00000016675,ENSRNOG00000017283,ENSRNOG00000001658,ENSRNOG00000005206,ENSRNOG00000015383,ENSRNOG00000003493,ENSRNOG00000011624,…

## Sheet: 28 dpi
GO_accession	Description	Term_type	Over_represented_pValue	Corrected_pValue	DEG_item	DEG_list	Bg_item	Bg_list	Gene_names
GO:0015267	channel activity	molecular_function	1.9865e-14	4.128e-11	91	1367	381	19236	ENSRNOG00000020778,ENSRNOG00000007682,ENSRNOG00000004077,ENSRNOG00000009542,ENSRNOG00000002303,ENSRNOG00000005989,ENSRNOG00000005723,ENSRNOG00000014714,ENSRNOG00000007528,ENSRNOG00000014938,ENSRNOG00000013610,ENSRNOG00000005007,ENSRNOG00000042118,ENSRNOG00000011912,ENSRNOG00000003512,ENSRNOG00000027233,ENSRNOG00000019959,ENSRNOG00000002349,ENSRNOG00000013147,ENSRNOG00000006957,ENSRNOG00000008766,…
GO:0022803	passive transmembrane transporter activity	molecular_function	1.9865e-14	4.128e-11	91	1367	381	19236	ENSRNOG00000011202,ENSRNOG00000013829,ENSRNOG00000010803,ENSRNOG00000033942,ENSRNOG00000027317,ENSRNOG00000007705,ENSRNOG00000020444,ENSRNOG00000005309,ENSRNOG00000007090,ENSRNOG00000047711,ENSRNOG00000008831,Novel00743,Novel01288,ENSRNOG00000016654,ENSRNOG00000019208,ENSRNOG00000007982,ENSRNOG00000003493,ENSRNOG00000005018,ENSRNOG00000007528,ENSRNOG00000014714,ENSRNOG00000014938,ENSRNOG000000136…
GO:0005216	ion channel activity	molecular_function	4.0597e-14	4.2181e-11	90	1367	379	19236	ENSRNOG00000005007,ENSRNOG00000042118,ENSRNOG00000011912,ENSRNOG00000003512,ENSRNOG00000027233,ENSRNOG00000019959,ENSRNOG00000002349,ENSRNOG00000013147,ENSRNOG00000008766,ENSRNOG00000006957,ENSRNOG00000005985,ENSRNOG00000011726,ENSRNOG00000008345,ENSRNOG00000018789,ENSRNOG00000015746,ENSRNOG00000006639,ENSRNOG00000011380,ENSRNOG00000010199,ENSRNOG00000002863,ENSRNOG00000011522,ENSRNOG00000046949,…
GO:0022838	substrate-specific channel activity	molecular_function	4.0597e-14	4.2181e-11	90	1367	379	19236	ENSRNOG00000046731,ENSRNOG00000007019,ENSRNOG00000012144,ENSRNOG00000002981,ENSRNOG00000003241,ENSRNOG00000009450,ENSRNOG00000013588,ENSRNOG00000033893,ENSRNOG00000008992,ENSRNOG00000010853,ENSRNOG00000037198,ENSRNOG00000011624,ENSRNOG00000017060,ENSRNOG00000004752,ENSRNOG00000029914,ENSRNOG00000020310,ENSRNOG00000017283,ENSRNOG00000021063,ENSRNOG00000009265,ENSRNOG00000001658,ENSRNOG00000004560,…
GO:0005230	extracellular ligand-gated ion channel activity	molecular_function	2.6954e-10	2.2404e-07	25	1367	67	19236	ENSRNOG00000002349,ENSRNOG00000021063,ENSRNOG00000003512,ENSRNOG00000013588,ENSRNOG00000028589,ENSRNOG00000010199,ENSRNOG00000006957,ENSRNOG00000008766,ENSRNOG00000003241,ENSRNOG00000011726,ENSRNOG00000005206,ENSRNOG00000005723,ENSRNOG00000010853,ENSRNOG00000014862,ENSRNOG00000008992,ENSRNOG00000020778,ENSRNOG00000007682,ENSRNOG00000045816,ENSRNOG00000014938,ENSRNOG00000020310,ENSRNOG00000013610,…
GO:0015276	ligand-gated ion channel activity	molecular_function	1.118e-09	6.6378e-07	32	1367	115	19236	ENSRNOG00000003512,ENSRNOG00000002349,ENSRNOG00000006957,ENSRNOG00000008766,ENSRNOG00000003241,ENSRNOG00000011726,ENSRNOG00000013588,ENSRNOG00000010199,ENSRNOG00000008992,ENSRNOG00000020778,ENSRNOG00000007682,ENSRNOG00000002303,ENSRNOG00000005723,ENSRNOG00000010853,ENSRNOG00000020310,ENSRNOG00000014938,ENSRNOG00000013610,ENSRNOG00000017060,ENSRNOG00000021063,ENSRNOG00000001658,ENSRNOG00000028589,…
GO:0022834	ligand-gated channel activity	molecular_function	1.118e-09	6.6378e-07	32	1367	115	19236	ENSRNOG00000021063,ENSRNOG00000001658,ENSRNOG00000028589,ENSRNOG00000005369,ENSRNOG00000045816,ENSRNOG00000006645,ENSRNOG00000005206,ENSRNOG00000014862,ENSRNOG00000021140,ENSRNOG00000011202,ENSRNOG00000033942,ENSRNOG00000010803,ENSRNOG00000007705,ENSRNOG00000013829,ENSRNOG00000003512,ENSRNOG00000002349,ENSRNOG00000003241,ENSRNOG00000008766,ENSRNOG00000006957,ENSRNOG00000011726,ENSRNOG00000013588,…
GO:0022891	substrate-specific transmembrane transporter activity	molecular_function	4.407e-09	1.9987e-06	162	1367	1207	19236	ENSRNOG00000046731,ENSRNOG00000019433,ENSRNOG00000007019,ENSRNOG00000002397,ENSRNOG00000002981,ENSRNOG00000010839,ENSRNOG00000012144,ENSRNOG00000017798,ENSRNOG00000003241,ENSRNOG00000022771,ENSRNOG00000049228,ENSRNOG00000013588,ENSRNOG00000009450,Novel01639,ENSRNOG00000031662,ENSRNOG00000011841,ENSRNOG00000010853,ENSRNOG00000036814,ENSRNOG00000004650,ENSRNOG00000046149,ENSRNOG00000004752,ENSRNOG0…
GO:0022836	gated channel activity	molecular_function	5.0234e-09	1.9987e-06	48	1367	204	19236	ENSRNOG00000017060,ENSRNOG00000013610,ENSRNOG00000014938,ENSRNOG00000020310,ENSRNOG00000010853,ENSRNOG00000005723,ENSRNOG00000002303,ENSRNOG00000005989,ENSRNOG00000037198,ENSRNOG00000007682,ENSRNOG00000020778,ENSRNOG00000008992,ENSRNOG00000046949,ENSRNOG00000010199,ENSRNOG00000006639,ENSRNOG00000013588,ENSRNOG00000008345,ENSRNOG00000018789,ENSRNOG00000011726,ENSRNOG00000003241,ENSRNOG00000006957,…
GO:0022839	ion gated channel activity	molecular_function	5.0234e-09	1.9987e-06	48	1367	204	19236	ENSRNOG00000020778,ENSRNOG00000008992,ENSRNOG00000007682,ENSRNOG00000005723,ENSRNOG00000005989,ENSRNOG00000002303,ENSRNOG00000037198,ENSRNOG00000010853,ENSRNOG00000020310,ENSRNOG00000013610,ENSRNOG00000014938,ENSRNOG00000017060,ENSRNOG00000042118,ENSRNOG00000005007,ENSRNOG00000003512,ENSRNOG00000002349,ENSRNOG00000003241,ENSRNOG00000008766,ENSRNOG00000006957,ENSRNOG00000005985,ENSRNOG00000018789,…
GO:0022892	substrate-specific transporter activity	molecular_function	5.29e-09	1.9987e-06	170	1367	1276	19236	ENSRNOG00000009265,ENSRNOG00000021063,ENSRNOG00000017283,Novel01655,ENSRNOG00000028589,ENSRNOG00000001658,ENSRNOG00000019262,ENSRNOG00000005206,ENSRNOG00000016070,ENSRNOG00000006645,ENSRNOG00000017842,Novel01255,ENSRNOG00000001152,ENSRNOG00000021140,ENSRNOG00000050924,ENSRNOG00000050090,ENSRNOG00000018111,ENSRNOG00000042686,ENSRNOG00000037198,ENSRNOG00000008992,Novel00649,ENSRNOG00000033893,ENSRN…
GO:0015075	ion transmembrane transporter activity	molecular_function	8.5308e-09	2.9545e-06	158	1367	1178	19236	ENSRNOG00000028879,ENSRNOG00000007090,ENSRNOG00000005309,ENSRNOG00000027317,ENSRNOG00000007705,ENSRNOG00000010803,ENSRNOG00000013829,ENSRNOG00000011202,ENSRNOG00000045636,ENSRNOG00000003493,ENSRNOG00000005018,ENSRNOG00000019208,ENSRNOG00000030269,ENSRNOG00000009550,ENSRNOG00000030580,ENSRNOG00000005307,ENSRNOG00000011623,ENSRNOG00000009542,ENSRNOG00000020822,ENSRNOG00000004077,ENSRNOG00000007682,…
GO:0006810	transport	biological_process	2.5638e-08	7.6109e-06	314	1367	2643	19236	ENSRNOG00000046621,ENSRNOG00000006248,ENSRNOG00000008169,ENSRNOG00000013838,ENSRNOG00000025115,ENSRNOG00000022337,ENSRNOG00000042686,ENSRNOG00000010213,ENSRNOG00000025463,ENSRNOG00000009615,ENSRNOG00000017060,ENSRNOG00000020310,ENSRNOG00000012939,ENSRNOG00000023861,ENSRNOG00000003749,ENSRNOG00000011624,ENSRNOG00000048493,ENSRNOG00000021855,ENSRNOG00000017767,Novel00173,ENSRNOG00000021063,ENSRNOG0…
GO:0051234	establishment of localization	biological_process	2.5638e-08	7.6109e-06	314	1367	2643	19236	ENSRNOG00000011000,ENSRNOG00000011380,ENSRNOG00000015746,ENSRNOG00000011522,ENSRNOG00000010199,ENSRNOG00000025999,Novel01602,ENSRNOG00000019959,Novel00062,Novel00678,ENSRNOG00000027233,Novel00484,ENSRNOG00000033912,ENSRNOG00000008354,ENSRNOG00000026638,ENSRNOG00000004201,ENSRNOG00000037957,ENSRNOG00000003741,ENSRNOG00000024907,ENSRNOG00000005723,ENSRNOG00000004207,ENSRNOG00000002303,ENSRNOG000000…
GO:0044765	single-organism transport	biological_process	3.3903e-08	9.3935e-06	238	1367	1969	19236	ENSRNOG00000006527,ENSRNOG00000047960,ENSRNOG00000002303,ENSRNOG00000005989,ENSRNOG00000024907,ENSRNOG00000021164,Novel01070,ENSRNOG00000005003,ENSRNOG00000020778,ENSRNOG00000032328,ENSRNOG00000013407,ENSRNOG00000047269,ENSRNOG00000014938,Novel00116,ENSRNOG00000003741,ENSRNOG00000018644,ENSRNOG00000004060,ENSRNOG00000037957,Novel00062,ENSRNOG00000002349,ENSRNOG00000019959,ENSRNOG00000008354,ENSRN…
GO:0022857	transmembrane transporter activity	molecular_function	5.3409e-08	1.3873e-05	174	1367	1366	19236	ENSRNOG00000018111,ENSRNOG00000042686,ENSRNOG00000018094,ENSRNOG00000008992,ENSRNOG00000033893,Novel00649,ENSRNOG00000037198,ENSRNOG00000001115,ENSRNOG00000048493,ENSRNOG00000011624,ENSRNOG00000020310,ENSRNOG00000017060,ENSRNOG00000009615,ENSRNOG00000017283,Novel01655,ENSRNOG00000009265,ENSRNOG00000021063,ENSRNOG00000001658,ENSRNOG00000028589,ENSRNOG00000015741,ENSRNOG00000016070,ENSRNOG000000178…
GO:0006811	ion transport	biological_process	2.8101e-07	6.8659e-05	144	1367	1114	19236	ENSRNOG00000047960,ENSRNOG00000002303,ENSRNOG00000005989,ENSRNOG00000032328,Novel01070,ENSRNOG00000020778,ENSRNOG00000005003,ENSRNOG00000047269,Novel00116,ENSRNOG00000014938,ENSRNOG00000037957,Novel00062,ENSRNOG00000019959,ENSRNOG00000002349,ENSRNOG00000027233,ENSRNOG00000005148,ENSRNOG00000008354,ENSRNOG00000011912,ENSRNOG00000015987,ENSRNOG00000042118,Novel00678,ENSRNOG00000011522,ENSRNOG000000…
GO:0005215	transporter activity	molecular_function	2.9737e-07	6.8659e-05	190	1367	1545	19236	ENSRNOG00000018111,ENSRNOG00000042686,ENSRNOG00000013838,ENSRNOG00000018094,ENSRNOG00000008992,ENSRNOG00000033893,Novel00649,ENSRNOG00000037198,ENSRNOG00000017767,ENSRNOG00000001115,ENSRNOG00000048493,ENSRNOG00000011624,ENSRNOG00000021855,ENSRNOG00000020310,ENSRNOG00000003749,ENSRNOG00000009615,ENSRNOG00000017060,ENSRNOG00000030719,ENSRNOG00000017283,Novel01655,ENSRNOG00000009265,ENSRNOG000000210…
GO:0051179	localization	biological_process	7.2171e-07	0.00015787	319	1367	2766	19236	ENSRNOG00000009955,ENSRNOG00000003099,ENSRNOG00000009588,ENSRNOG00000016545,ENSRNOG00000017283,ENSRNOG00000030719,Novel01655,ENSRNOG00000012311,ENSRNOG00000009265,ENSRNOG00000021063,ENSRNOG00000050090,ENSRNOG00000050924,ENSRNOG00000021140,ENSRNOG00000004200,ENSRNOG00000019992,ENSRNOG00000016070,ENSRNOG00000019869,ENSRNOG00000042686,ENSRNOG00000022337,ENSRNOG00000025115,ENSRNOG00000013838,ENSRNOG0…
GO:0016020	membrane	cellular_component	1.8169e-06	0.00037756	550	1367	6573	19236	ENSRNOG00000029366,ENSRNOG00000005673,ENSRNOG00000008970,ENSRNOG00000013456,ENSRNOG00000000638,ENSRNOG00000024953,Novel01288,ENSRNOG00000047586,ENSRNOG00000008831,ENSRNOG00000002229,ENSRNOG00000011251,ENSRNOG00000016654,ENSRNOG00000030515,ENSRNOG00000013407,ENSRNOG00000047269,ENSRNOG00000013141,ENSRNOG00000004060,ENSRNOG00000001452,ENSRNOG00000010048,ENSRNOG00000030877,ENSRNOG00000048949,ENSRNOG0…
GO:0004970	ionotropic glutamate receptor activity	molecular_function	7.9486e-06	0.0013764	12	1367	23	19236	ENSRNOG00000033942,ENSRNOG00000020310,ENSRNOG00000028589,ENSRNOG00000011726,ENSRNOG00000006957,ENSRNOG00000008766,ENSRNOG00000021063,ENSRNOG00000005206,ENSRNOG00000005723,ENSRNOG00000007682,ENSRNOG00000045816,ENSRNOG00000008992
GO:0005231	excitatory extracellular ligand-gated ion channel activity	molecular_function	7.9486e-06	0.0013764	12	1367	23	19236	ENSRNOG00000033942,ENSRNOG00000020310,ENSRNOG00000028589,ENSRNOG00000011726,ENSRNOG00000006957,ENSRNOG00000008766,ENSRNOG00000021063,ENSRNOG00000005723,ENSRNOG00000005206,ENSRNOG00000007682,ENSRNOG00000045816,ENSRNOG00000008992
GO:0005234	extracellular-glutamate-gated ion channel activity	molecular_function	7.9486e-06	0.0013764	12	1367	23	19236	ENSRNOG00000011726,ENSRNOG00000008766,ENSRNOG00000006957,ENSRNOG00000033942,ENSRNOG00000028589,ENSRNOG00000020310,ENSRNOG00000045816,ENSRNOG00000007682,ENSRNOG00000008992,ENSRNOG00000021063,ENSRNOG00000005206,ENSRNOG00000005723
GO:0008066	glutamate receptor activity	molecular_function	7.9486e-06	0.0013764	12	1367	23	19236	ENSRNOG00000005723,ENSRNOG00000005206,ENSRNOG00000021063,ENSRNOG00000008992,ENSRNOG00000045816,ENSRNOG00000007682,ENSRNOG00000028589,ENSRNOG00000020310,ENSRNOG00000033942,ENSRNOG00000008766,ENSRNOG00000006957,ENSRNOG00000011726
GO:0005085	guanyl-nucleotide exchange factor activity	molecular_function	0.00011291	0.018771	33	1367	138	19236	ENSRNOG00000047097,ENSRNOG00000007199,ENSRNOG00000014083,ENSRNOG00000013884,ENSRNOG00000014025,ENSRNOG00000027871,ENSRNOG00000013610,ENSRNOG00000018051,ENSRNOG00000026048,ENSRNOG00000021569,ENSRNOG00000010213,ENSRNOG00000023313,ENSRNOG00000013818,ENSRNOG00000027240,ENSRNOG00000007106,ENSRNOG00000007733,ENSRNOG00000014035,ENSRNOG00000016011,ENSRNOG00000002345,ENSRNOG00000008924,ENSRNOG00000028426,…
GO:0022843	voltage-gated cation channel activity	molecular_function	0.00023708	0.037896	18	1367	63	19236	ENSRNOG00000037198,ENSRNOG00000005989,ENSRNOG00000002303,ENSRNOG00000005369,ENSRNOG00000005309,ENSRNOG00000007705,ENSRNOG00000018378,ENSRNOG00000021140,ENSRNOG00000007666,ENSRNOG00000005018,ENSRNOG00000042118,ENSRNOG00000005007,ENSRNOG00000006639,ENSRNOG00000046949,ENSRNOG00000010199,Novel00743,ENSRNOG00000001658,ENSRNOG00000018789
GO:0031226	intrinsic to plasma membrane	cellular_component	0.00030735	0.046342	13	1367	37	19236	ENSRNOG00000006639,ENSRNOG00000046949,ENSRNOG00000018789,ENSRNOG00000005018,ENSRNOG00000021164,ENSRNOG00000008223,ENSRNOG00000005989,ENSRNOG00000037198,ENSRNOG00000005007,ENSRNOG00000011227,ENSRNOG00000008587,ENSRNOG00000005309,Novel01655
GO:0030695	GTPase regulator activity	molecular_function	0.00031222	0.046342	56	1367	304	19236	ENSRNOG00000016011,ENSRNOG00000014035,ENSRNOG00000022402,ENSRNOG00000007106,ENSRNOG00000007733,ENSRNOG00000027240,ENSRNOG00000019237,ENSRNOG00000013818,ENSRNOG00000010213,ENSRNOG00000006056,ENSRNOG00000023313,ENSRNOG00000031789,ENSRNOG00000021569,ENSRNOG00000018051,ENSRNOG00000026048,ENSRNOG00000027871,ENSRNOG00000013610,ENSRNOG00000013884,ENSRNOG00000014025,ENSRNOG00000002652,ENSRNOG00000001143,…
