# Supplementary material for: Transcriptome profile of rat genes in injured spinal cord at different stages by RNA-sequencing
Source: BMC Genomics. 2017 Feb 15;18:173. doi: 10.1186/s12864-017-3532-x (PMC5312572; doi:10.1186/s12864-017-3532-x)
Supplement: Additional file 13: Table S7. — KEGG enrichment analysis of up DEGs in acute SCI (1 dpi). (XLSX 192 kb) [file 12864_2017_3532_MOESM13_ESM.xlsx]

## Sheet: all.DEG_KEGG
##Databases: KEGG PATHWAY
##Statistical test method: hypergeometric test / Fisher's exact test
##FDR correction method: Benjamini and Hochberg
#Term	Database	ID	Input number	Background number	P-Value	Corrected P-Value	Input	KEGG_ID/KO	Entrez_ID	Hyperlink
Ribosome	KEGG PATHWAY	rno03010	59	178	3.16539e-09	8.29332e-07	ENSRNOG00000017127|ENSRNOG00000038678|ENSRNOG00000032635|ENSRNOG00000028505|ENSRNOG00000020595|ENSRNOG00000016220|ENSRNOG00000004107|ENSRNOG00000031889|ENSRNOG00000004741|ENSRNOG00000021035|ENSRNOG00000007663|ENSRNOG00000018768|ENSRNOG00000004426|ENSRNOG00000042886|ENSRNOG00000001148|ENSRNOG00000011355|ENSRNOG00000019007|ENSRNOG00000031022|ENSRNOG00000011138|ENSRNOG00000007930|ENSRNOG00000019106|…	rno:64638|rno:57809|rno:26962|rno:294282|rno:81774|rno:499782|rno:29282|rno:117042|rno:81767|rno:81766|rno:29304|rno:65136|rno:81777|rno:691531|rno:64205|rno:81772|rno:65043|rno:292964|rno:29283|rno:83789|rno:29286|rno:29288|rno:58927|rno:64306|rno:100360508|rno:64302|rno:81765|rno:25347|rno:29258|rno:29752|rno:140654|rno:362631|rno:29257|rno:81764|rno:81773|rno:28298|rno:65139|rno:100911847|rno:…	64638|57809|26962|294282|81774|499782|29282|117042|81767|81766|29304|65136|81777|691531|64205|81772|65043|292964|29283|83789|29286|29288|58927|64306|100360508|64302|81765|25347|29258|29752|140654|362631|29257|81764|81773|28298|65139|100911847|25538|290641|29285|293418|100360017|291434|64156|64307|117053|245981|29426|117042|296709|29236|83789|297755|292964|161477|300079|81775|81763|	http://www.genome.jp/kegg-bin/show_pathway?rno03010/rno:26962%09red/rno:292964%09red/rno:499782%09red/rno:58927%09red/rno:117053%09red/rno:57809%09red/rno:291434%09red/rno:64156%09red/rno:29285%09red/rno:245981%09red/rno:29304%09red/rno:28298%09red/rno:81765%09red/rno:25347%09red/rno:65139%09red/rno:161477%09red/rno:100360508%09red/rno:290641%09red/rno:691531%09red/rno:65136%09red/rno:29288%09red…
TNF signaling pathway	KEGG PATHWAY	rno04668	34	109	1.82511e-05	0.0023909	ENSRNOG00000002525|ENSRNOG00000037443|ENSRNOG00000016378|ENSRNOG00000002792|ENSRNOG00000006612|ENSRNOG00000031312|ENSRNOG00000013962|ENSRNOG00000007002|ENSRNOG00000014361|ENSRNOG00000017539|ENSRNOG00000008015|ENSRNOG00000042838|ENSRNOG00000020679|ENSRNOG00000005731|ENSRNOG00000026293|ENSRNOG00000029768|ENSRNOG00000017787|ENSRNOG00000020465|ENSRNOG00000010947|ENSRNOG00000002802|ENSRNOG00000010278|…	rno:29527|rno:288731|rno:116596|rno:114105|rno:100911550|rno:25625|rno:113970|rno:60584|rno:24323|rno:81687|rno:314322|rno:24517|rno:25464|rno:78971|rno:24516|rno:287562|rno:306886|rno:246240|rno:81707|rno:81503|rno:24498|rno:156767|rno:497931|rno:24253|rno:89829|rno:79255|rno:24835|rno:25493|rno:24770|rno:60371|rno:25361|rno:171551|rno:680611|rno:171045|	29527|288731|116596|114105|100911550|25625|113970|60584|24323|81687|314322|24517|25464|78971|24516|287562|306886|246240|81707|81503|24498|156767|497931|24253|89829|79255|24835|25493|24770|60371|25361|171551|680611|171045|	http://www.genome.jp/kegg-bin/show_pathway?rno04668/rno:81707%09red/rno:79255%09red/rno:24516%09red/rno:24517%09red/rno:25625%09red/rno:116596%09red/rno:156767%09red/rno:81687%09red/rno:81503%09red/rno:24770%09red/rno:24323%09red/rno:25464%09red/rno:24498%09red/rno:25361%09red/rno:24835%09red/rno:60584%09red/rno:89829%09red/rno:314322%09red/rno:246240%09red/rno:680611%09red/rno:113970%09red/rno:1…
Proteoglycans in cancer	KEGG PATHWAY	rno05205	47	202	0.000280948	0.0245361	ENSRNOG00000018566|ENSRNOG00000001452|ENSRNOG00000038881|ENSRNOG00000018524|ENSRNOG00000014288|ENSRNOG00000018646|ENSRNOG00000034254|ENSRNOG00000010756|ENSRNOG00000005032|ENSRNOG00000007079|ENSRNOG00000007663|ENSRNOG00000010516|ENSRNOG00000011877|ENSRNOG00000012002|ENSRNOG00000006094|ENSRNOG00000019742|ENSRNOG00000010031|ENSRNOG00000007281|ENSRNOG00000006396|ENSRNOG00000017392|ENSRNOG00000017539|…	rno:25697|rno:266608|rno:288077|rno:54319|rno:25661|rno:25433|rno:81822|rno:24842|rno:304813|rno:24553|rno:29304|rno:25619|rno:170921|rno:361598|rno:25406|rno:25125|rno:29169|rno:362332|rno:25216|rno:54250|rno:81687|rno:501563|rno:29560|rno:114850|rno:315346|rno:59323|rno:361833|rno:361568|rno:24577|rno:287876|rno:497931|rno:50692|rno:116689|rno:89830|rno:29186|rno:24605|rno:24835|rno:314856|rno:…	25697|266608|288077|54319|25661|25433|81822|24842|304813|24553|29304|25619|170921|361598|25406|25125|29169|362332|25216|54250|81687|501563|29560|114850|315346|59323|361833|361568|24577|287876|497931|50692|116689|89830|29186|24605|24835|314856|282582|114633|310553|171140|24329|315196|24511|24771|81521|	http://www.genome.jp/kegg-bin/show_pathway?rno05205/rno:282582%09red/rno:361598%09red/rno:24511%09red/rno:361833%09red/rno:25661%09red/rno:304813%09red/rno:25216%09red/rno:81521%09red/rno:362332%09red/rno:29304%09red/rno:59323%09red/rno:81687%09red/rno:24771%09red/rno:25406%09red/rno:266608%09red/rno:315196%09red/rno:287876%09red/rno:24553%09red/rno:54250%09red/rno:24329%09red/rno:114850%09red/rn…
Malaria	KEGG PATHWAY	rno05144	19	56	0.000522778	0.0342419	ENSRNOG00000029768|ENSRNOG00000029886|ENSRNOG00000007159|ENSRNOG00000014333|ENSRNOG00000018488|ENSRNOG00000010278|ENSRNOG00000009822|ENSRNOG00000017980|ENSRNOG00000001224|ENSRNOG00000006396|ENSRNOG00000002794|ENSRNOG00000048955|ENSRNOG00000043391|ENSRNOG00000007079|ENSRNOG00000020679|ENSRNOG00000047098|ENSRNOG00000013634|ENSRNOG00000000837|ENSRNOG00000010529	rno:287562|rno:25632|rno:24770|rno:25361|rno:171369|rno:24498|rno:310553|rno:308995|rno:309684|rno:25216|rno:25651|rno:689064|rno:29583|rno:24553|rno:25464|rno:361619|rno:301059|rno:24835|rno:292406|	287562|25632|24770|25361|171369|24498|310553|308995|309684|25216|25651|689064|29583|24553|25464|361619|301059|24835|292406|	http://www.genome.jp/kegg-bin/show_pathway?rno05144/rno:24770%09red/rno:292406%09red/rno:689064%09red/rno:29583%09red/rno:25651%09red/rno:171369%09red/rno:24553%09red/rno:25464%09red/rno:310553%09red/rno:309684%09red/rno:361619%09red/rno:25632%09red/rno:24835%09red/rno:301059%09red/rno:25216%09red/rno:308995%09red/rno:24498%09red/rno:287562%09red/rno:25361%09red
Staphylococcus aureus infection	KEGG PATHWAY	rno05150	18	54	0.000858079	0.0449633	ENSRNOG00000012807|ENSRNOG00000009211|ENSRNOG00000000443|ENSRNOG00000021199|ENSRNOG00000019728|ENSRNOG00000027855|ENSRNOG00000017980|ENSRNOG00000001224|ENSRNOG00000000699|ENSRNOG00000047800|ENSRNOG00000002794|ENSRNOG00000012804|ENSRNOG00000025074|ENSRNOG00000020679|ENSRNOG00000046452|ENSRNOG00000024382|ENSRNOG00000012749|ENSRNOG00000000419	rno:298566|rno:84007|rno:24233|rno:295279|rno:25021|rno:365183|rno:308995|rno:309684|rno:363930|rno:113959|rno:25651|rno:362634|rno:24367|rno:25464|rno:289211|rno:304966|rno:29687|rno:294257|	298566|84007|24233|295279|25021|365183|308995|309684|363930|113959|25651|362634|24367|25464|289211|304966|29687|294257|	http://www.genome.jp/kegg-bin/show_pathway?rno05150/rno:308995%09red/rno:24233%09red/rno:365183%09red/rno:25651%09red/rno:25021%09red/rno:295279%09red/rno:25464%09red/rno:294257%09red/rno:309684%09red/rno:363930%09red/rno:362634%09red/rno:24367%09red/rno:304966%09red/rno:84007%09red/rno:289211%09red/rno:298566%09red/rno:29687%09red/rno:113959%09red
Leukocyte transendothelial migration	KEGG PATHWAY	rno04670	30	120	0.00128873	0.0562745	ENSRNOG00000007350|ENSRNOG00000010263|ENSRNOG00000006940|ENSRNOG00000011424|ENSRNOG00000018524|ENSRNOG00000033217|ENSRNOG00000034254|ENSRNOG00000013014|ENSRNOG00000030118|ENSRNOG00000020246|ENSRNOG00000015278|ENSRNOG00000019728|ENSRNOG00000010085|ENSRNOG00000004309|ENSRNOG00000017539|ENSRNOG00000020679|ENSRNOG00000016367|ENSRNOG00000028016|ENSRNOG00000017980|ENSRNOG00000001224|ENSRNOG00000007048|…	rno:366957|rno:84588|rno:500904|rno:290789|rno:54319|rno:300519|rno:81822|rno:79129|rno:81521|rno:296313|rno:501203|rno:25021|rno:290485|rno:81634|rno:81687|rno:25464|rno:361517|rno:364018|rno:308995|rno:309684|rno:171337|rno:29583|rno:25643|rno:83497|rno:287876|rno:295347|rno:497931|rno:25361|rno:25156|rno:24511|	366957|84588|500904|290789|54319|300519|81822|79129|81521|296313|501203|25021|290485|81634|81687|25464|361517|364018|308995|309684|171337|29583|25643|83497|287876|295347|497931|25361|25156|24511|	http://www.genome.jp/kegg-bin/show_pathway?rno04670/rno:25643%09red/rno:29583%09red/rno:83497%09red/rno:501203%09red/rno:24511%09red/rno:290485%09red/rno:25156%09red/rno:300519%09red/rno:81687%09red/rno:84588%09red/rno:290789%09red/rno:364018%09red/rno:287876%09red/rno:25464%09red/rno:25361%09red/rno:295347%09red/rno:54319%09red/rno:308995%09red/rno:500904%09red/rno:296313%09red/rno:81822%09red/r…
Leishmaniasis	KEGG PATHWAY	rno05140	21	73	0.00159514	0.0597039	ENSRNOG00000002525|ENSRNOG00000014079|ENSRNOG00000009822|ENSRNOG00000028016|ENSRNOG00000015547|ENSRNOG00000007390|ENSRNOG00000026293|ENSRNOG00000006940|ENSRNOG00000002032|ENSRNOG00000021199|ENSRNOG00000019728|ENSRNOG00000013014|ENSRNOG00000001224|ENSRNOG00000010966|ENSRNOG00000011023|ENSRNOG00000049980|ENSRNOG00000008015|ENSRNOG00000013634|ENSRNOG00000014294|ENSRNOG00000024382|ENSRNOG00000000837	rno:29527|rno:25124|rno:310553|rno:364018|rno:24514|rno:25493|rno:24516|rno:500904|rno:360697|rno:295279|rno:25021|rno:79129|rno:309684|rno:24511|rno:24599|rno:24599|rno:314322|rno:301059|rno:116689|rno:304966|rno:24835|	29527|25124|310553|364018|24514|25493|24516|500904|360697|295279|25021|79129|309684|24511|24599|24599|314322|301059|116689|304966|24835|	http://www.genome.jp/kegg-bin/show_pathway?rno05140/rno:364018%09red/rno:25021%09red/rno:25124%09red/rno:295279%09red/rno:360697%09red/rno:24599%09red/rno:500904%09red/rno:310553%09red/rno:309684%09red/rno:24516%09red/rno:29527%09red/rno:24835%09red/rno:304966%09red/rno:24511%09red/rno:25493%09red/rno:314322%09red/rno:116689%09red/rno:79129%09red/rno:24514%09red/rno:301059%09red
Salmonella infection	KEGG PATHWAY	rno05132	22	81	0.00229911	0.0752958	ENSRNOG00000014289|ENSRNOG00000034254|ENSRNOG00000002792|ENSRNOG00000013634|ENSRNOG00000007281|ENSRNOG00000014532|ENSRNOG00000008015|ENSRNOG00000049980|ENSRNOG00000002802|ENSRNOG00000010278|ENSRNOG00000003975|ENSRNOG00000000991|ENSRNOG00000011023|ENSRNOG00000011205|ENSRNOG00000036701|ENSRNOG00000025892|ENSRNOG00000026293|ENSRNOG00000002032|ENSRNOG00000017819|ENSRNOG00000008673|ENSRNOG00000028043|…	rno:301511|rno:81822|rno:114105|rno:301059|rno:362332|rno:29469|rno:314322|rno:24599|rno:81503|rno:24498|rno:64303|rno:54227|rno:24599|rno:25542|rno:287876|rno:296619|rno:24516|rno:360697|rno:60350|rno:288669|rno:171551|rno:360854|	301511|81822|114105|301059|362332|29469|314322|24599|81503|24498|64303|54227|24599|25542|287876|296619|24516|360697|60350|288669|171551|360854|	http://www.genome.jp/kegg-bin/show_pathway?rno05132/rno:287876%09red/rno:25542%09red/rno:171551%09red/rno:60350%09red/rno:288669%09red/rno:360697%09red/rno:24599%09red/rno:29469%09red/rno:24498%09red/rno:24516%09red/rno:114105%09red/rno:301511%09red/rno:296619%09red/rno:301059%09red/rno:64303%09red/rno:81822%09red/rno:362332%09red/rno:314322%09red/rno:81503%09red/rno:54227%09red/rno:360854%09red
Transcriptional misregulation in cancer	KEGG PATHWAY	rno05202	37	169	0.00289438	0.0842586	ENSRNOG00000013017|ENSRNOG00000007250|ENSRNOG00000006532|ENSRNOG00000018488|ENSRNOG00000032162|ENSRNOG00000049393|ENSRNOG00000010756|ENSRNOG00000007079|ENSRNOG00000004537|ENSRNOG00000002950|ENSRNOG00000010516|ENSRNOG00000033685|ENSRNOG00000015133|ENSRNOG00000008400|ENSRNOG00000003098|ENSRNOG00000019728|ENSRNOG00000001976|ENSRNOG00000017539|ENSRNOG00000005731|ENSRNOG00000012208|ENSRNOG00000023896|…	rno:25243|rno:299138|rno:117056|rno:171369|rno:315305|rno:24253|rno:24842|rno:24553|rno:83574|rno:304663|rno:25619|rno:299606|rno:315606|rno:315713|rno:60357|rno:25021|rno:156435|rno:81687|rno:78971|rno:25713|rno:116663|rno:502935|rno:24498|rno:24577|rno:366126|rno:63840|rno:297893|rno:50662|rno:314856|rno:304005|rno:295279|rno:362831|rno:303836|rno:171045|rno:353227|rno:60350|rno:117022|	25243|299138|117056|171369|315305|24253|24842|24553|83574|304663|25619|299606|315606|315713|60357|25021|156435|81687|78971|25713|116663|502935|24498|24577|366126|63840|297893|50662|314856|304005|295279|362831|303836|171045|353227|60350|117022|	http://www.genome.jp/kegg-bin/show_pathway?rno05202/rno:117022%09red/rno:171369%09red/rno:24553%09red/rno:366126%09red/rno:117056%09red/rno:83574%09red/rno:63840%09red/rno:299138%09red/rno:81687%09red/rno:299606%09red/rno:50662%09red/rno:353227%09red/rno:156435%09red/rno:362831%09red/rno:24498%09red/rno:502935%09red/rno:304663%09red/rno:315606%09red/rno:24577%09red/rno:25619%09red/rno:295279%09re…
Chagas disease (American trypanosomiasis)	KEGG PATHWAY	rno05142	25	104	0.00479045	0.119626	ENSRNOG00000005452|ENSRNOG00000001414|ENSRNOG00000021150|ENSRNOG00000013634|ENSRNOG00000031312|ENSRNOG00000002161|ENSRNOG00000008015|ENSRNOG00000007159|ENSRNOG00000049980|ENSRNOG00000029768|ENSRNOG00000010278|ENSRNOG00000033119|ENSRNOG00000011023|ENSRNOG00000019465|ENSRNOG00000011205|ENSRNOG00000000837|ENSRNOG00000012807|ENSRNOG00000012804|ENSRNOG00000007390|ENSRNOG00000026293|ENSRNOG00000023428|…	rno:117256|rno:24617|rno:29322|rno:301059|rno:25625|rno:305353|rno:314322|rno:24770|rno:24599|rno:287562|rno:24498|rno:25031|rno:24599|rno:25643|rno:25542|rno:24835|rno:298566|rno:362634|rno:25493|rno:24516|rno:497931|rno:360697|rno:310553|rno:29687|rno:315648|	117256|24617|29322|301059|25625|305353|314322|24770|24599|287562|24498|25031|24599|25643|25542|24835|298566|362634|25493|24516|497931|360697|310553|29687|315648|	http://www.genome.jp/kegg-bin/show_pathway?rno05142/rno:25643%09red/rno:117256%09red/rno:24516%09red/rno:305353%09red/rno:25625%09red/rno:29322%09red/rno:25031%09red/rno:24617%09red/rno:24770%09red/rno:25542%09red/rno:298566%09red/rno:24599%09red/rno:24498%09red/rno:24835%09red/rno:314322%09red/rno:360697%09red/rno:315648%09red/rno:310553%09red/rno:25493%09red/rno:287562%09red/rno:497931%09red/rn…
HIF-1 signaling pathway	KEGG PATHWAY	rno04066	27	116	0.00502248	0.119626	ENSRNOG00000018911|ENSRNOG00000001214|ENSRNOG00000012582|ENSRNOG00000019634|ENSRNOG00000017895|ENSRNOG00000026235|ENSRNOG00000001414|ENSRNOG00000007663|ENSRNOG00000019264|ENSRNOG00000010208|ENSRNOG00000004332|ENSRNOG00000019742|ENSRNOG00000007284|ENSRNOG00000014361|ENSRNOG00000008292|ENSRNOG00000020656|ENSRNOG00000049980|ENSRNOG00000016696|ENSRNOG00000013009|ENSRNOG00000010278|ENSRNOG00000010258|…	rno:117276|rno:25741|rno:116636|rno:363275|rno:24333|rno:25060|rno:24617|rno:29304|rno:297604|rno:116510|rno:24329|rno:25125|rno:24778|rno:24323|rno:29560|rno:54283|rno:24599|rno:89805|rno:24533|rno:24498|rno:24874|rno:497931|rno:24599|rno:24600|rno:360697|rno:171140|rno:24451|	117276|25741|116636|363275|24333|25060|24617|29304|297604|116510|24329|25125|24778|24323|29560|54283|24599|89805|24533|24498|24874|497931|24599|24600|360697|171140|24451|	http://www.genome.jp/kegg-bin/show_pathway?rno04066/rno:363275%09red/rno:24451%09red/rno:297604%09red/rno:25741%09red/rno:117276%09red/rno:29304%09red/rno:24617%09red/rno:24323%09red/rno:24874%09red/rno:24778%09red/rno:24599%09red/rno:24498%09red/rno:24329%09red/rno:171140%09red/rno:360697%09red/rno:25060%09red/rno:24333%09red/rno:24600%09red/rno:116636%09red/rno:54283%09red/rno:25125%09red/rno:4…
African trypanosomiasis	KEGG PATHWAY	rno05143	12	36	0.00597	0.130345	ENSRNOG00000029886|ENSRNOG00000014333|ENSRNOG00000019924|ENSRNOG00000010278|ENSRNOG00000033119|ENSRNOG00000048955|ENSRNOG00000018003|ENSRNOG00000021150|ENSRNOG00000020679|ENSRNOG00000047098|ENSRNOG00000013634|ENSRNOG00000000837	rno:25632|rno:25361|rno:64517|rno:24498|rno:25031|rno:689064|rno:116677|rno:29322|rno:25464|rno:361619|rno:301059|rno:24835|	25632|25361|64517|24498|25031|689064|116677|29322|25464|361619|301059|24835|	http://www.genome.jp/kegg-bin/show_pathway?rno05143/rno:689064%09red/rno:64517%09red/rno:25464%09red/rno:116677%09red/rno:361619%09red/rno:24498%09red/rno:25632%09red/rno:24835%09red/rno:301059%09red/rno:29322%09red/rno:25031%09red/rno:25361%09red
HTLV-I infection	KEGG PATHWAY	rno05166	54	292	0.00871111	0.175562	ENSRNOG00000019673|ENSRNOG00000018669|ENSRNOG00000001452|ENSRNOG00000018488|ENSRNOG00000037449|ENSRNOG00000032162|ENSRNOG00000020552|ENSRNOG00000029386|ENSRNOG00000010756|ENSRNOG00000025602|ENSRNOG00000032596|ENSRNOG00000033235|ENSRNOG00000019264|ENSRNOG00000020876|ENSRNOG00000031312|ENSRNOG00000000938|ENSRNOG00000018232|ENSRNOG00000019422|ENSRNOG00000007284|ENSRNOG00000021264|ENSRNOG00000007906|…	rno:79426|rno:25326|rno:266608|rno:171369|rno:304573|rno:315305|rno:25445|rno:24748|rno:24842|rno:94201|rno:361787|rno:100360982|rno:297604|rno:24887|rno:25625|rno:84509|rno:501099|rno:24330|rno:24778|rno:25737|rno:171576|rno:24835|rno:501563|rno:296344|rno:117022|rno:114850|rno:24708|rno:24230|rno:366126|rno:360739|rno:24498|rno:361568|rno:308995|rno:309684|rno:414788|rno:25464|rno:140924|rno:25…	79426|25326|266608|171369|304573|315305|25445|24748|24842|94201|361787|100360982|297604|24887|25625|84509|501099|24330|24778|25737|171576|24835|501563|296344|117022|114850|24708|24230|366126|360739|24498|361568|308995|309684|414788|25464|140924|25620|24577|24605|79255|304063|25493|24516|497931|25361|294228|25663|315196|299611|314322|24750|282582|25389|	http://www.genome.jp/kegg-bin/show_pathway?rno05166/rno:282582%09red/rno:414788%09red/rno:360739%09red/rno:171369%09red/rno:366126%09red/rno:501099%09red/rno:79255%09red/rno:24887%09red/rno:25663%09red/rno:309684%09red/rno:25620%09red/rno:25625%09red/rno:24498%09red/rno:296344%09red/rno:25389%09red/rno:79426%09red/rno:25361%09red/rno:266608%09red/rno:140924%09red/rno:25326%09red/rno:24778%09red/r…
NF-kappa B signaling pathway	KEGG PATHWAY	rno04064	21	89	0.010882	0.19229	ENSRNOG00000002525|ENSRNOG00000010516|ENSRNOG00000033235|ENSRNOG00000007390|ENSRNOG00000014333|ENSRNOG00000006384|ENSRNOG00000017819|ENSRNOG00000014504|ENSRNOG00000010602|ENSRNOG00000019822|ENSRNOG00000014532|ENSRNOG00000002792|ENSRNOG00000031312|ENSRNOG00000018488|ENSRNOG00000020679|ENSRNOG00000017787|ENSRNOG00000019264|ENSRNOG00000013634|ENSRNOG00000005731|ENSRNOG00000008180|ENSRNOG00000000837	rno:29527|rno:25619|rno:100360982|rno:25493|rno:25361|rno:297989|rno:60350|rno:25663|rno:60371|rno:299626|rno:29469|rno:114105|rno:25625|rno:171369|rno:25464|rno:306886|rno:297604|rno:301059|rno:78971|rno:81515|rno:24835|	29527|25619|100360982|25493|25361|297989|60350|25663|60371|299626|29469|114105|25625|171369|25464|306886|297604|301059|78971|81515|24835|	http://www.genome.jp/kegg-bin/show_pathway?rno04064/rno:25619%09red/rno:60350%09red/rno:171369%09red/rno:299626%09red/rno:29469%09red/rno:78971%09red/rno:25464%09red/rno:25493%09red/rno:25663%09red/rno:114105%09red/rno:297604%09red/rno:24835%09red/rno:297989%09red/rno:25625%09red/rno:301059%09red/rno:60371%09red/rno:100360982%09red/rno:81515%09red/rno:306886%09red/rno:25361%09red/rno:29527%09red
Pertussis	KEGG PATHWAY	rno05133	18	72	0.011009	0.19229	ENSRNOG00000012807|ENSRNOG00000012804|ENSRNOG00000036832|ENSRNOG00000026293|ENSRNOG00000000443|ENSRNOG00000010278|ENSRNOG00000019728|ENSRNOG00000017819|ENSRNOG00000001224|ENSRNOG00000020660|ENSRNOG00000011023|ENSRNOG00000049980|ENSRNOG00000008015|ENSRNOG00000010966|ENSRNOG00000013634|ENSRNOG00000012749|ENSRNOG00000000837|ENSRNOG00000019465	rno:298566|rno:362634|rno:315346|rno:24516|rno:24233|rno:24498|rno:25021|rno:60350|rno:309684|rno:29271|rno:24599|rno:24599|rno:314322|rno:24511|rno:301059|rno:29687|rno:24835|rno:25643|	298566|362634|315346|24516|24233|24498|25021|60350|309684|29271|24599|24599|314322|24511|301059|29687|24835|25643|	http://www.genome.jp/kegg-bin/show_pathway?rno05133/rno:25643%09red/rno:24233%09red/rno:24511%09red/rno:25021%09red/rno:24599%09red/rno:309684%09red/rno:24516%09red/rno:24498%09red/rno:24835%09red/rno:362634%09red/rno:301059%09red/rno:60350%09red/rno:315346%09red/rno:314322%09red/rno:298566%09red/rno:29687%09red/rno:29271%09red
Osteoclast differentiation	KEGG PATHWAY	rno04380	27	126	0.0123556	0.202324	ENSRNOG00000020552|ENSRNOG00000006940|ENSRNOG00000033235|ENSRNOG00000013014|ENSRNOG00000031312|ENSRNOG00000038776|ENSRNOG00000046667|ENSRNOG00000046452|ENSRNOG00000008015|ENSRNOG00000042838|ENSRNOG00000028016|ENSRNOG00000046683|ENSRNOG00000014079|ENSRNOG00000012172|ENSRNOG00000005620|ENSRNOG00000020845|ENSRNOG00000002946|ENSRNOG00000024382|ENSRNOG00000000837|ENSRNOG00000007390|ENSRNOG00000000596|…	rno:25445|rno:500904|rno:100360982|rno:79129|rno:25625|rno:292537|rno:100360880|rno:289211|rno:314322|rno:24517|rno:364018|rno:308350|rno:25124|rno:366126|rno:155918|rno:361537|rno:89829|rno:304966|rno:24835|rno:25493|rno:25150|rno:25446|rno:24516|rno:497931|rno:360697|rno:295279|rno:25663|	25445|500904|100360982|79129|25625|292537|100360880|289211|314322|24517|364018|308350|25124|366126|155918|361537|89829|304966|24835|25493|25150|25446|24516|497931|360697|295279|25663|	http://www.genome.jp/kegg-bin/show_pathway?rno04380/rno:366126%09red/rno:25663%09red/rno:24517%09red/rno:25150%09red/rno:25625%09red/rno:364018%09red/rno:292537%09red/rno:25445%09red/rno:79129%09red/rno:25446%09red/rno:24835%09red/rno:100360982%09red/rno:500904%09red/rno:289211%09red/rno:24516%09red/rno:295279%09red/rno:360697%09red/rno:25493%09red/rno:155918%09red/rno:304966%09red/rno:308350%09r…
Platelet activation	KEGG PATHWAY	rno04611	28	133	0.0132967	0.204926	ENSRNOG00000002657|ENSRNOG00000011877|ENSRNOG00000007092|ENSRNOG00000002361|ENSRNOG00000034254|ENSRNOG00000021150|ENSRNOG00000008180|ENSRNOG00000023428|ENSRNOG00000000463|ENSRNOG00000015278|ENSRNOG00000003696|ENSRNOG00000012302|ENSRNOG00000036745|ENSRNOG00000009348|ENSRNOG00000016367|ENSRNOG00000021161|ENSRNOG00000033119|ENSRNOG00000005620|ENSRNOG00000025074|ENSRNOG00000019465|ENSRNOG00000000596|…	rno:24653|rno:170921|rno:24366|rno:25523|rno:81822|rno:29322|rno:81515|rno:497931|rno:294279|rno:501203|rno:501563|rno:497757|rno:303634|rno:24600|rno:361517|rno:309186|rno:25031|rno:155918|rno:24367|rno:25643|rno:25150|rno:287876|rno:295347|rno:25505|rno:361969|rno:171337|rno:24511|rno:29434|	24653|170921|24366|25523|81822|29322|81515|497931|294279|501203|501563|497757|303634|24600|361517|309186|25031|155918|24367|25643|25150|287876|295347|25505|361969|171337|24511|29434|	http://www.genome.jp/kegg-bin/show_pathway?rno04611/rno:25643%09red/rno:501203%09red/rno:24511%09red/rno:25150%09red/rno:24367%09red/rno:24366%09red/rno:29322%09red/rno:25505%09red/rno:294279%09red/rno:25031%09red/rno:303634%09red/rno:25523%09red/rno:287876%09red/rno:24653%09red/rno:295347%09red/rno:501563%09red/rno:497757%09red/rno:155918%09red/rno:81822%09red/rno:81515%09red/rno:171337%09red/rn…
Complement and coagulation cascades	KEGG PATHWAY	rno04610	17	72	0.0204118	0.274359	ENSRNOG00000012807|ENSRNOG00000009211|ENSRNOG00000024848|ENSRNOG00000000443|ENSRNOG00000025074|ENSRNOG00000002815|ENSRNOG00000007092|ENSRNOG00000012804|ENSRNOG00000047800|ENSRNOG00000037931|ENSRNOG00000001414|ENSRNOG00000048723|ENSRNOG00000010516|ENSRNOG00000028896|ENSRNOG00000012749|ENSRNOG00000000419|ENSRNOG00000005039	rno:298566|rno:84007|rno:361969|rno:24233|rno:24367|rno:304929|rno:24366|rno:362634|rno:113959|rno:50692|rno:24617|rno:81750|rno:25619|rno:24153|rno:29687|rno:294257|rno:29436|	298566|84007|361969|24233|24367|304929|24366|362634|113959|50692|24617|81750|25619|24153|29687|294257|29436|	http://www.genome.jp/kegg-bin/show_pathway?rno04610/rno:25619%09red/rno:24233%09red/rno:298566%09red/rno:113959%09red/rno:304929%09red/rno:29687%09red/rno:294257%09red/rno:29436%09red/rno:361969%09red/rno:50692%09red/rno:362634%09red/rno:24367%09red/rno:24366%09red/rno:84007%09red/rno:24153%09red/rno:24617%09red/rno:81750%09red
Amoebiasis	KEGG PATHWAY	rno05146	23	108	0.0208983	0.274359	ENSRNOG00000014288|ENSRNOG00000009769|ENSRNOG00000016281|ENSRNOG00000023428|ENSRNOG00000023546|ENSRNOG00000000463|ENSRNOG00000019728|ENSRNOG00000004309|ENSRNOG00000003696|ENSRNOG00000002460|ENSRNOG00000049980|ENSRNOG00000021150|ENSRNOG00000010278|ENSRNOG00000001224|ENSRNOG00000033119|ENSRNOG00000011023|ENSRNOG00000034229|ENSRNOG00000000837|ENSRNOG00000016581|ENSRNOG00000017819|ENSRNOG00000009822|…	rno:25661|rno:311862|rno:290905|rno:497931|rno:24471|rno:294279|rno:25021|rno:81634|rno:501563|rno:60325|rno:24599|rno:29322|rno:24498|rno:309684|rno:25031|rno:24599|rno:306891|rno:24835|rno:291091|rno:60350|rno:310553|rno:25663|rno:117022|	25661|311862|290905|497931|24471|294279|25021|81634|501563|60325|24599|29322|24498|309684|25031|24599|306891|24835|291091|60350|310553|25663|117022|	http://www.genome.jp/kegg-bin/show_pathway?rno05146/rno:60350%09red/rno:25661%09red/rno:25663%09red/rno:24498%09red/rno:24471%09red/rno:294279%09red/rno:25031%09red/rno:60325%09red/rno:24599%09red/rno:24835%09red/rno:311862%09red/rno:501563%09red/rno:291091%09red/rno:310553%09red/rno:306891%09red/rno:117022%09red/rno:290905%09red/rno:25021%09red/rno:81634%09red/rno:497931%09red/rno:309684%09red/r…
Cell cycle	KEGG PATHWAY	rno04110	26	127	0.0217765	0.274359	ENSRNOG00000006921|ENSRNOG00000001349|ENSRNOG00000021264|ENSRNOG00000032778|ENSRNOG00000019222|ENSRNOG00000050071|ENSRNOG00000010756|ENSRNOG00000025602|ENSRNOG00000016316|ENSRNOG00000013090|ENSRNOG00000001833|ENSRNOG00000027787|ENSRNOG00000019822|ENSRNOG00000007906|ENSRNOG00000012543|ENSRNOG00000016029|ENSRNOG00000003703|ENSRNOG00000015423|ENSRNOG00000004500|ENSRNOG00000033153|ENSRNOG00000006469|…	rno:680111|rno:288532|rno:25737|rno:296137|rno:361178|rno:287961|rno:24842|rno:94201|rno:312538|rno:291005|rno:29728|rno:360621|rno:299626|rno:171576|rno:316273|rno:24708|rno:29685|rno:114494|rno:24577|rno:313017|rno:362817|rno:297893|rno:25112|rno:314856|rno:54237|rno:291885|	680111|288532|25737|296137|361178|287961|24842|94201|312538|291005|29728|360621|299626|171576|316273|24708|29685|114494|24577|313017|362817|297893|25112|314856|54237|291885|	http://www.genome.jp/kegg-bin/show_pathway?rno04110/rno:24577%09red/rno:291005%09red/rno:313017%09red/rno:680111%09red/rno:361178%09red/rno:114494%09red/rno:362817%09red/rno:25112%09red/rno:299626%09red/rno:314856%09red/rno:94201%09red/rno:296137%09red/rno:29728%09red/rno:54237%09red/rno:291885%09red/rno:25737%09red/rno:316273%09red/rno:171576%09red/rno:297893%09red/rno:24842%09red/rno:24708%09re…
One carbon pool by folate	KEGG PATHWAY	rno00670	7	19	0.0219906	0.274359	ENSRNOG00000005275|ENSRNOG00000010833|ENSRNOG00000015511|ENSRNOG00000008586|ENSRNOG00000047023|ENSRNOG00000008106|ENSRNOG00000028292	rno:287379|rno:680308|rno:81643|rno:299699|rno:64392|rno:299857|rno:288259|	287379|680308|81643|299699|64392|299857|288259|	http://www.genome.jp/kegg-bin/show_pathway?rno00670/rno:680308%09red/rno:287379%09red/rno:288259%09red/rno:299699%09red/rno:81643%09red/rno:64392%09red/rno:299857%09red
Hepatitis C	KEGG PATHWAY	rno05160	26	128	0.0234748	0.277209	ENSRNOG00000005452|ENSRNOG00000001369|ENSRNOG00000011424|ENSRNOG00000006384|ENSRNOG00000010263|ENSRNOG00000010756|ENSRNOG00000019050|ENSRNOG00000031312|ENSRNOG00000049282|ENSRNOG00000004332|ENSRNOG00000019742|ENSRNOG00000010085|ENSRNOG00000017414|ENSRNOG00000014079|ENSRNOG00000017787|ENSRNOG00000001372|ENSRNOG00000023428|ENSRNOG00000036603|ENSRNOG00000018297|ENSRNOG00000002946|ENSRNOG00000023079|…	rno:117256|rno:192281|rno:290789|rno:297989|rno:84588|rno:24842|rno:56824|rno:25625|rno:363938|rno:24329|rno:25125|rno:290485|rno:293624|rno:25124|rno:306886|rno:246268|rno:497931|rno:294090|rno:83497|rno:89829|rno:24605|rno:24835|rno:54318|rno:25493|rno:299872|rno:315648|	117256|192281|290789|297989|84588|24842|56824|25625|363938|24329|25125|290485|293624|25124|306886|246268|497931|294090|83497|89829|24605|24835|54318|25493|299872|315648|	http://www.genome.jp/kegg-bin/show_pathway?rno05160/rno:83497%09red/rno:24842%09red/rno:117256%09red/rno:297989%09red/rno:25625%09red/rno:290485%09red/rno:84588%09red/rno:290789%09red/rno:192281%09red/rno:363938%09red/rno:294090%09red/rno:24329%09red/rno:24835%09red/rno:54318%09red/rno:56824%09red/rno:293624%09red/rno:246268%09red/rno:315648%09red/rno:25493%09red/rno:24605%09red/rno:25124%09red/r…
Measles	KEGG PATHWAY	rno05162	27	135	0.0247633	0.277209	ENSRNOG00000001369|ENSRNOG00000018669|ENSRNOG00000006384|ENSRNOG00000010756|ENSRNOG00000025602|ENSRNOG00000013634|ENSRNOG00000049282|ENSRNOG00000019742|ENSRNOG00000046452|ENSRNOG00000017414|ENSRNOG00000014079|ENSRNOG00000015547|ENSRNOG00000013269|ENSRNOG00000010278|ENSRNOG00000001372|ENSRNOG00000006469|ENSRNOG00000003954|ENSRNOG00000009432|ENSRNOG00000020744|ENSRNOG00000002390|ENSRNOG00000000596|…	rno:192281|rno:25326|rno:297989|rno:24842|rno:94201|rno:301059|rno:363938|rno:25125|rno:289211|rno:293624|rno:25124|rno:24514|rno:246775|rno:24498|rno:246268|rno:362817|rno:140924|rno:54318|rno:81635|rno:83427|rno:25150|rno:25493|rno:497931|rno:360697|rno:310553|rno:286918|rno:81521|	192281|25326|297989|24842|94201|301059|363938|25125|289211|293624|25124|24514|246775|24498|246268|362817|140924|54318|81635|83427|25150|25493|497931|360697|310553|286918|81521|	http://www.genome.jp/kegg-bin/show_pathway?rno05162/rno:24842%09red/rno:246775%09red/rno:24514%09red/rno:25150%09red/rno:81521%09red/rno:362817%09red/rno:140924%09red/rno:192281%09red/rno:363938%09red/rno:24498%09red/rno:94201%09red/rno:289211%09red/rno:54318%09red/rno:293624%09red/rno:360697%09red/rno:246268%09red/rno:310553%09red/rno:25493%09red/rno:83427%09red/rno:25326%09red/rno:25124%09red/r…
Regulation of actin cytoskeleton	KEGG PATHWAY	rno04810	40	220	0.0263745	0.277209	ENSRNOG00000007350|ENSRNOG00000011877|ENSRNOG00000014289|ENSRNOG00000014288|ENSRNOG00000029148|ENSRNOG00000020014|ENSRNOG00000034254|ENSRNOG00000005032|ENSRNOG00000030118|ENSRNOG00000020246|ENSRNOG00000047931|ENSRNOG00000012002|ENSRNOG00000000991|ENSRNOG00000019000|ENSRNOG00000015278|ENSRNOG00000036701|ENSRNOG00000019728|ENSRNOG00000004309|ENSRNOG00000017392|ENSRNOG00000018524|ENSRNOG00000036832|…	rno:366957|rno:170921|rno:301511|rno:25661|rno:66018|rno:308572|rno:81822|rno:304813|rno:81521|rno:296313|rno:81814|rno:361598|rno:54227|rno:29524|rno:501203|rno:287876|rno:25021|rno:81634|rno:54250|rno:54319|rno:315346|rno:361568|rno:25713|rno:303634|rno:114120|rno:64303|rno:499271|rno:308995|rno:309684|rno:497931|rno:24605|rno:25156|rno:60350|rno:288669|rno:24329|rno:29271|rno:299611|rno:79433|…	366957|170921|301511|25661|66018|308572|81822|304813|81521|296313|81814|361598|54227|29524|501203|287876|25021|81634|54250|54319|315346|361568|25713|303634|114120|64303|499271|308995|309684|497931|24605|25156|60350|288669|24329|29271|299611|79433|360854|24511|	http://www.genome.jp/kegg-bin/show_pathway?rno04810/rno:499271%09red/rno:361598%09red/rno:501203%09red/rno:114120%09red/rno:25661%09red/rno:304813%09red/rno:360854%09red/rno:81521%09red/rno:303634%09red/rno:287876%09red/rno:66018%09red/rno:54250%09red/rno:24329%09red/rno:301511%09red/rno:81814%09red/rno:308572%09red/rno:24511%09red/rno:170921%09red/rno:54319%09red/rno:308995%09red/rno:29524%09red…
Axon guidance	KEGG PATHWAY	rno04360	26	130	0.0271779	0.277209	ENSRNOG00000007350|ENSRNOG00000011683|ENSRNOG00000037291|ENSRNOG00000007377|ENSRNOG00000029510|Novel00242|ENSRNOG00000004603|ENSRNOG00000007882|ENSRNOG00000006784|ENSRNOG00000019000|ENSRNOG00000046333|ENSRNOG00000013072|ENSRNOG00000007687|ENSRNOG00000037248|ENSRNOG00000003840|ENSRNOG00000019465|ENSRNOG00000020584|ENSRNOG00000006509|ENSRNOG00000023079|ENSRNOG00000000596|ENSRNOG00000004812|ENSRNOG0…	rno:366957|rno:361597|rno:363517|rno:83467|rno:316009|rno:307989|rno:314903|rno:360958|rno:29745|rno:29524|rno:307989|rno:312213|rno:315711|rno:309280|rno:360272|rno:25643|rno:170901|rno:500287|rno:24605|rno:25150|rno:311384|rno:29271|rno:24511|rno:361764|rno:362873|rno:24553|	366957|361597|363517|83467|316009|307989|314903|360958|29745|29524|307989|312213|315711|309280|360272|25643|170901|500287|24605|25150|311384|29271|24511|361764|362873|24553|	http://www.genome.jp/kegg-bin/show_pathway?rno04360/rno:25643%09red/rno:24553%09red/rno:361597%09red/rno:24511%09red/rno:25150%09red/rno:360958%09red/rno:314903%09red/rno:311384%09red/rno:362873%09red/rno:29745%09red/rno:361764%09red/rno:312213%09red/rno:500287%09red/rno:316009%09red/rno:307989%09red/rno:315711%09red/rno:83467%09red/rno:24605%09red/rno:363517%09red/rno:29271%09red/rno:170901%09re…
p53 signaling pathway	KEGG PATHWAY	rno04115	17	75	0.0275093	0.277209	ENSRNOG00000006304|ENSRNOG00000008450|ENSRNOG00000000632|ENSRNOG00000029450|ENSRNOG00000023272|ENSRNOG00000005615|ENSRNOG00000006469|ENSRNOG00000019822|ENSRNOG00000010756|ENSRNOG00000001414|ENSRNOG00000025602|ENSRNOG00000003256|ENSRNOG00000018770|ENSRNOG00000012439|ENSRNOG00000020876|ENSRNOG00000033153|ENSRNOG00000013090	rno:314856|rno:100359539|rno:54237|rno:362931|rno:362720|rno:25112|rno:362817|rno:299626|rno:24842|rno:24617|rno:94201|rno:25405|rno:492821|rno:64625|rno:24887|rno:313017|rno:291005|	314856|100359539|54237|362931|362720|25112|362817|299626|24842|24617|94201|25405|492821|64625|24887|313017|291005|	http://www.genome.jp/kegg-bin/show_pathway?rno04115/rno:362817%09red/rno:25405%09red/rno:25112%09red/rno:299626%09red/rno:24617%09red/rno:24842%09red/rno:24887%09red/rno:100359539%09red/rno:291005%09red/rno:492821%09red/rno:94201%09red/rno:313017%09red/rno:54237%09red/rno:64625%09red/rno:314856%09red/rno:362720%09red/rno:362931%09red
Small cell lung cancer	KEGG PATHWAY	rno05222	19	89	0.0328609	0.318872	ENSRNOG00000002525|ENSRNOG00000016029|ENSRNOG00000042561|ENSRNOG00000007390|ENSRNOG00000006469|ENSRNOG00000010966|ENSRNOG00000014288|ENSRNOG00000004500|ENSRNOG00000023428|ENSRNOG00000011023|ENSRNOG00000025602|ENSRNOG00000010602|ENSRNOG00000004537|ENSRNOG00000016281|ENSRNOG00000011877|ENSRNOG00000010756|ENSRNOG00000009769|ENSRNOG00000005731|ENSRNOG00000049980	rno:29527|rno:24708|rno:499655|rno:25493|rno:362817|rno:24511|rno:25661|rno:24577|rno:497931|rno:24599|rno:94201|rno:60371|rno:83574|rno:290905|rno:170921|rno:24842|rno:311862|rno:78971|rno:24599|	29527|24708|499655|25493|362817|24511|25661|24577|497931|24599|94201|60371|83574|290905|170921|24842|311862|78971|24599|	http://www.genome.jp/kegg-bin/show_pathway?rno05222/rno:362817%09red/rno:24511%09red/rno:24577%09red/rno:24599%09red/rno:78971%09red/rno:497931%09red/rno:25493%09red/rno:25661%09red/rno:24708%09red/rno:83574%09red/rno:94201%09red/rno:499655%09red/rno:29527%09red/rno:60371%09red/rno:170921%09red/rno:290905%09red/rno:24842%09red/rno:311862%09red
Toll-like receptor signaling pathway	KEGG PATHWAY	rno04620	20	96	0.0352801	0.330121	ENSRNOG00000014079|Novel00566|ENSRNOG00000017787|ENSRNOG00000007390|ENSRNOG00000026293|ENSRNOG00000016378|ENSRNOG00000018488|ENSRNOG00000010278|ENSRNOG00000009822|ENSRNOG00000002161|ENSRNOG00000017819|ENSRNOG00000023428|ENSRNOG00000017414|ENSRNOG00000014532|ENSRNOG00000008015|ENSRNOG00000011205|ENSRNOG00000013634|ENSRNOG00000006612|ENSRNOG00000000837|ENSRNOG00000043451	rno:25124|rno:305354|rno:306886|rno:25493|rno:24516|rno:116596|rno:171369|rno:24498|rno:310553|rno:305353|rno:60350|rno:497931|rno:293624|rno:29469|rno:314322|rno:25542|rno:301059|rno:100911550|rno:24835|rno:25353|	25124|305354|306886|25493|24516|116596|171369|24498|310553|305353|60350|497931|293624|29469|314322|25542|301059|100911550|24835|25353|	http://www.genome.jp/kegg-bin/show_pathway?rno04620/rno:100911550%09red/rno:25542%09red/rno:25353%09red/rno:25124%09red/rno:293624%09red/rno:310553%09red/rno:29469%09red/rno:497931%09red/rno:25493%09red/rno:24516%09red/rno:24498%09red/rno:305353%09red/rno:24835%09red/rno:306886%09red/rno:301059%09red/rno:60350%09red/rno:305354%09red/rno:314322%09red/rno:171369%09red/rno:116596%09red
Fc gamma R-mediated phagocytosis	KEGG PATHWAY	rno04666	19	91	0.0387925	0.35047	ENSRNOG00000002657|ENSRNOG00000004791|ENSRNOG00000021199|ENSRNOG00000007649|ENSRNOG00000019000|ENSRNOG00000007350|ENSRNOG00000050430|ENSRNOG00000009331|ENSRNOG00000014289|ENSRNOG00000046452|ENSRNOG00000008673|ENSRNOG00000009980|ENSRNOG00000010626|ENSRNOG00000023428|ENSRNOG00000020660|ENSRNOG00000028062|ENSRNOG00000016367|ENSRNOG00000000991|ENSRNOG00000008180	rno:24653|rno:79121|rno:295279|rno:25751|rno:29524|rno:366957|rno:25156|rno:25734|rno:301511|rno:289211|rno:288669|rno:64369|rno:170897|rno:497931|rno:29271|rno:360854|rno:361517|rno:54227|rno:81515|	24653|79121|295279|25751|29524|366957|25156|25734|301511|289211|288669|64369|170897|497931|29271|360854|361517|54227|81515|	http://www.genome.jp/kegg-bin/show_pathway?rno04666/rno:301511%09red/rno:64369%09red/rno:288669%09red/rno:295279%09red/rno:25156%09red/rno:497931%09red/rno:25734%09red/rno:24653%09red/rno:366957%09red/rno:25751%09red/rno:289211%09red/rno:79121%09red/rno:360854%09red/rno:29524%09red/rno:81515%09red/rno:361517%09red/rno:170897%09red/rno:54227%09red/rno:29271%09red
Cytokine-cytokine receptor interaction	KEGG PATHWAY	rno04060	38	215	0.041017	0.358215	ENSRNOG00000003546|ENSRNOG00000011153|ENSRNOG00000018488|ENSRNOG00000002792|ENSRNOG00000007079|ENSRNOG00000013170|ENSRNOG00000019264|ENSRNOG00000024390|ENSRNOG00000031312|Novel01888|ENSRNOG00000004332|ENSRNOG00000014269|ENSRNOG00000015498|ENSRNOG00000007002|ENSRNOG00000028015|ENSRNOG00000029768|ENSRNOG00000033192|ENSRNOG00000000239|ENSRNOG00000006715|ENSRNOG00000013269|ENSRNOG00000010278|ENSRNOG0…	rno:302965|rno:312679|rno:171369|rno:114105|rno:24553|rno:252963|rno:297604|rno:289747|rno:25625|rno:373540|rno:24329|rno:29385|rno:306247|rno:60584|rno:360918|rno:287562|rno:310132|rno:287561|rno:57301|rno:246775|rno:24498|rno:304091|rno:156767|rno:365395|rno:171081|rno:313173|rno:140924|rno:25542|rno:24835|rno:287437|rno:24770|rno:360697|rno:25466|rno:25663|rno:171040|rno:306748|rno:25084|rno:1…	302965|312679|171369|114105|24553|252963|297604|289747|25625|373540|24329|29385|306247|60584|360918|287562|310132|287561|57301|246775|24498|304091|156767|365395|171081|313173|140924|25542|24835|287437|24770|360697|25466|25663|171040|306748|25084|117022|	http://www.genome.jp/kegg-bin/show_pathway?rno04060/rno:117022%09red/rno:171369%09red/rno:24553%09red/rno:287437%09red/rno:246775%09red/rno:25663%09red/rno:24498%09red/rno:252963%09red/rno:297604%09red/rno:25625%09red/rno:156767%09red/rno:313173%09red/rno:24770%09red/rno:25542%09red/rno:140924%09red/rno:310132%09red/rno:25466%09red/rno:29385%09red/rno:24329%09red/rno:360918%09red/rno:24835%09red/…
Ribosome biogenesis in eukaryotes	KEGG PATHWAY	rno03008	18	87	0.046285	0.391183	ENSRNOG00000000938|ENSRNOG00000004247|ENSRNOG00000001210|ENSRNOG00000002644|ENSRNOG00000016217|ENSRNOG00000016266|ENSRNOG00000016486|ENSRNOG00000009310|ENSRNOG00000012692|ENSRNOG00000009877|ENSRNOG00000007128|ENSRNOG00000020333|ENSRNOG00000026316|ENSRNOG00000028461|ENSRNOG00000039848|ENSRNOG00000005012|ENSRNOG00000019229|ENSRNOG00000004700	rno:84509|rno:100910210|rno:690297|rno:303456|rno:114300|rno:293828|rno:60373|rno:310512|rno:308201|rno:499709|rno:362214|rno:291987|rno:362703|rno:290556|rno:102238592|rno:317579|rno:292747|rno:296219|	84509|100910210|690297|303456|114300|293828|60373|310512|308201|499709|362214|291987|362703|290556|102238592|317579|292747|296219|	http://www.genome.jp/kegg-bin/show_pathway?rno03008/rno:291987%09red/rno:292747%09red/rno:293828%09red/rno:690297%09red/rno:499709%09red/rno:100910210%09red/rno:308201%09red/rno:60373%09red/rno:114300%09red/rno:310512%09red/rno:84509%09red/rno:102238592%09red/rno:303456%09red/rno:362703%09red/rno:296219%09red/rno:362214%09red/rno:290556%09red/rno:317579%09red
NOD-like receptor signaling pathway	KEGG PATHWAY	rno04621	13	57	0.0478984	0.391992	ENSRNOG00000029768|ENSRNOG00000007390|ENSRNOG00000007159|ENSRNOG00000002802|ENSRNOG00000008134|ENSRNOG00000010278|ENSRNOG00000010602|ENSRNOG00000016413|ENSRNOG00000002792|ENSRNOG00000047137|ENSRNOG00000005731|ENSRNOG00000048580|ENSRNOG00000000837	rno:287562|rno:25493|rno:24770|rno:81503|rno:58923|rno:24498|rno:60371|rno:300732|rno:114105|rno:365661|rno:78971|rno:686323|rno:24835|	287562|25493|24770|81503|58923|24498|60371|300732|114105|365661|78971|686323|24835|	http://www.genome.jp/kegg-bin/show_pathway?rno04621/rno:24770%09red/rno:58923%09red/rno:78971%09red/rno:25493%09red/rno:114105%09red/rno:365661%09red/rno:24835%09red/rno:686323%09red/rno:300732%09red/rno:24498%09red/rno:60371%09red/rno:287562%09red/rno:81503%09red
Cell adhesion molecules (CAMs)	KEGG PATHWAY	rno04514	31	172	0.0498872	0.391992	ENSRNOG00000003812|ENSRNOG00000009033|ENSRNOG00000010263|ENSRNOG00000033608|ENSRNOG00000018488|ENSRNOG00000033217|ENSRNOG00000029386|ENSRNOG00000002794|ENSRNOG00000032596|ENSRNOG00000010085|ENSRNOG00000015279|ENSRNOG00000019728|ENSRNOG00000011424|ENSRNOG00000002776|ENSRNOG00000020679|ENSRNOG00000011927|ENSRNOG00000012208|ENSRNOG00000006396|ENSRNOG00000017980|ENSRNOG00000001224|ENSRNOG00000045924|…	rno:171297|rno:25356|rno:84588|rno:315716|rno:171369|rno:300519|rno:24748|rno:25651|rno:361787|rno:290485|rno:295322|rno:25021|rno:290789|rno:29259|rno:25464|rno:116673|rno:25713|rno:25216|rno:308995|rno:309684|rno:414788|rno:29583|rno:83497|rno:311426|rno:360406|rno:25361|rno:294228|rno:363930|rno:24511|rno:24750|rno:24771|	171297|25356|84588|315716|171369|300519|24748|25651|361787|290485|295322|25021|290789|29259|25464|116673|25713|25216|308995|309684|414788|29583|83497|311426|360406|25361|294228|363930|24511|24750|24771|	http://www.genome.jp/kegg-bin/show_pathway?rno04514/rno:25464%09red/rno:360406%09red/rno:83497%09red/rno:171369%09red/rno:24511%09red/rno:290485%09red/rno:25216%09red/rno:29583%09red/rno:295322%09red/rno:300519%09red/rno:171297%09red/rno:116673%09red/rno:361787%09red/rno:25361%09red/rno:290789%09red/rno:24771%09red/rno:311426%09red/rno:24750%09red/rno:414788%09red/rno:363930%09red/rno:308995%09re…
Nicotinate and nicotinamide metabolism	KEGG PATHWAY	rno00760	8	29	0.0508692	0.391992	ENSRNOG00000013791|ENSRNOG00000015354|ENSRNOG00000003069|ENSRNOG00000011071|ENSRNOG00000003064|ENSRNOG00000009982|ENSRNOG00000015962|ENSRNOG00000007939	rno:54410|rno:54349|rno:25668|rno:58813|rno:81506|rno:290029|rno:298653|rno:315085|	54410|54349|25668|58813|81506|290029|298653|315085|	http://www.genome.jp/kegg-bin/show_pathway?rno00760/rno:58813%09red/rno:25668%09red/rno:290029%09red/rno:54410%09red/rno:315085%09red/rno:81506%09red/rno:54349%09red/rno:298653%09red
Tuberculosis	KEGG PATHWAY	rno05152	32	181	0.0565628	0.423413	ENSRNOG00000046452|ENSRNOG00000018484|ENSRNOG00000019430|ENSRNOG00000020300|ENSRNOG00000010203|ENSRNOG00000013634|ENSRNOG00000020876|ENSRNOG00000031312|ENSRNOG00000024382|ENSRNOG00000019728|ENSRNOG00000002161|ENSRNOG00000021817|ENSRNOG00000028638|ENSRNOG00000014532|ENSRNOG00000049980|ENSRNOG00000014079|ENSRNOG00000015547|Novel00566|ENSRNOG00000010278|ENSRNOG00000036703|ENSRNOG00000001224|ENSRNOG0…	rno:289211|rno:58936|rno:155151|rno:361680|rno:450223|rno:301059|rno:24887|rno:25625|rno:304966|rno:25021|rno:305353|rno:362418|rno:304091|rno:29469|rno:24599|rno:25124|rno:24514|rno:305354|rno:24498|rno:499271|rno:309684|rno:502902|rno:24599|rno:24253|rno:170897|rno:24835|rno:360697|rno:295279|rno:310553|rno:171140|rno:64625|rno:60350|	289211|58936|155151|361680|450223|301059|24887|25625|304966|25021|305353|362418|304091|29469|24599|25124|24514|305354|24498|499271|309684|502902|24599|24253|170897|24835|360697|295279|310553|171140|64625|60350|	http://www.genome.jp/kegg-bin/show_pathway?rno05152/rno:499271%09red/rno:24514%09red/rno:24887%09red/rno:305353%09red/rno:25625%09red/rno:305354%09red/rno:24599%09red/rno:295279%09red/rno:24498%09red/rno:24835%09red/rno:64625%09red/rno:289211%09red/rno:170897%09red/rno:304091%09red/rno:171140%09red/rno:360697%09red/rno:362418%09red/rno:310553%09red/rno:24253%09red/rno:361680%09red/rno:304966%09re…
Jak-STAT signaling pathway	KEGG PATHWAY	rno04630	26	142	0.0594315	0.426435	ENSRNOG00000018669|ENSRNOG00000000529|ENSRNOG00000013170|ENSRNOG00000024390|ENSRNOG00000025371|ENSRNOG00000019742|ENSRNOG00000020570|ENSRNOG00000014079|ENSRNOG00000033192|ENSRNOG00000015547|ENSRNOG00000010278|ENSRNOG00000028638|ENSRNOG00000008965|ENSRNOG00000018752|ENSRNOG00000023428|ENSRNOG00000010058|ENSRNOG00000047307|ENSRNOG00000003954|ENSRNOG00000002946|ENSRNOG00000004500|ENSRNOG00000002032|…	rno:25326|rno:24649|rno:252963|rno:289747|rno:306141|rno:25125|rno:308478|rno:25124|rno:310132|rno:24514|rno:24498|rno:304091|rno:84607|rno:365395|rno:497931|rno:306141|rno:313173|rno:140924|rno:89829|rno:24577|rno:360697|rno:60584|rno:171081|rno:171040|rno:116689|rno:25084|	25326|24649|252963|289747|306141|25125|308478|25124|310132|24514|24498|304091|84607|365395|497931|306141|313173|140924|89829|24577|360697|60584|171081|171040|116689|25084|	http://www.genome.jp/kegg-bin/show_pathway?rno04630/rno:24577%09red/rno:24514%09red/rno:252963%09red/rno:308478%09red/rno:313173%09red/rno:140924%09red/rno:25326%09red/rno:310132%09red/rno:24498%09red/rno:60584%09red/rno:306141%09red/rno:116689%09red/rno:84607%09red/rno:304091%09red/rno:360697%09red/rno:171040%09red/rno:365395%09red/rno:289747%09red/rno:25124%09red/rno:25125%09red/rno:24649%09red…
Bacterial invasion of epithelial cells	KEGG PATHWAY	rno05100	16	78	0.0609823	0.426435	ENSRNOG00000002182|ENSRNOG00000028062|ENSRNOG00000014549|ENSRNOG00000014289|ENSRNOG00000014288|ENSRNOG00000008673|ENSRNOG00000002807|ENSRNOG00000038881|ENSRNOG00000000991|ENSRNOG00000023428|ENSRNOG00000034254|ENSRNOG00000007079|ENSRNOG00000007649|ENSRNOG00000010966|ENSRNOG00000036701|ENSRNOG00000036832	rno:305227|rno:360854|rno:310460|rno:301511|rno:25661|rno:288669|rno:83788|rno:288077|rno:54227|rno:497931|rno:81822|rno:24553|rno:25751|rno:24511|rno:287876|rno:315346|	305227|360854|310460|301511|25661|288669|83788|288077|54227|497931|81822|24553|25751|24511|287876|315346|	http://www.genome.jp/kegg-bin/show_pathway?rno05100/rno:287876%09red/rno:301511%09red/rno:24511%09red/rno:288077%09red/rno:288669%09red/rno:24553%09red/rno:25661%09red/rno:315346%09red/rno:497931%09red/rno:25751%09red/rno:83788%09red/rno:310460%09red/rno:360854%09red/rno:81822%09red/rno:305227%09red/rno:54227%09red
Influenza A	KEGG PATHWAY	rno05164	31	176	0.0618494	0.426435	ENSRNOG00000001369|ENSRNOG00000006384|ENSRNOG00000034254|ENSRNOG00000010278|ENSRNOG00000011352|ENSRNOG00000013634|ENSRNOG00000006612|ENSRNOG00000031312|ENSRNOG00000049282|ENSRNOG00000008400|ENSRNOG00000001976|ENSRNOG00000017414|ENSRNOG00000020679|ENSRNOG00000004700|ENSRNOG00000007159|ENSRNOG00000029768|ENSRNOG00000014079|ENSRNOG00000015547|ENSRNOG00000013269|ENSRNOG00000015329|ENSRNOG00000001372|…	rno:192281|rno:297989|rno:81822|rno:24498|rno:54281|rno:301059|rno:100911550|rno:25625|rno:363938|rno:315713|rno:156435|rno:293624|rno:25464|rno:296219|rno:24770|rno:287562|rno:25124|rno:24514|rno:246775|rno:85245|rno:246268|rno:287876|rno:497931|rno:89829|rno:24835|rno:54318|rno:25493|rno:24516|rno:81635|rno:360697|rno:286918|	192281|297989|81822|24498|54281|301059|100911550|25625|363938|315713|156435|293624|25464|296219|24770|287562|25124|24514|246775|85245|246268|287876|497931|89829|24835|54318|25493|24516|81635|360697|286918|	http://www.genome.jp/kegg-bin/show_pathway?rno05164/rno:246775%09red/rno:24514%09red/rno:24516%09red/rno:297989%09red/rno:25625%09red/rno:24770%09red/rno:192281%09red/rno:363938%09red/rno:156435%09red/rno:25464%09red/rno:24498%09red/rno:24835%09red/rno:315713%09red/rno:54318%09red/rno:293624%09red/rno:360697%09red/rno:246268%09red/rno:85245%09red/rno:25493%09red/rno:81822%09red/rno:287562%09red/r…
Apoptosis	KEGG PATHWAY	rno04210	17	85	0.0644644	0.433069	ENSRNOG00000012439|ENSRNOG00000017787|ENSRNOG00000007390|ENSRNOG00000010602|ENSRNOG00000021817|ENSRNOG00000013269|ENSRNOG00000001928|ENSRNOG00000014504|ENSRNOG00000023428|ENSRNOG00000000187|ENSRNOG00000010756|ENSRNOG00000031312|ENSRNOG00000003696|ENSRNOG00000013634|ENSRNOG00000005731|ENSRNOG00000020876|ENSRNOG00000000837	rno:64625|rno:306886|rno:25493|rno:60371|rno:362418|rno:246775|rno:25466|rno:25663|rno:497931|rno:171081|rno:24842|rno:25625|rno:501563|rno:301059|rno:78971|rno:24887|rno:24835|	64625|306886|25493|60371|362418|246775|25466|25663|497931|171081|24842|25625|501563|301059|78971|24887|24835|	http://www.genome.jp/kegg-bin/show_pathway?rno04210/rno:362418%09red/rno:24887%09red/rno:25466%09red/rno:246775%09red/rno:171081%09red/rno:497931%09red/rno:25493%09red/rno:25663%09red/rno:501563%09red/rno:24835%09red/rno:25625%09red/rno:301059%09red/rno:60371%09red/rno:64625%09red/rno:306886%09red/rno:78971%09red/rno:24842%09red
Chemokine signaling pathway	KEGG PATHWAY	rno04062	31	178	0.0685414	0.434234	ENSRNOG00000007350|ENSRNOG00000018669|ENSRNOG00000009331|ENSRNOG00000002792|ENSRNOG00000021150|ENSRNOG00000008180|ENSRNOG00000023428|ENSRNOG00000014269|ENSRNOG00000019742|ENSRNOG00000030021|ENSRNOG00000009912|ENSRNOG00000003696|ENSRNOG00000028015|ENSRNOG00000029768|ENSRNOG00000014079|ENSRNOG00000015547|ENSRNOG00000000239|ENSRNOG00000006715|ENSRNOG00000002802|ENSRNOG00000050231|ENSRNOG00000033119|…	rno:366957|rno:25326|rno:25734|rno:114105|rno:29322|rno:81515|rno:497931|rno:29385|rno:25125|rno:287910|rno:79113|rno:501563|rno:360918|rno:287562|rno:25124|rno:24514|rno:287561|rno:57301|rno:81503|rno:114120|rno:25031|rno:25643|rno:25542|rno:24605|rno:295347|rno:25493|rno:24770|rno:171337|rno:25156|rno:171551|rno:306748|	366957|25326|25734|114105|29322|81515|497931|29385|25125|287910|79113|501563|360918|287562|25124|24514|287561|57301|81503|114120|25031|25643|25542|24605|295347|25493|24770|171337|25156|171551|306748|	http://www.genome.jp/kegg-bin/show_pathway?rno04062/rno:25643%09red/rno:360918%09red/rno:295347%09red/rno:24514%09red/rno:79113%09red/rno:81515%09red/rno:25156%09red/rno:29322%09red/rno:25031%09red/rno:81503%09red/rno:24770%09red/rno:25542%09red/rno:171337%09red/rno:25326%09red/rno:29385%09red/rno:287910%09red/rno:501563%09red/rno:366957%09red/rno:25734%09red/rno:25493%09red/rno:57301%09red/rno:2…
Bladder cancer	KEGG PATHWAY	rno05219	9	37	0.068886	0.434234	ENSRNOG00000016029|ENSRNOG00000006304|ENSRNOG00000004500|ENSRNOG00000004332|ENSRNOG00000010756|ENSRNOG00000025602|ENSRNOG00000023079|ENSRNOG00000021548|ENSRNOG00000017539	rno:24708|rno:314856|rno:24577|rno:24329|rno:24842|rno:94201|rno:24605|rno:363140|rno:81687|	24708|314856|24577|24329|24842|94201|24605|363140|81687|	http://www.genome.jp/kegg-bin/show_pathway?rno05219/rno:363140%09red/rno:24577%09red/rno:24842%09red/rno:24708%09red/rno:24329%09red/rno:94201%09red/rno:24605%09red/rno:81687%09red/rno:314856%09red
Legionellosis	KEGG PATHWAY	rno05134	13	61	0.06961	0.434234	ENSRNOG00000009822|ENSRNOG00000007390|ENSRNOG00000004820|ENSRNOG00000002802|ENSRNOG00000010278|ENSRNOG00000019728|ENSRNOG00000001224|ENSRNOG00000028043|ENSRNOG00000009439|ENSRNOG00000002792|ENSRNOG00000013634|ENSRNOG00000017819|ENSRNOG00000000837	rno:310553|rno:25493|rno:287276|rno:81503|rno:24498|rno:25021|rno:309684|rno:171551|rno:171361|rno:114105|rno:301059|rno:60350|rno:24835|	310553|25493|287276|81503|24498|25021|309684|171551|171361|114105|301059|60350|24835|	http://www.genome.jp/kegg-bin/show_pathway?rno05134/rno:24498%09red/rno:171551%09red/rno:25021%09red/rno:310553%09red/rno:309684%09red/rno:171361%09red/rno:114105%09red/rno:24835%09red/rno:301059%09red/rno:60350%09red/rno:287276%09red/rno:25493%09red/rno:81503%09red
Tight junction	KEGG PATHWAY	rno04530	25	139	0.0732351	0.446223	ENSRNOG00000005452|ENSRNOG00000011424|ENSRNOG00000010263|ENSRNOG00000020014|ENSRNOG00000034254|ENSRNOG00000025602|ENSRNOG00000020246|ENSRNOG00000013962|ENSRNOG00000015278|ENSRNOG00000015030|ENSRNOG00000038881|ENSRNOG00000010085|ENSRNOG00000004309|ENSRNOG00000025757|ENSRNOG00000037247|ENSRNOG00000036701|ENSRNOG00000007894|ENSRNOG00000005480|ENSRNOG00000019465|ENSRNOG00000018297|ENSRNOG00000016733|…	rno:117256|rno:290789|rno:84588|rno:308572|rno:81822|rno:94201|rno:296313|rno:113970|rno:501203|rno:115769|rno:288077|rno:290485|rno:81634|rno:29556|rno:361568|rno:287876|rno:29365|rno:83807|rno:25643|rno:83497|rno:81756|rno:24605|rno:315648|rno:79433|rno:24582|	117256|290789|84588|308572|81822|94201|296313|113970|501203|115769|288077|290485|81634|29556|361568|287876|29365|83807|25643|83497|81756|24605|315648|79433|24582|	http://www.genome.jp/kegg-bin/show_pathway?rno04530/rno:25643%09red/rno:83497%09red/rno:501203%09red/rno:117256%09red/rno:290485%09red/rno:84588%09red/rno:308572%09red/rno:290789%09red/rno:29556%09red/rno:287876%09red/rno:83807%09red/rno:29365%09red/rno:94201%09red/rno:113970%09red/rno:115769%09red/rno:361568%09red/rno:296313%09red/rno:315648%09red/rno:81822%09red/rno:24605%09red/rno:79433%09red/…
DNA replication	KEGG PATHWAY	rno03030	9	38	0.0770587	0.448735	ENSRNOG00000001833|ENSRNOG00000001816|ENSRNOG00000001349|ENSRNOG00000037449|ENSRNOG00000014336|ENSRNOG00000021264|ENSRNOG00000016316|ENSRNOG00000012543|ENSRNOG00000003703	rno:29728|rno:288003|rno:288532|rno:304573|rno:291885|rno:25737|rno:312538|rno:316273|rno:29685|	29728|288003|288532|304573|291885|25737|312538|316273|29685|	http://www.genome.jp/kegg-bin/show_pathway?rno03030/rno:291885%09red/rno:25737%09red/rno:316273%09red/rno:288532%09red/rno:288003%09red/rno:312538%09red/rno:29728%09red/rno:304573%09red/rno:29685%09red
Thyroid hormone signaling pathway	KEGG PATHWAY	rno04919	22	120	0.0770729	0.448735	ENSRNOG00000004537|ENSRNOG00000034254|ENSRNOG00000010756|ENSRNOG00000021150|ENSRNOG00000032238|ENSRNOG00000007284|ENSRNOG00000003696|ENSRNOG00000008292|ENSRNOG00000001979|ENSRNOG00000003033|ENSRNOG00000014079|ENSRNOG00000025757|ENSRNOG00000016361|ENSRNOG00000004500|ENSRNOG00000036701|ENSRNOG00000033119|ENSRNOG00000009568|ENSRNOG00000023079|ENSRNOG00000011227|ENSRNOG00000006304|ENSRNOG00000023428|…	rno:83574|rno:81822|rno:24842|rno:29322|rno:24655|rno:24778|rno:501563|rno:29560|rno:266766|rno:287745|rno:25124|rno:29556|rno:140693|rno:24577|rno:287876|rno:25031|rno:297893|rno:24605|rno:24214|rno:314856|rno:497931|rno:114633|	83574|81822|24842|29322|24655|24778|501563|29560|266766|287745|25124|29556|140693|24577|287876|25031|297893|24605|24214|314856|497931|114633|	http://www.genome.jp/kegg-bin/show_pathway?rno04919/rno:24842%09red/rno:83574%09red/rno:29322%09red/rno:25031%09red/rno:266766%09red/rno:29556%09red/rno:24778%09red/rno:287876%09red/rno:24655%09red/rno:24577%09red/rno:501563%09red/rno:287745%09red/rno:114633%09red/rno:81822%09red/rno:140693%09red/rno:24605%09red/rno:314856%09red/rno:297893%09red/rno:24214%09red/rno:25124%09red/rno:497931%09red/rn…
Epstein-Barr virus infection	KEGG PATHWAY	rno05169	38	229	0.0792458	0.451357	ENSRNOG00000018669|ENSRNOG00000006384|ENSRNOG00000029386|ENSRNOG00000010756|ENSRNOG00000032596|ENSRNOG00000008180|ENSRNOG00000000938|ENSRNOG00000006094|ENSRNOG00000019742|ENSRNOG00000009912|ENSRNOG00000006612|ENSRNOG00000018087|ENSRNOG00000003696|ENSRNOG00000018488|ENSRNOG00000020679|ENSRNOG00000016029|ENSRNOG00000023546|ENSRNOG00000017787|ENSRNOG00000016231|ENSRNOG00000003069|ENSRNOG00000015423|…	rno:25326|rno:297989|rno:24748|rno:24842|rno:361787|rno:81515|rno:84509|rno:25406|rno:25125|rno:79113|rno:100911550|rno:81818|rno:501563|rno:171369|rno:25464|rno:24708|rno:24471|rno:306886|rno:364834|rno:25668|rno:114494|rno:304091|rno:308995|rno:414788|rno:362817|rno:297893|rno:24577|rno:100360982|rno:314856|rno:25493|rno:24516|rno:497931|rno:294228|rno:292766|rno:679028|rno:54237|rno:24750|rno:…	25326|297989|24748|24842|361787|81515|84509|25406|25125|79113|100911550|81818|501563|171369|25464|24708|24471|306886|364834|25668|114494|304091|308995|414788|362817|297893|24577|100360982|314856|25493|24516|497931|294228|292766|679028|54237|24750|366126|	http://www.genome.jp/kegg-bin/show_pathway?rno05169/rno:25464%09red/rno:81818%09red/rno:25668%09red/rno:171369%09red/rno:366126%09red/rno:24516%09red/rno:292766%09red/rno:679028%09red/rno:297989%09red/rno:306886%09red/rno:24471%09red/rno:114494%09red/rno:362817%09red/rno:25406%09red/rno:25326%09red/rno:24750%09red/rno:414788%09red/rno:100360982%09red/rno:308995%09red/rno:501563%09red/rno:364834%0…
Pathways in cancer	KEGG PATHWAY	rno05200	52	329	0.085327	0.475653	ENSRNOG00000002525|ENSRNOG00000013017|ENSRNOG00000042561|ENSRNOG00000001452|ENSRNOG00000007350|ENSRNOG00000003612|ENSRNOG00000014288|ENSRNOG00000009769|ENSRNOG00000010756|ENSRNOG00000025602|ENSRNOG00000004537|ENSRNOG00000016281|ENSRNOG00000011877|ENSRNOG00000020876|ENSRNOG00000019742|ENSRNOG00000008400|ENSRNOG00000007284|ENSRNOG00000017392|ENSRNOG00000017539|ENSRNOG00000008015|ENSRNOG00000008292|…	rno:29527|rno:25243|rno:499655|rno:266608|rno:366957|rno:29134|rno:25661|rno:311862|rno:24842|rno:94201|rno:83574|rno:290905|rno:170921|rno:24887|rno:25125|rno:315713|rno:24778|rno:54250|rno:81687|rno:314322|rno:29560|rno:25682|rno:78971|rno:114850|rno:24599|rno:24708|rno:25124|rno:366126|rno:24498|rno:24874|rno:24577|rno:362817|rno:24599|rno:297893|rno:89830|rno:50662|rno:24605|rno:25493|rno:314…	29527|25243|499655|266608|366957|29134|25661|311862|24842|94201|83574|290905|170921|24887|25125|315713|24778|54250|81687|314322|29560|25682|78971|114850|24599|24708|25124|366126|24498|24874|24577|362817|24599|297893|89830|50662|24605|25493|314856|282582|117557|24516|497931|363140|24329|315196|299611|60371|24511|64625|353227|24553|	http://www.genome.jp/kegg-bin/show_pathway?rno05200/rno:282582%09red/rno:24553%09red/rno:366126%09red/rno:25661%09red/rno:363140%09red/rno:24516%09red/rno:24498%09red/rno:83574%09red/rno:499655%09red/rno:81687%09red/rno:266608%09red/rno:50662%09red/rno:362817%09red/rno:353227%09red/rno:24511%09red/rno:315196%09red/rno:24874%09red/rno:24778%09red/rno:24599%09red/rno:54250%09red/rno:25682%09red/rno…
Circadian entrainment	KEGG PATHWAY	rno04713	18	96	0.0887839	0.481745	ENSRNOG00000020254|ENSRNOG00000008766|ENSRNOG00000008015|ENSRNOG00000012302|ENSRNOG00000005369|ENSRNOG00000021063|ENSRNOG00000006645|ENSRNOG00000050231|ENSRNOG00000002361|ENSRNOG00000009783|ENSRNOG00000033119|ENSRNOG00000001130|ENSRNOG00000012098|ENSRNOG00000019465|ENSRNOG00000003696|ENSRNOG00000021150|ENSRNOG00000018413|ENSRNOG00000002981	rno:63840|rno:24410|rno:314322|rno:497757|rno:50599|rno:24412|rno:170546|rno:114120|rno:25523|rno:171140|rno:25031|rno:24598|rno:24167|rno:25643|rno:501563|rno:29322|rno:78962|rno:29717|	63840|24410|314322|497757|50599|24412|170546|114120|25523|171140|25031|24598|24167|25643|501563|29322|78962|29717|	http://www.genome.jp/kegg-bin/show_pathway?rno04713/rno:25643%09red/rno:170546%09red/rno:50599%09red/rno:25523%09red/rno:497757%09red/rno:171140%09red/rno:24598%09red/rno:114120%09red/rno:24410%09red/rno:78962%09red/rno:24412%09red/rno:63840%09red/rno:29322%09red/rno:24167%09red/rno:25031%09red/rno:314322%09red/rno:501563%09red/rno:29717%09red
MAPK signaling pathway	KEGG PATHWAY	rno04010	42	260	0.0900973	0.481745	ENSRNOG00000002657|ENSRNOG00000007350|ENSRNOG00000033235|ENSRNOG00000016378|ENSRNOG00000014061|ENSRNOG00000005615|ENSRNOG00000004726|ENSRNOG00000008936|ENSRNOG00000006632|ENSRNOG00000005133|ENSRNOG00000006612|ENSRNOG00000031312|ENSRNOG00000013090|ENSRNOG00000005807|ENSRNOG00000004332|ENSRNOG00000002863|ENSRNOG00000018232|ENSRNOG00000023896|ENSRNOG00000017392|ENSRNOG00000007281|ENSRNOG00000019822|…	rno:24653|rno:366957|rno:100360982|rno:116596|rno:171109|rno:25112|rno:289014|rno:313022|rno:501560|rno:29477|rno:100911550|rno:25625|rno:291005|rno:246781|rno:24329|rno:54234|rno:501099|rno:116663|rno:54250|rno:362332|rno:299626|rno:501563|rno:24471|rno:114120|rno:314322|rno:315994|rno:293694|rno:361568|rno:24577|rno:171337|rno:24605|rno:295347|rno:79255|rno:24835|rno:24516|rno:60350|rno:25663|r…	24653|366957|100360982|116596|171109|25112|289014|313022|501560|29477|100911550|25625|291005|246781|24329|54234|501099|116663|54250|362332|299626|501563|24471|114120|314322|315994|293694|361568|24577|171337|24605|295347|79255|24835|24516|60350|25663|24842|29717|117022|292763|29434|	http://www.genome.jp/kegg-bin/show_pathway?rno04010/rno:60350%09red/rno:54250%09red/rno:292763%09red/rno:501099%09red/rno:79255%09red/rno:25663%09red/rno:291005%09red/rno:25625%09red/rno:116596%09red/rno:24471%09red/rno:362332%09red/rno:29477%09red/rno:25112%09red/rno:299626%09red/rno:289014%09red/rno:24653%09red/rno:24329%09red/rno:24835%09red/rno:100360982%09red/rno:295347%09red/rno:314322%09re…
Glycosphingolipid biosynthesis - lacto and neolacto series	KEGG PATHWAY	rno00601	7	28	0.0926827	0.485658	ENSRNOG00000003251|ENSRNOG00000009267|ENSRNOG00000023778|ENSRNOG00000014018|ENSRNOG00000019179|ENSRNOG00000009850|ENSRNOG00000008475	rno:686081|rno:305571|rno:306860|rno:25280|rno:246766|rno:363040|rno:84597|	686081|305571|306860|25280|246766|363040|84597|	http://www.genome.jp/kegg-bin/show_pathway?rno00601/rno:25280%09red/rno:686081%09red/rno:246766%09red/rno:84597%09red/rno:306860%09red/rno:305571%09red/rno:363040%09red
Fructose and mannose metabolism	KEGG PATHWAY	rno00051	9	40	0.0951023	0.488565	ENSRNOG00000018911|ENSRNOG00000018898|ENSRNOG00000001214|ENSRNOG00000017605|ENSRNOG00000017291|ENSRNOG00000009628|ENSRNOG00000026235|ENSRNOG00000009734|ENSRNOG00000020656	rno:117276|rno:300741|rno:25741|rno:291095|rno:24788|rno:65152|rno:25060|rno:286921|rno:54283|	117276|300741|25741|291095|24788|65152|25060|286921|54283|	http://www.genome.jp/kegg-bin/show_pathway?rno00051/rno:54283%09red/rno:24788%09red/rno:117276%09red/rno:300741%09red/rno:25741%09red/rno:25060%09red/rno:286921%09red/rno:291095%09red/rno:65152%09red
Cocaine addiction	KEGG PATHWAY	rno05030	10	47	0.103641	0.51216	ENSRNOG00000008766|ENSRNOG00000026293|ENSRNOG00000021063|ENSRNOG00000046667|ENSRNOG00000019465|ENSRNOG00000003696|ENSRNOG00000005519|ENSRNOG00000017801|ENSRNOG00000028404|ENSRNOG00000026036	rno:24410|rno:24516|rno:24412|rno:100360880|rno:25643|rno:501563|rno:24416|rno:79255|rno:360616|rno:29190|	24410|24516|24412|100360880|25643|501563|24416|79255|360616|29190|	http://www.genome.jp/kegg-bin/show_pathway?rno05030/rno:25643%09red/rno:24416%09red/rno:79255%09red/rno:24410%09red/rno:24516%09red/rno:24412%09red/rno:360616%09red/rno:29190%09red/rno:501563%09red/rno:100360880%09red
Inositol phosphate metabolism	KEGG PATHWAY	rno00562	13	66	0.104633	0.51216	ENSRNOG00000016361|ENSRNOG00000019741|ENSRNOG00000014276|ENSRNOG00000029938|ENSRNOG00000001866|ENSRNOG00000020479|ENSRNOG00000033119|ENSRNOG00000048095|ENSRNOG00000011287|ENSRNOG00000021150|ENSRNOG00000013945|ENSRNOG00000032238|ENSRNOG00000003033	rno:140693|rno:290651|rno:114633|rno:289021|rno:64161|rno:361632|rno:25031|rno:29688|rno:29688|rno:29322|rno:308451|rno:24655|rno:287745|	140693|290651|114633|289021|64161|361632|25031|29688|29688|29322|308451|24655|287745|	http://www.genome.jp/kegg-bin/show_pathway?rno00562/rno:361632%09red/rno:290651%09red/rno:287745%09red/rno:24655%09red/rno:114633%09red/rno:308451%09red/rno:29688%09red/rno:29322%09red/rno:289021%09red/rno:140693%09red/rno:25031%09red/rno:64161%09red
Focal adhesion	KEGG PATHWAY	rno04510	34	208	0.10556	0.51216	ENSRNOG00000007350|ENSRNOG00000011877|ENSRNOG00000014288|ENSRNOG00000029148|ENSRNOG00000034254|ENSRNOG00000005032|ENSRNOG00000007079|ENSRNOG00000020246|ENSRNOG00000009769|ENSRNOG00000016281|ENSRNOG00000000463|ENSRNOG00000015278|ENSRNOG00000007281|ENSRNOG00000004309|ENSRNOG00000017354|ENSRNOG00000005731|ENSRNOG00000036832|ENSRNOG00000012208|ENSRNOG00000049585|ENSRNOG00000016367|ENSRNOG00000036701|…	rno:366957|rno:170921|rno:25661|rno:66018|rno:81822|rno:304813|rno:24553|rno:296313|rno:311862|rno:290905|rno:294279|rno:501203|rno:362332|rno:81634|rno:114636|rno:78971|rno:315346|rno:25713|rno:116640|rno:361517|rno:287876|rno:171337|rno:295347|rno:292406|rno:25150|rno:24516|rno:497931|rno:25156|rno:689069|rno:24329|rno:60371|rno:29169|rno:24511|rno:25353|	366957|170921|25661|66018|81822|304813|24553|296313|311862|290905|294279|501203|362332|81634|114636|78971|315346|25713|116640|361517|287876|171337|295347|292406|25150|24516|497931|25156|689069|24329|60371|29169|24511|25353|	http://www.genome.jp/kegg-bin/show_pathway?rno04510/rno:24553%09red/rno:501203%09red/rno:295347%09red/rno:25661%09red/rno:24516%09red/rno:304813%09red/rno:294279%09red/rno:25150%09red/rno:25156%09red/rno:362332%09red/rno:287876%09red/rno:66018%09red/rno:24329%09red/rno:311862%09red/rno:29169%09red/rno:24511%09red/rno:170921%09red/rno:296313%09red/rno:60371%09red/rno:114636%09red/rno:116640%09red/…
ECM-receptor interaction	KEGG PATHWAY	rno04512	16	86	0.108637	0.513737	ENSRNOG00000020205|ENSRNOG00000014297|ENSRNOG00000011877|ENSRNOG00000012208|ENSRNOG00000049585|ENSRNOG00000006396|ENSRNOG00000010031|ENSRNOG00000014288|ENSRNOG00000010966|ENSRNOG00000006094|ENSRNOG00000009769|ENSRNOG00000016281|ENSRNOG00000010529|ENSRNOG00000000463|ENSRNOG00000036832|ENSRNOG00000043451	rno:25592|rno:24771|rno:170921|rno:25713|rno:116640|rno:25216|rno:29169|rno:25661|rno:24511|rno:25406|rno:311862|rno:290905|rno:292406|rno:294279|rno:315346|rno:25353|	25592|24771|170921|25713|116640|25216|29169|25661|24511|25406|311862|290905|292406|294279|315346|25353|	http://www.genome.jp/kegg-bin/show_pathway?rno04512/rno:24771%09red/rno:25406%09red/rno:25353%09red/rno:25592%09red/rno:24511%09red/rno:170921%09red/rno:25661%09red/rno:311862%09red/rno:25713%09red/rno:292406%09red/rno:116640%09red/rno:25216%09red/rno:315346%09red/rno:294279%09red/rno:29169%09red/rno:290905%09red
Phagosome	KEGG PATHWAY	rno04145	32	195	0.109806	0.513737	ENSRNOG00000046452|ENSRNOG00000018566|ENSRNOG00000019430|ENSRNOG00000029386|ENSRNOG00000034254|ENSRNOG00000006940|ENSRNOG00000032596|ENSRNOG00000011877|ENSRNOG00000006345|ENSRNOG00000018371|ENSRNOG00000036701|ENSRNOG00000019728|ENSRNOG00000002161|ENSRNOG00000028016|ENSRNOG00000013743|ENSRNOG00000036832|ENSRNOG00000013014|ENSRNOG00000001224|ENSRNOG00000045924|ENSRNOG00000010966|ENSRNOG00000033879|…	rno:289211|rno:25697|rno:155151|rno:24748|rno:81822|rno:500904|rno:361787|rno:170921|rno:298068|rno:307351|rno:287876|rno:25021|rno:305353|rno:364018|rno:80843|rno:315346|rno:79129|rno:309684|rno:414788|rno:24511|rno:502902|rno:24598|rno:304966|rno:292406|rno:29213|rno:294228|rno:295279|rno:310553|rno:365183|rno:498638|rno:24750|rno:60350|	289211|25697|155151|24748|81822|500904|361787|170921|298068|307351|287876|25021|305353|364018|80843|315346|79129|309684|414788|24511|502902|24598|304966|292406|29213|294228|295279|310553|365183|498638|24750|60350|	http://www.genome.jp/kegg-bin/show_pathway?rno04145/rno:365183%09red/rno:24511%09red/rno:305353%09red/rno:364018%09red/rno:298068%09red/rno:24598%09red/rno:287876%09red/rno:24750%09red/rno:414788%09red/rno:500904%09red/rno:289211%09red/rno:307351%09red/rno:498638%09red/rno:294228%09red/rno:295279%09red/rno:170921%09red/rno:310553%09red/rno:304966%09red/rno:60350%09red/rno:81822%09red/rno:29213%09…
Prion diseases	KEGG PATHWAY	rno05020	8	36	0.116769	0.536728	ENSRNOG00000012807|ENSRNOG00000012804|ENSRNOG00000000596|ENSRNOG00000019422|ENSRNOG00000010278|ENSRNOG00000020876|ENSRNOG00000003696|ENSRNOG00000012749	rno:298566|rno:362634|rno:25150|rno:24330|rno:24498|rno:24887|rno:501563|rno:29687|	298566|362634|25150|24330|24498|24887|501563|29687|	http://www.genome.jp/kegg-bin/show_pathway?rno05020/rno:362634%09red/rno:24498%09red/rno:24887%09red/rno:25150%09red/rno:24330%09red/rno:298566%09red/rno:29687%09red/rno:501563%09red
Herpes simplex infection	KEGG PATHWAY	rno05168	35	218	0.119153	0.538242	ENSRNOG00000001369|ENSRNOG00000006384|ENSRNOG00000029386|ENSRNOG00000010756|ENSRNOG00000019050|ENSRNOG00000032596|ENSRNOG00000013634|ENSRNOG00000031312|ENSRNOG00000049282|ENSRNOG00000018027|ENSRNOG00000000632|ENSRNOG00000036687|ENSRNOG00000018413|ENSRNOG00000017414|ENSRNOG00000008015|ENSRNOG00000007159|ENSRNOG00000029768|ENSRNOG00000014079|ENSRNOG00000015547|ENSRNOG00000010278|ENSRNOG00000001372|…	rno:192281|rno:297989|rno:24748|rno:24842|rno:56824|rno:361787|rno:301059|rno:25625|rno:363938|rno:307927|rno:54237|rno:690585|rno:78962|rno:293624|rno:314322|rno:24770|rno:287562|rno:25124|rno:24514|rno:24498|rno:246268|rno:414788|rno:362817|rno:63840|rno:294090|rno:89829|rno:24835|rno:54318|rno:25493|rno:24516|rno:360697|rno:310553|rno:315713|rno:294228|rno:24750|	192281|297989|24748|24842|56824|361787|301059|25625|363938|307927|54237|690585|78962|293624|314322|24770|287562|25124|24514|24498|246268|414788|362817|63840|294090|89829|24835|54318|25493|24516|360697|310553|315713|294228|24750|	http://www.genome.jp/kegg-bin/show_pathway?rno05168/rno:24514%09red/rno:24516%09red/rno:297989%09red/rno:25625%09red/rno:362817%09red/rno:690585%09red/rno:287562%09red/rno:192281%09red/rno:363938%09red/rno:294090%09red/rno:24750%09red/rno:414788%09red/rno:24498%09red/rno:78962%09red/rno:24835%09red/rno:315713%09red/rno:314322%09red/rno:54318%09red/rno:56824%09red/rno:294228%09red/rno:307927%09red…
Long-term depression	KEGG PATHWAY	rno04730	12	62	0.125433	0.557009	ENSRNOG00000002657|ENSRNOG00000012703|ENSRNOG00000012302|ENSRNOG00000036745|ENSRNOG00000002361|ENSRNOG00000010922|ENSRNOG00000033119|ENSRNOG00000001130|ENSRNOG00000019465|ENSRNOG00000021150|ENSRNOG00000023079|ENSRNOG00000008180	rno:24653|rno:81648|rno:497757|rno:303634|rno:25523|rno:315648|rno:25031|rno:24598|rno:25643|rno:29322|rno:24605|rno:81515|	24653|81648|497757|303634|25523|315648|25031|24598|25643|29322|24605|81515|	http://www.genome.jp/kegg-bin/show_pathway?rno04730/rno:25643%09red/rno:25523%09red/rno:497757%09red/rno:24598%09red/rno:315648%09red/rno:24653%09red/rno:81648%09red/rno:29322%09red/rno:25031%09red/rno:81515%09red/rno:24605%09red/rno:303634%09red
MicroRNAs in cancer	KEGG PATHWAY	rno05206	24	144	0.134405	0.586904	ENSRNOG00000002525|ENSRNOG00000018524|ENSRNOG00000000485|ENSRNOG00000010756|ENSRNOG00000007079|ENSRNOG00000010516|ENSRNOG00000025371|ENSRNOG00000006094|ENSRNOG00000019742|ENSRNOG00000018087|ENSRNOG00000017539|ENSRNOG00000003256|ENSRNOG00000021548|ENSRNOG00000000529|ENSRNOG00000036832|ENSRNOG00000049585|ENSRNOG00000004500|ENSRNOG00000010058|ENSRNOG00000023079|ENSRNOG00000005903|ENSRNOG00000031612|…	rno:29527|rno:54319|rno:116502|rno:24842|rno:24553|rno:25619|rno:306141|rno:25406|rno:25125|rno:81818|rno:81687|rno:25405|rno:363140|rno:24649|rno:315346|rno:116640|rno:24577|rno:306141|rno:24605|rno:114093|rno:192268|rno:314856|rno:24329|rno:299611|	29527|54319|116502|24842|24553|25619|306141|25406|25125|81818|81687|25405|363140|24649|315346|116640|24577|306141|24605|114093|192268|314856|24329|299611|	http://www.genome.jp/kegg-bin/show_pathway?rno05206/rno:363140%09red/rno:81818%09red/rno:24553%09red/rno:24577%09red/rno:25619%09red/rno:114093%09red/rno:81687%09red/rno:25405%09red/rno:25406%09red/rno:24329%09red/rno:306141%09red/rno:54319%09red/rno:192268%09red/rno:116502%09red/rno:116640%09red/rno:24605%09red/rno:314856%09red/rno:299611%09red/rno:25125%09red/rno:24649%09red/rno:24842%09red/rno…
Toxoplasmosis	KEGG PATHWAY	rno05145	21	124	0.138977	0.587062	ENSRNOG00000014079|ENSRNOG00000009769|ENSRNOG00000007390|ENSRNOG00000019742|ENSRNOG00000002032|ENSRNOG00000009822|ENSRNOG00000028638|ENSRNOG00000010966|ENSRNOG00000023428|ENSRNOG00000011023|ENSRNOG00000049980|ENSRNOG00000010602|ENSRNOG00000018488|ENSRNOG00000031138|ENSRNOG00000015547|ENSRNOG00000031312|ENSRNOG00000013634|ENSRNOG00000005731|ENSRNOG00000006612|ENSRNOG00000000837|ENSRNOG00000019465	rno:25124|rno:311862|rno:25493|rno:25125|rno:360697|rno:310553|rno:304091|rno:24511|rno:497931|rno:24599|rno:24599|rno:60371|rno:171369|rno:303090|rno:24514|rno:25625|rno:301059|rno:78971|rno:100911550|rno:24835|rno:25643|	25124|311862|25493|25125|360697|310553|304091|24511|497931|24599|24599|60371|171369|303090|24514|25625|301059|78971|100911550|24835|25643|	http://www.genome.jp/kegg-bin/show_pathway?rno05145/rno:310553%09red/rno:25643%09red/rno:304091%09red/rno:171369%09red/rno:25124%09red/rno:25125%09red/rno:360697%09red/rno:24599%09red/rno:78971%09red/rno:497931%09red/rno:25493%09red/rno:303090%09red/rno:60371%09red/rno:24835%09red/rno:25625%09red/rno:301059%09red/rno:24511%09red/rno:100911550%09red/rno:24514%09red/rno:311862%09red
Acute myeloid leukemia	KEGG PATHWAY	rno05221	11	57	0.139891	0.587062	ENSRNOG00000012172|ENSRNOG00000019742|ENSRNOG00000012582|ENSRNOG00000000529|ENSRNOG00000004500|ENSRNOG00000023428|ENSRNOG00000008400|ENSRNOG00000001704|ENSRNOG00000000503|ENSRNOG00000023079|ENSRNOG00000029980	rno:366126|rno:25125|rno:116636|rno:24649|rno:24577|rno:497931|rno:315713|rno:50662|rno:25682|rno:24605|rno:353227|	366126|25125|116636|24649|24577|497931|315713|50662|25682|24605|353227|	http://www.genome.jp/kegg-bin/show_pathway?rno05221/rno:353227%09red/rno:366126%09red/rno:25125%09red/rno:24577%09red/rno:315713%09red/rno:497931%09red/rno:25682%09red/rno:116636%09red/rno:24649%09red/rno:24605%09red/rno:50662%09red
Natural killer cell mediated cytotoxicity	KEGG PATHWAY	rno04650	17	97	0.141164	0.587062	ENSRNOG00000007350|ENSRNOG00000012439|ENSRNOG00000000596|ENSRNOG00000050430|ENSRNOG00000023079|ENSRNOG00000002032|ENSRNOG00000020845|ENSRNOG00000017980|ENSRNOG00000001224|ENSRNOG00000023428|ENSRNOG00000005620|ENSRNOG00000013747|ENSRNOG00000014294|ENSRNOG00000013269|ENSRNOG00000020679|ENSRNOG00000024382|ENSRNOG00000000837	rno:366957|rno:64625|rno:25150|rno:25156|rno:24605|rno:360697|rno:361537|rno:308995|rno:309684|rno:497931|rno:155918|rno:305450|rno:116689|rno:246775|rno:25464|rno:304966|rno:24835|	366957|64625|25150|25156|24605|360697|361537|308995|309684|497931|155918|305450|116689|246775|25464|304966|24835|	http://www.genome.jp/kegg-bin/show_pathway?rno04650/rno:308995%09red/rno:305450%09red/rno:360697%09red/rno:246775%09red/rno:25464%09red/rno:497931%09red/rno:155918%09red/rno:309684%09red/rno:24835%09red/rno:25150%09red/rno:304966%09red/rno:25156%09red/rno:64625%09red/rno:24605%09red/rno:361537%09red/rno:116689%09red/rno:366957%09red
Glycine, serine and threonine metabolism	KEGG PATHWAY	rno00260	8	39	0.154567	0.632758	ENSRNOG00000005275|Novel02000|ENSRNOG00000029528|ENSRNOG00000010658|ENSRNOG00000008106|ENSRNOG00000010133|ENSRNOG00000015859|ENSRNOG00000000694	rno:287379|rno:25748|rno:24250|rno:24962|rno:299857|rno:296973|rno:290551|rno:114027|	287379|25748|24250|24962|299857|296973|290551|114027|	http://www.genome.jp/kegg-bin/show_pathway?rno00260/rno:287379%09red/rno:24962%09red/rno:114027%09red/rno:296973%09red/rno:24250%09red/rno:290551%09red/rno:25748%09red/rno:299857%09red
Hepatitis B	KEGG PATHWAY	rno05161	23	141	0.160942	0.64095	ENSRNOG00000006384|ENSRNOG00000021264|ENSRNOG00000010756|ENSRNOG00000025602|ENSRNOG00000013634|ENSRNOG00000020876|ENSRNOG00000019742|ENSRNOG00000017414|ENSRNOG00000017539|ENSRNOG00000008015|ENSRNOG00000016029|ENSRNOG00000014079|ENSRNOG00000010278|ENSRNOG00000015423|ENSRNOG00000004500|ENSRNOG00000023428|ENSRNOG00000023079|ENSRNOG00000017801|ENSRNOG00000000837|ENSRNOG00000007390|ENSRNOG00000026293|…	rno:297989|rno:25737|rno:24842|rno:94201|rno:301059|rno:24887|rno:25125|rno:293624|rno:81687|rno:314322|rno:24708|rno:25124|rno:24498|rno:114494|rno:24577|rno:497931|rno:24605|rno:79255|rno:24835|rno:25493|rno:24516|rno:362817|rno:310553|	297989|25737|24842|94201|301059|24887|25125|293624|81687|314322|24708|25124|24498|114494|24577|497931|24605|79255|24835|25493|24516|362817|310553|	http://www.genome.jp/kegg-bin/show_pathway?rno05161/rno:24577%09red/rno:79255%09red/rno:24887%09red/rno:24516%09red/rno:24498%09red/rno:297989%09red/rno:81687%09red/rno:114494%09red/rno:362817%09red/rno:94201%09red/rno:24835%09red/rno:314322%09red/rno:25737%09red/rno:293624%09red/rno:24842%09red/rno:310553%09red/rno:25493%09red/rno:24605%09red/rno:25124%09red/rno:25125%09red/rno:497931%09red/rno:…
Amyotrophic lateral sclerosis (ALS)	KEGG PATHWAY	rno05014	11	59	0.161461	0.64095	ENSRNOG00000010756|ENSRNOG00000008766|ENSRNOG00000048812|ENSRNOG00000021063|ENSRNOG00000016575|ENSRNOG00000020876|ENSRNOG00000001130|ENSRNOG00000031312|ENSRNOG00000012439|ENSRNOG00000006612|ENSRNOG00000000837	rno:24842|rno:24410|rno:24404|rno:24412|rno:156767|rno:24887|rno:24598|rno:25625|rno:64625|rno:100911550|rno:24835|	24842|24410|24404|24412|156767|24887|24598|25625|64625|100911550|24835|	http://www.genome.jp/kegg-bin/show_pathway?rno05014/rno:24887%09red/rno:24598%09red/rno:24404%09red/rno:156767%09red/rno:24842%09red/rno:24410%09red/rno:100911550%09red/rno:24412%09red/rno:24835%09red/rno:25625%09red/rno:64625%09red
Viral myocarditis	KEGG PATHWAY	rno05416	16	93	0.164835	0.644579	ENSRNOG00000045924|ENSRNOG00000000596|ENSRNOG00000025757|ENSRNOG00000007350|ENSRNOG00000018488|ENSRNOG00000036701|ENSRNOG00000017980|ENSRNOG00000001224|ENSRNOG00000029386|ENSRNOG00000034254|ENSRNOG00000000795|ENSRNOG00000000777|ENSRNOG00000020679|ENSRNOG00000032596|ENSRNOG00000003998|ENSRNOG00000012439	rno:414788|rno:25150|rno:29556|rno:366957|rno:171369|rno:287876|rno:308995|rno:309684|rno:24748|rno:81822|rno:24750|rno:294228|rno:25464|rno:361787|rno:303468|rno:64625|	414788|25150|29556|366957|171369|287876|308995|309684|24748|81822|24750|294228|25464|361787|303468|64625|	http://www.genome.jp/kegg-bin/show_pathway?rno05416/rno:294228%09red/rno:24748%09red/rno:414788%09red/rno:29556%09red/rno:171369%09red/rno:287876%09red/rno:24750%09red/rno:25464%09red/rno:309684%09red/rno:81822%09red/rno:25150%09red/rno:308995%09red/rno:366957%09red/rno:64625%09red/rno:361787%09red/rno:303468%09red
Rheumatoid arthritis	KEGG PATHWAY	rno05323	15	87	0.172586	0.656255	ENSRNOG00000014171|ENSRNOG00000029768|ENSRNOG00000018566|ENSRNOG00000007159|ENSRNOG00000026293|ENSRNOG00000010278|ENSRNOG00000009822|ENSRNOG00000017980|ENSRNOG00000001224|ENSRNOG00000017386|ENSRNOG00000008015|ENSRNOG00000032626|ENSRNOG00000020679|ENSRNOG00000011205|ENSRNOG00000000837	rno:287437|rno:287562|rno:25697|rno:24770|rno:24516|rno:24498|rno:310553|rno:308995|rno:309684|rno:171040|rno:314322|rno:171045|rno:25464|rno:25542|rno:24835|	287437|287562|25697|24770|24516|24498|310553|308995|309684|171040|314322|171045|25464|25542|24835|	http://www.genome.jp/kegg-bin/show_pathway?rno05323/rno:24770%09red/rno:25542%09red/rno:171045%09red/rno:25697%09red/rno:287437%09red/rno:25464%09red/rno:310553%09red/rno:309684%09red/rno:171040%09red/rno:24498%09red/rno:24835%09red/rno:24516%09red/rno:308995%09red/rno:314322%09red/rno:287562%09red
Arginine and proline metabolism	KEGG PATHWAY	rno00330	11	60	0.172831	0.656255	ENSRNOG00000003809|ENSRNOG00000003289|ENSRNOG00000009348|ENSRNOG00000049560|ENSRNOG00000001130|ENSRNOG00000011023|ENSRNOG00000005424|ENSRNOG00000017118|ENSRNOG00000000694|ENSRNOG00000049980|ENSRNOG00000031612	rno:302642|rno:289668|rno:24600|rno:24957|rno:24598|rno:24599|rno:24609|rno:361612|rno:114027|rno:24599|rno:192268|	302642|289668|24600|24957|24598|24599|24609|361612|114027|24599|192268|	http://www.genome.jp/kegg-bin/show_pathway?rno00330/rno:192268%09red/rno:361612%09red/rno:24957%09red/rno:24598%09red/rno:24599%09red/rno:289668%09red/rno:114027%09red/rno:24609%09red/rno:24600%09red/rno:302642%09red
Adherens junction	KEGG PATHWAY	rno04520	13	74	0.17888	0.663616	ENSRNOG00000007350|ENSRNOG00000000596|ENSRNOG00000019977|ENSRNOG00000009594|ENSRNOG00000004309|ENSRNOG00000010574|ENSRNOG00000036701|ENSRNOG00000004332|ENSRNOG00000034254|ENSRNOG00000007079|ENSRNOG00000014294|ENSRNOG00000015658|ENSRNOG00000012002	rno:366957|rno:25150|rno:360406|rno:116490|rno:81634|rno:24697|rno:287876|rno:24329|rno:81822|rno:24553|rno:116689|rno:686098|rno:361598|	366957|25150|360406|116490|81634|24697|287876|24329|81822|24553|116689|686098|361598|	http://www.genome.jp/kegg-bin/show_pathway?rno04520/rno:360406%09red/rno:686098%09red/rno:361598%09red/rno:81634%09red/rno:287876%09red/rno:24553%09red/rno:24329%09red/rno:25150%09red/rno:366957%09red/rno:116490%09red/rno:81822%09red/rno:24697%09red/rno:116689%09red
Phosphatidylinositol signaling system	KEGG PATHWAY	rno04070	14	81	0.180832	0.663616	ENSRNOG00000001866|ENSRNOG00000033119|ENSRNOG00000014276|ENSRNOG00000029938|ENSRNOG00000016361|ENSRNOG00000001796|ENSRNOG00000020479|ENSRNOG00000023428|ENSRNOG00000002142|ENSRNOG00000022943|ENSRNOG00000021150|ENSRNOG00000013945|ENSRNOG00000032238|ENSRNOG00000003033	rno:64161|rno:25031|rno:114633|rno:289021|rno:140693|rno:25666|rno:361632|rno:497931|rno:81925|rno:140866|rno:29322|rno:308451|rno:24655|rno:287745|	64161|25031|114633|289021|140693|25666|361632|497931|81925|140866|29322|308451|24655|287745|	http://www.genome.jp/kegg-bin/show_pathway?rno04070/rno:361632%09red/rno:114633%09red/rno:287745%09red/rno:140866%09red/rno:24655%09red/rno:25666%09red/rno:497931%09red/rno:308451%09red/rno:29322%09red/rno:289021%09red/rno:140693%09red/rno:25031%09red/rno:64161%09red/rno:81925%09red
Cyanoamino acid metabolism	KEGG PATHWAY	rno00460	2	5	0.182368	0.663616	ENSRNOG00000005275|ENSRNOG00000008106	rno:287379|rno:299857|	287379|299857|	http://www.genome.jp/kegg-bin/show_pathway?rno00460/rno:287379%09red/rno:299857%09red
Alanine, aspartate and glutamate metabolism	KEGG PATHWAY	rno00250	7	35	0.189821	0.681277	ENSRNOG00000027797|ENSRNOG00000049560|ENSRNOG00000002128|ENSRNOG00000013770|ENSRNOG00000023538|ENSRNOG00000008625|ENSRNOG00000031612	rno:288174|rno:24957|rno:117544|rno:85309|rno:291133|rno:362428|rno:192268|	288174|24957|117544|85309|291133|362428|192268|	http://www.genome.jp/kegg-bin/show_pathway?rno00250/rno:192268%09red/rno:362428%09red/rno:24957%09red/rno:85309%09red/rno:117544%09red/rno:291133%09red/rno:288174%09red
Salivary secretion	KEGG PATHWAY	rno04970	13	76	0.200665	0.704747	ENSRNOG00000003069|ENSRNOG00000012302|ENSRNOG00000006645|ENSRNOG00000003064|ENSRNOG00000002361|ENSRNOG00000011227|ENSRNOG00000033119|ENSRNOG00000001130|Novel00092|ENSRNOG00000003696|ENSRNOG00000021150|ENSRNOG00000019440|ENSRNOG00000020560	rno:25668|rno:497757|rno:170546|rno:81506|rno:25523|rno:24214|rno:25031|rno:24598|rno:170568|rno:501563|rno:29322|rno:65206|rno:170568|	25668|497757|170546|81506|25523|24214|25031|24598|170568|501563|29322|65206|170568|	http://www.genome.jp/kegg-bin/show_pathway?rno04970/rno:65206%09red/rno:170546%09red/rno:25523%09red/rno:497757%09red/rno:24598%09red/rno:24214%09red/rno:170568%09red/rno:81506%09red/rno:25031%09red/rno:29322%09red/rno:501563%09red/rno:25668%09red
Hematopoietic cell lineage	KEGG PATHWAY	rno04640	14	83	0.201741	0.704747	ENSRNOG00000006094|ENSRNOG00000011877|ENSRNOG00000003069|ENSRNOG00000021199|ENSRNOG00000019728|ENSRNOG00000017819|ENSRNOG00000014504|ENSRNOG00000017386|ENSRNOG00000036832|ENSRNOG00000019556|ENSRNOG00000015441|ENSRNOG00000010278|ENSRNOG00000000837|ENSRNOG00000014378	rno:25406|rno:170921|rno:25668|rno:295279|rno:25021|rno:60350|rno:25663|rno:171040|rno:315346|rno:24936|rno:25084|rno:24498|rno:24835|rno:117022|	25406|170921|25668|295279|25021|60350|25663|171040|315346|24936|25084|24498|24835|117022|	http://www.genome.jp/kegg-bin/show_pathway?rno04640/rno:60350%09red/rno:24936%09red/rno:25406%09red/rno:25668%09red/rno:25021%09red/rno:295279%09red/rno:170921%09red/rno:24498%09red/rno:171040%09red/rno:24835%09red/rno:25663%09red/rno:117022%09red/rno:315346%09red/rno:25084%09red
Hypertrophic cardiomyopathy (HCM)	KEGG PATHWAY	rno05410	14	84	0.212591	0.732879	ENSRNOG00000011877|ENSRNOG00000017441|ENSRNOG00000025757|ENSRNOG00000012208|ENSRNOG00000010278|ENSRNOG00000015496|ENSRNOG00000019810|ENSRNOG00000036701|ENSRNOG00000034254|ENSRNOG00000036832|ENSRNOG00000010966|ENSRNOG00000003998|ENSRNOG00000000837|ENSRNOG00000019638	rno:170921|rno:117557|rno:29556|rno:25713|rno:24498|rno:24852|rno:64362|rno:287876|rno:81822|rno:315346|rno:24511|rno:303468|rno:24835|rno:60374|	170921|117557|29556|25713|24498|24852|64362|287876|81822|315346|24511|303468|24835|60374|	http://www.genome.jp/kegg-bin/show_pathway?rno05410/rno:287876%09red/rno:29556%09red/rno:60374%09red/rno:24511%09red/rno:170921%09red/rno:315346%09red/rno:24498%09red/rno:25713%09red/rno:24852%09red/rno:24835%09red/rno:81822%09red/rno:117557%09red/rno:64362%09red/rno:303468%09red
Rap1 signaling pathway	KEGG PATHWAY	rno04015	32	214	0.221195	0.752638	ENSRNOG00000007350|ENSRNOG00000050638|ENSRNOG00000029148|ENSRNOG00000034254|ENSRNOG00000007079|ENSRNOG00000013886|ENSRNOG00000021150|ENSRNOG00000007646|ENSRNOG00000006612|ENSRNOG00000023428|ENSRNOG00000008766|ENSRNOG00000013962|ENSRNOG00000036701|ENSRNOG00000019728|ENSRNOG00000017392|ENSRNOG00000016367|ENSRNOG00000016696|ENSRNOG00000037247|ENSRNOG00000003975|ENSRNOG00000017980|ENSRNOG00000001224|…	rno:366957|rno:246212|rno:66018|rno:81822|rno:24553|rno:499537|rno:29322|rno:246212|rno:100911550|rno:497931|rno:24410|rno:113970|rno:287876|rno:25021|rno:54250|rno:361517|rno:89805|rno:361568|rno:64303|rno:308995|rno:309684|rno:25031|rno:155918|rno:25643|rno:170901|rno:24605|rno:295347|rno:171337|rno:114633|rno:24329|rno:24511|rno:25261|	366957|246212|66018|81822|24553|499537|29322|246212|100911550|497931|24410|113970|287876|25021|54250|361517|89805|361568|64303|308995|309684|25031|155918|25643|170901|24605|295347|171337|114633|24329|24511|25261|	http://www.genome.jp/kegg-bin/show_pathway?rno04015/rno:25643%09red/rno:24553%09red/rno:24511%09red/rno:24410%09red/rno:29322%09red/rno:25031%09red/rno:287876%09red/rno:66018%09red/rno:54250%09red/rno:24329%09red/rno:295347%09red/rno:113970%09red/rno:308995%09red/rno:89805%09red/rno:361568%09red/rno:114633%09red/rno:499537%09red/rno:155918%09red/rno:81822%09red/rno:24605%09red/rno:171337%09red/rn…
Amphetamine addiction	KEGG PATHWAY	rno05031	11	65	0.234933	0.769711	ENSRNOG00000008766|ENSRNOG00000003696|ENSRNOG00000026293|ENSRNOG00000021063|ENSRNOG00000046667|ENSRNOG00000009783|ENSRNOG00000009568|ENSRNOG00000008015|ENSRNOG00000017801|ENSRNOG00000028404|ENSRNOG00000026036	rno:24410|rno:501563|rno:24516|rno:24412|rno:100360880|rno:171140|rno:297893|rno:314322|rno:79255|rno:360616|rno:29190|	24410|501563|24516|24412|100360880|171140|297893|314322|79255|360616|29190|	http://www.genome.jp/kegg-bin/show_pathway?rno05031/rno:171140%09red/rno:79255%09red/rno:24410%09red/rno:24516%09red/rno:24412%09red/rno:360616%09red/rno:29190%09red/rno:314322%09red/rno:501563%09red/rno:100360880%09red/rno:297893%09red
Long-term potentiation	KEGG PATHWAY	rno04720	11	65	0.234933	0.769711	ENSRNOG00000008766|ENSRNOG00000033119|ENSRNOG00000021063|ENSRNOG00000006632|ENSRNOG00000009783|ENSRNOG00000007048|ENSRNOG00000003696|ENSRNOG00000021150|ENSRNOG00000023079|ENSRNOG00000032463|ENSRNOG00000017801	rno:24410|rno:25031|rno:24412|rno:501560|rno:171140|rno:171337|rno:501563|rno:29322|rno:24605|rno:295347|rno:79255|	24410|25031|24412|501560|171140|171337|501563|29322|24605|295347|79255|	http://www.genome.jp/kegg-bin/show_pathway?rno04720/rno:171140%09red/rno:295347%09red/rno:79255%09red/rno:24410%09red/rno:24412%09red/rno:29322%09red/rno:25031%09red/rno:24605%09red/rno:171337%09red/rno:501563%09red/rno:501560%09red
Insulin secretion	KEGG PATHWAY	rno04911	14	86	0.235026	0.769711	ENSRNOG00000001152|ENSRNOG00000049882|ENSRNOG00000049719|ENSRNOG00000012098|ENSRNOG00000007284|ENSRNOG00000019440|ENSRNOG00000009783|ENSRNOG00000033119|ENSRNOG00000011227|ENSRNOG00000003696|ENSRNOG00000021150|ENSRNOG00000005726|ENSRNOG00000016675|ENSRNOG00000017801	rno:25051|rno:24166|rno:56768|rno:24167|rno:24778|rno:65206|rno:171140|rno:25031|rno:24214|rno:501563|rno:29322|rno:56768|rno:100910229|rno:79255|	25051|24166|56768|24167|24778|65206|171140|25031|24214|501563|29322|56768|100910229|79255|	http://www.genome.jp/kegg-bin/show_pathway?rno04911/rno:65206%09red/rno:56768%09red/rno:24214%09red/rno:24167%09red/rno:171140%09red/rno:24778%09red/rno:24166%09red/rno:79255%09red/rno:100910229%09red/rno:29322%09red/rno:25031%09red/rno:501563%09red/rno:25051%09red
Dilated cardiomyopathy	KEGG PATHWAY	rno05414	14	88	0.258361	0.818083	ENSRNOG00000011877|ENSRNOG00000017441|ENSRNOG00000025757|ENSRNOG00000012208|ENSRNOG00000015496|ENSRNOG00000019810|ENSRNOG00000036701|ENSRNOG00000034254|ENSRNOG00000036832|ENSRNOG00000003696|ENSRNOG00000010966|ENSRNOG00000003998|ENSRNOG00000000837|ENSRNOG00000019638	rno:170921|rno:117557|rno:29556|rno:25713|rno:24852|rno:64362|rno:287876|rno:81822|rno:315346|rno:501563|rno:24511|rno:303468|rno:24835|rno:60374|	170921|117557|29556|25713|24852|64362|287876|81822|315346|501563|24511|303468|24835|60374|	http://www.genome.jp/kegg-bin/show_pathway?rno05414/rno:287876%09red/rno:117557%09red/rno:29556%09red/rno:60374%09red/rno:24511%09red/rno:170921%09red/rno:315346%09red/rno:25713%09red/rno:64362%09red/rno:24835%09red/rno:81822%09red/rno:24852%09red/rno:501563%09red/rno:303468%09red
Viral carcinogenesis	KEGG PATHWAY	rno05203	34	234	0.258919	0.818083	ENSRNOG00000018669|ENSRNOG00000000485|ENSRNOG00000029386|ENSRNOG00000004726|ENSRNOG00000025602|ENSRNOG00000032596|ENSRNOG00000019264|ENSRNOG00000008180|ENSRNOG00000018232|ENSRNOG00000019742|ENSRNOG00000020876|ENSRNOG00000004309|ENSRNOG00000017414|ENSRNOG00000003696|ENSRNOG00000016029|ENSRNOG00000011062|ENSRNOG00000001884|ENSRNOG00000006921|ENSRNOG00000015423|ENSRNOG00000045924|ENSRNOG00000006469|…	rno:25326|rno:116502|rno:24748|rno:289014|rno:94201|rno:361787|rno:297604|rno:81515|rno:501099|rno:25125|rno:24887|rno:81634|rno:293624|rno:501563|rno:24708|rno:83828|rno:360739|rno:680111|rno:114494|rno:414788|rno:362817|rno:297893|rno:492821|rno:24605|rno:79255|rno:314856|rno:25493|rno:24516|rno:497931|rno:294228|rno:24842|rno:679028|rno:54237|rno:24750|	25326|116502|24748|289014|94201|361787|297604|81515|501099|25125|24887|81634|293624|501563|24708|83828|360739|680111|114494|414788|362817|297893|492821|24605|79255|314856|25493|24516|497931|294228|24842|679028|54237|24750|	http://www.genome.jp/kegg-bin/show_pathway?rno05203/rno:414788%09red/rno:360739%09red/rno:24842%09red/rno:501099%09red/rno:679028%09red/rno:24887%09red/rno:24516%09red/rno:297604%09red/rno:680111%09red/rno:114494%09red/rno:362817%09red/rno:83828%09red/rno:294228%09red/rno:25326%09red/rno:24750%09red/rno:289014%09red/rno:492821%09red/rno:94201%09red/rno:501563%09red/rno:116502%09red/rno:293624%09r…
Adipocytokine signaling pathway	KEGG PATHWAY	rno04920	12	74	0.261025	0.818083	ENSRNOG00000015547|ENSRNOG00000007390|ENSRNOG00000019742|ENSRNOG00000007284|ENSRNOG00000016575|ENSRNOG00000014254|ENSRNOG00000017226|ENSRNOG00000004537|ENSRNOG00000002946|ENSRNOG00000031312|ENSRNOG00000000837|ENSRNOG00000000658	rno:24514|rno:25493|rno:25125|rno:24778|rno:156767|rno:25757|rno:25139|rno:83574|rno:89829|rno:25625|rno:24835|rno:116719|	24514|25493|25125|24778|156767|25757|25139|83574|89829|25625|24835|116719|	http://www.genome.jp/kegg-bin/show_pathway?rno04920/rno:25125%09red/rno:24778%09red/rno:24514%09red/rno:25493%09red/rno:83574%09red/rno:24835%09red/rno:89829%09red/rno:25757%09red/rno:156767%09red/rno:25625%09red/rno:116719%09red/rno:25139%09red
VEGF signaling pathway	KEGG PATHWAY	rno04370	10	60	0.262286	0.818083	ENSRNOG00000002657|ENSRNOG00000002525|ENSRNOG00000023546|ENSRNOG00000014832|ENSRNOG00000007350|ENSRNOG00000009348|ENSRNOG00000010626|ENSRNOG00000023428|ENSRNOG00000004726|ENSRNOG00000023079	rno:24653|rno:29527|rno:24471|rno:315994|rno:366957|rno:24600|rno:170897|rno:497931|rno:289014|rno:24605|	24653|29527|24471|315994|366957|24600|170897|497931|289014|24605|	http://www.genome.jp/kegg-bin/show_pathway?rno04370/rno:24600%09red/rno:497931%09red/rno:289014%09red/rno:24653%09red/rno:29527%09red/rno:24471%09red/rno:24605%09red/rno:315994%09red/rno:170897%09red/rno:366957%09red
Folate biosynthesis	KEGG PATHWAY	rno00790	3	13	0.267254	0.82377	ENSRNOG00000003253|ENSRNOG00000011039|ENSRNOG00000050780	rno:64192|rno:29244|rno:687266|	64192|29244|687266|	http://www.genome.jp/kegg-bin/show_pathway?rno00790/rno:687266%09red/rno:64192%09red/rno:29244%09red
Inflammatory bowel disease (IBD)	KEGG PATHWAY	rno05321	10	61	0.276951	0.843734	ENSRNOG00000014079|ENSRNOG00000026293|ENSRNOG00000019742|ENSRNOG00000002032|ENSRNOG00000010278|ENSRNOG00000009822|ENSRNOG00000003954|ENSRNOG00000015441|ENSRNOG00000000837|Novel01888	rno:25124|rno:24516|rno:25125|rno:360697|rno:24498|rno:310553|rno:140924|rno:25084|rno:24835|rno:373540|	25124|24516|25125|360697|24498|310553|140924|25084|24835|373540|	http://www.genome.jp/kegg-bin/show_pathway?rno05321/rno:140924%09red/rno:25124%09red/rno:25125%09red/rno:360697%09red/rno:310553%09red/rno:24498%09red/rno:24516%09red/rno:24835%09red/rno:373540%09red/rno:25084%09red
Glycosphingolipid biosynthesis - globo series	KEGG PATHWAY	rno00603	3	14	0.299518	0.901996	ENSRNOG00000012019|ENSRNOG00000014018|ENSRNOG00000008475	rno:310508|rno:25280|rno:84597|	310508|25280|84597|	http://www.genome.jp/kegg-bin/show_pathway?rno00603/rno:84597%09red/rno:25280%09red/rno:310508%09red
RNA transport	KEGG PATHWAY	rno03013	24	166	0.309807	0.922381	ENSRNOG00000009290|ENSRNOG00000012582|ENSRNOG00000019634|ENSRNOG00000001253|ENSRNOG00000015642|ENSRNOG00000018761|ENSRNOG00000009310|ENSRNOG00000009439|ENSRNOG00000004700|ENSRNOG00000000938|ENSRNOG00000046621|ENSRNOG00000036687|ENSRNOG00000017259|ENSRNOG00000003670|ENSRNOG00000047185|ENSRNOG00000005804|ENSRNOG00000017447|ENSRNOG00000009432|ENSRNOG00000027690|ENSRNOG00000008639|ENSRNOG00000009275|…	rno:295692|rno:116636|rno:363275|rno:288516|rno:298510|rno:293484|rno:310512|rno:171361|rno:296219|rno:84509|rno:308306|rno:690585|rno:360962|rno:690244|rno:682390|rno:362952|rno:296302|rno:54318|rno:299872|rno:171350|rno:24917|rno:302405|rno:287436|rno:688288|	295692|116636|363275|288516|298510|293484|310512|171361|296219|84509|308306|690585|360962|690244|682390|362952|296302|54318|299872|171350|24917|302405|287436|688288|	http://www.genome.jp/kegg-bin/show_pathway?rno03013/rno:690244%09red/rno:363275%09red/rno:296302%09red/rno:171361%09red/rno:116636%09red/rno:293484%09red/rno:302405%09red/rno:690585%09red/rno:298510%09red/rno:308306%09red/rno:287436%09red/rno:362952%09red/rno:24917%09red/rno:54318%09red/rno:688288%09red/rno:310512%09red/rno:360962%09red/rno:171350%09red/rno:682390%09red/rno:296219%09red/rno:29569…
Calcium signaling pathway	KEGG PATHWAY	rno04020	26	182	0.319748	0.941282	ENSRNOG00000009372|ENSRNOG00000012789|ENSRNOG00000021150|ENSRNOG00000000920|ENSRNOG00000032238|ENSRNOG00000003696|ENSRNOG00000049980|ENSRNOG00000003033|ENSRNOG00000003069|ENSRNOG00000021063|ENSRNOG00000006645|ENSRNOG00000016361|ENSRNOG00000009348|ENSRNOG00000010626|ENSRNOG00000033119|ENSRNOG00000001130|ENSRNOG00000013945|ENSRNOG00000002863|ENSRNOG00000017625|ENSRNOG00000017606|ENSRNOG00000014276|…	rno:24808|rno:252859|rno:29322|rno:29353|rno:24655|rno:501563|rno:24599|rno:287745|rno:25668|rno:24412|rno:170546|rno:140693|rno:24600|rno:170897|rno:25031|rno:24598|rno:308451|rno:54234|rno:29581|rno:25505|rno:114633|rno:171140|rno:24329|rno:24599|rno:29717|rno:59323|	24808|252859|29322|29353|24655|501563|24599|287745|25668|24412|170546|140693|24600|170897|25031|24598|308451|54234|29581|25505|114633|171140|24329|24599|29717|59323|	http://www.genome.jp/kegg-bin/show_pathway?rno04020/rno:29581%09red/rno:25668%09red/rno:308451%09red/rno:24412%09red/rno:29322%09red/rno:25505%09red/rno:25031%09red/rno:24598%09red/rno:24599%09red/rno:24655%09red/rno:59323%09red/rno:24329%09red/rno:170546%09red/rno:170897%09red/rno:54234%09red/rno:287745%09red/rno:252859%09red/rno:171140%09red/rno:114633%09red/rno:140693%09red/rno:24600%09red/rno…
Thyroid cancer	KEGG PATHWAY	rno05216	5	29	0.337053	0.981199	ENSRNOG00000010756|ENSRNOG00000004500|ENSRNOG00000023079|ENSRNOG00000017441|ENSRNOG00000004537	rno:24842|rno:24577|rno:24605|rno:117557|rno:83574|	24842|24577|24605|117557|83574|	http://www.genome.jp/kegg-bin/show_pathway?rno05216/rno:24577%09red/rno:83574%09red/rno:117557%09red/rno:24842%09red/rno:24605%09red
Type II diabetes mellitus	KEGG PATHWAY	rno04930	8	51	0.34706	0.999228	ENSRNOG00000008965|ENSRNOG00000023428|ENSRNOG00000026235|ENSRNOG00000017226|ENSRNOG00000002946|ENSRNOG00000002981|ENSRNOG00000002863|ENSRNOG00000000837	rno:84607|rno:497931|rno:25060|rno:25139|rno:89829|rno:29717|rno:54234|rno:24835|	84607|497931|25060|25139|89829|29717|54234|24835|	http://www.genome.jp/kegg-bin/show_pathway?rno04930/rno:84607%09red/rno:25139%09red/rno:497931%09red/rno:24835%09red/rno:25060%09red/rno:89829%09red/rno:29717%09red/rno:54234%09red
Gap junction	KEGG PATHWAY	rno04540	13	88	0.350971	0.999503	ENSRNOG00000017625|ENSRNOG00000018371|ENSRNOG00000012302|ENSRNOG00000047505|ENSRNOG00000000632|ENSRNOG00000002361|ENSRNOG00000029148|ENSRNOG00000033119|ENSRNOG00000019465|ENSRNOG00000003696|ENSRNOG00000021150|ENSRNOG00000004332|ENSRNOG00000023079	rno:29581|rno:307351|rno:497757|rno:29213|rno:54237|rno:25523|rno:66018|rno:25031|rno:25643|rno:501563|rno:29322|rno:24329|rno:24605|	29581|307351|497757|29213|54237|25523|66018|25031|25643|501563|29322|24329|24605|	http://www.genome.jp/kegg-bin/show_pathway?rno04540/rno:25643%09red/rno:29581%09red/rno:25523%09red/rno:497757%09red/rno:66018%09red/rno:24329%09red/rno:54237%09red/rno:29322%09red/rno:25031%09red/rno:24605%09red/rno:29213%09red/rno:307351%09red/rno:501563%09red
Estrogen signaling pathway	KEGG PATHWAY	rno04915	14	97	0.371501	1	ENSRNOG00000033119|ENSRNOG00000003696|ENSRNOG00000026293|ENSRNOG00000018646|ENSRNOG00000005369|ENSRNOG00000009348|ENSRNOG00000004332|ENSRNOG00000023428|ENSRNOG00000017539|ENSRNOG00000008015|ENSRNOG00000021150|ENSRNOG00000023079|ENSRNOG00000017801|ENSRNOG00000019465	rno:25031|rno:501563|rno:24516|rno:25433|rno:50599|rno:24600|rno:24329|rno:497931|rno:81687|rno:314322|rno:29322|rno:24605|rno:79255|rno:25643|	25031|501563|24516|25433|50599|24600|24329|497931|81687|314322|29322|24605|79255|25643|	http://www.genome.jp/kegg-bin/show_pathway?rno04915/rno:25643%09red/rno:50599%09red/rno:79255%09red/rno:497931%09red/rno:81687%09red/rno:24516%09red/rno:24329%09red/rno:29322%09red/rno:25031%09red/rno:24605%09red/rno:314322%09red/rno:24600%09red/rno:501563%09red/rno:25433%09red
Oxytocin signaling pathway	KEGG PATHWAY	rno04921	22	158	0.378896	1	ENSRNOG00000002657|ENSRNOG00000002525|ENSRNOG00000005369|ENSRNOG00000034254|ENSRNOG00000005032|ENSRNOG00000020246|ENSRNOG00000021150|ENSRNOG00000003069|ENSRNOG00000003696|ENSRNOG00000001979|ENSRNOG00000008015|ENSRNOG00000012302|ENSRNOG00000006645|ENSRNOG00000009348|ENSRNOG00000036701|ENSRNOG00000033119|ENSRNOG00000019465|ENSRNOG00000023079|ENSRNOG00000026293|ENSRNOG00000023428|ENSRNOG00000009783|…	rno:24653|rno:29527|rno:50599|rno:81822|rno:304813|rno:296313|rno:29322|rno:25668|rno:501563|rno:266766|rno:314322|rno:497757|rno:170546|rno:24600|rno:287876|rno:25031|rno:25643|rno:24605|rno:24516|rno:497931|rno:171140|rno:24329|	24653|29527|50599|81822|304813|296313|29322|25668|501563|266766|314322|497757|170546|24600|287876|25031|25643|24605|24516|497931|171140|24329|	http://www.genome.jp/kegg-bin/show_pathway?rno04921/rno:25643%09red/rno:25668%09red/rno:24516%09red/rno:304813%09red/rno:29322%09red/rno:25031%09red/rno:266766%09red/rno:287876%09red/rno:24653%09red/rno:24329%09red/rno:170546%09red/rno:314322%09red/rno:501563%09red/rno:497757%09red/rno:171140%09red/rno:296313%09red/rno:81822%09red/rno:24605%09red/rno:50599%09red/rno:24600%09red/rno:497931%09red/r…
Renal cell carcinoma	KEGG PATHWAY	rno05211	10	68	0.384669	1	ENSRNOG00000013017|ENSRNOG00000026293|ENSRNOG00000007048|ENSRNOG00000007284|ENSRNOG00000010258|ENSRNOG00000023428|ENSRNOG00000007079|ENSRNOG00000008292|ENSRNOG00000023079|ENSRNOG00000032463	rno:25243|rno:24516|rno:171337|rno:24778|rno:24874|rno:497931|rno:24553|rno:29560|rno:24605|rno:295347|	25243|24516|171337|24778|24874|497931|24553|29560|24605|295347|	http://www.genome.jp/kegg-bin/show_pathway?rno05211/rno:25243%09red/rno:24874%09red/rno:24778%09red/rno:295347%09red/rno:24553%09red/rno:497931%09red/rno:24516%09red/rno:29560%09red/rno:24605%09red/rno:171337%09red
Mineral absorption	KEGG PATHWAY	rno04978	7	46	0.390194	1	ENSRNOG00000020843|ENSRNOG00000014117|ENSRNOG00000014475|ENSRNOG00000014956|ENSRNOG00000043098|ENSRNOG00000000017|ENSRNOG00000011227	rno:29292|rno:24451|rno:171135|rno:316519|rno:689415|rno:297738|rno:24214|	29292|24451|171135|316519|689415|297738|24214|	http://www.genome.jp/kegg-bin/show_pathway?rno04978/rno:316519%09red/rno:24214%09red/rno:689415%09red/rno:24451%09red/rno:297738%09red/rno:29292%09red/rno:171135%09red
Insulin signaling pathway	KEGG PATHWAY	rno04910	20	144	0.39147	1	ENSRNOG00000015415|ENSRNOG00000007583|ENSRNOG00000019977|ENSRNOG00000015658|ENSRNOG00000012582|ENSRNOG00000019634|ENSRNOG00000007663|ENSRNOG00000026235|ENSRNOG00000008965|ENSRNOG00000010574|ENSRNOG00000023428|ENSRNOG00000011474|ENSRNOG00000000920|ENSRNOG00000017226|ENSRNOG00000003696|ENSRNOG00000002946|ENSRNOG00000023079|ENSRNOG00000000826|ENSRNOG00000045636|ENSRNOG00000000658	rno:85428|rno:25739|rno:360406|rno:686098|rno:116636|rno:363275|rno:29304|rno:25060|rno:84607|rno:24697|rno:497931|rno:192280|rno:29353|rno:25139|rno:501563|rno:89829|rno:24605|rno:64665|rno:50671|rno:116719|	85428|25739|360406|686098|116636|363275|29304|25060|84607|24697|497931|192280|29353|25139|501563|89829|24605|64665|50671|116719|	http://www.genome.jp/kegg-bin/show_pathway?rno04910/rno:84607%09red/rno:29353%09red/rno:360406%09red/rno:686098%09red/rno:192280%09red/rno:25139%09red/rno:363275%09red/rno:25739%09red/rno:64665%09red/rno:497931%09red/rno:24697%09red/rno:116636%09red/rno:25060%09red/rno:89829%09red/rno:85428%09red/rno:24605%09red/rno:29304%09red/rno:116719%09red/rno:501563%09red/rno:50671%09red
Galactose metabolism	KEGG PATHWAY	rno00052	5	32	0.40724	1	ENSRNOG00000026235|ENSRNOG00000006359|ENSRNOG00000009734|ENSRNOG00000001214|ENSRNOG00000009628	rno:25060|rno:287835|rno:286921|rno:25741|rno:65152|	25060|287835|286921|25741|65152|	http://www.genome.jp/kegg-bin/show_pathway?rno00052/rno:25741%09red/rno:25060%09red/rno:65152%09red/rno:287835%09red/rno:286921%09red
Fc epsilon RI signaling pathway	KEGG PATHWAY	rno04664	10	70	0.416263	1	ENSRNOG00000002657|ENSRNOG00000007350|ENSRNOG00000000596|ENSRNOG00000050430|ENSRNOG00000006612|ENSRNOG00000023428|ENSRNOG00000005620|ENSRNOG00000023079|ENSRNOG00000008180|ENSRNOG00000000837	rno:24653|rno:366957|rno:25150|rno:25156|rno:100911550|rno:497931|rno:155918|rno:24605|rno:81515|rno:24835|	24653|366957|25150|25156|100911550|497931|155918|24605|81515|24835|	http://www.genome.jp/kegg-bin/show_pathway?rno04664/rno:497931%09red/rno:24653%09red/rno:155918%09red/rno:100911550%09red/rno:24835%09red/rno:25150%09red/rno:366957%09red/rno:81515%09red/rno:24605%09red/rno:25156%09red
Basal cell carcinoma	KEGG PATHWAY	rno05217	8	55	0.418372	1	ENSRNOG00000010756|ENSRNOG00000001452|ENSRNOG00000003612|ENSRNOG00000015750|ENSRNOG00000033791|ENSRNOG00000019354|ENSRNOG00000008168|ENSRNOG00000048782	rno:24842|rno:266608|rno:29134|rno:315196|rno:299611|rno:89830|rno:282582|rno:114850|	24842|266608|29134|315196|299611|89830|282582|114850|	http://www.genome.jp/kegg-bin/show_pathway?rno05217/rno:282582%09red/rno:299611%09red/rno:315196%09red/rno:266608%09red/rno:24842%09red/rno:114850%09red/rno:29134%09red/rno:89830%09red
Cysteine and methionine metabolism	KEGG PATHWAY	rno00270	6	40	0.419348	1	ENSRNOG00000002262|ENSRNOG00000013009|ENSRNOG00000018569|ENSRNOG00000029528|ENSRNOG00000010658|ENSRNOG00000000158	rno:305177|rno:24533|rno:362013|rno:24250|rno:24962|rno:81718|	305177|24533|362013|24250|24962|81718|	http://www.genome.jp/kegg-bin/show_pathway?rno00270/rno:81718%09red/rno:305177%09red/rno:24962%09red/rno:362013%09red/rno:24533%09red/rno:24250%09red
Melanoma	KEGG PATHWAY	rno05218	10	71	0.432065	1	ENSRNOG00000016029|ENSRNOG00000006304|ENSRNOG00000029148|ENSRNOG00000023428|ENSRNOG00000017392|ENSRNOG00000010756|ENSRNOG00000025602|ENSRNOG00000004332|ENSRNOG00000023079|ENSRNOG00000007079	rno:24708|rno:314856|rno:66018|rno:497931|rno:54250|rno:24842|rno:94201|rno:24329|rno:24605|rno:24553|	24708|314856|66018|497931|54250|24842|94201|24329|24605|24553|	http://www.genome.jp/kegg-bin/show_pathway?rno05218/rno:24553%09red/rno:54250%09red/rno:66018%09red/rno:497931%09red/rno:24708%09red/rno:24329%09red/rno:94201%09red/rno:24605%09red/rno:314856%09red/rno:24842%09red
Non-small cell lung cancer	KEGG PATHWAY	rno05223	8	56	0.436206	1	ENSRNOG00000016029|ENSRNOG00000004332|ENSRNOG00000023428|ENSRNOG00000010756|ENSRNOG00000025602|ENSRNOG00000004537|ENSRNOG00000023079|ENSRNOG00000021548	rno:24708|rno:24329|rno:497931|rno:24842|rno:94201|rno:83574|rno:24605|rno:363140|	24708|24329|497931|24842|94201|83574|24605|363140|	http://www.genome.jp/kegg-bin/show_pathway?rno05223/rno:363140%09red/rno:24842%09red/rno:497931%09red/rno:24708%09red/rno:24329%09red/rno:83574%09red/rno:94201%09red/rno:24605%09red
PPAR signaling pathway	KEGG PATHWAY	rno03320	11	79	0.437524	1	ENSRNOG00000000814|ENSRNOG00000007545|ENSRNOG00000004537|ENSRNOG00000015658|ENSRNOG00000016488|ENSRNOG00000014254|ENSRNOG00000049075|ENSRNOG00000010805|ENSRNOG00000000503|ENSRNOG00000018170|ENSRNOG00000019733	rno:80841|rno:362850|rno:83574|rno:686098|rno:296371|rno:25757|rno:140868|rno:79451|rno:25682|rno:94172|rno:291582|	80841|362850|83574|686098|296371|25757|140868|79451|25682|94172|291582|	http://www.genome.jp/kegg-bin/show_pathway?rno03320/rno:291582%09red/rno:686098%09red/rno:79451%09red/rno:362850%09red/rno:25682%09red/rno:83574%09red/rno:25757%09red/rno:140868%09red/rno:80841%09red/rno:296371%09red/rno:94172%09red
B cell receptor signaling pathway	KEGG PATHWAY	rno04662	10	72	0.447836	1	ENSRNOG00000007350|ENSRNOG00000007390|ENSRNOG00000026293|ENSRNOG00000050430|ENSRNOG00000046452|ENSRNOG00000023428|ENSRNOG00000008015|ENSRNOG00000014294|ENSRNOG00000023079|ENSRNOG00000008180	rno:366957|rno:25493|rno:24516|rno:25156|rno:289211|rno:497931|rno:314322|rno:116689|rno:24605|rno:81515|	366957|25493|24516|25156|289211|497931|314322|116689|24605|81515|	http://www.genome.jp/kegg-bin/show_pathway?rno04662/rno:497931%09red/rno:25493%09red/rno:24516%09red/rno:289211%09red/rno:366957%09red/rno:81515%09red/rno:24605%09red/rno:314322%09red/rno:116689%09red/rno:25156%09red
Gastric acid secretion	KEGG PATHWAY	rno04971	10	72	0.447836	1	ENSRNOG00000002653|ENSRNOG00000018524|ENSRNOG00000007705|ENSRNOG00000033119|ENSRNOG00000034254|ENSRNOG00000019465|ENSRNOG00000003696|ENSRNOG00000021150|ENSRNOG00000009783|ENSRNOG00000011227	rno:170899|rno:54319|rno:29718|rno:25031|rno:81822|rno:25643|rno:501563|rno:29322|rno:171140|rno:24214|	170899|54319|29718|25031|81822|25643|501563|29322|171140|24214|	http://www.genome.jp/kegg-bin/show_pathway?rno04971/rno:25643%09red/rno:24214%09red/rno:171140%09red/rno:29718%09red/rno:170899%09red/rno:29322%09red/rno:81822%09red/rno:25031%09red/rno:54319%09red/rno:501563%09red
Cytosolic DNA-sensing pathway	KEGG PATHWAY	rno04623	8	57	0.453971	1	ENSRNOG00000006314|ENSRNOG00000017787|ENSRNOG00000007390|ENSRNOG00000006384|ENSRNOG00000010278|ENSRNOG00000020744|ENSRNOG00000017414|ENSRNOG00000020465	rno:171091|rno:306886|rno:25493|rno:297989|rno:24498|rno:81635|rno:293624|rno:246240|	171091|306886|25493|297989|24498|81635|293624|246240|	http://www.genome.jp/kegg-bin/show_pathway?rno04623/rno:293624%09red/rno:171091%09red/rno:81635%09red/rno:24498%09red/rno:25493%09red/rno:297989%09red/rno:306886%09red/rno:246240%09red
FoxO signaling pathway	KEGG PATHWAY	rno04068	18	135	0.462982	1	ENSRNOG00000011815|ENSRNOG00000006304|ENSRNOG00000018484|ENSRNOG00000019742|ENSRNOG00000013269|ENSRNOG00000010278|ENSRNOG00000020229|ENSRNOG00000026109|ENSRNOG00000006469|ENSRNOG00000005615|ENSRNOG00000004332|ENSRNOG00000023428|ENSRNOG00000019822|ENSRNOG00000001843|ENSRNOG00000017226|ENSRNOG00000023079|ENSRNOG00000013683|ENSRNOG00000013090	rno:29517|rno:314856|rno:58936|rno:25125|rno:246775|rno:24498|rno:29548|rno:60421|rno:362817|rno:25112|rno:24329|rno:497931|rno:299626|rno:303836|rno:25139|rno:24605|rno:29733|rno:291005|	29517|314856|58936|25125|246775|24498|29548|60421|362817|25112|24329|497931|299626|303836|25139|24605|29733|291005|	http://www.genome.jp/kegg-bin/show_pathway?rno04068/rno:362817%09red/rno:29517%09red/rno:25112%09red/rno:25125%09red/rno:25139%09red/rno:314856%09red/rno:246775%09red/rno:299626%09red/rno:497931%09red/rno:24498%09red/rno:24329%09red/rno:291005%09red/rno:29548%09red/rno:303836%09red/rno:24605%09red/rno:58936%09red/rno:29733%09red/rno:60421%09red
Arrhythmogenic right ventricular cardiomyopathy (ARVC)	KEGG PATHWAY	rno05412	10	74	0.479193	1	ENSRNOG00000011877|ENSRNOG00000019638|ENSRNOG00000004309|ENSRNOG00000019810|ENSRNOG00000036701|ENSRNOG00000034254|ENSRNOG00000010966|ENSRNOG00000003998|ENSRNOG00000036832|ENSRNOG00000012208	rno:170921|rno:60374|rno:81634|rno:64362|rno:287876|rno:81822|rno:24511|rno:303468|rno:315346|rno:25713|	170921|60374|81634|64362|287876|81822|24511|303468|315346|25713|	http://www.genome.jp/kegg-bin/show_pathway?rno05412/rno:287876%09red/rno:60374%09red/rno:24511%09red/rno:315346%09red/rno:25713%09red/rno:81634%09red/rno:81822%09red/rno:170921%09red/rno:64362%09red/rno:303468%09red
PI3K-Akt signaling pathway	KEGG PATHWAY	rno04151	44	340	0.480974	1	ENSRNOG00000011815|ENSRNOG00000005452|ENSRNOG00000018669|ENSRNOG00000012582|ENSRNOG00000019634|ENSRNOG00000014288|ENSRNOG00000029148|ENSRNOG00000010756|ENSRNOG00000025602|ENSRNOG00000007663|ENSRNOG00000009769|ENSRNOG00000016281|ENSRNOG00000011877|ENSRNOG00000024390|ENSRNOG00000000463|ENSRNOG00000010031|ENSRNOG00000017392|ENSRNOG00000020584|ENSRNOG00000015577|ENSRNOG00000036832|ENSRNOG00000033192|…	rno:29517|rno:117256|rno:25326|rno:116636|rno:363275|rno:25661|rno:66018|rno:24842|rno:94201|rno:29304|rno:311862|rno:290905|rno:170921|rno:289747|rno:294279|rno:29169|rno:54250|rno:170901|rno:691774|rno:315346|rno:310132|rno:24514|rno:25713|rno:116640|rno:89805|rno:24498|rno:114120|rno:24600|rno:24577|rno:362817|rno:140924|rno:24605|rno:79255|rno:292406|rno:296619|rno:314856|rno:497931|rno:31055…	29517|117256|25326|116636|363275|25661|66018|24842|94201|29304|311862|290905|170921|289747|294279|29169|54250|170901|691774|315346|310132|24514|25713|116640|89805|24498|114120|24600|24577|362817|140924|24605|79255|292406|296619|314856|497931|310553|24553|315648|24511|24329|25084|25353|	http://www.genome.jp/kegg-bin/show_pathway?rno04151/rno:24553%09red/rno:114120%09red/rno:25661%09red/rno:117256%09red/rno:116636%09red/rno:294279%09red/rno:296619%09red/rno:29304%09red/rno:362817%09red/rno:24511%09red/rno:140924%09red/rno:25326%09red/rno:310132%09red/rno:289747%09red/rno:66018%09red/rno:54250%09red/rno:24498%09red/rno:24329%09red/rno:29517%09red/rno:94201%09red/rno:29169%09red/rn…
GnRH signaling pathway	KEGG PATHWAY	rno04912	12	90	0.485053	1	ENSRNOG00000002657|ENSRNOG00000033119|ENSRNOG00000026293|ENSRNOG00000010947|ENSRNOG00000009783|ENSRNOG00000004332|ENSRNOG00000018646|ENSRNOG00000017801|ENSRNOG00000003696|ENSRNOG00000021150|ENSRNOG00000023079|ENSRNOG00000006612	rno:24653|rno:25031|rno:24516|rno:81707|rno:171140|rno:24329|rno:25433|rno:79255|rno:501563|rno:29322|rno:24605|rno:100911550|	24653|25031|24516|81707|171140|24329|25433|79255|501563|29322|24605|100911550|	http://www.genome.jp/kegg-bin/show_pathway?rno04912/rno:171140%09red/rno:79255%09red/rno:81707%09red/rno:24653%09red/rno:24516%09red/rno:100911550%09red/rno:29322%09red/rno:25031%09red/rno:24605%09red/rno:24329%09red/rno:501563%09red/rno:25433%09red
T cell receptor signaling pathway	KEGG PATHWAY	rno04660	14	107	0.502852	1	ENSRNOG00000016378|ENSRNOG00000018316|ENSRNOG00000000596|ENSRNOG00000007390|ENSRNOG00000026293|ENSRNOG00000050430|ENSRNOG00000023428|ENSRNOG00000005620|ENSRNOG00000025602|ENSRNOG00000008015|ENSRNOG00000014294|ENSRNOG00000023079|ENSRNOG00000000837|ENSRNOG00000005404	rno:116596|rno:366962|rno:25150|rno:25493|rno:24516|rno:25156|rno:497931|rno:155918|rno:94201|rno:314322|rno:116689|rno:24605|rno:24835|rno:29434|	116596|366962|25150|25493|24516|25156|497931|155918|94201|314322|116689|24605|24835|29434|	http://www.genome.jp/kegg-bin/show_pathway?rno04660/rno:29434%09red/rno:366962%09red/rno:497931%09red/rno:155918%09red/rno:24516%09red/rno:25493%09red/rno:24835%09red/rno:25150%09red/rno:94201%09red/rno:25156%09red/rno:24605%09red/rno:314322%09red/rno:116689%09red/rno:116596%09red
Endometrial cancer	KEGG PATHWAY	rno05213	7	52	0.50437	1	ENSRNOG00000003612|ENSRNOG00000004500|ENSRNOG00000004332|ENSRNOG00000023428|ENSRNOG00000010756|ENSRNOG00000033791|ENSRNOG00000023079	rno:29134|rno:24577|rno:24329|rno:497931|rno:24842|rno:299611|rno:24605|	29134|24577|24329|497931|24842|299611|24605|	http://www.genome.jp/kegg-bin/show_pathway?rno05213/rno:299611%09red/rno:24577%09red/rno:497931%09red/rno:24329%09red/rno:29134%09red/rno:24605%09red/rno:24842%09red
Colorectal cancer	KEGG PATHWAY	rno05210	9	68	0.508436	1	ENSRNOG00000010756|ENSRNOG00000007350|ENSRNOG00000026293|ENSRNOG00000003612|ENSRNOG00000004500|ENSRNOG00000023428|ENSRNOG00000033791|ENSRNOG00000008015|ENSRNOG00000020876	rno:24842|rno:366957|rno:24516|rno:29134|rno:24577|rno:497931|rno:299611|rno:314322|rno:24887|	24842|366957|24516|29134|24577|497931|299611|314322|24887|	http://www.genome.jp/kegg-bin/show_pathway?rno05210/rno:299611%09red/rno:24577%09red/rno:497931%09red/rno:24887%09red/rno:24516%09red/rno:29134%09red/rno:366957%09red/rno:314322%09red/rno:24842%09red
Chronic myeloid leukemia	KEGG PATHWAY	rno05220	10	76	0.510152	1	ENSRNOG00000016029|ENSRNOG00000006304|ENSRNOG00000007390|ENSRNOG00000004500|ENSRNOG00000023428|ENSRNOG00000010756|ENSRNOG00000009568|ENSRNOG00000025602|ENSRNOG00000001704|ENSRNOG00000023079	rno:24708|rno:314856|rno:25493|rno:24577|rno:497931|rno:24842|rno:297893|rno:94201|rno:50662|rno:24605|	24708|314856|25493|24577|497931|24842|297893|94201|50662|24605|	http://www.genome.jp/kegg-bin/show_pathway?rno05220/rno:24577%09red/rno:497931%09red/rno:25493%09red/rno:24708%09red/rno:94201%09red/rno:24605%09red/rno:50662%09red/rno:314856%09red/rno:24842%09red/rno:297893%09red
Butirosin and neomycin biosynthesis	KEGG PATHWAY	rno00524	1	5	0.512503	1	ENSRNOG00000026235	rno:25060|	25060|	http://www.genome.jp/kegg-bin/show_pathway?rno00524/rno:25060%09red
Thyroid hormone synthesis	KEGG PATHWAY	rno04918	9	69	0.52458	1	Novel01637|ENSRNOG00000048812|ENSRNOG00000003972|ENSRNOG00000011227|ENSRNOG00000033119|ENSRNOG00000047711|ENSRNOG00000003696|ENSRNOG00000021150|ENSRNOG00000017801	rno:29326|rno:24404|rno:25360|rno:24214|rno:25031|rno:29216|rno:501563|rno:29322|rno:79255|	29326|24404|25360|24214|25031|29216|501563|29322|79255|	http://www.genome.jp/kegg-bin/show_pathway?rno04918/rno:24214%09red/rno:24404%09red/rno:79255%09red/rno:29326%09red/rno:29322%09red/rno:25031%09red/rno:25360%09red/rno:501563%09red/rno:29216%09red
RIG-I-like receptor signaling pathway	KEGG PATHWAY	rno04622	8	62	0.540661	1	ENSRNOG00000018247|ENSRNOG00000007390|ENSRNOG00000006384|ENSRNOG00000017787|ENSRNOG00000017414|ENSRNOG00000021802|Novel01510|ENSRNOG00000000837	rno:303538|rno:25493|rno:297989|rno:306886|rno:293624|rno:298693|rno:303538|rno:24835|	303538|25493|297989|306886|293624|298693|303538|24835|	http://www.genome.jp/kegg-bin/show_pathway?rno04622/rno:293624%09red/rno:298693%09red/rno:25493%09red/rno:24835%09red/rno:297989%09red/rno:306886%09red/rno:303538%09red
Proximal tubule bicarbonate reclamation	KEGG PATHWAY	rno04964	3	22	0.547319	1	ENSRNOG00000003134|ENSRNOG00000011227|ENSRNOG00000031612	rno:84484|rno:24214|rno:192268|	84484|24214|192268|	http://www.genome.jp/kegg-bin/show_pathway?rno04964/rno:84484%09red/rno:192268%09red/rno:24214%09red
Fatty acid biosynthesis	KEGG PATHWAY	rno00061	2	14	0.55319	1	ENSRNOG00000000658|ENSRNOG00000045636	rno:116719|rno:50671|	116719|50671|	http://www.genome.jp/kegg-bin/show_pathway?rno00061/rno:116719%09red/rno:50671%09red
Cholinergic synapse	KEGG PATHWAY	rno04725	14	111	0.553962	1	ENSRNOG00000033119|ENSRNOG00000050231|ENSRNOG00000000596|ENSRNOG00000003696|ENSRNOG00000005369|ENSRNOG00000005206|ENSRNOG00000009783|ENSRNOG00000023428|ENSRNOG00000019465|ENSRNOG00000008015|ENSRNOG00000021150|ENSRNOG00000015547|ENSRNOG00000023079|ENSRNOG00000017801	rno:25031|rno:114120|rno:25150|rno:501563|rno:50599|rno:29682|rno:171140|rno:497931|rno:25643|rno:314322|rno:29322|rno:24514|rno:24605|rno:79255|	25031|114120|25150|501563|50599|29682|171140|497931|25643|314322|29322|24514|24605|79255|	http://www.genome.jp/kegg-bin/show_pathway?rno04725/rno:25643%09red/rno:50599%09red/rno:171140%09red/rno:114120%09red/rno:79255%09red/rno:497931%09red/rno:25150%09red/rno:25031%09red/rno:29322%09red/rno:24605%09red/rno:29682%09red/rno:314322%09red/rno:501563%09red/rno:24514%09red
Caffeine metabolism	KEGG PATHWAY	rno00232	1	6	0.567526	1	ENSRNOG00000007081	rno:497811|	497811|	http://www.genome.jp/kegg-bin/show_pathway?rno00232/rno:497811%09red
Glioma	KEGG PATHWAY	rno05214	8	64	0.573827	1	ENSRNOG00000016029|ENSRNOG00000006304|ENSRNOG00000009783|ENSRNOG00000004332|ENSRNOG00000023428|ENSRNOG00000010756|ENSRNOG00000025602|ENSRNOG00000023079	rno:24708|rno:314856|rno:171140|rno:24329|rno:497931|rno:24842|rno:94201|rno:24605|	24708|314856|171140|24329|497931|24842|94201|24605|	http://www.genome.jp/kegg-bin/show_pathway?rno05214/rno:171140%09red/rno:24842%09red/rno:497931%09red/rno:24708%09red/rno:24329%09red/rno:94201%09red/rno:24605%09red/rno:314856%09red
mTOR signaling pathway	KEGG PATHWAY	rno04150	8	64	0.573827	1	ENSRNOG00000012582|ENSRNOG00000019634|ENSRNOG00000008292|ENSRNOG00000023428|ENSRNOG00000037505|ENSRNOG00000007663|ENSRNOG00000006632|ENSRNOG00000000837	rno:116636|rno:363275|rno:29560|rno:497931|rno:360827|rno:29304|rno:501560|rno:24835|	116636|363275|29560|497931|360827|29304|501560|24835|	http://www.genome.jp/kegg-bin/show_pathway?rno04150/rno:360827%09red/rno:363275%09red/rno:497931%09red/rno:29560%09red/rno:116636%09red/rno:24835%09red/rno:29304%09red/rno:501560%09red
Hedgehog signaling pathway	KEGG PATHWAY	rno04340	6	48	0.57981	1	ENSRNOG00000019354|ENSRNOG00000015750|ENSRNOG00000047711|ENSRNOG00000003696|ENSRNOG00000008168|ENSRNOG00000048782	rno:89830|rno:315196|rno:29216|rno:501563|rno:282582|rno:114850|	89830|315196|29216|501563|282582|114850|	http://www.genome.jp/kegg-bin/show_pathway?rno04340/rno:282582%09red/rno:315196%09red/rno:114850%09red/rno:89830%09red/rno:501563%09red/rno:29216%09red
Porphyrin and chlorophyll metabolism	KEGG PATHWAY	rno00860	5	40	0.584436	1	ENSRNOG00000014117|ENSRNOG00000002393|ENSRNOG00000011913|ENSRNOG00000018740|Novel02000	rno:24451|rno:289352|rno:24268|rno:113992|rno:25748|	24451|289352|24268|113992|25748|	http://www.genome.jp/kegg-bin/show_pathway?rno00860/rno:24451%09red/rno:25748%09red/rno:113992%09red/rno:24268%09red/rno:289352%09red
Glycosphingolipid biosynthesis - ganglio series	KEGG PATHWAY	rno00604	2	15	0.587013	1	ENSRNOG00000014018|ENSRNOG00000022691	rno:25280|rno:364901|	25280|364901|	http://www.genome.jp/kegg-bin/show_pathway?rno00604/rno:364901%09red/rno:25280%09red
Pancreatic cancer	KEGG PATHWAY	rno05212	8	65	0.589993	1	ENSRNOG00000016029|ENSRNOG00000007350|ENSRNOG00000019742|ENSRNOG00000004332|ENSRNOG00000023428|ENSRNOG00000010756|ENSRNOG00000025602|ENSRNOG00000014079	rno:24708|rno:366957|rno:25125|rno:24329|rno:497931|rno:24842|rno:94201|rno:25124|	24708|366957|25125|24329|497931|24842|94201|25124|	http://www.genome.jp/kegg-bin/show_pathway?rno05212/rno:25124%09red/rno:25125%09red/rno:24842%09red/rno:497931%09red/rno:24708%09red/rno:24329%09red/rno:94201%09red/rno:366957%09red
cAMP signaling pathway	KEGG PATHWAY	rno04024	24	195	0.592584	1	ENSRNOG00000008831|ENSRNOG00000007350|ENSRNOG00000020246|ENSRNOG00000008766|ENSRNOG00000012098|ENSRNOG00000003696|ENSRNOG00000028404|ENSRNOG00000037247|ENSRNOG00000008015|ENSRNOG00000021063|ENSRNOG00000003972|ENSRNOG00000007048|ENSRNOG00000019465|ENSRNOG00000019354|ENSRNOG00000001152|ENSRNOG00000032463|ENSRNOG00000011227|ENSRNOG00000007390|ENSRNOG00000026293|ENSRNOG00000023428|ENSRNOG00000014276|…	rno:114244|rno:366957|rno:296313|rno:24410|rno:24167|rno:501563|rno:360616|rno:361568|rno:314322|rno:24412|rno:25360|rno:171337|rno:25643|rno:89830|rno:25051|rno:295347|rno:24214|rno:25493|rno:24516|rno:497931|rno:114633|rno:171140|rno:25156|rno:408199|	114244|366957|296313|24410|24167|501563|360616|361568|314322|24412|25360|171337|25643|89830|25051|295347|24214|25493|24516|497931|114633|171140|25156|408199|	http://www.genome.jp/kegg-bin/show_pathway?rno04024/rno:25643%09red/rno:408199%09red/rno:295347%09red/rno:24410%09red/rno:24516%09red/rno:24412%09red/rno:25156%09red/rno:25360%09red/rno:25051%09red/rno:24167%09red/rno:360616%09red/rno:314322%09red/rno:501563%09red/rno:89830%09red/rno:296313%09red/rno:171140%09red/rno:114244%09red/rno:361568%09red/rno:114633%09red/rno:25493%09red/rno:171337%09red/…
Protein export	KEGG PATHWAY	rno03060	3	24	0.601178	1	ENSRNOG00000013743|ENSRNOG00000011029|ENSRNOG00000006345	rno:80843|rno:65166|rno:298068|	80843|65166|298068|	http://www.genome.jp/kegg-bin/show_pathway?rno03060/rno:298068%09red/rno:80843%09red/rno:65166%09red
Glycosaminoglycan biosynthesis - heparan sulfate / heparin	KEGG PATHWAY	rno00534	3	24	0.601178	1	ENSRNOG00000012549|ENSRNOG00000017659|ENSRNOG00000010598	rno:292155|rno:293451|rno:84406|	292155|293451|84406|	http://www.genome.jp/kegg-bin/show_pathway?rno00534/rno:293451%09red/rno:84406%09red/rno:292155%09red
Glutamatergic synapse	KEGG PATHWAY	rno04724	14	115	0.603089	1	ENSRNOG00000002657|ENSRNOG00000008766|ENSRNOG00000049560|ENSRNOG00000005369|ENSRNOG00000021063|ENSRNOG00000050231|ENSRNOG00000033119|ENSRNOG00000019207|ENSRNOG00000019465|ENSRNOG00000003696|ENSRNOG00000021150|ENSRNOG00000005519|ENSRNOG00000020229|ENSRNOG00000031612	rno:24653|rno:24410|rno:24957|rno:50599|rno:24412|rno:114120|rno:25031|rno:78957|rno:25643|rno:501563|rno:29322|rno:24416|rno:29548|rno:192268|	24653|24410|24957|50599|24412|114120|25031|78957|25643|501563|29322|24416|29548|192268|	http://www.genome.jp/kegg-bin/show_pathway?rno04724/rno:25643%09red/rno:192268%09red/rno:24957%09red/rno:114120%09red/rno:24416%09red/rno:24653%09red/rno:24410%09red/rno:24412%09red/rno:78957%09red/rno:29548%09red/rno:29322%09red/rno:25031%09red/rno:50599%09red/rno:501563%09red
Aldosterone-regulated sodium reabsorption	KEGG PATHWAY	rno04960	5	41	0.604569	1	ENSRNOG00000011815|ENSRNOG00000023428|ENSRNOG00000034007|ENSRNOG00000011227|ENSRNOG00000033153	rno:29517|rno:497931|rno:25672|rno:24214|rno:313017|	29517|497931|25672|24214|313017|	http://www.genome.jp/kegg-bin/show_pathway?rno04960/rno:25672%09red/rno:313017%09red/rno:29517%09red/rno:497931%09red/rno:24214%09red
Neurotrophin signaling pathway	KEGG PATHWAY	rno04722	15	124	0.612896	1	ENSRNOG00000010756|ENSRNOG00000007390|ENSRNOG00000026293|ENSRNOG00000036688|ENSRNOG00000007048|ENSRNOG00000005809|ENSRNOG00000009783|ENSRNOG00000023428|ENSRNOG00000004726|ENSRNOG00000020876|ENSRNOG00000021817|ENSRNOG00000006632|ENSRNOG00000023079|ENSRNOG00000032463|ENSRNOG00000017801	rno:24842|rno:25493|rno:24516|rno:360678|rno:171337|rno:362456|rno:171140|rno:497931|rno:289014|rno:24887|rno:362418|rno:501560|rno:24605|rno:295347|rno:79255|	24842|25493|24516|360678|171337|362456|171140|497931|289014|24887|362418|501560|24605|295347|79255|	http://www.genome.jp/kegg-bin/show_pathway?rno04722/rno:289014%09red/rno:171140%09red/rno:295347%09red/rno:79255%09red/rno:362418%09red/rno:497931%09red/rno:25493%09red/rno:24516%09red/rno:24887%09red/rno:362456%09red/rno:360678%09red/rno:24605%09red/rno:171337%09red/rno:501560%09red/rno:24842%09red
Hippo signaling pathway	KEGG PATHWAY	rno04390	19	157	0.616878	1	ENSRNOG00000016617|ENSRNOG00000005452|ENSRNOG00000004837|ENSRNOG00000001452|ENSRNOG00000036701|ENSRNOG00000003612|ENSRNOG00000015750|ENSRNOG00000001224|ENSRNOG00000010922|ENSRNOG00000010602|ENSRNOG00000034254|ENSRNOG00000008065|ENSRNOG00000001414|ENSRNOG00000021750|ENSRNOG00000033791|ENSRNOG00000004500|ENSRNOG00000008168|ENSRNOG00000021548|ENSRNOG00000048782	rno:295062|rno:117256|rno:316101|rno:266608|rno:287876|rno:29134|rno:315196|rno:309684|rno:315648|rno:60371|rno:81822|rno:303039|rno:24617|rno:25261|rno:299611|rno:24577|rno:282582|rno:363140|rno:114850|	295062|117256|316101|266608|287876|29134|315196|309684|315648|60371|81822|303039|24617|25261|299611|24577|282582|363140|114850|	http://www.genome.jp/kegg-bin/show_pathway?rno04390/rno:25261%09red/rno:287876%09red/rno:282582%09red/rno:266608%09red/rno:299611%09red/rno:315196%09red/rno:29134%09red/rno:24577%09red/rno:363140%09red/rno:315648%09red/rno:295062%09red/rno:309684%09red/rno:114850%09red/rno:303039%09red/rno:60371%09red/rno:81822%09red/rno:24617%09red/rno:117256%09red/rno:316101%09red
Pyrimidine metabolism	KEGG PATHWAY	rno00240	13	108	0.61737	1	ENSRNOG00000004972|ENSRNOG00000009088|ENSRNOG00000016231|ENSRNOG00000011071|ENSRNOG00000037449|ENSRNOG00000023272|ENSRNOG00000017850|ENSRNOG00000009982|ENSRNOG00000008450|ENSRNOG00000047314|ENSRNOG00000003917|ENSRNOG00000009963|ENSRNOG00000002671	rno:289801|rno:58819|rno:364834|rno:58813|rno:304573|rno:362720|rno:192252|rno:290029|rno:100359539|rno:24834|rno:304944|rno:313560|rno:83782|	289801|58819|364834|58813|304573|362720|192252|290029|100359539|24834|304944|313560|83782|	http://www.genome.jp/kegg-bin/show_pathway?rno00240/rno:58813%09red/rno:313560%09red/rno:290029%09red/rno:58819%09red/rno:192252%09red/rno:304944%09red/rno:100359539%09red/rno:24834%09red/rno:289801%09red/rno:83782%09red/rno:304573%09red/rno:362720%09red/rno:364834%09red
Primary bile acid biosynthesis	KEGG PATHWAY	rno00120	2	16	0.618894	1	ENSRNOG00000019141|ENSRNOG00000019080	rno:309527|rno:246211|	309527|246211|	http://www.genome.jp/kegg-bin/show_pathway?rno00120/rno:246211%09red/rno:309527%09red
Glyoxylate and dicarboxylate metabolism	KEGG PATHWAY	rno00630	3	25	0.626468	1	ENSRNOG00000049560|ENSRNOG00000005275|ENSRNOG00000008106	rno:24957|rno:287379|rno:299857|	24957|287379|299857|	http://www.genome.jp/kegg-bin/show_pathway?rno00630/rno:287379%09red/rno:299857%09red/rno:24957%09red
Wnt signaling pathway	KEGG PATHWAY	rno04310	17	142	0.630784	1	ENSRNOG00000010756|ENSRNOG00000007350|ENSRNOG00000020552|ENSRNOG00000001452|ENSRNOG00000026293|ENSRNOG00000003612|ENSRNOG00000004500|ENSRNOG00000009783|ENSRNOG00000033119|ENSRNOG00000015750|ENSRNOG00000033791|ENSRNOG00000003696|ENSRNOG00000021150|ENSRNOG00000000503|ENSRNOG00000008168|ENSRNOG00000048782|ENSRNOG00000023351	rno:24842|rno:366957|rno:25445|rno:266608|rno:24516|rno:29134|rno:24577|rno:171140|rno:25031|rno:315196|rno:299611|rno:501563|rno:29322|rno:25682|rno:282582|rno:114850|rno:316201|	24842|366957|25445|266608|24516|29134|24577|171140|25031|315196|299611|501563|29322|25682|282582|114850|316201|	http://www.genome.jp/kegg-bin/show_pathway?rno04310/rno:282582%09red/rno:316201%09red/rno:299611%09red/rno:315196%09red/rno:171140%09red/rno:24577%09red/rno:25445%09red/rno:25682%09red/rno:24516%09red/rno:114850%09red/rno:29134%09red/rno:366957%09red/rno:29322%09red/rno:266608%09red/rno:25031%09red/rno:501563%09red/rno:24842%09red
Primary immunodeficiency	KEGG PATHWAY	rno05340	4	35	0.655539	1	ENSRNOG00000018488|ENSRNOG00000000692|ENSRNOG00000018669|ENSRNOG00000003954	rno:171369|rno:304577|rno:25326|rno:140924|	171369|304577|25326|140924|	http://www.genome.jp/kegg-bin/show_pathway?rno05340/rno:304577%09red/rno:140924%09red/rno:25326%09red/rno:171369%09red
Taurine and hypotaurine metabolism	KEGG PATHWAY	rno00430	1	8	0.659645	1	ENSRNOG00000000158	rno:81718|	81718|	http://www.genome.jp/kegg-bin/show_pathway?rno00430/rno:81718%09red
Selenocompound metabolism	KEGG PATHWAY	rno00450	2	18	0.676886	1	ENSRNOG00000010658|ENSRNOG00000009088	rno:24962|rno:58819|	24962|58819|	http://www.genome.jp/kegg-bin/show_pathway?rno00450/rno:24962%09red/rno:58819%09red
Intestinal immune network for IgA production	KEGG PATHWAY	rno04672	5	45	0.679189	1	ENSRNOG00000014171|ENSRNOG00000018488|ENSRNOG00000019264|ENSRNOG00000010278|ENSRNOG00000012208	rno:287437|rno:171369|rno:297604|rno:24498|rno:25713|	287437|171369|297604|24498|25713|	http://www.genome.jp/kegg-bin/show_pathway?rno04672/rno:287437%09red/rno:297604%09red/rno:25713%09red/rno:24498%09red/rno:171369%09red
Melanogenesis	KEGG PATHWAY	rno04916	11	97	0.685903	1	ENSRNOG00000008168|ENSRNOG00000001452|ENSRNOG00000033119|ENSRNOG00000009783|ENSRNOG00000014361|ENSRNOG00000015750|ENSRNOG00000019465|ENSRNOG00000003696|ENSRNOG00000021150|ENSRNOG00000023079|ENSRNOG00000048782	rno:282582|rno:266608|rno:25031|rno:171140|rno:24323|rno:315196|rno:25643|rno:501563|rno:29322|rno:24605|rno:114850|	282582|266608|25031|171140|24323|315196|25643|501563|29322|24605|114850|	http://www.genome.jp/kegg-bin/show_pathway?rno04916/rno:25643%09red/rno:282582%09red/rno:24323%09red/rno:315196%09red/rno:171140%09red/rno:266608%09red/rno:114850%09red/rno:29322%09red/rno:25031%09red/rno:24605%09red/rno:501563%09red
Prostate cancer	KEGG PATHWAY	rno05215	10	89	0.691972	1	ENSRNOG00000016029|ENSRNOG00000006304|ENSRNOG00000007390|ENSRNOG00000006469|ENSRNOG00000029148|ENSRNOG00000023428|ENSRNOG00000010756|ENSRNOG00000004332|ENSRNOG00000023079|ENSRNOG00000017801	rno:24708|rno:314856|rno:25493|rno:362817|rno:66018|rno:497931|rno:24842|rno:24329|rno:24605|rno:79255|	24708|314856|25493|362817|66018|497931|24842|24329|24605|79255|	http://www.genome.jp/kegg-bin/show_pathway?rno05215/rno:362817%09red/rno:24842%09red/rno:79255%09red/rno:66018%09red/rno:497931%09red/rno:25493%09red/rno:24329%09red/rno:24708%09red/rno:24605%09red/rno:314856%09red
Spliceosome	KEGG PATHWAY	rno03040	16	140	0.694958	1	ENSRNOG00000002818|ENSRNOG00000011932|ENSRNOG00000017724|ENSRNOG00000001783|ENSRNOG00000036687|ENSRNOG00000016507|ENSRNOG00000001556|ENSRNOG00000001501|ENSRNOG00000029434|ENSRNOG00000019552|ENSRNOG00000036839|ENSRNOG00000027006|ENSRNOG00000006961|ENSRNOG00000045791|ENSRNOG00000005556|ENSRNOG00000045860	rno:287739|rno:100361269|rno:292019|rno:117259|rno:690585|rno:681031|rno:362152|rno:292729|rno:29578|rno:362829|rno:29578|rno:362152|rno:171365|rno:688288|rno:680737|rno:687575|	287739|100361269|292019|117259|690585|681031|362152|292729|29578|362829|29578|362152|171365|688288|680737|687575|	http://www.genome.jp/kegg-bin/show_pathway?rno03040/rno:117259%09red/rno:29578%09red/rno:362829%09red/rno:362152%09red/rno:171365%09red/rno:292729%09red/rno:690585%09red/rno:680737%09red/rno:681031%09red/rno:687575%09red/rno:688288%09red/rno:287739%09red/rno:100361269%09red/rno:292019%09red
Circadian rhythm	KEGG PATHWAY	rno04710	3	28	0.695535	1	ENSRNOG00000018413|ENSRNOG00000020254|ENSRNOG00000007152	rno:78962|rno:63840|rno:79431|	78962|63840|79431|	http://www.genome.jp/kegg-bin/show_pathway?rno04710/rno:79431%09red/rno:63840%09red/rno:78962%09red
Pentose phosphate pathway	KEGG PATHWAY	rno00030	3	28	0.695535	1	ENSRNOG00000018367|ENSRNOG00000001214|ENSRNOG00000009628	rno:83688|rno:25741|rno:65152|	83688|25741|65152|	http://www.genome.jp/kegg-bin/show_pathway?rno00030/rno:83688%09red/rno:25741%09red/rno:65152%09red
Mucin type O-Glycan biosynthesis	KEGG PATHWAY	rno00512	3	28	0.695535	1	ENSRNOG00000007804|ENSRNOG00000008283|ENSRNOG00000005727	rno:65044|rno:362275|rno:366061|	65044|362275|366061|	http://www.genome.jp/kegg-bin/show_pathway?rno00512/rno:362275%09red/rno:65044%09red/rno:366061%09red
Purine metabolism	KEGG PATHWAY	rno00230	21	182	0.69681	1	ENSRNOG00000013791|ENSRNOG00000008450|ENSRNOG00000039848|ENSRNOG00000000122|ENSRNOG00000012302|ENSRNOG00000015511|ENSRNOG00000011071|ENSRNOG00000037449|ENSRNOG00000007081|ENSRNOG00000019560|ENSRNOG00000023272|ENSRNOG00000009982|ENSRNOG00000018282|ENSRNOG00000002128|ENSRNOG00000014405|ENSRNOG00000028292|ENSRNOG00000031965|ENSRNOG00000018262|ENSRNOG00000002671|ENSRNOG00000002101|ENSRNOG00000016231	rno:54410|rno:100359539|rno:102238592|rno:24184|rno:497757|rno:81643|rno:58813|rno:304573|rno:497811|rno:81743|rno:362720|rno:290029|rno:83585|rno:117544|rno:292072|rno:288259|rno:301005|rno:25095|rno:83782|rno:140946|rno:364834|	54410|100359539|102238592|24184|497757|81643|58813|304573|497811|81743|362720|290029|83585|117544|292072|288259|301005|25095|83782|140946|364834|	http://www.genome.jp/kegg-bin/show_pathway?rno00230/rno:58813%09red/rno:288259%09red/rno:362720%09red/rno:497757%09red/rno:290029%09red/rno:54410%09red/rno:117544%09red/rno:497811%09red/rno:24184%09red/rno:100359539%09red/rno:140946%09red/rno:81743%09red/rno:292072%09red/rno:364834%09red/rno:102238592%09red/rno:301005%09red/rno:83782%09red/rno:81643%09red/rno:304573%09red/rno:83585%09red/rno:2509…
Drug metabolism - other enzymes	KEGG PATHWAY	rno00983	6	55	0.699358	1	ENSRNOG00000004972|ENSRNOG00000007081|ENSRNOG00000018740|ENSRNOG00000047314|ENSRNOG00000003917|ENSRNOG00000031965	rno:289801|rno:497811|rno:113992|rno:24834|rno:304944|rno:301005|	289801|497811|113992|24834|304944|301005|	http://www.genome.jp/kegg-bin/show_pathway?rno00983/rno:289801%09red/rno:113992%09red/rno:301005%09red/rno:24834%09red/rno:497811%09red/rno:304944%09red
ErbB signaling pathway	KEGG PATHWAY	rno04012	10	90	0.704096	1	ENSRNOG00000026293|ENSRNOG00000018646|ENSRNOG00000012582|ENSRNOG00000004500|ENSRNOG00000009783|ENSRNOG00000004332|ENSRNOG00000023428|ENSRNOG00000023079|ENSRNOG00000015149|ENSRNOG00000014248	rno:24516|rno:25433|rno:116636|rno:24577|rno:171140|rno:24329|rno:497931|rno:24605|rno:690919|rno:59323|	24516|25433|116636|24577|171140|24329|497931|24605|690919|59323|	http://www.genome.jp/kegg-bin/show_pathway?rno04012/rno:59323%09red/rno:690919%09red/rno:171140%09red/rno:24577%09red/rno:497931%09red/rno:24516%09red/rno:116636%09red/rno:24329%09red/rno:24605%09red/rno:25433%09red
Glutathione metabolism	KEGG PATHWAY	rno00480	6	56	0.714413	1	ENSRNOG00000008450|ENSRNOG00000048812|ENSRNOG00000003289|ENSRNOG00000023272|Novel01637|ENSRNOG00000005424	rno:100359539|rno:24404|rno:289668|rno:362720|rno:29326|rno:24609|	100359539|24404|289668|362720|29326|24609|	http://www.genome.jp/kegg-bin/show_pathway?rno00480/rno:24404%09red/rno:289668%09red/rno:100359539%09red/rno:29326%09red/rno:24609%09red/rno:362720%09red
Glycerolipid metabolism	KEGG PATHWAY	rno00561	6	56	0.714413	1	ENSRNOG00000019466|ENSRNOG00000001796|ENSRNOG00000009980|ENSRNOG00000009734|ENSRNOG00000022943|ENSRNOG00000014508	rno:311821|rno:25666|rno:64369|rno:286921|rno:140866|rno:29254|	311821|25666|64369|286921|140866|29254|	http://www.genome.jp/kegg-bin/show_pathway?rno00561/rno:140866%09red/rno:311821%09red/rno:25666%09red/rno:29254%09red/rno:64369%09red/rno:286921%09red
Propanoate metabolism	KEGG PATHWAY	rno00640	3	29	0.716288	1	ENSRNOG00000013009|ENSRNOG00000000658|ENSRNOG00000007102	rno:24533|rno:116719|rno:296259|	24533|116719|296259|	http://www.genome.jp/kegg-bin/show_pathway?rno00640/rno:296259%09red/rno:24533%09red/rno:116719%09red
Systemic lupus erythematosus	KEGG PATHWAY	rno05322	14	126	0.723577	1	ENSRNOG00000012807|ENSRNOG00000008766|ENSRNOG00000000443|ENSRNOG00000006532|ENSRNOG00000018488|ENSRNOG00000021199|ENSRNOG00000012749|ENSRNOG00000018517|ENSRNOG00000004309|ENSRNOG00000012804|ENSRNOG00000006961|ENSRNOG00000024382|ENSRNOG00000033685|ENSRNOG00000000837	rno:298566|rno:24410|rno:24233|rno:117056|rno:171369|rno:295279|rno:29687|rno:308901|rno:81634|rno:362634|rno:171365|rno:304966|rno:299606|rno:24835|	298566|24410|24233|117056|171369|295279|29687|308901|81634|362634|171365|304966|299606|24835|	http://www.genome.jp/kegg-bin/show_pathway?rno05322/rno:24233%09red/rno:171369%09red/rno:295279%09red/rno:308901%09red/rno:171365%09red/rno:117056%09red/rno:24410%09red/rno:81634%09red/rno:24835%09red/rno:362634%09red/rno:304966%09red/rno:298566%09red/rno:29687%09red/rno:299606%09red
Sphingolipid metabolism	KEGG PATHWAY	rno00600	5	48	0.72857	1	ENSRNOG00000009980|ENSRNOG00000018106|ENSRNOG00000007637|ENSRNOG00000037695|ENSRNOG00000010626	rno:64369|rno:117185|rno:313339|rno:301543|rno:170897|	64369|117185|313339|301543|170897|	http://www.genome.jp/kegg-bin/show_pathway?rno00600/rno:117185%09red/rno:301543%09red/rno:170897%09red/rno:64369%09red/rno:313339%09red
Graft-versus-host disease	KEGG PATHWAY	rno05332	7	66	0.730512	1	ENSRNOG00000045924|ENSRNOG00000000777|ENSRNOG00000010278|ENSRNOG00000029386|ENSRNOG00000000795|ENSRNOG00000032596|ENSRNOG00000000837	rno:414788|rno:294228|rno:24498|rno:24748|rno:24750|rno:361787|rno:24835|	414788|294228|24498|24748|24750|361787|24835|	http://www.genome.jp/kegg-bin/show_pathway?rno05332/rno:24748%09red/rno:294228%09red/rno:24750%09red/rno:414788%09red/rno:24498%09red/rno:24835%09red/rno:361787%09red
Synthesis and degradation of ketone bodies	KEGG PATHWAY	rno00072	1	10	0.732148	1	ENSRNOG00000009422	rno:79238|	79238|	http://www.genome.jp/kegg-bin/show_pathway?rno00072/rno:79238%09red
Vitamin B6 metabolism	KEGG PATHWAY	rno00750	1	10	0.732148	1	ENSRNOG00000015354	rno:54349|	54349|	http://www.genome.jp/kegg-bin/show_pathway?rno00750/rno:54349%09red
Prolactin signaling pathway	KEGG PATHWAY	rno04917	8	75	0.732814	1	ENSRNOG00000014079|ENSRNOG00000015547|ENSRNOG00000019742|ENSRNOG00000008965|ENSRNOG00000023428|ENSRNOG00000008015|ENSRNOG00000002946|ENSRNOG00000023079	rno:25124|rno:24514|rno:25125|rno:84607|rno:497931|rno:314322|rno:89829|rno:24605|	25124|24514|25125|84607|497931|314322|89829|24605|	http://www.genome.jp/kegg-bin/show_pathway?rno04917/rno:84607%09red/rno:25124%09red/rno:25125%09red/rno:24514%09red/rno:497931%09red/rno:89829%09red/rno:24605%09red/rno:314322%09red
Glycolysis / Gluconeogenesis	KEGG PATHWAY	rno00010	8	75	0.732814	1	ENSRNOG00000001214|ENSRNOG00000013009|ENSRNOG00000017895|ENSRNOG00000009628|ENSRNOG00000026235|ENSRNOG00000026178|ENSRNOG00000010133|ENSRNOG00000007102	rno:25741|rno:24533|rno:24333|rno:65152|rno:25060|rno:315722|rno:296973|rno:296259|	25741|24533|24333|65152|25060|315722|296973|296259|	http://www.genome.jp/kegg-bin/show_pathway?rno00010/rno:315722%09red/rno:296973%09red/rno:296259%09red/rno:24533%09red/rno:25741%09red/rno:25060%09red/rno:24333%09red/rno:65152%09red
Proteasome	KEGG PATHWAY	rno03050	5	49	0.743749	1	ENSRNOG00000020979|ENSRNOG00000011463|ENSRNOG00000019868|ENSRNOG00000019494|ENSRNOG00000037580	rno:58854|rno:29675|rno:29672|rno:291983|rno:292766|	58854|29675|29672|291983|292766|	http://www.genome.jp/kegg-bin/show_pathway?rno03050/rno:29672%09red/rno:29675%09red/rno:58854%09red/rno:291983%09red/rno:292766%09red
Base excision repair	KEGG PATHWAY	rno03410	4	40	0.746935	1	ENSRNOG00000000692|ENSRNOG00000037449|ENSRNOG00000029813|ENSRNOG00000021264	rno:304577|rno:304573|rno:25459|rno:25737|	304577|304573|25459|25737|	http://www.genome.jp/kegg-bin/show_pathway?rno03410/rno:304573%09red/rno:25737%09red/rno:304577%09red/rno:25459%09red
Glycosaminoglycan biosynthesis - chondroitin sulfate / dermatan sulfate	KEGG PATHWAY	rno00532	2	21	0.750142	1	ENSRNOG00000008885|ENSRNOG00000012698	rno:314694|rno:292999|	314694|292999|	http://www.genome.jp/kegg-bin/show_pathway?rno00532/rno:314694%09red/rno:292999%09red
Other types of O-glycan biosynthesis	KEGG PATHWAY	rno00514	3	31	0.75447	1	ENSRNOG00000001417|ENSRNOG00000008475|ENSRNOG00000046852	rno:288583|rno:84597|rno:64544|	288583|84597|64544|	http://www.genome.jp/kegg-bin/show_pathway?rno00514/rno:84597%09red/rno:64544%09red/rno:288583%09red
Allograft rejection	KEGG PATHWAY	rno05330	7	68	0.756108	1	ENSRNOG00000045924|ENSRNOG00000000777|ENSRNOG00000000795|ENSRNOG00000029386|ENSRNOG00000018488|ENSRNOG00000032596|ENSRNOG00000000837	rno:414788|rno:294228|rno:24750|rno:24748|rno:171369|rno:361787|rno:24835|	414788|294228|24750|24748|171369|361787|24835|	http://www.genome.jp/kegg-bin/show_pathway?rno05330/rno:24748%09red/rno:171369%09red/rno:294228%09red/rno:24750%09red/rno:414788%09red/rno:24835%09red/rno:361787%09red
Endocrine and other factor-regulated calcium reabsorption	KEGG PATHWAY	rno04961	5	50	0.758292	1	ENSRNOG00000033119|ENSRNOG00000011227|ENSRNOG00000007649|ENSRNOG00000003696|ENSRNOG00000021150	rno:25031|rno:24214|rno:25751|rno:501563|rno:29322|	25031|24214|25751|501563|29322|	http://www.genome.jp/kegg-bin/show_pathway?rno04961/rno:25751%09red/rno:25031%09red/rno:24214%09red/rno:501563%09red/rno:29322%09red
AMPK signaling pathway	KEGG PATHWAY	rno04152	14	130	0.761086	1	ENSRNOG00000005452|ENSRNOG00000000658|ENSRNOG00000001214|ENSRNOG00000012582|ENSRNOG00000015423|ENSRNOG00000018911|ENSRNOG00000017226|ENSRNOG00000009628|ENSRNOG00000010922|ENSRNOG00000023428|ENSRNOG00000037505|ENSRNOG00000014254|ENSRNOG00000020656|ENSRNOG00000045636	rno:117256|rno:116719|rno:25741|rno:116636|rno:114494|rno:117276|rno:25139|rno:65152|rno:315648|rno:497931|rno:360827|rno:25757|rno:54283|rno:50671|	117256|116719|25741|116636|114494|117276|25139|65152|315648|497931|360827|25757|54283|50671|	http://www.genome.jp/kegg-bin/show_pathway?rno04152/rno:54283%09red/rno:360827%09red/rno:25139%09red/rno:315648%09red/rno:497931%09red/rno:117256%09red/rno:116636%09red/rno:116719%09red/rno:25741%09red/rno:25757%09red/rno:117276%09red/rno:114494%09red/rno:65152%09red/rno:50671%09red
Inflammatory mediator regulation of TRP channels	KEGG PATHWAY	rno04750	12	113	0.76467	1	ENSRNOG00000002657|ENSRNOG00000017625|ENSRNOG00000033119|ENSRNOG00000001928|ENSRNOG00000009783|ENSRNOG00000014504|ENSRNOG00000023428|ENSRNOG00000001195|ENSRNOG00000003696|ENSRNOG00000021150|ENSRNOG00000006612|ENSRNOG00000018003	rno:24653|rno:29581|rno:25031|rno:25466|rno:171140|rno:25663|rno:497931|rno:66026|rno:501563|rno:29322|rno:100911550|rno:116677|	24653|29581|25031|25466|171140|25663|497931|66026|501563|29322|100911550|116677|	http://www.genome.jp/kegg-bin/show_pathway?rno04750/rno:29581%09red/rno:171140%09red/rno:66026%09red/rno:24653%09red/rno:497931%09red/rno:25663%09red/rno:116677%09red/rno:100911550%09red/rno:29322%09red/rno:25466%09red/rno:25031%09red/rno:501563%09red
Arachidonic acid metabolism	KEGG PATHWAY	rno00590	8	78	0.768243	1	ENSRNOG00000002657|ENSRNOG00000002525|Novel01637|ENSRNOG00000048812|ENSRNOG00000006320|ENSRNOG00000015751|ENSRNOG00000019183|ENSRNOG00000001701	rno:24653|rno:29527|rno:29326|rno:24404|rno:59103|rno:290623|rno:81639|rno:304078|	24653|29527|29326|24404|59103|290623|81639|304078|	http://www.genome.jp/kegg-bin/show_pathway?rno00590/rno:81639%09red/rno:304078%09red/rno:24404%09red/rno:24653%09red/rno:29326%09red/rno:29527%09red/rno:59103%09red/rno:290623%09red
Antigen processing and presentation	KEGG PATHWAY	rno04612	10	96	0.770341	1	ENSRNOG00000007089|ENSRNOG00000045924|ENSRNOG00000018566|ENSRNOG00000000777|ENSRNOG00000029386|ENSRNOG00000019387|ENSRNOG00000010331|ENSRNOG00000000795|ENSRNOG00000032596|ENSRNOG00000000837	rno:63865|rno:414788|rno:25697|rno:294228|rno:24748|rno:290644|rno:64529|rno:24750|rno:361787|rno:24835|	63865|414788|25697|294228|24748|290644|64529|24750|361787|24835|	http://www.genome.jp/kegg-bin/show_pathway?rno04612/rno:24748%09red/rno:64529%09red/rno:294228%09red/rno:25697%09red/rno:290644%09red/rno:24750%09red/rno:414788%09red/rno:24835%09red/rno:63865%09red/rno:361787%09red
mRNA surveillance pathway	KEGG PATHWAY	rno03015	10	96	0.770341	1	ENSRNOG00000005452|ENSRNOG00000036687|ENSRNOG00000008639|ENSRNOG00000019450|ENSRNOG00000015642|ENSRNOG00000022267|ENSRNOG00000010922|ENSRNOG00000002335|ENSRNOG00000045791|ENSRNOG00000004700	rno:117256|rno:690585|rno:171350|rno:307503|rno:298510|rno:302405|rno:315648|rno:24420|rno:688288|rno:296219|	117256|690585|171350|307503|298510|302405|315648|24420|688288|296219|	http://www.genome.jp/kegg-bin/show_pathway?rno03015/rno:690585%09red/rno:298510%09red/rno:688288%09red/rno:315648%09red/rno:117256%09red/rno:171350%09red/rno:307503%09red/rno:24420%09red/rno:296219%09red/rno:302405%09red
Dorso-ventral axis formation	KEGG PATHWAY	rno04320	2	22	0.77117	1	ENSRNOG00000004332|ENSRNOG00000001647	rno:24329|rno:304063|	24329|304063|	http://www.genome.jp/kegg-bin/show_pathway?rno04320/rno:304063%09red/rno:24329%09red
Biosynthesis of amino acids	KEGG PATHWAY	rno01230	9	88	0.779476	1	ENSRNOG00000005275|ENSRNOG00000001214|ENSRNOG00000049560|ENSRNOG00000029528|ENSRNOG00000009628|ENSRNOG00000010658|ENSRNOG00000008106|ENSRNOG00000017895|ENSRNOG00000018367	rno:287379|rno:25741|rno:24957|rno:24250|rno:65152|rno:24962|rno:299857|rno:24333|rno:83688|	287379|25741|24957|24250|65152|24962|299857|24333|83688|	http://www.genome.jp/kegg-bin/show_pathway?rno01230/rno:287379%09red/rno:24333%09red/rno:24957%09red/rno:24962%09red/rno:24250%09red/rno:65152%09red/rno:25741%09red/rno:83688%09red/rno:299857%09red
Mismatch repair	KEGG PATHWAY	rno03430	2	23	0.790635	1	ENSRNOG00000001816|ENSRNOG00000021264	rno:288003|rno:25737|	288003|25737|	http://www.genome.jp/kegg-bin/show_pathway?rno03430/rno:25737%09red/rno:288003%09red
Signaling pathways regulating pluripotency of stem cells	KEGG PATHWAY	rno04550	15	143	0.796808	1	ENSRNOG00000023079|ENSRNOG00000018669|ENSRNOG00000001452|ENSRNOG00000019742|ENSRNOG00000003612|ENSRNOG00000007002|ENSRNOG00000015750|ENSRNOG00000021750|ENSRNOG00000023428|ENSRNOG00000017392|ENSRNOG00000033791|ENSRNOG00000015547|ENSRNOG00000004500|ENSRNOG00000008168|ENSRNOG00000048782	rno:24605|rno:25326|rno:266608|rno:25125|rno:29134|rno:60584|rno:315196|rno:25261|rno:497931|rno:54250|rno:299611|rno:24514|rno:24577|rno:282582|rno:114850|	24605|25326|266608|25125|29134|60584|315196|25261|497931|54250|299611|24514|24577|282582|114850|	http://www.genome.jp/kegg-bin/show_pathway?rno04550/rno:25261%09red/rno:282582%09red/rno:266608%09red/rno:315196%09red/rno:25326%09red/rno:25125%09red/rno:54250%09red/rno:497931%09red/rno:114850%09red/rno:29134%09red/rno:60584%09red/rno:24577%09red/rno:24605%09red/rno:24514%09red/rno:299611%09red
RNA degradation	KEGG PATHWAY	rno03018	8	81	0.800154	1	ENSRNOG00000009245|ENSRNOG00000003300|ENSRNOG00000008639|ENSRNOG00000015642|ENSRNOG00000004284|ENSRNOG00000022267|ENSRNOG00000019552|ENSRNOG00000017895	rno:366017|rno:29619|rno:171350|rno:298510|rno:29618|rno:302405|rno:362829|rno:24333|	366017|29619|171350|298510|29618|302405|362829|24333|	http://www.genome.jp/kegg-bin/show_pathway?rno03018/rno:298510%09red/rno:362829%09red/rno:29618%09red/rno:29619%09red/rno:366017%09red/rno:171350%09red/rno:24333%09red/rno:302405%09red
Nucleotide excision repair	KEGG PATHWAY	rno03420	4	46	0.830646	1	ENSRNOG00000017839|ENSRNOG00000001816|ENSRNOG00000037449|ENSRNOG00000021264	rno:292673|rno:288003|rno:304573|rno:25737|	292673|288003|304573|25737|	http://www.genome.jp/kegg-bin/show_pathway?rno03420/rno:292673%09red/rno:25737%09red/rno:304573%09red/rno:288003%09red
Pentose and glucuronate interconversions	KEGG PATHWAY	rno00040	3	36	0.8319	1	ENSRNOG00000017291|ENSRNOG00000009734|ENSRNOG00000018740	rno:24788|rno:286921|rno:113992|	24788|286921|113992|	http://www.genome.jp/kegg-bin/show_pathway?rno00040/rno:113992%09red/rno:24788%09red/rno:286921%09red
Retrograde endocannabinoid signaling	KEGG PATHWAY	rno04723	10	103	0.833464	1	ENSRNOG00000002525|ENSRNOG00000011363|ENSRNOG00000005369|ENSRNOG00000050231|ENSRNOG00000011000|ENSRNOG00000033119|ENSRNOG00000019465|ENSRNOG00000003696|ENSRNOG00000021150|ENSRNOG00000014508	rno:29527|rno:296757|rno:50599|rno:114120|rno:84556|rno:25031|rno:25643|rno:501563|rno:29322|rno:29254|	29527|296757|50599|114120|84556|25031|25643|501563|29322|29254|	http://www.genome.jp/kegg-bin/show_pathway?rno04723/rno:25643%09red/rno:84556%09red/rno:296757%09red/rno:114120%09red/rno:29254%09red/rno:29527%09red/rno:29322%09red/rno:25031%09red/rno:50599%09red/rno:501563%09red
Riboflavin metabolism	KEGG PATHWAY	rno00740	1	14	0.834118	1	ENSRNOG00000013791	rno:54410|	54410|	http://www.genome.jp/kegg-bin/show_pathway?rno00740/rno:54410%09red
Dopaminergic synapse	KEGG PATHWAY	rno04728	13	131	0.83914	1	ENSRNOG00000005452|ENSRNOG00000008766|ENSRNOG00000003696|ENSRNOG00000005369|ENSRNOG00000050231|ENSRNOG00000009783|ENSRNOG00000010922|ENSRNOG00000033119|ENSRNOG00000019465|ENSRNOG00000008015|ENSRNOG00000021150|ENSRNOG00000017801|ENSRNOG00000028404	rno:117256|rno:24410|rno:501563|rno:50599|rno:114120|rno:171140|rno:315648|rno:25031|rno:25643|rno:314322|rno:29322|rno:79255|rno:360616|	117256|24410|501563|50599|114120|171140|315648|25031|25643|314322|29322|79255|360616|	http://www.genome.jp/kegg-bin/show_pathway?rno04728/rno:25643%09red/rno:50599%09red/rno:171140%09red/rno:315648%09red/rno:79255%09red/rno:114120%09red/rno:117256%09red/rno:24410%09red/rno:360616%09red/rno:29322%09red/rno:25031%09red/rno:314322%09red/rno:501563%09red
Autoimmune thyroid disease	KEGG PATHWAY	rno05320	7	76	0.840875	1	ENSRNOG00000045924|ENSRNOG00000018488|ENSRNOG00000003972|ENSRNOG00000000795|ENSRNOG00000029386|ENSRNOG00000000777|ENSRNOG00000032596	rno:414788|rno:171369|rno:25360|rno:24750|rno:24748|rno:294228|rno:361787|	414788|171369|25360|24750|24748|294228|361787|	http://www.genome.jp/kegg-bin/show_pathway?rno05320/rno:24748%09red/rno:171369%09red/rno:294228%09red/rno:24750%09red/rno:414788%09red/rno:25360%09red/rno:361787%09red
Amino sugar and nucleotide sugar metabolism	KEGG PATHWAY	rno00520	4	47	0.842081	1	ENSRNOG00000026235|ENSRNOG00000006359|ENSRNOG00000018898|ENSRNOG00000017605	rno:25060|rno:287835|rno:300741|rno:291095|	25060|287835|300741|291095|	http://www.genome.jp/kegg-bin/show_pathway?rno00520/rno:300741%09red/rno:291095%09red/rno:25060%09red/rno:287835%09red
Progesterone-mediated oocyte maturation	KEGG PATHWAY	rno04914	8	86	0.845799	1	ENSRNOG00000006469|ENSRNOG00000000632|ENSRNOG00000015423|ENSRNOG00000032778|ENSRNOG00000023428|ENSRNOG00000019465|ENSRNOG00000003696|ENSRNOG00000006632	rno:362817|rno:54237|rno:114494|rno:296137|rno:497931|rno:25643|rno:501563|rno:501560|	362817|54237|114494|296137|497931|25643|501563|501560|	http://www.genome.jp/kegg-bin/show_pathway?rno04914/rno:362817%09red/rno:25643%09red/rno:497931%09red/rno:54237%09red/rno:296137%09red/rno:114494%09red/rno:501563%09red/rno:501560%09red
Serotonergic synapse	KEGG PATHWAY	rno04726	12	124	0.853253	1	ENSRNOG00000002657|ENSRNOG00000017625|ENSRNOG00000005369|ENSRNOG00000002525|ENSRNOG00000050231|ENSRNOG00000033119|ENSRNOG00000019183|ENSRNOG00000019465|ENSRNOG00000003696|ENSRNOG00000021150|ENSRNOG00000016675|ENSRNOG00000023079	rno:24653|rno:29581|rno:50599|rno:29527|rno:114120|rno:25031|rno:81639|rno:25643|rno:501563|rno:29322|rno:100910229|rno:24605|	24653|29581|50599|29527|114120|25031|81639|25643|501563|29322|100910229|24605|	http://www.genome.jp/kegg-bin/show_pathway?rno04726/rno:25643%09red/rno:29581%09red/rno:81639%09red/rno:114120%09red/rno:24653%09red/rno:100910229%09red/rno:29527%09red/rno:29322%09red/rno:25031%09red/rno:24605%09red/rno:50599%09red/rno:501563%09red
Butanoate metabolism	KEGG PATHWAY	rno00650	2	27	0.854572	1	ENSRNOG00000023538|ENSRNOG00000009422	rno:291133|rno:79238|	291133|79238|	http://www.genome.jp/kegg-bin/show_pathway?rno00650/rno:291133%09red/rno:79238%09red
Glycosaminoglycan biosynthesis - keratan sulfate	KEGG PATHWAY	rno00533	1	16	0.869462	1	ENSRNOG00000009267	rno:305571|	305571|	http://www.genome.jp/kegg-bin/show_pathway?rno00533/rno:305571%09red
N-Glycan biosynthesis	KEGG PATHWAY	rno00510	4	50	0.872545	1	ENSRNOG00000017434|ENSRNOG00000004234|ENSRNOG00000000800|ENSRNOG00000011922	rno:29582|rno:94273|rno:294410|rno:363160|	29582|94273|294410|363160|	http://www.genome.jp/kegg-bin/show_pathway?rno00510/rno:94273%09red/rno:29582%09red/rno:363160%09red/rno:294410%09red
Endocytosis	KEGG PATHWAY	rno04144	25	245	0.877642	1	ENSRNOG00000029386|ENSRNOG00000007079|ENSRNOG00000007649|ENSRNOG00000032596|ENSRNOG00000019177|ENSRNOG00000014269|ENSRNOG00000008400|ENSRNOG00000028930|ENSRNOG00000011346|ENSRNOG00000001086|ENSRNOG00000014248|ENSRNOG00000004791|ENSRNOG00000006079|ENSRNOG00000003284|ENSRNOG00000045924|ENSRNOG00000012957|ENSRNOG00000003954|ENSRNOG00000007679|ENSRNOG00000006304|ENSRNOG00000014135|ENSRNOG00000000777|…	rno:24748|rno:24553|rno:25751|rno:361787|rno:307500|rno:29385|rno:315713|rno:79128|rno:361512|rno:288659|rno:59323|rno:79121|rno:311785|rno:360605|rno:414788|rno:292156|rno:140924|rno:500906|rno:314856|rno:303337|rno:294228|rno:81921|rno:287443|rno:24329|rno:24750|	24748|24553|25751|361787|307500|29385|315713|79128|361512|288659|59323|79121|311785|360605|414788|292156|140924|500906|314856|303337|294228|81921|287443|24329|24750|	http://www.genome.jp/kegg-bin/show_pathway?rno04144/rno:24553%09red/rno:140924%09red/rno:24750%09red/rno:414788%09red/rno:59323%09red/rno:24329%09red/rno:29385%09red/rno:307500%09red/rno:500906%09red/rno:311785%09red/rno:81921%09red/rno:361512%09red/rno:292156%09red/rno:294228%09red/rno:315713%09red/rno:25751%09red/rno:288659%09red/rno:287443%09red/rno:314856%09red/rno:361787%09red/rno:24748%09re…
Asthma	KEGG PATHWAY	rno05310	2	29	0.879354	1	ENSRNOG00000018488|ENSRNOG00000000837	rno:171369|rno:24835|	171369|24835|	http://www.genome.jp/kegg-bin/show_pathway?rno05310/rno:24835%09red/rno:171369%09red
Nitrogen metabolism	KEGG PATHWAY	rno00910	1	17	0.884201	1	ENSRNOG00000049560	rno:24957|	24957|	http://www.genome.jp/kegg-bin/show_pathway?rno00910/rno:24957%09red
Pantothenate and CoA biosynthesis	KEGG PATHWAY	rno00770	1	17	0.884201	1	ENSRNOG00000013791	rno:54410|	54410|	http://www.genome.jp/kegg-bin/show_pathway?rno00770/rno:54410%09red
Adrenergic signaling in cardiomyocytes	KEGG PATHWAY	rno04261	14	148	0.886364	1	ENSRNOG00000005452|ENSRNOG00000017441|ENSRNOG00000025757|ENSRNOG00000033119|ENSRNOG00000015496|ENSRNOG00000009783|ENSRNOG00000010922|ENSRNOG00000023428|ENSRNOG00000011227|ENSRNOG00000019465|ENSRNOG00000003696|ENSRNOG00000021150|ENSRNOG00000014900|ENSRNOG00000017801	rno:117256|rno:117557|rno:29556|rno:25031|rno:24852|rno:171140|rno:315648|rno:497931|rno:24214|rno:25643|rno:501563|rno:29322|rno:25620|rno:79255|	117256|117557|29556|25031|24852|171140|315648|497931|24214|25643|501563|29322|25620|79255|	http://www.genome.jp/kegg-bin/show_pathway?rno04261/rno:25643%09red/rno:24214%09red/rno:29556%09red/rno:171140%09red/rno:315648%09red/rno:79255%09red/rno:497931%09red/rno:117256%09red/rno:24852%09red/rno:25620%09red/rno:29322%09red/rno:25031%09red/rno:117557%09red/rno:501563%09red
Bile secretion	KEGG PATHWAY	rno04976	6	72	0.886726	1	ENSRNOG00000003134|ENSRNOG00000007284|ENSRNOG00000003696|ENSRNOG00000002948|ENSRNOG00000016675|ENSRNOG00000011227	rno:84484|rno:24778|rno:501563|rno:140668|rno:100910229|rno:24214|	84484|24778|501563|140668|100910229|24214|	http://www.genome.jp/kegg-bin/show_pathway?rno04976/rno:24214%09red/rno:24778%09red/rno:100910229%09red/rno:84484%09red/rno:501563%09red/rno:140668%09red
Pyruvate metabolism	KEGG PATHWAY	rno00620	3	41	0.88734	1	ENSRNOG00000013009|ENSRNOG00000000658|ENSRNOG00000007102	rno:24533|rno:116719|rno:296259|	24533|116719|296259|	http://www.genome.jp/kegg-bin/show_pathway?rno00620/rno:296259%09red/rno:24533%09red/rno:116719%09red
Starch and sucrose metabolism	KEGG PATHWAY	rno00500	4	52	0.889914	1	ENSRNOG00000013791|ENSRNOG00000026235|ENSRNOG00000007583|ENSRNOG00000018740	rno:54410|rno:25060|rno:25739|rno:113992|	54410|25060|25739|113992|	http://www.genome.jp/kegg-bin/show_pathway?rno00500/rno:54410%09red/rno:25060%09red/rno:25739%09red/rno:113992%09red
Fanconi anemia pathway	KEGG PATHWAY	rno03460	4	52	0.889914	1	ENSRNOG00000011213|ENSRNOG00000017839|ENSRNOG00000016689|ENSRNOG00000007890	rno:308755|rno:292673|rno:100360594|rno:313387|	308755|292673|100360594|313387|	http://www.genome.jp/kegg-bin/show_pathway?rno03460/rno:100360594%09red/rno:308755%09red/rno:313387%09red/rno:292673%09red
Vasopressin-regulated water reabsorption	KEGG PATHWAY	rno04962	3	42	0.896236	1	ENSRNOG00000005809|ENSRNOG00000003696|ENSRNOG00000036688	rno:362456|rno:501563|rno:360678|	362456|501563|360678|	http://www.genome.jp/kegg-bin/show_pathway?rno04962/rno:360678%09red/rno:501563%09red/rno:362456%09red
Other glycan degradation	KEGG PATHWAY	rno00511	1	18	0.897276	1	ENSRNOG00000018106	rno:117185|	117185|	http://www.genome.jp/kegg-bin/show_pathway?rno00511/rno:117185%09red
Fatty acid metabolism	KEGG PATHWAY	rno01212	4	53	0.897794	1	ENSRNOG00000014254|ENSRNOG00000012616|ENSRNOG00000000658|ENSRNOG00000045636	rno:25757|rno:29411|rno:116719|rno:50671|	25757|29411|116719|50671|	http://www.genome.jp/kegg-bin/show_pathway?rno01212/rno:29411%09red/rno:116719%09red/rno:25757%09red/rno:50671%09red
Protein processing in endoplasmic reticulum	KEGG PATHWAY	rno04141	16	169	0.898711	1	ENSRNOG00000006345|ENSRNOG00000037283|ENSRNOG00000007944|ENSRNOG00000004820|ENSRNOG00000036689|ENSRNOG00000011922|ENSRNOG00000000800|ENSRNOG00000000902|ENSRNOG00000000485|ENSRNOG00000008411|ENSRNOG00000020876|ENSRNOG00000013743|ENSRNOG00000020938|ENSRNOG00000009432|ENSRNOG00000008277|ENSRNOG00000017801	rno:298068|rno:29435|rno:297504|rno:287276|rno:25506|rno:363160|rno:294410|rno:288444|rno:116502|rno:362226|rno:24887|rno:80843|rno:171071|rno:54318|rno:297994|rno:79255|	298068|29435|297504|287276|25506|363160|294410|288444|116502|362226|24887|80843|171071|54318|297994|79255|	http://www.genome.jp/kegg-bin/show_pathway?rno04141/rno:363160%09red/rno:116502%09red/rno:171071%09red/rno:24887%09red/rno:297504%09red/rno:288444%09red/rno:79255%09red/rno:29435%09red/rno:297994%09red/rno:362226%09red/rno:294410%09red/rno:287276%09red/rno:298068%09red/rno:25506%09red/rno:80843%09red/rno:54318%09red
Carbohydrate digestion and absorption	KEGG PATHWAY	rno04973	3	43	0.904495	1	ENSRNOG00000023428|ENSRNOG00000026235|ENSRNOG00000011227	rno:497931|rno:25060|rno:24214|	497931|25060|24214|	http://www.genome.jp/kegg-bin/show_pathway?rno04973/rno:25060%09red/rno:497931%09red/rno:24214%09red
Type I diabetes mellitus	KEGG PATHWAY	rno04940	6	75	0.906539	1	ENSRNOG00000045924|ENSRNOG00000000777|ENSRNOG00000029386|ENSRNOG00000032596|ENSRNOG00000000795|ENSRNOG00000000837	rno:414788|rno:294228|rno:24748|rno:361787|rno:24750|rno:24835|	414788|294228|24748|361787|24750|24835|	http://www.genome.jp/kegg-bin/show_pathway?rno04940/rno:24748%09red/rno:294228%09red/rno:24750%09red/rno:414788%09red/rno:24835%09red/rno:361787%09red
cGMP-PKG signaling pathway	KEGG PATHWAY	rno04022	16	171	0.907224	1	ENSRNOG00000033119|ENSRNOG00000018232|ENSRNOG00000012302|ENSRNOG00000036745|ENSRNOG00000006324|ENSRNOG00000009348|ENSRNOG00000019560|ENSRNOG00000002361|ENSRNOG00000013463|ENSRNOG00000023428|ENSRNOG00000011227|ENSRNOG00000019465|ENSRNOG00000020246|ENSRNOG00000021150|ENSRNOG00000016367|ENSRNOG00000017801	rno:25031|rno:501099|rno:497757|rno:303634|rno:89823|rno:24600|rno:81743|rno:25523|rno:25472|rno:497931|rno:24214|rno:25643|rno:296313|rno:29322|rno:361517|rno:79255|	25031|501099|497757|303634|89823|24600|81743|25523|25472|497931|24214|25643|296313|29322|361517|79255|	http://www.genome.jp/kegg-bin/show_pathway?rno04022/rno:25643%09red/rno:25472%09red/rno:501099%09red/rno:25523%09red/rno:497757%09red/rno:24214%09red/rno:79255%09red/rno:296313%09red/rno:497931%09red/rno:361517%09red/rno:81743%09red/rno:89823%09red/rno:29322%09red/rno:25031%09red/rno:24600%09red/rno:303634%09red
Pancreatic secretion	KEGG PATHWAY	rno04972	8	97	0.917062	1	ENSRNOG00000003069|ENSRNOG00000033119|ENSRNOG00000003134|ENSRNOG00000003064|ENSRNOG00000007048|ENSRNOG00000021150|ENSRNOG00000032463|ENSRNOG00000011227	rno:25668|rno:25031|rno:84484|rno:81506|rno:171337|rno:29322|rno:295347|rno:24214|	25668|25031|84484|81506|171337|29322|295347|24214|	http://www.genome.jp/kegg-bin/show_pathway?rno04972/rno:24214%09red/rno:25668%09red/rno:84484%09red/rno:295347%09red/rno:29322%09red/rno:81506%09red/rno:25031%09red/rno:171337%09red
SNARE interactions in vesicular transport	KEGG PATHWAY	rno04130	2	33	0.91761	1	Novel00122|ENSRNOG00000012659	rno:292483|rno:89818|	292483|89818|	http://www.genome.jp/kegg-bin/show_pathway?rno04130/rno:89818%09red/rno:292483%09red
Steroid biosynthesis	KEGG PATHWAY	rno00100	1	20	0.919166	1	ENSRNOG00000027259	rno:691221|	691221|	http://www.genome.jp/kegg-bin/show_pathway?rno00100/rno:691221%09red
Ras signaling pathway	KEGG PATHWAY	rno04014	22	230	0.921463	1	ENSRNOG00000002657|ENSRNOG00000007350|ENSRNOG00000029148|ENSRNOG00000007079|ENSRNOG00000008766|ENSRNOG00000017392|ENSRNOG00000003696|ENSRNOG00000021548|ENSRNOG00000004791|ENSRNOG00000037247|ENSRNOG00000016696|ENSRNOG00000050231|ENSRNOG00000007048|ENSRNOG00000027252|ENSRNOG00000020584|ENSRNOG00000023079|ENSRNOG00000032463|ENSRNOG00000001647|ENSRNOG00000023428|ENSRNOG00000014276|ENSRNOG00000004332|…	rno:24653|rno:366957|rno:66018|rno:24553|rno:24410|rno:54250|rno:501563|rno:363140|rno:79121|rno:361568|rno:89805|rno:114120|rno:171337|rno:85311|rno:170901|rno:24605|rno:295347|rno:304063|rno:497931|rno:114633|rno:24329|rno:29434|	24653|366957|66018|24553|24410|54250|501563|363140|79121|361568|89805|114120|171337|85311|170901|24605|295347|304063|497931|114633|24329|29434|	http://www.genome.jp/kegg-bin/show_pathway?rno04014/rno:363140%09red/rno:24553%09red/rno:54250%09red/rno:24410%09red/rno:66018%09red/rno:24653%09red/rno:24329%09red/rno:295347%09red/rno:501563%09red/rno:366957%09red/rno:361568%09red/rno:114633%09red/rno:24605%09red/rno:171337%09red/rno:170901%09red/rno:497931%09red/rno:304063%09red/rno:29434%09red/rno:79121%09red/rno:114120%09red/rno:89805%09red/…
Lysine degradation	KEGG PATHWAY	rno00310	4	57	0.924551	1	ENSRNOG00000015133|ENSRNOG00000032546|ENSRNOG00000007997|ENSRNOG00000001417	rno:315606|rno:362831|rno:502710|rno:288583|	315606|362831|502710|288583|	http://www.genome.jp/kegg-bin/show_pathway?rno00310/rno:502710%09red/rno:362831%09red/rno:315606%09red/rno:288583%09red
ABC transporters	KEGG PATHWAY	rno02010	3	46	0.92582	1	ENSRNOG00000012892|ENSRNOG00000008862|ENSRNOG00000002948	rno:310836|rno:300664|rno:140668|	310836|300664|140668|	http://www.genome.jp/kegg-bin/show_pathway?rno02010/rno:300664%09red/rno:310836%09red/rno:140668%09red
Glycosaminoglycan degradation	KEGG PATHWAY	rno00531	1	21	0.928294	1	ENSRNOG00000031420	rno:64468|	64468|	http://www.genome.jp/kegg-bin/show_pathway?rno00531/rno:64468%09red
GABAergic synapse	KEGG PATHWAY	rno04727	7	90	0.931381	1	ENSRNOG00000050231|ENSRNOG00000049560|ENSRNOG00000014819|ENSRNOG00000006527|ENSRNOG00000019465|ENSRNOG00000003696|ENSRNOG00000031612	rno:114120|rno:24957|rno:29430|rno:79212|rno:25643|rno:501563|rno:192268|	114120|24957|29430|79212|25643|501563|192268|	http://www.genome.jp/kegg-bin/show_pathway?rno04727/rno:25643%09red/rno:192268%09red/rno:79212%09red/rno:29430%09red/rno:24957%09red/rno:114120%09red/rno:501563%09red
Protein digestion and absorption	KEGG PATHWAY	rno04974	7	90	0.931381	1	ENSRNOG00000000463|ENSRNOG00000001229|ENSRNOG00000018487|ENSRNOG00000010630|ENSRNOG00000019440|ENSRNOG00000016281|ENSRNOG00000011227	rno:294279|rno:85251|rno:50567|rno:293118|rno:65206|rno:290905|rno:24214|	294279|85251|50567|293118|65206|290905|24214|	http://www.genome.jp/kegg-bin/show_pathway?rno04974/rno:65206%09red/rno:24214%09red/rno:85251%09red/rno:293118%09red/rno:294279%09red/rno:290905%09red/rno:50567%09red
Renin-angiotensin system	KEGG PATHWAY	rno04614	1	22	0.936392	1	ENSRNOG00000019924	rno:64517|	64517|	http://www.genome.jp/kegg-bin/show_pathway?rno04614/rno:64517%09red
TGF-beta signaling pathway	KEGG PATHWAY	rno04350	6	82	0.94148	1	ENSRNOG00000019222|ENSRNOG00000006921|ENSRNOG00000004500|ENSRNOG00000010922|ENSRNOG00000021750|ENSRNOG00000000837	rno:361178|rno:680111|rno:24577|rno:315648|rno:25261|rno:24835|	361178|680111|24577|315648|25261|24835|	http://www.genome.jp/kegg-bin/show_pathway?rno04350/rno:25261%09red/rno:361178%09red/rno:24577%09red/rno:315648%09red/rno:24835%09red/rno:680111%09red
Vitamin digestion and absorption	KEGG PATHWAY	rno04977	1	24	0.949948	1	ENSRNOG00000013770	rno:85309|	85309|	http://www.genome.jp/kegg-bin/show_pathway?rno04977/rno:85309%09red
Lysosome	KEGG PATHWAY	rno04142	10	127	0.953905	1	ENSRNOG00000018566|ENSRNOG00000023830|ENSRNOG00000012616|ENSRNOG00000016496|ENSRNOG00000050697|ENSRNOG00000001415|ENSRNOG00000010331|ENSRNOG00000007650|ENSRNOG00000007089|ENSRNOG00000014956	rno:25697|rno:171575|rno:29411|rno:25423|rno:252929|rno:360785|rno:64529|rno:29186|rno:63865|rno:316519|	25697|171575|29411|25423|252929|360785|64529|29186|63865|316519|	http://www.genome.jp/kegg-bin/show_pathway?rno04142/rno:64529%09red/rno:252929%09red/rno:25697%09red/rno:316519%09red/rno:25423%09red/rno:29186%09red/rno:29411%09red/rno:360785%09red/rno:63865%09red/rno:171575%09red
alpha-Linolenic acid metabolism	KEGG PATHWAY	rno00592	1	25	0.955601	1	ENSRNOG00000002657	rno:24653|	24653|	http://www.genome.jp/kegg-bin/show_pathway?rno00592/rno:24653%09red
Linoleic acid metabolism	KEGG PATHWAY	rno00591	2	40	0.958584	1	ENSRNOG00000002657|ENSRNOG00000019183	rno:24653|rno:81639|	24653|81639|	http://www.genome.jp/kegg-bin/show_pathway?rno00591/rno:24653%09red/rno:81639%09red
Nicotine addiction	KEGG PATHWAY	rno05033	2	40	0.958584	1	ENSRNOG00000021063|ENSRNOG00000008766	rno:24412|rno:24410|	24412|24410|	http://www.genome.jp/kegg-bin/show_pathway?rno05033/rno:24410%09red/rno:24412%09red
Fat digestion and absorption	KEGG PATHWAY	rno04975	2	40	0.958584	1	ENSRNOG00000009980|ENSRNOG00000019466	rno:64369|rno:311821|	64369|311821|	http://www.genome.jp/kegg-bin/show_pathway?rno04975/rno:311821%09red/rno:64369%09red
Maturity onset diabetes of the young	KEGG PATHWAY	rno04950	1	26	0.960616	1	ENSRNOG00000008020	rno:83630|	83630|	http://www.genome.jp/kegg-bin/show_pathway?rno04950/rno:83630%09red
Carbon metabolism	KEGG PATHWAY	rno01200	9	121	0.96436	1	ENSRNOG00000005275|ENSRNOG00000001214|ENSRNOG00000017895|ENSRNOG00000009628|ENSRNOG00000026235|ENSRNOG00000008106|ENSRNOG00000026178|ENSRNOG00000018367|ENSRNOG00000007102	rno:287379|rno:25741|rno:24333|rno:65152|rno:25060|rno:299857|rno:315722|rno:83688|rno:296259|	287379|25741|24333|65152|25060|299857|315722|83688|296259|	http://www.genome.jp/kegg-bin/show_pathway?rno01200/rno:287379%09red/rno:24333%09red/rno:315722%09red/rno:65152%09red/rno:296259%09red/rno:25741%09red/rno:25060%09red/rno:83688%09red/rno:299857%09red
Fatty acid elongation	KEGG PATHWAY	rno00062	1	27	0.965064	1	ENSRNOG00000012616	rno:29411|	29411|	http://www.genome.jp/kegg-bin/show_pathway?rno00062/rno:29411%09red
Homologous recombination	KEGG PATHWAY	rno03440	1	27	0.965064	1	ENSRNOG00000011213	rno:308755|	308755|	http://www.genome.jp/kegg-bin/show_pathway?rno03440/rno:308755%09red
Ascorbate and aldarate metabolism	KEGG PATHWAY	rno00053	1	27	0.965064	1	ENSRNOG00000018740	rno:113992|	113992|	http://www.genome.jp/kegg-bin/show_pathway?rno00053/rno:113992%09red
Ether lipid metabolism	KEGG PATHWAY	rno00565	2	42	0.966106	1	ENSRNOG00000002657|ENSRNOG00000009980	rno:24653|rno:64369|	24653|64369|	http://www.genome.jp/kegg-bin/show_pathway?rno00565/rno:24653%09red/rno:64369%09red
Vascular smooth muscle contraction	KEGG PATHWAY	rno04270	9	123	0.968585	1	ENSRNOG00000002657|ENSRNOG00000020246|ENSRNOG00000012302|ENSRNOG00000036745|ENSRNOG00000033119|ENSRNOG00000005032|ENSRNOG00000003696|ENSRNOG00000021150|ENSRNOG00000000029	rno:24653|rno:296313|rno:497757|rno:303634|rno:25031|rno:304813|rno:501563|rno:29322|rno:24582|	24653|296313|497757|303634|25031|304813|501563|29322|24582|	http://www.genome.jp/kegg-bin/show_pathway?rno04270/rno:497757%09red/rno:296313%09red/rno:24653%09red/rno:24582%09red/rno:304813%09red/rno:29322%09red/rno:25031%09red/rno:501563%09red/rno:303634%09red
Ovarian steroidogenesis	KEGG PATHWAY	rno04913	3	56	0.969179	1	ENSRNOG00000002657|ENSRNOG00000002525|ENSRNOG00000003696	rno:24653|rno:29527|rno:501563|	24653|29527|501563|	http://www.genome.jp/kegg-bin/show_pathway?rno04913/rno:24653%09red/rno:501563%09red/rno:29527%09red
Retinol metabolism	KEGG PATHWAY	rno00830	5	80	0.969653	1	ENSRNOG00000006681|ENSRNOG00000014090|ENSRNOG00000015354|ENSRNOG00000018740|ENSRNOG00000020743	rno:353252|rno:246298|rno:54349|rno:113992|rno:308445|	353252|246298|54349|113992|308445|	http://www.genome.jp/kegg-bin/show_pathway?rno00830/rno:246298%09red/rno:113992%09red/rno:54349%09red/rno:308445%09red/rno:353252%09red
Aminoacyl-tRNA biosynthesis	KEGG PATHWAY	rno00970	4	69	0.971225	1	ENSRNOG00000025808|ENSRNOG00000007739|ENSRNOG00000020651|ENSRNOG00000002393	rno:301254|rno:287191|rno:293638|rno:289352|	301254|287191|293638|289352|	http://www.genome.jp/kegg-bin/show_pathway?rno00970/rno:289352%09red/rno:293638%09red/rno:287191%09red/rno:301254%09red
Drug metabolism - cytochrome P450	KEGG PATHWAY	rno00982	4	69	0.971225	1	ENSRNOG00000034191|ENSRNOG00000015354|ENSRNOG00000003510|ENSRNOG00000018740	rno:25256|rno:54349|rno:246245|rno:113992|	25256|54349|246245|113992|	http://www.genome.jp/kegg-bin/show_pathway?rno00982/rno:113992%09red/rno:54349%09red/rno:25256%09red/rno:246245%09red
Glycerophospholipid metabolism	KEGG PATHWAY	rno00564	6	92	0.971257	1	ENSRNOG00000002657|ENSRNOG00000019466|ENSRNOG00000001796|ENSRNOG00000009980|ENSRNOG00000002142|ENSRNOG00000022943	rno:24653|rno:311821|rno:25666|rno:64369|rno:81925|rno:140866|	24653|311821|25666|64369|81925|140866|	http://www.genome.jp/kegg-bin/show_pathway?rno00564/rno:140866%09red/rno:311821%09red/rno:25666%09red/rno:24653%09red/rno:64369%09red/rno:81925%09red
Ubiquitin mediated proteolysis	KEGG PATHWAY	rno04120	10	135	0.97154	1	ENSRNOG00000006304|ENSRNOG00000030467|ENSRNOG00000008400|ENSRNOG00000010258|ENSRNOG00000010602|ENSRNOG00000017373|ENSRNOG00000002946|ENSRNOG00000034075|ENSRNOG00000005731|ENSRNOG00000029195	rno:314856|rno:295704|rno:315713|rno:24874|rno:60371|rno:306004|rno:89829|rno:679949|rno:78971|rno:301000|	314856|295704|315713|24874|60371|306004|89829|679949|78971|301000|	http://www.genome.jp/kegg-bin/show_pathway?rno04120/rno:306004%09red/rno:679949%09red/rno:315713%09red/rno:78971%09red/rno:24874%09red/rno:60371%09red/rno:301000%09red/rno:295704%09red/rno:89829%09red/rno:314856%09red
Peroxisome	KEGG PATHWAY	rno04146	5	82	0.974029	1	ENSRNOG00000011023|ENSRNOG00000007081|ENSRNOG00000000694|ENSRNOG00000049980|ENSRNOG00000009422	rno:24599|rno:497811|rno:114027|rno:24599|rno:79238|	24599|497811|114027|24599|79238|	http://www.genome.jp/kegg-bin/show_pathway?rno04146/rno:24599%09red/rno:79238%09red/rno:497811%09red/rno:114027%09red
Basal transcription factors	KEGG PATHWAY	rno03022	2	45	0.974977	1	ENSRNOG00000018027|ENSRNOG00000011062	rno:307927|rno:83828|	307927|83828|	http://www.genome.jp/kegg-bin/show_pathway?rno03022/rno:307927%09red/rno:83828%09red
Tryptophan metabolism	KEGG PATHWAY	rno00380	2	46	0.9774	1	ENSRNOG00000015354|ENSRNOG00000003709	rno:54349|rno:59113|	54349|59113|	http://www.genome.jp/kegg-bin/show_pathway?rno00380/rno:54349%09red/rno:59113%09red
Cardiac muscle contraction	KEGG PATHWAY	rno04260	5	84	0.977812	1	ENSRNOG00000019851|ENSRNOG00000015496|ENSRNOG00000017441|ENSRNOG00000025757|ENSRNOG00000011227	rno:25278|rno:24852|rno:117557|rno:29556|rno:24214|	25278|24852|117557|29556|24214|	http://www.genome.jp/kegg-bin/show_pathway?rno04260/rno:25278%09red/rno:117557%09red/rno:24214%09red/rno:29556%09red/rno:24852%09red
Oocyte meiosis	KEGG PATHWAY	rno04114	7	109	0.981201	1	ENSRNOG00000000632|ENSRNOG00000032778|ENSRNOG00000010922|ENSRNOG00000006469|ENSRNOG00000003696|ENSRNOG00000006632|ENSRNOG00000009783	rno:54237|rno:296137|rno:315648|rno:362817|rno:501563|rno:501560|rno:171140|	54237|296137|315648|362817|501563|501560|171140|	http://www.genome.jp/kegg-bin/show_pathway?rno04114/rno:362817%09red/rno:171140%09red/rno:315648%09red/rno:54237%09red/rno:296137%09red/rno:501563%09red/rno:501560%09red
RNA polymerase	KEGG PATHWAY	rno03020	1	33	0.982982	1	ENSRNOG00000016231	rno:364834|	364834|	http://www.genome.jp/kegg-bin/show_pathway?rno03020/rno:364834%09red
Alcoholism	KEGG PATHWAY	rno05034	13	175	0.983421	1	ENSRNOG00000012703|ENSRNOG00000021063|ENSRNOG00000046667|ENSRNOG00000050231|ENSRNOG00000006532|ENSRNOG00000008766|ENSRNOG00000001524|ENSRNOG00000019465|ENSRNOG00000009568|ENSRNOG00000023079|ENSRNOG00000017801|ENSRNOG00000028404|ENSRNOG00000026036	rno:81648|rno:24412|rno:100360880|rno:114120|rno:117056|rno:24410|rno:296501|rno:25643|rno:297893|rno:24605|rno:79255|rno:360616|rno:29190|	81648|24412|100360880|114120|117056|24410|296501|25643|297893|24605|79255|360616|29190|	http://www.genome.jp/kegg-bin/show_pathway?rno05034/rno:25643%09red/rno:81648%09red/rno:79255%09red/rno:117056%09red/rno:114120%09red/rno:24410%09red/rno:24412%09red/rno:360616%09red/rno:29190%09red/rno:296501%09red/rno:24605%09red/rno:100360880%09red/rno:297893%09red
Regulation of autophagy	KEGG PATHWAY	rno04140	1	34	0.984904	1	ENSRNOG00000037505	rno:360827|	360827|	http://www.genome.jp/kegg-bin/show_pathway?rno04140/rno:360827%09red
Notch signaling pathway	KEGG PATHWAY	rno04330	2	51	0.986481	1	ENSRNOG00000046327|ENSRNOG00000009568	rno:679028|rno:297893|	679028|297893|	http://www.genome.jp/kegg-bin/show_pathway?rno04330/rno:679028%09red/rno:297893%09red
Valine, leucine and isoleucine degradation	KEGG PATHWAY	rno00280	2	52	0.987812	1	ENSRNOG00000015354|ENSRNOG00000009422	rno:54349|rno:79238|	54349|79238|	http://www.genome.jp/kegg-bin/show_pathway?rno00280/rno:79238%09red/rno:54349%09red
Morphine addiction	KEGG PATHWAY	rno05032	5	92	0.988364	1	ENSRNOG00000019465|ENSRNOG00000050231|ENSRNOG00000019560|ENSRNOG00000003696|ENSRNOG00000005369	rno:25643|rno:114120|rno:81743|rno:501563|rno:50599|	25643|114120|81743|501563|50599|	http://www.genome.jp/kegg-bin/show_pathway?rno05032/rno:25643%09red/rno:50599%09red/rno:81743%09red/rno:114120%09red/rno:501563%09red
Metabolism of xenobiotics by cytochrome P450	KEGG PATHWAY	rno00980	3	67	0.98885	1	ENSRNOG00000018740|ENSRNOG00000001701|ENSRNOG00000020743	rno:113992|rno:304078|rno:308445|	113992|304078|308445|	http://www.genome.jp/kegg-bin/show_pathway?rno00980/rno:113992%09red/rno:308445%09red/rno:304078%09red
Tyrosine metabolism	KEGG PATHWAY	rno00350	1	37	0.989465	1	ENSRNOG00000015354	rno:54349|	54349|	http://www.genome.jp/kegg-bin/show_pathway?rno00350/rno:54349%09red
Neuroactive ligand-receptor interaction	KEGG PATHWAY	rno04080	22	289	0.995213	1	ENSRNOG00000009372|ENSRNOG00000020399|ENSRNOG00000012789|ENSRNOG00000012098|ENSRNOG00000009211|ENSRNOG00000008766|ENSRNOG00000009260|ENSRNOG00000047800|ENSRNOG00000005519|ENSRNOG00000015577|ENSRNOG00000010549|ENSRNOG00000021063|ENSRNOG00000003972|ENSRNOG00000001152|ENSRNOG00000019270|ENSRNOG00000018003|ENSRNOG00000017625|ENSRNOG00000017606|ENSRNOG00000013588|ENSRNOG00000014524|ENSRNOG00000008080|…	rno:24808|rno:59264|rno:252859|rno:24167|rno:84007|rno:24410|rno:57302|rno:113959|rno:24416|rno:691774|rno:24230|rno:24412|rno:25360|rno:25051|rno:117264|rno:116677|rno:29581|rno:25505|rno:25674|rno:306792|rno:85268|rno:29733|	24808|59264|252859|24167|84007|24410|57302|113959|24416|691774|24230|24412|25360|25051|117264|116677|29581|25505|25674|306792|85268|29733|	http://www.genome.jp/kegg-bin/show_pathway?rno04080/rno:29581%09red/rno:24416%09red/rno:24410%09red/rno:24412%09red/rno:84007%09red/rno:25505%09red/rno:25360%09red/rno:116677%09red/rno:25051%09red/rno:59264%09red/rno:24167%09red/rno:691774%09red/rno:306792%09red/rno:113959%09red/rno:252859%09red/rno:85268%09red/rno:25674%09red/rno:57302%09red/rno:117264%09red/rno:24230%09red/rno:24808%09red/rno:2…
Non-alcoholic fatty liver disease (NAFLD)	KEGG PATHWAY	rno04932	11	175	0.995792	1	ENSRNOG00000019851|ENSRNOG00000009432|ENSRNOG00000026293|ENSRNOG00000010278|ENSRNOG00000020876|ENSRNOG00000023428|ENSRNOG00000031312|ENSRNOG00000002946|ENSRNOG00000012439|ENSRNOG00000017801|ENSRNOG00000000837	rno:25278|rno:54318|rno:24516|rno:24498|rno:24887|rno:497931|rno:25625|rno:89829|rno:64625|rno:79255|rno:24835|	25278|54318|24516|24498|24887|497931|25625|89829|64625|79255|24835|	http://www.genome.jp/kegg-bin/show_pathway?rno04932/rno:79255%09red/rno:25278%09red/rno:497931%09red/rno:24498%09red/rno:24516%09red/rno:24887%09red/rno:24835%09red/rno:89829%09red/rno:64625%09red/rno:25625%09red/rno:54318%09red
Synaptic vesicle cycle	KEGG PATHWAY	rno04721	2	63	0.996164	1	ENSRNOG00000007649|ENSRNOG00000011000	rno:25751|rno:84556|	25751|84556|	http://www.genome.jp/kegg-bin/show_pathway?rno04721/rno:25751%09red/rno:84556%09red
Fatty acid degradation	KEGG PATHWAY	rno00071	1	47	0.996824	1	ENSRNOG00000014254	rno:25757|	25757|	http://www.genome.jp/kegg-bin/show_pathway?rno00071/rno:25757%09red
Alzheimer's disease	KEGG PATHWAY	rno05010	12	200	0.998378	1	ENSRNOG00000019851|ENSRNOG00000008656|ENSRNOG00000021063|ENSRNOG00000006645|ENSRNOG00000033119|ENSRNOG00000001130|ENSRNOG00000008766|ENSRNOG00000021150|ENSRNOG00000031312|ENSRNOG00000012439|ENSRNOG00000005133|ENSRNOG00000000837	rno:25278|rno:29219|rno:24412|rno:170546|rno:25031|rno:24598|rno:24410|rno:29322|rno:25625|rno:64625|rno:29477|rno:24835|	25278|29219|24412|170546|25031|24598|24410|29322|25625|64625|29477|24835|	http://www.genome.jp/kegg-bin/show_pathway?rno05010/rno:29477%09red/rno:170546%09red/rno:24598%09red/rno:25278%09red/rno:24410%09red/rno:24412%09red/rno:29219%09red/rno:24835%09red/rno:25625%09red/rno:29322%09red/rno:64625%09red/rno:25031%09red
Huntington's disease	KEGG PATHWAY	rno05016	13	213	0.998557	1	ENSRNOG00000019851|ENSRNOG00000008766|ENSRNOG00000048812|ENSRNOG00000021150|ENSRNOG00000014819|ENSRNOG00000021356|ENSRNOG00000033119|ENSRNOG00000010756|ENSRNOG00000009568|ENSRNOG00000012956|ENSRNOG00000026914|ENSRNOG00000020876|ENSRNOG00000016231	rno:25278|rno:24410|rno:24404|rno:29322|rno:29430|rno:303242|rno:25031|rno:24842|rno:297893|rno:56083|rno:171339|rno:24887|rno:364834|	25278|24410|24404|29322|29430|303242|25031|24842|297893|56083|171339|24887|364834|	http://www.genome.jp/kegg-bin/show_pathway?rno05016/rno:29430%09red/rno:24404%09red/rno:24842%09red/rno:24410%09red/rno:24887%09red/rno:56083%09red/rno:171339%09red/rno:29322%09red/rno:25031%09red/rno:303242%09red/rno:364834%09red/rno:25278%09red/rno:297893%09red
Metabolic pathways	KEGG PATHWAY	rno01100	125	1295	0.999237	1	ENSRNOG00000011071|ENSRNOG00000009982|ENSRNOG00000023778|ENSRNOG00000009980|ENSRNOG00000047314|ENSRNOG00000021150|ENSRNOG00000000800|ENSRNOG00000023272|ENSRNOG00000003251|ENSRNOG00000003253|ENSRNOG00000002142|ENSRNOG00000013770|ENSRNOG00000018569|ENSRNOG00000000122|ENSRNOG00000011922|ENSRNOG00000007081|ENSRNOG00000001130|ENSRNOG00000007804|ENSRNOG00000003917|ENSRNOG00000001701|ENSRNOG00000045636|…	rno:58813|rno:290029|rno:306860|rno:64369|rno:24834|rno:29322|rno:294410|rno:362720|rno:686081|rno:64192|rno:81925|rno:85309|rno:362013|rno:24184|rno:363160|rno:497811|rno:24598|rno:65044|rno:304944|rno:304078|rno:50671|rno:25278|rno:114633|rno:64161|rno:192252|rno:364901|rno:361612|rno:292072|rno:366061|rno:114027|rno:94273|rno:29527|rno:25748|rno:25666|rno:113992|rno:25060|rno:305571|rno:84597|…	58813|290029|306860|64369|24834|29322|294410|362720|686081|64192|81925|85309|362013|24184|363160|497811|24598|65044|304944|304078|50671|25278|114633|64161|192252|364901|361612|292072|366061|114027|94273|29527|25748|25666|113992|25060|305571|84597|363040|288259|81718|83782|287745|353252|25031|81506|364834|29411|313339|24250|24599|81639|286921|311821|362428|170897|290551|296259|192268|100359539|291…	http://www.genome.jp/kegg-bin/show_pathway?rno01100/rno:362428%09red/rno:25668%09red/rno:25666%09red/rno:192252%09red/rno:25741%09red/rno:29322%09red/rno:94273%09red/rno:25031%09red/rno:25748%09red/rno:296973%09red/rno:302642%09red/rno:288259%09red/rno:24598%09red/rno:24599%09red/rno:301005%09red/rno:170897%09red/rno:691221%09red/rno:287745%09red/rno:311821%09red/rno:84597%09red/rno:24609%09red/r…
Steroid hormone biosynthesis	KEGG PATHWAY	rno00140	2	80	0.999385	1	ENSRNOG00000000466|ENSRNOG00000018740	rno:361802|rno:113992|	361802|113992|	http://www.genome.jp/kegg-bin/show_pathway?rno00140/rno:113992%09red/rno:361802%09red
Taste transduction	KEGG PATHWAY	rno04742	1	62	0.999475	1	ENSRNOG00000003696	rno:501563|	501563|	http://www.genome.jp/kegg-bin/show_pathway?rno04742/rno:501563%09red
Chemical carcinogenesis	KEGG PATHWAY	rno05204	2	87	0.999714	1	ENSRNOG00000002525|ENSRNOG00000018740	rno:29527|rno:113992|	29527|113992|	http://www.genome.jp/kegg-bin/show_pathway?rno05204/rno:113992%09red/rno:29527%09red
Parkinson's disease	KEGG PATHWAY	rno05012	7	169	0.999852	1	ENSRNOG00000019851|ENSRNOG00000002524|ENSRNOG00000030467|ENSRNOG00000008656|ENSRNOG00000019465|ENSRNOG00000003696|ENSRNOG00000029195	rno:25278|rno:117549|rno:295704|rno:29219|rno:25643|rno:501563|rno:301000|	25278|117549|295704|29219|25643|501563|301000|	http://www.genome.jp/kegg-bin/show_pathway?rno05012/rno:25643%09red/rno:25278%09red/rno:301000%09red/rno:29219%09red/rno:295704%09red/rno:117549%09red/rno:501563%09red
Oxidative phosphorylation	KEGG PATHWAY	rno00190	1	157	1	1	ENSRNOG00000019851	rno:25278|	25278|	http://www.genome.jp/kegg-bin/show_pathway?rno00190/rno:25278%09red
Olfactory transduction	KEGG PATHWAY	rno04740	3	1198	1	1	ENSRNOG00000002361|ENSRNOG00000003696|ENSRNOG00000009783	rno:25523|rno:501563|rno:171140|	25523|501563|171140|	http://www.genome.jp/kegg-bin/show_pathway?rno04740/rno:171140%09red/rno:501563%09red/rno:25523%09red
--------------------
#Term	Database	ID	Input number	Background number	P-Value	Corrected P-Value	Input	KEGG_ID/KO	Entrez_ID	Hyperlink
--------------------
#Term	Database	ID	Input number	Background number	P-Value	Corrected P-Value	Input	KEGG_ID/KO	Entrez_ID	Hyperlink
--------------------

## Sheet: up.DEG_KEGG
##Databases: KEGG PATHWAY
##Statistical test method: hypergeometric test / Fisher's exact test
##FDR correction method: Benjamini and Hochberg
#Term	Database	ID	Input number	Background number	P-Value	Corrected P-Value	Input	KEGG_ID/KO	Entrez_ID	Hyperlink
Ribosome	KEGG PATHWAY	rno03010	59	178	3.76101e-13	9.28969e-11	ENSRNOG00000038678|ENSRNOG00000017127|ENSRNOG00000032635|ENSRNOG00000011138|ENSRNOG00000020595|ENSRNOG00000004107|ENSRNOG00000016220|ENSRNOG00000019453|ENSRNOG00000018768|ENSRNOG00000018645|ENSRNOG00000021035|ENSRNOG00000007663|ENSRNOG00000042886|ENSRNOG00000033473|ENSRNOG00000001148|ENSRNOG00000011355|ENSRNOG00000019007|ENSRNOG00000031022|ENSRNOG00000028505|ENSRNOG00000007930|ENSRNOG00000019106|…	rno:57809|rno:64638|rno:26962|rno:29283|rno:81774|rno:29282|rno:499782|rno:25538|rno:65136|rno:29236|rno:81766|rno:29304|rno:691531|rno:58927|rno:64205|rno:81772|rno:65043|rno:292964|rno:294282|rno:83789|rno:29286|rno:29288|rno:64306|rno:100360508|rno:64302|rno:81765|rno:25347|rno:29258|rno:81777|rno:29752|rno:140654|rno:362631|rno:29257|rno:81764|rno:81773|rno:28298|rno:65139|rno:100911847|rno:8…	57809|64638|26962|29283|81774|29282|499782|25538|65136|29236|81766|29304|691531|58927|64205|81772|65043|292964|294282|83789|29286|29288|64306|100360508|64302|81765|25347|29258|81777|29752|140654|362631|29257|81764|81773|28298|65139|100911847|81763|290641|29285|293418|100360017|291434|117042|64156|64307|117053|245981|81775|117042|296709|81767|83789|297755|292964|161477|300079|29426|	http://www.genome.jp/kegg-bin/show_pathway?rno03010/rno:26962%09red/rno:292964%09red/rno:58927%09red/rno:117053%09red/rno:57809%09red/rno:291434%09red/rno:64156%09red/rno:245981%09red/rno:100360017%09red/rno:499782%09red/rno:28298%09red/rno:29304%09red/rno:25347%09red/rno:65139%09red/rno:161477%09red/rno:100360508%09red/rno:290641%09red/rno:81765%09red/rno:691531%09red/rno:65136%09red/rno:29288%0…
TNF signaling pathway	KEGG PATHWAY	rno04668	32	109	8.13969e-07	0.000100525	ENSRNOG00000002525|ENSRNOG00000016378|ENSRNOG00000037443|ENSRNOG00000002792|ENSRNOG00000006612|ENSRNOG00000031312|ENSRNOG00000007002|ENSRNOG00000014361|ENSRNOG00000017539|ENSRNOG00000008015|ENSRNOG00000042838|ENSRNOG00000020679|ENSRNOG00000005731|ENSRNOG00000029768|ENSRNOG00000017787|ENSRNOG00000020465|ENSRNOG00000010947|ENSRNOG00000002802|ENSRNOG00000010278|ENSRNOG00000016575|ENSRNOG00000023428|…	rno:29527|rno:116596|rno:288731|rno:114105|rno:100911550|rno:25625|rno:60584|rno:24323|rno:81687|rno:314322|rno:24517|rno:25464|rno:78971|rno:287562|rno:306886|rno:246240|rno:81707|rno:81503|rno:24498|rno:156767|rno:497931|rno:24253|rno:89829|rno:79255|rno:24835|rno:25493|rno:24516|rno:24770|rno:60371|rno:171551|rno:680611|rno:171045|	29527|116596|288731|114105|100911550|25625|60584|24323|81687|314322|24517|25464|78971|287562|306886|246240|81707|81503|24498|156767|497931|24253|89829|79255|24835|25493|24516|24770|60371|171551|680611|171045|	http://www.genome.jp/kegg-bin/show_pathway?rno04668/rno:25464%09red/rno:79255%09red/rno:24516%09red/rno:24517%09red/rno:25625%09red/rno:116596%09red/rno:156767%09red/rno:81687%09red/rno:81503%09red/rno:24770%09red/rno:24323%09red/rno:81707%09red/rno:24498%09red/rno:24835%09red/rno:60584%09red/rno:288731%09red/rno:314322%09red/rno:246240%09red/rno:680611%09red/rno:171045%09red/rno:60371%09red/rno:…
Malaria	KEGG PATHWAY	rno05144	18	56	7.62091e-05	0.00627455	ENSRNOG00000029768|ENSRNOG00000029886|ENSRNOG00000007159|ENSRNOG00000006396|ENSRNOG00000018488|ENSRNOG00000010278|ENSRNOG00000009822|ENSRNOG00000017980|ENSRNOG00000001224|ENSRNOG00000002794|ENSRNOG00000048955|ENSRNOG00000043391|ENSRNOG00000007079|ENSRNOG00000020679|ENSRNOG00000047098|ENSRNOG00000013634|ENSRNOG00000000837|ENSRNOG00000010529	rno:287562|rno:25632|rno:24770|rno:25216|rno:171369|rno:24498|rno:310553|rno:308995|rno:309684|rno:25651|rno:689064|rno:29583|rno:24553|rno:25464|rno:361619|rno:301059|rno:24835|rno:292406|	287562|25632|24770|25216|171369|24498|310553|308995|309684|25651|689064|29583|24553|25464|361619|301059|24835|292406|	http://www.genome.jp/kegg-bin/show_pathway?rno05144/rno:24770%09red/rno:292406%09red/rno:689064%09red/rno:29583%09red/rno:361619%09red/rno:25651%09red/rno:171369%09red/rno:24553%09red/rno:25464%09red/rno:310553%09red/rno:309684%09red/rno:24498%09red/rno:25632%09red/rno:24835%09red/rno:301059%09red/rno:25216%09red/rno:308995%09red/rno:287562%09red
Salmonella infection	KEGG PATHWAY	rno05132	22	81	0.000106555	0.00657976	ENSRNOG00000014289|ENSRNOG00000034254|ENSRNOG00000002792|ENSRNOG00000013634|ENSRNOG00000007281|ENSRNOG00000014532|ENSRNOG00000008015|ENSRNOG00000049980|ENSRNOG00000002802|ENSRNOG00000010278|ENSRNOG00000003975|ENSRNOG00000000991|ENSRNOG00000011023|ENSRNOG00000011205|ENSRNOG00000036701|ENSRNOG00000025892|ENSRNOG00000026293|ENSRNOG00000002032|ENSRNOG00000017819|ENSRNOG00000008673|ENSRNOG00000028043|…	rno:301511|rno:81822|rno:114105|rno:301059|rno:362332|rno:29469|rno:314322|rno:24599|rno:81503|rno:24498|rno:64303|rno:54227|rno:24599|rno:25542|rno:287876|rno:296619|rno:24516|rno:360697|rno:60350|rno:288669|rno:171551|rno:360854|	301511|81822|114105|301059|362332|29469|314322|24599|81503|24498|64303|54227|24599|25542|287876|296619|24516|360697|60350|288669|171551|360854|	http://www.genome.jp/kegg-bin/show_pathway?rno05132/rno:287876%09red/rno:54227%09red/rno:25542%09red/rno:60350%09red/rno:360697%09red/rno:24599%09red/rno:29469%09red/rno:24498%09red/rno:24516%09red/rno:171551%09red/rno:301511%09red/rno:362332%09red/rno:301059%09red/rno:64303%09red/rno:81822%09red/rno:296619%09red/rno:314322%09red/rno:114105%09red/rno:81503%09red/rno:288669%09red/rno:360854%09red
Leishmaniasis	KEGG PATHWAY	rno05140	20	73	0.000195274	0.00964655	ENSRNOG00000002525|ENSRNOG00000009822|ENSRNOG00000006940|ENSRNOG00000015547|ENSRNOG00000007390|ENSRNOG00000026293|ENSRNOG00000011023|ENSRNOG00000002032|ENSRNOG00000021199|ENSRNOG00000019728|ENSRNOG00000024382|ENSRNOG00000001224|ENSRNOG00000014294|ENSRNOG00000013014|ENSRNOG00000049980|ENSRNOG00000008015|ENSRNOG00000010966|ENSRNOG00000013634|ENSRNOG00000028016|ENSRNOG00000000837	rno:29527|rno:310553|rno:500904|rno:24514|rno:25493|rno:24516|rno:24599|rno:360697|rno:295279|rno:25021|rno:304966|rno:309684|rno:116689|rno:79129|rno:24599|rno:314322|rno:24511|rno:301059|rno:364018|rno:24835|	29527|310553|500904|24514|25493|24516|24599|360697|295279|25021|304966|309684|116689|79129|24599|314322|24511|301059|364018|24835|	http://www.genome.jp/kegg-bin/show_pathway?rno05140/rno:310553%09red/rno:364018%09red/rno:304966%09red/rno:25021%09red/rno:295279%09red/rno:360697%09red/rno:24511%09red/rno:24514%09red/rno:309684%09red/rno:24516%09red/rno:29527%09red/rno:24835%09red/rno:24599%09red/rno:500904%09red/rno:25493%09red/rno:314322%09red/rno:79129%09red/rno:116689%09red/rno:301059%09red
HIF-1 signaling pathway	KEGG PATHWAY	rno04066	26	116	0.000374642	0.0154228	ENSRNOG00000018911|ENSRNOG00000001214|ENSRNOG00000012582|ENSRNOG00000019634|ENSRNOG00000017895|ENSRNOG00000026235|ENSRNOG00000001414|ENSRNOG00000007663|ENSRNOG00000019264|ENSRNOG00000010208|ENSRNOG00000004332|ENSRNOG00000019742|ENSRNOG00000007284|ENSRNOG00000014361|ENSRNOG00000008292|ENSRNOG00000020656|ENSRNOG00000049980|ENSRNOG00000016696|ENSRNOG00000013009|ENSRNOG00000010278|ENSRNOG00000009348|…	rno:117276|rno:25741|rno:116636|rno:363275|rno:24333|rno:25060|rno:24617|rno:29304|rno:297604|rno:116510|rno:24329|rno:25125|rno:24778|rno:24323|rno:29560|rno:54283|rno:24599|rno:89805|rno:24533|rno:24498|rno:24600|rno:497931|rno:24599|rno:360697|rno:24451|rno:24874|	117276|25741|116636|363275|24333|25060|24617|29304|297604|116510|24329|25125|24778|24323|29560|54283|24599|89805|24533|24498|24600|497931|24599|360697|24451|24874|	http://www.genome.jp/kegg-bin/show_pathway?rno04066/rno:363275%09red/rno:24451%09red/rno:297604%09red/rno:25741%09red/rno:117276%09red/rno:29304%09red/rno:24617%09red/rno:24323%09red/rno:24874%09red/rno:24778%09red/rno:24599%09red/rno:24498%09red/rno:24329%09red/rno:360697%09red/rno:25060%09red/rno:24333%09red/rno:24600%09red/rno:116636%09red/rno:54283%09red/rno:24533%09red/rno:25125%09red/rno:49…
Proteoglycans in cancer	KEGG PATHWAY	rno05205	38	202	0.000450126	0.015883	ENSRNOG00000018566|ENSRNOG00000038881|ENSRNOG00000018524|ENSRNOG00000014288|ENSRNOG00000018646|ENSRNOG00000034254|ENSRNOG00000010756|ENSRNOG00000007079|ENSRNOG00000007663|ENSRNOG00000010516|ENSRNOG00000012002|ENSRNOG00000006094|ENSRNOG00000019742|ENSRNOG00000007281|ENSRNOG00000017392|ENSRNOG00000017539|ENSRNOG00000003696|ENSRNOG00000008292|ENSRNOG00000036832|ENSRNOG00000006396|ENSRNOG00000037247|…	rno:25697|rno:288077|rno:54319|rno:25661|rno:25433|rno:81822|rno:24842|rno:24553|rno:29304|rno:25619|rno:361598|rno:25406|rno:25125|rno:362332|rno:54250|rno:81687|rno:501563|rno:29560|rno:315346|rno:25216|rno:361568|rno:24577|rno:287876|rno:497931|rno:170921|rno:29186|rno:24605|rno:24835|rno:314856|rno:50692|rno:114633|rno:24511|rno:310553|rno:24329|rno:315196|rno:116689|rno:24771|rno:81521|	25697|288077|54319|25661|25433|81822|24842|24553|29304|25619|361598|25406|25125|362332|54250|81687|501563|29560|315346|25216|361568|24577|287876|497931|170921|29186|24605|24835|314856|50692|114633|24511|310553|24329|315196|116689|24771|81521|	http://www.genome.jp/kegg-bin/show_pathway?rno05205/rno:24553%09red/rno:24511%09red/rno:25661%09red/rno:25216%09red/rno:81521%09red/rno:362332%09red/rno:29304%09red/rno:81687%09red/rno:24771%09red/rno:25406%09red/rno:315196%09red/rno:287876%09red/rno:361598%09red/rno:54250%09red/rno:24329%09red/rno:24835%09red/rno:24577%09red/rno:170921%09red/rno:54319%09red/rno:501563%09red/rno:116689%09red/rno:…
Leukocyte transendothelial migration	KEGG PATHWAY	rno04670	26	120	0.000582583	0.0179873	ENSRNOG00000007350|ENSRNOG00000010263|ENSRNOG00000006940|ENSRNOG00000011424|ENSRNOG00000018524|ENSRNOG00000033217|ENSRNOG00000034254|ENSRNOG00000013014|ENSRNOG00000030118|ENSRNOG00000015278|ENSRNOG00000019728|ENSRNOG00000004309|ENSRNOG00000017539|ENSRNOG00000020679|ENSRNOG00000016367|ENSRNOG00000028016|ENSRNOG00000017980|ENSRNOG00000001224|ENSRNOG00000007048|ENSRNOG00000043391|ENSRNOG00000019465|…	rno:366957|rno:84588|rno:500904|rno:290789|rno:54319|rno:300519|rno:81822|rno:79129|rno:81521|rno:501203|rno:25021|rno:81634|rno:81687|rno:25464|rno:361517|rno:364018|rno:308995|rno:309684|rno:171337|rno:29583|rno:25643|rno:287876|rno:295347|rno:497931|rno:25156|rno:24511|	366957|84588|500904|290789|54319|300519|81822|79129|81521|501203|25021|81634|81687|25464|361517|364018|308995|309684|171337|29583|25643|287876|295347|497931|25156|24511|	http://www.genome.jp/kegg-bin/show_pathway?rno04670/rno:25643%09red/rno:29583%09red/rno:501203%09red/rno:24511%09red/rno:295347%09red/rno:25156%09red/rno:300519%09red/rno:81687%09red/rno:84588%09red/rno:290789%09red/rno:364018%09red/rno:287876%09red/rno:25464%09red/rno:308995%09red/rno:54319%09red/rno:500904%09red/rno:81822%09red/rno:171337%09red/rno:25021%09red/rno:81634%09red/rno:497931%09red/r…
Chagas disease (American trypanosomiasis)	KEGG PATHWAY	rno05142	23	104	0.000925757	0.0254069	ENSRNOG00000001414|ENSRNOG00000021150|ENSRNOG00000013634|ENSRNOG00000031312|ENSRNOG00000002161|ENSRNOG00000008015|ENSRNOG00000012749|ENSRNOG00000049980|ENSRNOG00000029768|ENSRNOG00000010278|ENSRNOG00000023428|ENSRNOG00000011023|ENSRNOG00000019465|ENSRNOG00000011205|ENSRNOG00000000837|ENSRNOG00000007390|ENSRNOG00000012807|ENSRNOG00000012804|ENSRNOG00000026293|ENSRNOG00000007159|ENSRNOG00000002032|…	rno:24617|rno:29322|rno:301059|rno:25625|rno:305353|rno:314322|rno:29687|rno:24599|rno:287562|rno:24498|rno:497931|rno:24599|rno:25643|rno:25542|rno:24835|rno:25493|rno:298566|rno:362634|rno:24516|rno:24770|rno:360697|rno:310553|rno:315648|	24617|29322|301059|25625|305353|314322|29687|24599|287562|24498|497931|24599|25643|25542|24835|25493|298566|362634|24516|24770|360697|310553|315648|	http://www.genome.jp/kegg-bin/show_pathway?rno05142/rno:25643%09red/rno:24516%09red/rno:305353%09red/rno:25625%09red/rno:29322%09red/rno:24617%09red/rno:24770%09red/rno:25542%09red/rno:298566%09red/rno:24599%09red/rno:24498%09red/rno:24835%09red/rno:314322%09red/rno:360697%09red/rno:315648%09red/rno:310553%09red/rno:25493%09red/rno:287562%09red/rno:497931%09red/rno:362634%09red/rno:301059%09red/r…
Staphylococcus aureus infection	KEGG PATHWAY	rno05150	15	54	0.00104985	0.0259312	ENSRNOG00000012807|ENSRNOG00000012804|ENSRNOG00000009211|ENSRNOG00000021199|ENSRNOG00000019728|ENSRNOG00000017980|ENSRNOG00000001224|ENSRNOG00000047800|ENSRNOG00000002794|ENSRNOG00000025074|ENSRNOG00000020679|ENSRNOG00000046452|ENSRNOG00000024382|ENSRNOG00000012749|ENSRNOG00000027855	rno:298566|rno:362634|rno:84007|rno:295279|rno:25021|rno:308995|rno:309684|rno:113959|rno:25651|rno:24367|rno:25464|rno:289211|rno:304966|rno:29687|rno:365183|	298566|362634|84007|295279|25021|308995|309684|113959|25651|24367|25464|289211|304966|29687|365183|	http://www.genome.jp/kegg-bin/show_pathway?rno05150/rno:365183%09red/rno:113959%09red/rno:25021%09red/rno:295279%09red/rno:84007%09red/rno:309684%09red/rno:25464%09red/rno:362634%09red/rno:24367%09red/rno:304966%09red/rno:308995%09red/rno:289211%09red/rno:298566%09red/rno:29687%09red/rno:25651%09red
Cell cycle	KEGG PATHWAY	rno04110	26	127	0.00119415	0.0268142	ENSRNOG00000006921|ENSRNOG00000001349|ENSRNOG00000021264|ENSRNOG00000032778|ENSRNOG00000019222|ENSRNOG00000050071|ENSRNOG00000010756|ENSRNOG00000025602|ENSRNOG00000016316|ENSRNOG00000013090|ENSRNOG00000001833|ENSRNOG00000019822|ENSRNOG00000007906|ENSRNOG00000005615|ENSRNOG00000012543|ENSRNOG00000016029|ENSRNOG00000003703|ENSRNOG00000015423|ENSRNOG00000004500|ENSRNOG00000033153|ENSRNOG00000006469|…	rno:680111|rno:288532|rno:25737|rno:296137|rno:361178|rno:287961|rno:24842|rno:94201|rno:312538|rno:291005|rno:29728|rno:299626|rno:171576|rno:25112|rno:316273|rno:24708|rno:29685|rno:114494|rno:24577|rno:313017|rno:362817|rno:297893|rno:360621|rno:314856|rno:54237|rno:291885|	680111|288532|25737|296137|361178|287961|24842|94201|312538|291005|29728|299626|171576|25112|316273|24708|29685|114494|24577|313017|362817|297893|360621|314856|54237|291885|	http://www.genome.jp/kegg-bin/show_pathway?rno04110/rno:24577%09red/rno:291005%09red/rno:313017%09red/rno:680111%09red/rno:361178%09red/rno:114494%09red/rno:362817%09red/rno:25112%09red/rno:299626%09red/rno:314856%09red/rno:94201%09red/rno:296137%09red/rno:29728%09red/rno:54237%09red/rno:291885%09red/rno:25737%09red/rno:316273%09red/rno:171576%09red/rno:297893%09red/rno:24842%09red/rno:24708%09re…
Osteoclast differentiation	KEGG PATHWAY	rno04380	25	126	0.00212569	0.0432649	ENSRNOG00000020552|ENSRNOG00000013014|ENSRNOG00000033235|ENSRNOG00000006940|ENSRNOG00000031312|ENSRNOG00000038776|ENSRNOG00000046667|ENSRNOG00000046452|ENSRNOG00000008015|ENSRNOG00000042838|ENSRNOG00000028016|ENSRNOG00000023428|ENSRNOG00000005620|ENSRNOG00000020845|ENSRNOG00000002946|ENSRNOG00000024382|ENSRNOG00000000837|ENSRNOG00000047255|ENSRNOG00000000596|ENSRNOG00000007390|ENSRNOG00000026293|…	rno:25445|rno:79129|rno:100360982|rno:500904|rno:25625|rno:292537|rno:100360880|rno:289211|rno:314322|rno:24517|rno:364018|rno:497931|rno:155918|rno:361537|rno:89829|rno:304966|rno:24835|rno:25446|rno:25150|rno:25493|rno:24516|rno:366126|rno:360697|rno:295279|rno:25663|	25445|79129|100360982|500904|25625|292537|100360880|289211|314322|24517|364018|497931|155918|361537|89829|304966|24835|25446|25150|25493|24516|366126|360697|295279|25663|	http://www.genome.jp/kegg-bin/show_pathway?rno04380/rno:366126%09red/rno:25663%09red/rno:24517%09red/rno:25150%09red/rno:25625%09red/rno:364018%09red/rno:292537%09red/rno:25445%09red/rno:25446%09red/rno:24835%09red/rno:100360982%09red/rno:500904%09red/rno:289211%09red/rno:314322%09red/rno:295279%09red/rno:360697%09red/rno:25493%09red/rno:155918%09red/rno:24516%09red/rno:79129%09red/rno:100360880%…
Pertussis	KEGG PATHWAY	rno05133	17	72	0.0022771	0.0432649	ENSRNOG00000012807|ENSRNOG00000012804|ENSRNOG00000036832|ENSRNOG00000026293|ENSRNOG00000010278|ENSRNOG00000019728|ENSRNOG00000017819|ENSRNOG00000011023|ENSRNOG00000001224|ENSRNOG00000020660|ENSRNOG00000049980|ENSRNOG00000019465|ENSRNOG00000008015|ENSRNOG00000010966|ENSRNOG00000013634|ENSRNOG00000012749|ENSRNOG00000000837	rno:298566|rno:362634|rno:315346|rno:24516|rno:24498|rno:25021|rno:60350|rno:24599|rno:309684|rno:29271|rno:24599|rno:25643|rno:314322|rno:24511|rno:301059|rno:29687|rno:24835|	298566|362634|315346|24516|24498|25021|60350|24599|309684|29271|24599|25643|314322|24511|301059|29687|24835|	http://www.genome.jp/kegg-bin/show_pathway?rno05133/rno:25643%09red/rno:25021%09red/rno:24511%09red/rno:315346%09red/rno:309684%09red/rno:24516%09red/rno:24498%09red/rno:24835%09red/rno:362634%09red/rno:301059%09red/rno:60350%09red/rno:24599%09red/rno:314322%09red/rno:298566%09red/rno:29687%09red/rno:29271%09red
NF-kappa B signaling pathway	KEGG PATHWAY	rno04064	19	89	0.00346288	0.061095	ENSRNOG00000002525|ENSRNOG00000017787|ENSRNOG00000007390|ENSRNOG00000018488|ENSRNOG00000017819|ENSRNOG00000014504|ENSRNOG00000010602|ENSRNOG00000019822|ENSRNOG00000014532|ENSRNOG00000002792|ENSRNOG00000031312|ENSRNOG00000010516|ENSRNOG00000020679|ENSRNOG00000033235|ENSRNOG00000019264|ENSRNOG00000013634|ENSRNOG00000005731|ENSRNOG00000008180|ENSRNOG00000000837	rno:29527|rno:306886|rno:25493|rno:171369|rno:60350|rno:25663|rno:60371|rno:299626|rno:29469|rno:114105|rno:25625|rno:25619|rno:25464|rno:100360982|rno:297604|rno:301059|rno:78971|rno:81515|rno:24835|	29527|306886|25493|171369|60350|25663|60371|299626|29469|114105|25625|25619|25464|100360982|297604|301059|78971|81515|24835|	http://www.genome.jp/kegg-bin/show_pathway?rno04064/rno:25619%09red/rno:171369%09red/rno:299626%09red/rno:29469%09red/rno:25464%09red/rno:60371%09red/rno:25663%09red/rno:114105%09red/rno:297604%09red/rno:24835%09red/rno:306886%09red/rno:100360982%09red/rno:60350%09red/rno:25493%09red/rno:25625%09red/rno:29527%09red/rno:81515%09red/rno:78971%09red/rno:301059%09red
Fc gamma R-mediated phagocytosis	KEGG PATHWAY	rno04666	19	91	0.00426706	0.0702643	ENSRNOG00000002657|ENSRNOG00000004791|ENSRNOG00000021199|ENSRNOG00000028062|ENSRNOG00000019000|ENSRNOG00000007350|ENSRNOG00000050430|ENSRNOG00000009331|ENSRNOG00000014289|ENSRNOG00000046452|ENSRNOG00000008673|ENSRNOG00000016367|ENSRNOG00000010626|ENSRNOG00000008180|ENSRNOG00000023428|ENSRNOG00000009980|ENSRNOG00000007649|ENSRNOG00000000991|ENSRNOG00000020660	rno:24653|rno:79121|rno:295279|rno:360854|rno:29524|rno:366957|rno:25156|rno:25734|rno:301511|rno:289211|rno:288669|rno:361517|rno:170897|rno:81515|rno:497931|rno:64369|rno:25751|rno:54227|rno:29271|	24653|79121|295279|360854|29524|366957|25156|25734|301511|289211|288669|361517|170897|81515|497931|64369|25751|54227|29271|	http://www.genome.jp/kegg-bin/show_pathway?rno04666/rno:301511%09red/rno:64369%09red/rno:25734%09red/rno:24653%09red/rno:295279%09red/rno:497931%09red/rno:366957%09red/rno:25751%09red/rno:361517%09red/rno:79121%09red/rno:360854%09red/rno:54227%09red/rno:29524%09red/rno:289211%09red/rno:29271%09red/rno:81515%09red/rno:170897%09red/rno:288669%09red/rno:25156%09red
Ribosome biogenesis in eukaryotes	KEGG PATHWAY	rno03008	18	87	0.00576529	0.0868716	ENSRNOG00000000938|ENSRNOG00000004247|ENSRNOG00000001210|ENSRNOG00000016486|ENSRNOG00000002644|ENSRNOG00000016217|ENSRNOG00000009877|ENSRNOG00000028461|ENSRNOG00000012692|ENSRNOG00000016266|ENSRNOG00000007128|ENSRNOG00000020333|ENSRNOG00000026316|ENSRNOG00000009310|ENSRNOG00000039848|ENSRNOG00000005012|ENSRNOG00000019229|ENSRNOG00000004700	rno:84509|rno:100910210|rno:690297|rno:60373|rno:303456|rno:114300|rno:499709|rno:290556|rno:308201|rno:293828|rno:362214|rno:291987|rno:362703|rno:310512|rno:102238592|rno:317579|rno:292747|rno:296219|	84509|100910210|690297|60373|303456|114300|499709|290556|308201|293828|362214|291987|362703|310512|102238592|317579|292747|296219|	http://www.genome.jp/kegg-bin/show_pathway?rno03008/rno:308201%09red/rno:292747%09red/rno:293828%09red/rno:690297%09red/rno:499709%09red/rno:100910210%09red/rno:291987%09red/rno:60373%09red/rno:114300%09red/rno:310512%09red/rno:362703%09red/rno:102238592%09red/rno:303456%09red/rno:84509%09red/rno:296219%09red/rno:362214%09red/rno:290556%09red/rno:317579%09red
Cytokine-cytokine receptor interaction	KEGG PATHWAY	rno04060	35	215	0.00598096	0.0868716	ENSRNOG00000003546|ENSRNOG00000011153|ENSRNOG00000018488|ENSRNOG00000002792|ENSRNOG00000007079|ENSRNOG00000013170|ENSRNOG00000019264|ENSRNOG00000024390|ENSRNOG00000031312|Novel01888|ENSRNOG00000004332|ENSRNOG00000014269|ENSRNOG00000015498|ENSRNOG00000007002|ENSRNOG00000028015|ENSRNOG00000029768|ENSRNOG00000033192|ENSRNOG00000000239|ENSRNOG00000006715|ENSRNOG00000010278|ENSRNOG00000028638|ENSRNOG0…	rno:302965|rno:312679|rno:171369|rno:114105|rno:24553|rno:252963|rno:297604|rno:289747|rno:25625|rno:373540|rno:24329|rno:29385|rno:306247|rno:60584|rno:360918|rno:287562|rno:310132|rno:287561|rno:57301|rno:24498|rno:304091|rno:156767|rno:365395|rno:171081|rno:140924|rno:25542|rno:24835|rno:24770|rno:360697|rno:25466|rno:25663|rno:171040|rno:306748|rno:25084|rno:117022|	302965|312679|171369|114105|24553|252963|297604|289747|25625|373540|24329|29385|306247|60584|360918|287562|310132|287561|57301|24498|304091|156767|365395|171081|140924|25542|24835|24770|360697|25466|25663|171040|306748|25084|117022|	http://www.genome.jp/kegg-bin/show_pathway?rno04060/rno:57301%09red/rno:171369%09red/rno:24553%09red/rno:360918%09red/rno:25663%09red/rno:252963%09red/rno:297604%09red/rno:25625%09red/rno:156767%09red/rno:24770%09red/rno:25542%09red/rno:140924%09red/rno:310132%09red/rno:25466%09red/rno:24498%09red/rno:24329%09red/rno:24835%09red/rno:60584%09red/rno:373540%09red/rno:304091%09red/rno:306247%09red/r…
African trypanosomiasis	KEGG PATHWAY	rno05143	10	36	0.00689395	0.0868716	ENSRNOG00000029886|ENSRNOG00000019924|ENSRNOG00000010278|ENSRNOG00000048955|ENSRNOG00000000837|ENSRNOG00000021150|ENSRNOG00000020679|ENSRNOG00000047098|ENSRNOG00000013634|ENSRNOG00000018003	rno:25632|rno:64517|rno:24498|rno:689064|rno:24835|rno:29322|rno:25464|rno:361619|rno:301059|rno:116677|	25632|64517|24498|689064|24835|29322|25464|361619|301059|116677|	http://www.genome.jp/kegg-bin/show_pathway?rno05143/rno:689064%09red/rno:64517%09red/rno:25464%09red/rno:24498%09red/rno:361619%09red/rno:25632%09red/rno:24835%09red/rno:301059%09red/rno:29322%09red/rno:116677%09red
p53 signaling pathway	KEGG PATHWAY	rno04115	16	75	0.00698342	0.0868716	ENSRNOG00000006304|ENSRNOG00000008450|ENSRNOG00000000632|ENSRNOG00000012439|ENSRNOG00000023272|ENSRNOG00000033153|ENSRNOG00000006469|ENSRNOG00000019822|ENSRNOG00000010756|ENSRNOG00000001414|ENSRNOG00000025602|ENSRNOG00000003256|ENSRNOG00000018770|ENSRNOG00000005615|ENSRNOG00000020876|ENSRNOG00000013090	rno:314856|rno:100359539|rno:54237|rno:64625|rno:362720|rno:313017|rno:362817|rno:299626|rno:24842|rno:24617|rno:94201|rno:25405|rno:492821|rno:25112|rno:24887|rno:291005|	314856|100359539|54237|64625|362720|313017|362817|299626|24842|24617|94201|25405|492821|25112|24887|291005|	http://www.genome.jp/kegg-bin/show_pathway?rno04115/rno:362817%09red/rno:25405%09red/rno:25112%09red/rno:299626%09red/rno:24617%09red/rno:24842%09red/rno:24887%09red/rno:362720%09red/rno:291005%09red/rno:492821%09red/rno:94201%09red/rno:313017%09red/rno:64625%09red/rno:100359539%09red/rno:314856%09red/rno:54237%09red
Small cell lung cancer	KEGG PATHWAY	rno05222	18	89	0.00703414	0.0868716	ENSRNOG00000002525|ENSRNOG00000016029|ENSRNOG00000042561|ENSRNOG00000007390|ENSRNOG00000023428|ENSRNOG00000016281|ENSRNOG00000014288|ENSRNOG00000004500|ENSRNOG00000006469|ENSRNOG00000010602|ENSRNOG00000010756|ENSRNOG00000025602|ENSRNOG00000011023|ENSRNOG00000004537|ENSRNOG00000010966|ENSRNOG00000011877|ENSRNOG00000005731|ENSRNOG00000049980	rno:29527|rno:24708|rno:499655|rno:25493|rno:497931|rno:290905|rno:25661|rno:24577|rno:362817|rno:60371|rno:24842|rno:94201|rno:24599|rno:83574|rno:24511|rno:170921|rno:78971|rno:24599|	29527|24708|499655|25493|497931|290905|25661|24577|362817|60371|24842|94201|24599|83574|24511|170921|78971|24599|	http://www.genome.jp/kegg-bin/show_pathway?rno05222/rno:362817%09red/rno:497931%09red/rno:24577%09red/rno:24511%09red/rno:78971%09red/rno:170921%09red/rno:24842%09red/rno:60371%09red/rno:25661%09red/rno:25493%09red/rno:24708%09red/rno:83574%09red/rno:94201%09red/rno:499655%09red/rno:29527%09red/rno:24599%09red/rno:290905%09red
HTLV-I infection	KEGG PATHWAY	rno05166	44	292	0.00772171	0.090822	ENSRNOG00000019673|ENSRNOG00000018669|ENSRNOG00000018488|ENSRNOG00000037449|ENSRNOG00000032162|ENSRNOG00000020552|ENSRNOG00000010756|ENSRNOG00000025602|ENSRNOG00000033235|ENSRNOG00000019264|ENSRNOG00000020876|ENSRNOG00000031312|ENSRNOG00000000938|ENSRNOG00000023079|ENSRNOG00000018232|ENSRNOG00000007284|ENSRNOG00000021264|ENSRNOG00000007906|ENSRNOG00000001647|ENSRNOG00000008015|ENSRNOG00000007805|…	rno:79426|rno:25326|rno:171369|rno:304573|rno:315305|rno:25445|rno:24842|rno:94201|rno:100360982|rno:297604|rno:24887|rno:25625|rno:84509|rno:24605|rno:501099|rno:24778|rno:25737|rno:171576|rno:304063|rno:314322|rno:296344|rno:24708|rno:501563|rno:24230|rno:24330|rno:360739|rno:24498|rno:361568|rno:24577|rno:308995|rno:497931|rno:140924|rno:25620|rno:309684|rno:79255|rno:24835|rno:25464|rno:25493…	79426|25326|171369|304573|315305|25445|24842|94201|100360982|297604|24887|25625|84509|24605|501099|24778|25737|171576|304063|314322|296344|24708|501563|24230|24330|360739|24498|361568|24577|308995|497931|140924|25620|309684|79255|24835|25464|25493|24516|366126|25663|315196|25389|117022|	http://www.genome.jp/kegg-bin/show_pathway?rno05166/rno:360739%09red/rno:171369%09red/rno:304063%09red/rno:24577%09red/rno:501099%09red/rno:79255%09red/rno:24887%09red/rno:24516%09red/rno:24708%09red/rno:297604%09red/rno:25625%09red/rno:296344%09red/rno:25389%09red/rno:79426%09red/rno:366126%09red/rno:140924%09red/rno:25326%09red/rno:24778%09red/rno:25464%09red/rno:25445%09red/rno:24498%09red/rno…
Tuberculosis	KEGG PATHWAY	rno05152	30	181	0.00836166	0.0938786	ENSRNOG00000046452|ENSRNOG00000018484|ENSRNOG00000019430|ENSRNOG00000020300|ENSRNOG00000010203|ENSRNOG00000010626|ENSRNOG00000013634|ENSRNOG00000020876|ENSRNOG00000031312|ENSRNOG00000019728|ENSRNOG00000002161|ENSRNOG00000021817|ENSRNOG00000028638|ENSRNOG00000014532|ENSRNOG00000049980|ENSRNOG00000015547|Novel00566|ENSRNOG00000010278|ENSRNOG00000036703|ENSRNOG00000001224|ENSRNOG00000033879|ENSRNOG0…	rno:289211|rno:58936|rno:155151|rno:361680|rno:450223|rno:170897|rno:301059|rno:24887|rno:25625|rno:25021|rno:305353|rno:362418|rno:304091|rno:29469|rno:24599|rno:24514|rno:305354|rno:24498|rno:499271|rno:309684|rno:502902|rno:24599|rno:24253|rno:304966|rno:24835|rno:360697|rno:60350|rno:310553|rno:64625|rno:295279|	289211|58936|155151|361680|450223|170897|301059|24887|25625|25021|305353|362418|304091|29469|24599|24514|305354|24498|499271|309684|502902|24599|24253|304966|24835|360697|60350|310553|64625|295279|	http://www.genome.jp/kegg-bin/show_pathway?rno05152/rno:499271%09red/rno:24514%09red/rno:24887%09red/rno:305353%09red/rno:25625%09red/rno:305354%09red/rno:24599%09red/rno:295279%09red/rno:24498%09red/rno:24835%09red/rno:64625%09red/rno:289211%09red/rno:170897%09red/rno:304091%09red/rno:58936%09red/rno:360697%09red/rno:362418%09red/rno:310553%09red/rno:24253%09red/rno:361680%09red/rno:304966%09red…
NOD-like receptor signaling pathway	KEGG PATHWAY	rno04621	13	57	0.00904151	0.097098	ENSRNOG00000029768|ENSRNOG00000007390|ENSRNOG00000007159|ENSRNOG00000002802|ENSRNOG00000005731|ENSRNOG00000010278|ENSRNOG00000010602|ENSRNOG00000016413|ENSRNOG00000002792|ENSRNOG00000047137|ENSRNOG00000008134|ENSRNOG00000048580|ENSRNOG00000000837	rno:287562|rno:25493|rno:24770|rno:81503|rno:78971|rno:24498|rno:60371|rno:300732|rno:114105|rno:365661|rno:58923|rno:686323|rno:24835|	287562|25493|24770|81503|78971|24498|60371|300732|114105|365661|58923|686323|24835|	http://www.genome.jp/kegg-bin/show_pathway?rno04621/rno:24770%09red/rno:58923%09red/rno:287562%09red/rno:78971%09red/rno:24498%09red/rno:60371%09red/rno:365661%09red/rno:24835%09red/rno:686323%09red/rno:300732%09red/rno:25493%09red/rno:114105%09red/rno:81503%09red
Complement and coagulation cascades	KEGG PATHWAY	rno04610	15	72	0.0105467	0.100795	ENSRNOG00000012807|ENSRNOG00000001414|ENSRNOG00000037931|ENSRNOG00000009211|ENSRNOG00000024848|ENSRNOG00000002815|ENSRNOG00000007092|ENSRNOG00000047800|ENSRNOG00000012804|ENSRNOG00000025074|ENSRNOG00000010516|ENSRNOG00000028896|ENSRNOG00000012749|ENSRNOG00000048723|ENSRNOG00000005039	rno:298566|rno:24617|rno:50692|rno:84007|rno:361969|rno:304929|rno:24366|rno:113959|rno:362634|rno:24367|rno:25619|rno:24153|rno:29687|rno:81750|rno:29436|	298566|24617|50692|84007|361969|304929|24366|113959|362634|24367|25619|24153|29687|81750|29436|	http://www.genome.jp/kegg-bin/show_pathway?rno04610/rno:25619%09red/rno:298566%09red/rno:113959%09red/rno:304929%09red/rno:24617%09red/rno:29436%09red/rno:361969%09red/rno:50692%09red/rno:362634%09red/rno:24367%09red/rno:24366%09red/rno:84007%09red/rno:24153%09red/rno:29687%09red/rno:81750%09red
Amoebiasis	KEGG PATHWAY	rno05146	20	108	0.0105924	0.100795	ENSRNOG00000023546|ENSRNOG00000014288|ENSRNOG00000016581|ENSRNOG00000010278|ENSRNOG00000019728|ENSRNOG00000001224|ENSRNOG00000014504|ENSRNOG00000023428|ENSRNOG00000004309|ENSRNOG00000011023|ENSRNOG00000049980|ENSRNOG00000003696|ENSRNOG00000021150|ENSRNOG00000016281|ENSRNOG00000034229|ENSRNOG00000009822|ENSRNOG00000002460|ENSRNOG00000017819|ENSRNOG00000000837|ENSRNOG00000014378	rno:24471|rno:25661|rno:291091|rno:24498|rno:25021|rno:309684|rno:25663|rno:497931|rno:81634|rno:24599|rno:24599|rno:501563|rno:29322|rno:290905|rno:306891|rno:310553|rno:60325|rno:60350|rno:24835|rno:117022|	24471|25661|291091|24498|25021|309684|25663|497931|81634|24599|24599|501563|29322|290905|306891|310553|60325|60350|24835|117022|	http://www.genome.jp/kegg-bin/show_pathway?rno05146/rno:117022%09red/rno:24471%09red/rno:501563%09red/rno:29322%09red/rno:25021%09red/rno:81634%09red/rno:24599%09red/rno:497931%09red/rno:24498%09red/rno:25661%09red/rno:309684%09red/rno:306891%09red/rno:24835%09red/rno:25663%09red/rno:60350%09red/rno:60325%09red/rno:310553%09red/rno:290905%09red/rno:291091%09red
Transcriptional misregulation in cancer	KEGG PATHWAY	rno05202	28	169	0.01061	0.100795	ENSRNOG00000006532|ENSRNOG00000018488|ENSRNOG00000032162|ENSRNOG00000049393|ENSRNOG00000010756|ENSRNOG00000007079|ENSRNOG00000004537|ENSRNOG00000002950|ENSRNOG00000010516|ENSRNOG00000033685|ENSRNOG00000019728|ENSRNOG00000017539|ENSRNOG00000005731|ENSRNOG00000012208|ENSRNOG00000023896|ENSRNOG00000010278|ENSRNOG00000004500|ENSRNOG00000012172|ENSRNOG00000009568|ENSRNOG00000001704|ENSRNOG00000006304|…	rno:117056|rno:171369|rno:315305|rno:24253|rno:24842|rno:24553|rno:83574|rno:304663|rno:25619|rno:299606|rno:25021|rno:81687|rno:78971|rno:25713|rno:116663|rno:24498|rno:24577|rno:366126|rno:297893|rno:50662|rno:314856|rno:304005|rno:60350|rno:362831|rno:303836|rno:171045|rno:295279|rno:117022|	117056|171369|315305|24253|24842|24553|83574|304663|25619|299606|25021|81687|78971|25713|116663|24498|24577|366126|297893|50662|314856|304005|60350|362831|303836|171045|295279|117022|	http://www.genome.jp/kegg-bin/show_pathway?rno05202/rno:60350%09red/rno:171369%09red/rno:24553%09red/rno:24577%09red/rno:117056%09red/rno:83574%09red/rno:81687%09red/rno:299606%09red/rno:50662%09red/rno:362831%09red/rno:24498%09red/rno:303836%09red/rno:304663%09red/rno:366126%09red/rno:25619%09red/rno:295279%09red/rno:171045%09red/rno:25713%09red/rno:24253%09red/rno:117022%09red/rno:116663%09red/…
Chemokine signaling pathway	KEGG PATHWAY	rno04062	29	178	0.0114236	0.104505	ENSRNOG00000007350|ENSRNOG00000018669|ENSRNOG00000009331|ENSRNOG00000002792|ENSRNOG00000021150|ENSRNOG00000008180|ENSRNOG00000014269|ENSRNOG00000019742|ENSRNOG00000032463|ENSRNOG00000009912|ENSRNOG00000003696|ENSRNOG00000028015|ENSRNOG00000029768|ENSRNOG00000015547|ENSRNOG00000000239|ENSRNOG00000006715|ENSRNOG00000002802|ENSRNOG00000050231|ENSRNOG00000023428|ENSRNOG00000019465|ENSRNOG00000011205|…	rno:366957|rno:25326|rno:25734|rno:114105|rno:29322|rno:81515|rno:29385|rno:25125|rno:295347|rno:79113|rno:501563|rno:360918|rno:287562|rno:24514|rno:287561|rno:57301|rno:81503|rno:114120|rno:497931|rno:25643|rno:25542|rno:24605|rno:287910|rno:25493|rno:24770|rno:171337|rno:25156|rno:171551|rno:306748|	366957|25326|25734|114105|29322|81515|29385|25125|295347|79113|501563|360918|287562|24514|287561|57301|81503|114120|497931|25643|25542|24605|287910|25493|24770|171337|25156|171551|306748|	http://www.genome.jp/kegg-bin/show_pathway?rno04062/rno:25643%09red/rno:360918%09red/rno:295347%09red/rno:24514%09red/rno:81515%09red/rno:25156%09red/rno:29322%09red/rno:81503%09red/rno:24770%09red/rno:25542%09red/rno:171337%09red/rno:25326%09red/rno:114120%09red/rno:29385%09red/rno:287910%09red/rno:79113%09red/rno:25734%09red/rno:501563%09red/rno:25493%09red/rno:57301%09red/rno:287561%09red/rno:…
Platelet activation	KEGG PATHWAY	rno04611	23	133	0.0127824	0.109569	ENSRNOG00000002657|ENSRNOG00000011877|ENSRNOG00000007092|ENSRNOG00000034254|ENSRNOG00000021150|ENSRNOG00000008180|ENSRNOG00000015278|ENSRNOG00000003696|ENSRNOG00000036745|ENSRNOG00000009348|ENSRNOG00000016367|ENSRNOG00000036701|ENSRNOG00000007048|ENSRNOG00000005620|ENSRNOG00000025074|ENSRNOG00000019465|ENSRNOG00000000596|ENSRNOG00000021161|ENSRNOG00000032463|ENSRNOG00000017606|ENSRNOG00000024848|…	rno:24653|rno:170921|rno:24366|rno:81822|rno:29322|rno:81515|rno:501203|rno:501563|rno:303634|rno:24600|rno:361517|rno:287876|rno:171337|rno:155918|rno:24367|rno:25643|rno:25150|rno:309186|rno:295347|rno:25505|rno:361969|rno:497931|rno:24511|	24653|170921|24366|81822|29322|81515|501203|501563|303634|24600|361517|287876|171337|155918|24367|25643|25150|309186|295347|25505|361969|497931|24511|	http://www.genome.jp/kegg-bin/show_pathway?rno04611/rno:25643%09red/rno:501203%09red/rno:24511%09red/rno:25150%09red/rno:24367%09red/rno:24366%09red/rno:29322%09red/rno:25505%09red/rno:303634%09red/rno:287876%09red/rno:24653%09red/rno:295347%09red/rno:501563%09red/rno:155918%09red/rno:81822%09red/rno:81515%09red/rno:171337%09red/rno:24600%09red/rno:361969%09red/rno:309186%09red/rno:497931%09red/r…
Regulation of actin cytoskeleton	KEGG PATHWAY	rno04810	34	220	0.0128644	0.109569	ENSRNOG00000007350|ENSRNOG00000047931|ENSRNOG00000014289|ENSRNOG00000014288|ENSRNOG00000034254|ENSRNOG00000030118|ENSRNOG00000011877|ENSRNOG00000012002|ENSRNOG00000023079|ENSRNOG00000000991|ENSRNOG00000019000|ENSRNOG00000015278|ENSRNOG00000019728|ENSRNOG00000004309|ENSRNOG00000017392|ENSRNOG00000018524|ENSRNOG00000036832|ENSRNOG00000037247|ENSRNOG00000012208|ENSRNOG00000036745|ENSRNOG00000050231|…	rno:366957|rno:81814|rno:301511|rno:25661|rno:81822|rno:81521|rno:170921|rno:361598|rno:24605|rno:54227|rno:29524|rno:501203|rno:25021|rno:81634|rno:54250|rno:54319|rno:315346|rno:361568|rno:25713|rno:303634|rno:114120|rno:64303|rno:308995|rno:309684|rno:497931|rno:287876|rno:25156|rno:60350|rno:288669|rno:499271|rno:24329|rno:29271|rno:360854|rno:24511|	366957|81814|301511|25661|81822|81521|170921|361598|24605|54227|29524|501203|25021|81634|54250|54319|315346|361568|25713|303634|114120|64303|308995|309684|497931|287876|25156|60350|288669|499271|24329|29271|360854|24511|	http://www.genome.jp/kegg-bin/show_pathway?rno04810/rno:499271%09red/rno:361598%09red/rno:81814%09red/rno:24511%09red/rno:25661%09red/rno:25156%09red/rno:288669%09red/rno:287876%09red/rno:54250%09red/rno:24329%09red/rno:301511%09red/rno:501203%09red/rno:303634%09red/rno:308995%09red/rno:54319%09red/rno:361568%09red/rno:29524%09red/rno:114120%09red/rno:170921%09red/rno:25713%09red/rno:60350%09red/…
Toll-like receptor signaling pathway	KEGG PATHWAY	rno04620	18	96	0.013351	0.109924	ENSRNOG00000016378|Novel00566|ENSRNOG00000017787|ENSRNOG00000007390|ENSRNOG00000026293|ENSRNOG00000018488|ENSRNOG00000010278|ENSRNOG00000009822|ENSRNOG00000002161|ENSRNOG00000006612|ENSRNOG00000023428|ENSRNOG00000014532|ENSRNOG00000008015|ENSRNOG00000011205|ENSRNOG00000013634|ENSRNOG00000017819|ENSRNOG00000000837|ENSRNOG00000043451	rno:116596|rno:305354|rno:306886|rno:25493|rno:24516|rno:171369|rno:24498|rno:310553|rno:305353|rno:100911550|rno:497931|rno:29469|rno:314322|rno:25542|rno:301059|rno:60350|rno:24835|rno:25353|	116596|305354|306886|25493|24516|171369|24498|310553|305353|100911550|497931|29469|314322|25542|301059|60350|24835|25353|	http://www.genome.jp/kegg-bin/show_pathway?rno04620/rno:100911550%09red/rno:25542%09red/rno:25353%09red/rno:171369%09red/rno:310553%09red/rno:29469%09red/rno:497931%09red/rno:24498%09red/rno:24516%09red/rno:25493%09red/rno:305353%09red/rno:24835%09red/rno:306886%09red/rno:301059%09red/rno:60350%09red/rno:305354%09red/rno:314322%09red/rno:116596%09red
Jak-STAT signaling pathway	KEGG PATHWAY	rno04630	24	142	0.0140154	0.110122	ENSRNOG00000018669|ENSRNOG00000000529|ENSRNOG00000013170|ENSRNOG00000024390|ENSRNOG00000025371|ENSRNOG00000007002|ENSRNOG00000020570|ENSRNOG00000033192|ENSRNOG00000015547|ENSRNOG00000010278|ENSRNOG00000028638|ENSRNOG00000008965|ENSRNOG00000004500|ENSRNOG00000023428|ENSRNOG00000000187|ENSRNOG00000003954|ENSRNOG00000002946|ENSRNOG00000018752|ENSRNOG00000002032|ENSRNOG00000019742|ENSRNOG00000010058|…	rno:25326|rno:24649|rno:252963|rno:289747|rno:306141|rno:60584|rno:308478|rno:310132|rno:24514|rno:24498|rno:304091|rno:84607|rno:24577|rno:497931|rno:171081|rno:140924|rno:89829|rno:365395|rno:360697|rno:25125|rno:306141|rno:171040|rno:116689|rno:25084|	25326|24649|252963|289747|306141|60584|308478|310132|24514|24498|304091|84607|24577|497931|171081|140924|89829|365395|360697|25125|306141|171040|116689|25084|	http://www.genome.jp/kegg-bin/show_pathway?rno04630/rno:24577%09red/rno:24514%09red/rno:252963%09red/rno:308478%09red/rno:140924%09red/rno:25326%09red/rno:310132%09red/rno:24498%09red/rno:60584%09red/rno:306141%09red/rno:116689%09red/rno:84607%09red/rno:304091%09red/rno:360697%09red/rno:171040%09red/rno:365395%09red/rno:289747%09red/rno:25125%09red/rno:24649%09red/rno:171081%09red/rno:497931%09re…
Legionellosis	KEGG PATHWAY	rno05134	13	61	0.0142668	0.110122	ENSRNOG00000009822|ENSRNOG00000007390|ENSRNOG00000004820|ENSRNOG00000002802|ENSRNOG00000010278|ENSRNOG00000019728|ENSRNOG00000001224|ENSRNOG00000028043|ENSRNOG00000009439|ENSRNOG00000002792|ENSRNOG00000013634|ENSRNOG00000017819|ENSRNOG00000000837	rno:310553|rno:25493|rno:287276|rno:81503|rno:24498|rno:25021|rno:309684|rno:171551|rno:171361|rno:114105|rno:301059|rno:60350|rno:24835|	310553|25493|287276|81503|24498|25021|309684|171551|171361|114105|301059|60350|24835|	http://www.genome.jp/kegg-bin/show_pathway?rno05134/rno:171551%09red/rno:25021%09red/rno:310553%09red/rno:309684%09red/rno:171361%09red/rno:24498%09red/rno:24835%09red/rno:301059%09red/rno:60350%09red/rno:287276%09red/rno:25493%09red/rno:114105%09red/rno:81503%09red
Apoptosis	KEGG PATHWAY	rno04210	16	85	0.0183686	0.137118	ENSRNOG00000012439|ENSRNOG00000017787|ENSRNOG00000007390|ENSRNOG00000023428|ENSRNOG00000001928|ENSRNOG00000021817|ENSRNOG00000014504|ENSRNOG00000010602|ENSRNOG00000000187|ENSRNOG00000010756|ENSRNOG00000031312|ENSRNOG00000003696|ENSRNOG00000013634|ENSRNOG00000005731|ENSRNOG00000020876|ENSRNOG00000000837	rno:64625|rno:306886|rno:25493|rno:497931|rno:25466|rno:362418|rno:25663|rno:60371|rno:171081|rno:24842|rno:25625|rno:501563|rno:301059|rno:78971|rno:24887|rno:24835|	64625|306886|25493|497931|25466|362418|25663|60371|171081|24842|25625|501563|301059|78971|24887|24835|	http://www.genome.jp/kegg-bin/show_pathway?rno04210/rno:362418%09red/rno:497931%09red/rno:78971%09red/rno:171081%09red/rno:24842%09red/rno:60371%09red/rno:25663%09red/rno:24887%09red/rno:24835%09red/rno:64625%09red/rno:306886%09red/rno:301059%09red/rno:25466%09red/rno:25493%09red/rno:25625%09red/rno:501563%09red
Bacterial invasion of epithelial cells	KEGG PATHWAY	rno05100	15	78	0.0188745	0.137118	ENSRNOG00000002182|ENSRNOG00000028062|ENSRNOG00000014289|ENSRNOG00000014288|ENSRNOG00000008673|ENSRNOG00000002807|ENSRNOG00000038881|ENSRNOG00000000991|ENSRNOG00000023428|ENSRNOG00000034254|ENSRNOG00000007079|ENSRNOG00000007649|ENSRNOG00000010966|ENSRNOG00000036701|ENSRNOG00000036832	rno:305227|rno:360854|rno:301511|rno:25661|rno:288669|rno:83788|rno:288077|rno:54227|rno:497931|rno:81822|rno:24553|rno:25751|rno:24511|rno:287876|rno:315346|	305227|360854|301511|25661|288669|83788|288077|54227|497931|81822|24553|25751|24511|287876|315346|	http://www.genome.jp/kegg-bin/show_pathway?rno05100/rno:287876%09red/rno:301511%09red/rno:288077%09red/rno:24553%09red/rno:24511%09red/rno:315346%09red/rno:497931%09red/rno:25661%09red/rno:25751%09red/rno:83788%09red/rno:288669%09red/rno:81822%09red/rno:305227%09red/rno:54227%09red/rno:360854%09red
Bladder cancer	KEGG PATHWAY	rno05219	9	37	0.0199294	0.140644	ENSRNOG00000016029|ENSRNOG00000006304|ENSRNOG00000004500|ENSRNOG00000004332|ENSRNOG00000010756|ENSRNOG00000025602|ENSRNOG00000023079|ENSRNOG00000021548|ENSRNOG00000017539	rno:24708|rno:314856|rno:24577|rno:24329|rno:24842|rno:94201|rno:24605|rno:363140|rno:81687|	24708|314856|24577|24329|24842|94201|24605|363140|81687|	http://www.genome.jp/kegg-bin/show_pathway?rno05219/rno:363140%09red/rno:24577%09red/rno:24842%09red/rno:24708%09red/rno:24329%09red/rno:94201%09red/rno:24605%09red/rno:81687%09red/rno:314856%09red
One carbon pool by folate	KEGG PATHWAY	rno00670	6	19	0.0210602	0.144496	ENSRNOG00000005275|ENSRNOG00000010833|ENSRNOG00000015511|ENSRNOG00000008586|ENSRNOG00000008106|ENSRNOG00000028292	rno:287379|rno:680308|rno:81643|rno:299699|rno:299857|rno:288259|	287379|680308|81643|299699|299857|288259|	http://www.genome.jp/kegg-bin/show_pathway?rno00670/rno:680308%09red/rno:287379%09red/rno:288259%09red/rno:299699%09red/rno:81643%09red/rno:299857%09red
DNA replication	KEGG PATHWAY	rno03030	9	38	0.0227392	0.151799	ENSRNOG00000001833|ENSRNOG00000001816|ENSRNOG00000003703|ENSRNOG00000037449|ENSRNOG00000021264|ENSRNOG00000014336|ENSRNOG00000016316|ENSRNOG00000012543|ENSRNOG00000001349	rno:29728|rno:288003|rno:29685|rno:304573|rno:25737|rno:291885|rno:312538|rno:316273|rno:288532|	29728|288003|29685|304573|25737|291885|312538|316273|288532|	http://www.genome.jp/kegg-bin/show_pathway?rno03030/rno:291885%09red/rno:25737%09red/rno:316273%09red/rno:288532%09red/rno:288003%09red/rno:312538%09red/rno:29728%09red/rno:304573%09red/rno:29685%09red
MAPK signaling pathway	KEGG PATHWAY	rno04010	37	260	0.0275121	0.178829	ENSRNOG00000002657|ENSRNOG00000016378|ENSRNOG00000033235|ENSRNOG00000007350|ENSRNOG00000014061|ENSRNOG00000005615|ENSRNOG00000004726|ENSRNOG00000008936|ENSRNOG00000006632|ENSRNOG00000006612|ENSRNOG00000031312|ENSRNOG00000013090|ENSRNOG00000005807|ENSRNOG00000004332|ENSRNOG00000018232|ENSRNOG00000023896|ENSRNOG00000019822|ENSRNOG00000007281|ENSRNOG00000017392|ENSRNOG00000008015|ENSRNOG00000023546|…	rno:24653|rno:116596|rno:100360982|rno:366957|rno:171109|rno:25112|rno:289014|rno:313022|rno:501560|rno:100911550|rno:25625|rno:291005|rno:246781|rno:24329|rno:501099|rno:116663|rno:299626|rno:362332|rno:54250|rno:314322|rno:24471|rno:361568|rno:501563|rno:315994|rno:114120|rno:24577|rno:171337|rno:24605|rno:295347|rno:79255|rno:24835|rno:24516|rno:60350|rno:25663|rno:24842|rno:292763|rno:117022|	24653|116596|100360982|366957|171109|25112|289014|313022|501560|100911550|25625|291005|246781|24329|501099|116663|299626|362332|54250|314322|24471|361568|501563|315994|114120|24577|171337|24605|295347|79255|24835|24516|60350|25663|24842|292763|117022|	http://www.genome.jp/kegg-bin/show_pathway?rno04010/rno:60350%09red/rno:295347%09red/rno:292763%09red/rno:501099%09red/rno:79255%09red/rno:24516%09red/rno:291005%09red/rno:25625%09red/rno:116596%09red/rno:24471%09red/rno:362332%09red/rno:25112%09red/rno:299626%09red/rno:289014%09red/rno:54250%09red/rno:24329%09red/rno:114120%09red/rno:24835%09red/rno:100360982%09red/rno:24577%09red/rno:314322%09r…
Prion diseases	KEGG PATHWAY	rno05020	8	36	0.0406972	0.257749	ENSRNOG00000012807|ENSRNOG00000012804|ENSRNOG00000000596|ENSRNOG00000019422|ENSRNOG00000010278|ENSRNOG00000020876|ENSRNOG00000003696|ENSRNOG00000012749	rno:298566|rno:362634|rno:25150|rno:24330|rno:24498|rno:24887|rno:501563|rno:29687|	298566|362634|25150|24330|24498|24887|501563|29687|	http://www.genome.jp/kegg-bin/show_pathway?rno05020/rno:362634%09red/rno:24498%09red/rno:24887%09red/rno:25150%09red/rno:24330%09red/rno:298566%09red/rno:29687%09red/rno:501563%09red
MicroRNAs in cancer	KEGG PATHWAY	rno05206	22	144	0.043078	0.266007	ENSRNOG00000002525|ENSRNOG00000018524|ENSRNOG00000000485|ENSRNOG00000010756|ENSRNOG00000007079|ENSRNOG00000010516|ENSRNOG00000025371|ENSRNOG00000006094|ENSRNOG00000019742|ENSRNOG00000018087|ENSRNOG00000017539|ENSRNOG00000003256|ENSRNOG00000021548|ENSRNOG00000000529|ENSRNOG00000036832|ENSRNOG00000049585|ENSRNOG00000004500|ENSRNOG00000010058|ENSRNOG00000023079|ENSRNOG00000005903|ENSRNOG00000006304|…	rno:29527|rno:54319|rno:116502|rno:24842|rno:24553|rno:25619|rno:306141|rno:25406|rno:25125|rno:81818|rno:81687|rno:25405|rno:363140|rno:24649|rno:315346|rno:116640|rno:24577|rno:306141|rno:24605|rno:114093|rno:314856|rno:24329|	29527|54319|116502|24842|24553|25619|306141|25406|25125|81818|81687|25405|363140|24649|315346|116640|24577|306141|24605|114093|314856|24329|	http://www.genome.jp/kegg-bin/show_pathway?rno05206/rno:314856%09red/rno:25619%09red/rno:363140%09red/rno:25406%09red/rno:81818%09red/rno:116502%09red/rno:24553%09red/rno:24577%09red/rno:25405%09red/rno:24842%09red/rno:24329%09red/rno:25125%09red/rno:116640%09red/rno:29527%09red/rno:306141%09red/rno:114093%09red/rno:24605%09red/rno:81687%09red/rno:315346%09red/rno:54319%09red/rno:24649%09red
Epstein-Barr virus infection	KEGG PATHWAY	rno05169	32	229	0.0458499	0.272593	ENSRNOG00000018669|ENSRNOG00000018488|ENSRNOG00000010756|ENSRNOG00000033235|ENSRNOG00000006612|ENSRNOG00000000938|ENSRNOG00000006094|ENSRNOG00000028638|ENSRNOG00000019742|ENSRNOG00000009912|ENSRNOG00000008180|ENSRNOG00000018087|ENSRNOG00000003696|ENSRNOG00000020679|ENSRNOG00000016029|ENSRNOG00000023546|ENSRNOG00000017787|ENSRNOG00000016231|ENSRNOG00000003069|ENSRNOG00000015423|ENSRNOG00000004500|…	rno:25326|rno:171369|rno:24842|rno:100360982|rno:100911550|rno:84509|rno:25406|rno:304091|rno:25125|rno:79113|rno:81515|rno:81818|rno:501563|rno:25464|rno:24708|rno:24471|rno:306886|rno:364834|rno:25668|rno:114494|rno:24577|rno:308995|rno:362817|rno:297893|rno:314856|rno:25493|rno:24516|rno:497931|rno:54237|rno:292766|rno:679028|rno:366126|	25326|171369|24842|100360982|100911550|84509|25406|304091|25125|79113|81515|81818|501563|25464|24708|24471|306886|364834|25668|114494|24577|308995|362817|297893|314856|25493|24516|497931|54237|292766|679028|366126|	http://www.genome.jp/kegg-bin/show_pathway?rno05169/rno:81818%09red/rno:25668%09red/rno:171369%09red/rno:24577%09red/rno:24516%09red/rno:292766%09red/rno:679028%09red/rno:306886%09red/rno:24471%09red/rno:114494%09red/rno:501563%09red/rno:362817%09red/rno:25406%09red/rno:366126%09red/rno:25326%09red/rno:25464%09red/rno:100360982%09red/rno:308995%09red/rno:79113%09red/rno:364834%09red/rno:304091%09…
Natural killer cell mediated cytotoxicity	KEGG PATHWAY	rno04650	16	97	0.0464453	0.272593	ENSRNOG00000007350|ENSRNOG00000024382|ENSRNOG00000000596|ENSRNOG00000050430|ENSRNOG00000002032|ENSRNOG00000012439|ENSRNOG00000017980|ENSRNOG00000020679|ENSRNOG00000001224|ENSRNOG00000023428|ENSRNOG00000005620|ENSRNOG00000013747|ENSRNOG00000020845|ENSRNOG00000014294|ENSRNOG00000023079|ENSRNOG00000000837	rno:366957|rno:304966|rno:25150|rno:25156|rno:360697|rno:64625|rno:308995|rno:25464|rno:309684|rno:497931|rno:155918|rno:305450|rno:361537|rno:116689|rno:24605|rno:24835|	366957|304966|25150|25156|360697|64625|308995|25464|309684|497931|155918|305450|361537|116689|24605|24835|	http://www.genome.jp/kegg-bin/show_pathway?rno04650/rno:305450%09red/rno:360697%09red/rno:25464%09red/rno:497931%09red/rno:309684%09red/rno:64625%09red/rno:366957%09red/rno:24835%09red/rno:25150%09red/rno:25156%09red/rno:308995%09red/rno:155918%09red/rno:24605%09red/rno:361537%09red/rno:116689%09red/rno:304966%09red
Adherens junction	KEGG PATHWAY	rno04520	13	74	0.0474555	0.272593	ENSRNOG00000007350|ENSRNOG00000000596|ENSRNOG00000019977|ENSRNOG00000009594|ENSRNOG00000010574|ENSRNOG00000034254|ENSRNOG00000036701|ENSRNOG00000004332|ENSRNOG00000004309|ENSRNOG00000007079|ENSRNOG00000014294|ENSRNOG00000015658|ENSRNOG00000012002	rno:366957|rno:25150|rno:360406|rno:116490|rno:24697|rno:81822|rno:287876|rno:24329|rno:81634|rno:24553|rno:116689|rno:686098|rno:361598|	366957|25150|360406|116490|24697|81822|287876|24329|81634|24553|116689|686098|361598|	http://www.genome.jp/kegg-bin/show_pathway?rno04520/rno:24697%09red/rno:686098%09red/rno:24553%09red/rno:81634%09red/rno:287876%09red/rno:361598%09red/rno:24329%09red/rno:25150%09red/rno:366957%09red/rno:116490%09red/rno:81822%09red/rno:360406%09red/rno:116689%09red
Hematopoietic cell lineage	KEGG PATHWAY	rno04640	14	83	0.052252	0.293323	ENSRNOG00000006094|ENSRNOG00000011877|ENSRNOG00000003069|ENSRNOG00000017819|ENSRNOG00000019728|ENSRNOG00000021199|ENSRNOG00000014504|ENSRNOG00000017386|ENSRNOG00000036832|ENSRNOG00000019556|ENSRNOG00000015441|ENSRNOG00000010278|ENSRNOG00000000837|ENSRNOG00000014378	rno:25406|rno:170921|rno:25668|rno:60350|rno:25021|rno:295279|rno:25663|rno:171040|rno:315346|rno:24936|rno:25084|rno:24498|rno:24835|rno:117022|	25406|170921|25668|60350|25021|295279|25663|171040|315346|24936|25084|24498|24835|117022|	http://www.genome.jp/kegg-bin/show_pathway?rno04640/rno:117022%09red/rno:24936%09red/rno:25406%09red/rno:25668%09red/rno:25021%09red/rno:295279%09red/rno:170921%09red/rno:24498%09red/rno:171040%09red/rno:24835%09red/rno:25663%09red/rno:60350%09red/rno:315346%09red/rno:25084%09red
Rheumatoid arthritis	KEGG PATHWAY	rno05323	14	87	0.0688966	0.378166	ENSRNOG00000029768|ENSRNOG00000018566|ENSRNOG00000007159|ENSRNOG00000026293|ENSRNOG00000010278|ENSRNOG00000009822|ENSRNOG00000017980|ENSRNOG00000001224|ENSRNOG00000017386|ENSRNOG00000008015|ENSRNOG00000032626|ENSRNOG00000020679|ENSRNOG00000011205|ENSRNOG00000000837	rno:287562|rno:25697|rno:24770|rno:24516|rno:24498|rno:310553|rno:308995|rno:309684|rno:171040|rno:314322|rno:171045|rno:25464|rno:25542|rno:24835|	287562|25697|24770|24516|24498|310553|308995|309684|171040|314322|171045|25464|25542|24835|	http://www.genome.jp/kegg-bin/show_pathway?rno05323/rno:24770%09red/rno:25542%09red/rno:25464%09red/rno:25697%09red/rno:171045%09red/rno:310553%09red/rno:24498%09red/rno:24516%09red/rno:309684%09red/rno:24835%09red/rno:171040%09red/rno:308995%09red/rno:314322%09red/rno:287562%09red
Focal adhesion	KEGG PATHWAY	rno04510	28	208	0.0808781	0.43428	ENSRNOG00000007350|ENSRNOG00000011877|ENSRNOG00000014288|ENSRNOG00000034254|ENSRNOG00000007079|ENSRNOG00000016281|ENSRNOG00000015278|ENSRNOG00000007281|ENSRNOG00000004309|ENSRNOG00000017354|ENSRNOG00000005731|ENSRNOG00000036832|ENSRNOG00000012208|ENSRNOG00000049585|ENSRNOG00000016367|ENSRNOG00000036701|ENSRNOG00000023428|ENSRNOG00000032463|ENSRNOG00000010529|ENSRNOG00000000596|ENSRNOG00000026293|…	rno:366957|rno:170921|rno:25661|rno:81822|rno:24553|rno:290905|rno:501203|rno:362332|rno:81634|rno:114636|rno:78971|rno:315346|rno:25713|rno:116640|rno:361517|rno:287876|rno:497931|rno:295347|rno:292406|rno:25150|rno:24516|rno:171337|rno:25156|rno:689069|rno:24329|rno:60371|rno:24511|rno:25353|	366957|170921|25661|81822|24553|290905|501203|362332|81634|114636|78971|315346|25713|116640|361517|287876|497931|295347|292406|25150|24516|171337|25156|689069|24329|60371|24511|25353|	http://www.genome.jp/kegg-bin/show_pathway?rno04510/rno:24553%09red/rno:501203%09red/rno:24511%09red/rno:25661%09red/rno:24516%09red/rno:25150%09red/rno:25156%09red/rno:362332%09red/rno:287876%09red/rno:24329%09red/rno:295347%09red/rno:170921%09red/rno:60371%09red/rno:114636%09red/rno:116640%09red/rno:25713%09red/rno:81822%09red/rno:171337%09red/rno:25353%09red/rno:81634%09red/rno:78971%09red/rno…
Toxoplasmosis	KEGG PATHWAY	rno05145	18	124	0.0876437	0.452928	ENSRNOG00000000837|ENSRNOG00000015547|ENSRNOG00000007390|ENSRNOG00000023428|ENSRNOG00000018488|ENSRNOG00000009822|ENSRNOG00000028638|ENSRNOG00000010602|ENSRNOG00000011023|ENSRNOG00000019465|ENSRNOG00000002032|ENSRNOG00000010966|ENSRNOG00000031312|ENSRNOG00000013634|ENSRNOG00000005731|ENSRNOG00000006612|ENSRNOG00000049980|ENSRNOG00000019742	rno:24835|rno:24514|rno:25493|rno:497931|rno:171369|rno:310553|rno:304091|rno:60371|rno:24599|rno:25643|rno:360697|rno:24511|rno:25625|rno:301059|rno:78971|rno:100911550|rno:24599|rno:25125|	24835|24514|25493|497931|171369|310553|304091|60371|24599|25643|360697|24511|25625|301059|78971|100911550|24599|25125|	http://www.genome.jp/kegg-bin/show_pathway?rno05145/rno:25643%09red/rno:497931%09red/rno:304091%09red/rno:171369%09red/rno:25125%09red/rno:360697%09red/rno:24511%09red/rno:78971%09red/rno:24514%09red/rno:60371%09red/rno:100911550%09red/rno:25493%09red/rno:24835%09red/rno:25625%09red/rno:301059%09red/rno:24599%09red/rno:310553%09red
Hepatitis B	KEGG PATHWAY	rno05161	20	141	0.0880184	0.452928	ENSRNOG00000016029|ENSRNOG00000019742|ENSRNOG00000023079|ENSRNOG00000015423|ENSRNOG00000007390|ENSRNOG00000026293|ENSRNOG00000006469|ENSRNOG00000010278|ENSRNOG00000009822|ENSRNOG00000004500|ENSRNOG00000021264|ENSRNOG00000023428|ENSRNOG00000010756|ENSRNOG00000020876|ENSRNOG00000025602|ENSRNOG00000008015|ENSRNOG00000013634|ENSRNOG00000017801|ENSRNOG00000000837|ENSRNOG00000017539	rno:24708|rno:25125|rno:24605|rno:114494|rno:25493|rno:24516|rno:362817|rno:24498|rno:310553|rno:24577|rno:25737|rno:497931|rno:24842|rno:24887|rno:94201|rno:314322|rno:301059|rno:79255|rno:24835|rno:81687|	24708|25125|24605|114494|25493|24516|362817|24498|310553|24577|25737|497931|24842|24887|94201|314322|301059|79255|24835|81687|	http://www.genome.jp/kegg-bin/show_pathway?rno05161/rno:310553%09red/rno:497931%09red/rno:25737%09red/rno:24887%09red/rno:24577%09red/rno:79255%09red/rno:25125%09red/rno:24842%09red/rno:94201%09red/rno:24516%09red/rno:24498%09red/rno:24835%09red/rno:24708%09red/rno:301059%09red/rno:362817%09red/rno:25493%09red/rno:24605%09red/rno:314322%09red/rno:114494%09red/rno:81687%09red
Nicotinate and nicotinamide metabolism	KEGG PATHWAY	rno00760	6	29	0.0901222	0.454289	ENSRNOG00000013791|ENSRNOG00000003069|ENSRNOG00000011071|ENSRNOG00000003064|ENSRNOG00000009982|ENSRNOG00000007939	rno:54410|rno:25668|rno:58813|rno:81506|rno:290029|rno:315085|	54410|25668|58813|81506|290029|315085|	http://www.genome.jp/kegg-bin/show_pathway?rno00760/rno:58813%09red/rno:25668%09red/rno:290029%09red/rno:54410%09red/rno:315085%09red/rno:81506%09red
Hypertrophic cardiomyopathy (HCM)	KEGG PATHWAY	rno05410	13	84	0.0953138	0.462699	ENSRNOG00000011877|ENSRNOG00000019638|ENSRNOG00000012208|ENSRNOG00000010278|ENSRNOG00000015496|ENSRNOG00000019810|ENSRNOG00000036701|ENSRNOG00000034254|ENSRNOG00000036832|ENSRNOG00000010966|ENSRNOG00000003998|ENSRNOG00000000837|ENSRNOG00000017441	rno:170921|rno:60374|rno:25713|rno:24498|rno:24852|rno:64362|rno:287876|rno:81822|rno:315346|rno:24511|rno:303468|rno:24835|rno:117557|	170921|60374|25713|24498|24852|64362|287876|81822|315346|24511|303468|24835|117557|	http://www.genome.jp/kegg-bin/show_pathway?rno05410/rno:287876%09red/rno:60374%09red/rno:24511%09red/rno:170921%09red/rno:315346%09red/rno:24498%09red/rno:25713%09red/rno:24852%09red/rno:24835%09red/rno:81822%09red/rno:117557%09red/rno:64362%09red/rno:303468%09red
VEGF signaling pathway	KEGG PATHWAY	rno04370	10	60	0.0960963	0.462699	ENSRNOG00000002657|ENSRNOG00000002525|ENSRNOG00000023546|ENSRNOG00000014832|ENSRNOG00000007350|ENSRNOG00000009348|ENSRNOG00000010626|ENSRNOG00000023428|ENSRNOG00000004726|ENSRNOG00000023079	rno:24653|rno:29527|rno:24471|rno:315994|rno:366957|rno:24600|rno:170897|rno:497931|rno:289014|rno:24605|	24653|29527|24471|315994|366957|24600|170897|497931|289014|24605|	http://www.genome.jp/kegg-bin/show_pathway?rno04370/rno:24600%09red/rno:497931%09red/rno:289014%09red/rno:24653%09red/rno:29527%09red/rno:24471%09red/rno:24605%09red/rno:315994%09red/rno:170897%09red/rno:366957%09red
Pathways in cancer	KEGG PATHWAY	rno05200	41	329	0.0974103	0.462699	ENSRNOG00000002525|ENSRNOG00000007350|ENSRNOG00000042561|ENSRNOG00000014288|ENSRNOG00000010756|ENSRNOG00000025602|ENSRNOG00000004537|ENSRNOG00000016281|ENSRNOG00000011877|ENSRNOG00000020876|ENSRNOG00000019742|ENSRNOG00000007284|ENSRNOG00000017392|ENSRNOG00000017539|ENSRNOG00000008015|ENSRNOG00000008292|ENSRNOG00000000503|ENSRNOG00000021548|ENSRNOG00000049980|ENSRNOG00000016029|ENSRNOG00000012172|…	rno:29527|rno:366957|rno:499655|rno:25661|rno:24842|rno:94201|rno:83574|rno:290905|rno:170921|rno:24887|rno:25125|rno:24778|rno:54250|rno:81687|rno:314322|rno:29560|rno:25682|rno:363140|rno:24599|rno:24708|rno:366126|rno:24498|rno:24874|rno:24577|rno:497931|rno:24599|rno:297893|rno:50662|rno:24605|rno:25493|rno:314856|rno:117557|rno:24516|rno:60371|rno:78971|rno:362817|rno:24329|rno:315196|rno:24…	29527|366957|499655|25661|24842|94201|83574|290905|170921|24887|25125|24778|54250|81687|314322|29560|25682|363140|24599|24708|366126|24498|24874|24577|497931|24599|297893|50662|24605|25493|314856|117557|24516|60371|78971|362817|24329|315196|24511|64625|24553|	http://www.genome.jp/kegg-bin/show_pathway?rno05200/rno:363140%09red/rno:24553%09red/rno:24511%09red/rno:25661%09red/rno:24887%09red/rno:24516%09red/rno:25682%09red/rno:83574%09red/rno:499655%09red/rno:81687%09red/rno:50662%09red/rno:362817%09red/rno:366126%09red/rno:315196%09red/rno:24874%09red/rno:24778%09red/rno:24599%09red/rno:54250%09red/rno:24498%09red/rno:24329%09red/rno:94201%09red/rno:24…
Thyroid hormone signaling pathway	KEGG PATHWAY	rno04919	17	120	0.109751	0.511479	ENSRNOG00000008292|ENSRNOG00000006304|ENSRNOG00000023428|ENSRNOG00000021150|ENSRNOG00000007284|ENSRNOG00000004500|ENSRNOG00000036701|ENSRNOG00000014276|ENSRNOG00000034254|ENSRNOG00000010756|ENSRNOG00000009568|ENSRNOG00000001979|ENSRNOG00000003696|ENSRNOG00000004537|ENSRNOG00000023079|ENSRNOG00000032238|ENSRNOG00000003033	rno:29560|rno:314856|rno:497931|rno:29322|rno:24778|rno:24577|rno:287876|rno:114633|rno:81822|rno:24842|rno:297893|rno:266766|rno:501563|rno:83574|rno:24605|rno:24655|rno:287745|	29560|314856|497931|29322|24778|24577|287876|114633|81822|24842|297893|266766|501563|83574|24605|24655|287745|	http://www.genome.jp/kegg-bin/show_pathway?rno04919/rno:287876%09red/rno:497931%09red/rno:287745%09red/rno:266766%09red/rno:24778%09red/rno:24577%09red/rno:24655%09red/rno:114633%09red/rno:24842%09red/rno:29560%09red/rno:83574%09red/rno:29322%09red/rno:81822%09red/rno:24605%09red/rno:314856%09red/rno:501563%09red/rno:297893%09red
Dilated cardiomyopathy	KEGG PATHWAY	rno05414	13	88	0.120618	0.547408	ENSRNOG00000011877|ENSRNOG00000019638|ENSRNOG00000012208|ENSRNOG00000015496|ENSRNOG00000019810|ENSRNOG00000036701|ENSRNOG00000034254|ENSRNOG00000036832|ENSRNOG00000003696|ENSRNOG00000010966|ENSRNOG00000003998|ENSRNOG00000000837|ENSRNOG00000017441	rno:170921|rno:60374|rno:25713|rno:24852|rno:64362|rno:287876|rno:81822|rno:315346|rno:501563|rno:24511|rno:303468|rno:24835|rno:117557|	170921|60374|25713|24852|64362|287876|81822|315346|501563|24511|303468|24835|117557|	http://www.genome.jp/kegg-bin/show_pathway?rno05414/rno:287876%09red/rno:60374%09red/rno:24511%09red/rno:170921%09red/rno:315346%09red/rno:25713%09red/rno:24852%09red/rno:24835%09red/rno:501563%09red/rno:81822%09red/rno:117557%09red/rno:64362%09red/rno:303468%09red
RNA transport	KEGG PATHWAY	rno03013	22	166	0.123431	0.547408	ENSRNOG00000015642|ENSRNOG00000012582|ENSRNOG00000019634|ENSRNOG00000009290|ENSRNOG00000018761|ENSRNOG00000009310|ENSRNOG00000004700|ENSRNOG00000000938|ENSRNOG00000005804|ENSRNOG00000036687|ENSRNOG00000017259|ENSRNOG00000003670|ENSRNOG00000047185|ENSRNOG00000001253|ENSRNOG00000030628|ENSRNOG00000017447|ENSRNOG00000009432|ENSRNOG00000027690|ENSRNOG00000008639|ENSRNOG00000009275|ENSRNOG00000009439|…	rno:298510|rno:116636|rno:363275|rno:295692|rno:293484|rno:310512|rno:296219|rno:84509|rno:362952|rno:690585|rno:360962|rno:690244|rno:682390|rno:288516|rno:287436|rno:296302|rno:54318|rno:299872|rno:171350|rno:24917|rno:171361|rno:688288|	298510|116636|363275|295692|293484|310512|296219|84509|362952|690585|360962|690244|682390|288516|287436|296302|54318|299872|171350|24917|171361|688288|	http://www.genome.jp/kegg-bin/show_pathway?rno03013/rno:690244%09red/rno:363275%09red/rno:296302%09red/rno:171361%09red/rno:116636%09red/rno:293484%09red/rno:690585%09red/rno:298510%09red/rno:287436%09red/rno:84509%09red/rno:24917%09red/rno:54318%09red/rno:688288%09red/rno:310512%09red/rno:360962%09red/rno:171350%09red/rno:682390%09red/rno:296219%09red/rno:295692%09red/rno:362952%09red/rno:299872…
Cyanoamino acid metabolism	KEGG PATHWAY	rno00460	2	5	0.125632	0.547408	ENSRNOG00000005275|ENSRNOG00000008106	rno:287379|rno:299857|	287379|299857|	http://www.genome.jp/kegg-bin/show_pathway?rno00460/rno:287379%09red/rno:299857%09red
Fructose and mannose metabolism	KEGG PATHWAY	rno00051	7	40	0.126325	0.547408	ENSRNOG00000018911|ENSRNOG00000018898|ENSRNOG00000001214|ENSRNOG00000017605|ENSRNOG00000026235|ENSRNOG00000009734|ENSRNOG00000020656	rno:117276|rno:300741|rno:25741|rno:291095|rno:25060|rno:286921|rno:54283|	117276|300741|25741|291095|25060|286921|54283|	http://www.genome.jp/kegg-bin/show_pathway?rno00051/rno:54283%09red/rno:117276%09red/rno:300741%09red/rno:25741%09red/rno:25060%09red/rno:286921%09red/rno:291095%09red
Phagosome	KEGG PATHWAY	rno04145	25	195	0.135109	0.572852	ENSRNOG00000006940|ENSRNOG00000018566|ENSRNOG00000019430|ENSRNOG00000034254|ENSRNOG00000013014|ENSRNOG00000011877|ENSRNOG00000006345|ENSRNOG00000018371|ENSRNOG00000024382|ENSRNOG00000019728|ENSRNOG00000002161|ENSRNOG00000028016|ENSRNOG00000036832|ENSRNOG00000001224|ENSRNOG00000013743|ENSRNOG00000010966|ENSRNOG00000033879|ENSRNOG00000036701|ENSRNOG00000010529|ENSRNOG00000017819|ENSRNOG00000009822|…	rno:500904|rno:25697|rno:155151|rno:81822|rno:79129|rno:170921|rno:298068|rno:307351|rno:304966|rno:25021|rno:305353|rno:364018|rno:315346|rno:309684|rno:80843|rno:24511|rno:502902|rno:287876|rno:292406|rno:60350|rno:310553|rno:365183|rno:498638|rno:289211|rno:295279|	500904|25697|155151|81822|79129|170921|298068|307351|304966|25021|305353|364018|315346|309684|80843|24511|502902|287876|292406|60350|310553|365183|498638|289211|295279|	http://www.genome.jp/kegg-bin/show_pathway?rno04145/rno:365183%09red/rno:24511%09red/rno:305353%09red/rno:364018%09red/rno:298068%09red/rno:287876%09red/rno:295279%09red/rno:500904%09red/rno:289211%09red/rno:307351%09red/rno:498638%09red/rno:170921%09red/rno:310553%09red/rno:304966%09red/rno:60350%09red/rno:81822%09red/rno:155151%09red/rno:25021%09red/rno:25697%09red/rno:502902%09red/rno:309684%0…
Acute myeloid leukemia	KEGG PATHWAY	rno05221	9	57	0.136835	0.572852	ENSRNOG00000012172|ENSRNOG00000012582|ENSRNOG00000000529|ENSRNOG00000019742|ENSRNOG00000004500|ENSRNOG00000023428|ENSRNOG00000001704|ENSRNOG00000000503|ENSRNOG00000023079	rno:366126|rno:116636|rno:24649|rno:25125|rno:24577|rno:497931|rno:50662|rno:25682|rno:24605|	366126|116636|24649|25125|24577|497931|50662|25682|24605|	http://www.genome.jp/kegg-bin/show_pathway?rno05221/rno:366126%09red/rno:25125%09red/rno:24577%09red/rno:497931%09red/rno:25682%09red/rno:116636%09red/rno:24649%09red/rno:24605%09red/rno:50662%09red
Measles	KEGG PATHWAY	rno05162	18	135	0.146496	0.603074	ENSRNOG00000002390|ENSRNOG00000046452|ENSRNOG00000015547|ENSRNOG00000007390|ENSRNOG00000023428|ENSRNOG00000019742|ENSRNOG00000009432|ENSRNOG00000010278|ENSRNOG00000009822|ENSRNOG00000006469|ENSRNOG00000000596|ENSRNOG00000010756|ENSRNOG00000025602|ENSRNOG00000003954|ENSRNOG00000002032|ENSRNOG00000018669|ENSRNOG00000013634|ENSRNOG00000030118	rno:83427|rno:289211|rno:24514|rno:25493|rno:497931|rno:25125|rno:54318|rno:24498|rno:310553|rno:362817|rno:25150|rno:24842|rno:94201|rno:140924|rno:360697|rno:25326|rno:301059|rno:81521|	83427|289211|24514|25493|497931|25125|54318|24498|310553|362817|25150|24842|94201|140924|360697|25326|301059|81521|	http://www.genome.jp/kegg-bin/show_pathway?rno05162/rno:310553%09red/rno:497931%09red/rno:140924%09red/rno:25326%09red/rno:25125%09red/rno:360697%09red/rno:24842%09red/rno:24514%09red/rno:24498%09red/rno:362817%09red/rno:289211%09red/rno:94201%09red/rno:25150%09red/rno:301059%09red/rno:83427%09red/rno:25493%09red/rno:54318%09red/rno:81521%09red
ECM-receptor interaction	KEGG PATHWAY	rno04512	12	86	0.170406	0.690005	ENSRNOG00000006094|ENSRNOG00000043451|ENSRNOG00000011877|ENSRNOG00000012208|ENSRNOG00000049585|ENSRNOG00000006396|ENSRNOG00000014288|ENSRNOG00000016281|ENSRNOG00000010966|ENSRNOG00000014297|ENSRNOG00000036832|ENSRNOG00000010529	rno:25406|rno:25353|rno:170921|rno:25713|rno:116640|rno:25216|rno:25661|rno:290905|rno:24511|rno:24771|rno:315346|rno:292406|	25406|25353|170921|25713|116640|25216|25661|290905|24511|24771|315346|292406|	http://www.genome.jp/kegg-bin/show_pathway?rno04512/rno:24771%09red/rno:25406%09red/rno:25353%09red/rno:24511%09red/rno:170921%09red/rno:25661%09red/rno:25216%09red/rno:25713%09red/rno:292406%09red/rno:116640%09red/rno:315346%09red/rno:290905%09red
Inflammatory bowel disease (IBD)	KEGG PATHWAY	rno05321	9	61	0.176253	0.702171	ENSRNOG00000026293|ENSRNOG00000019742|ENSRNOG00000002032|ENSRNOG00000010278|ENSRNOG00000009822|ENSRNOG00000003954|ENSRNOG00000015441|ENSRNOG00000000837|Novel01888	rno:24516|rno:25125|rno:360697|rno:24498|rno:310553|rno:140924|rno:25084|rno:24835|rno:373540|	24516|25125|360697|24498|310553|140924|25084|24835|373540|	http://www.genome.jp/kegg-bin/show_pathway?rno05321/rno:140924%09red/rno:25125%09red/rno:360697%09red/rno:310553%09red/rno:24498%09red/rno:24516%09red/rno:24835%09red/rno:373540%09red/rno:25084%09red
Fc epsilon RI signaling pathway	KEGG PATHWAY	rno04664	10	70	0.181367	0.711074	ENSRNOG00000002657|ENSRNOG00000007350|ENSRNOG00000000596|ENSRNOG00000050430|ENSRNOG00000008180|ENSRNOG00000023428|ENSRNOG00000005620|ENSRNOG00000023079|ENSRNOG00000006612|ENSRNOG00000000837	rno:24653|rno:366957|rno:25150|rno:25156|rno:81515|rno:497931|rno:155918|rno:24605|rno:100911550|rno:24835|	24653|366957|25150|25156|81515|497931|155918|24605|100911550|24835|	http://www.genome.jp/kegg-bin/show_pathway?rno04664/rno:24653%09red/rno:497931%09red/rno:155918%09red/rno:100911550%09red/rno:24835%09red/rno:25150%09red/rno:25156%09red/rno:81515%09red/rno:24605%09red/rno:366957%09red
Thyroid cancer	KEGG PATHWAY	rno05216	5	29	0.18733	0.722975	ENSRNOG00000010756|ENSRNOG00000017441|ENSRNOG00000004500|ENSRNOG00000023079|ENSRNOG00000004537	rno:24842|rno:117557|rno:24577|rno:24605|rno:83574|	24842|117557|24577|24605|83574|	http://www.genome.jp/kegg-bin/show_pathway?rno05216/rno:83574%09red/rno:117557%09red/rno:24842%09red/rno:24605%09red/rno:24577%09red
Viral carcinogenesis	KEGG PATHWAY	rno05203	28	234	0.196363	0.74618	ENSRNOG00000018669|ENSRNOG00000000485|ENSRNOG00000010756|ENSRNOG00000025602|ENSRNOG00000006921|ENSRNOG00000019264|ENSRNOG00000020876|ENSRNOG00000018232|ENSRNOG00000019742|ENSRNOG00000008180|ENSRNOG00000004309|ENSRNOG00000003696|ENSRNOG00000016029|ENSRNOG00000011062|ENSRNOG00000001884|ENSRNOG00000015423|ENSRNOG00000006469|ENSRNOG00000009568|ENSRNOG00000018770|ENSRNOG00000023079|ENSRNOG00000017801|…	rno:25326|rno:116502|rno:24842|rno:94201|rno:680111|rno:297604|rno:24887|rno:501099|rno:25125|rno:81515|rno:81634|rno:501563|rno:24708|rno:83828|rno:360739|rno:114494|rno:362817|rno:297893|rno:492821|rno:24605|rno:79255|rno:314856|rno:25493|rno:24516|rno:497931|rno:54237|rno:289014|rno:679028|	25326|116502|24842|94201|680111|297604|24887|501099|25125|81515|81634|501563|24708|83828|360739|114494|362817|297893|492821|24605|79255|314856|25493|24516|497931|54237|289014|679028|	http://www.genome.jp/kegg-bin/show_pathway?rno05203/rno:360739%09red/rno:24842%09red/rno:501099%09red/rno:79255%09red/rno:24887%09red/rno:24516%09red/rno:297604%09red/rno:680111%09red/rno:114494%09red/rno:362817%09red/rno:83828%09red/rno:25326%09red/rno:289014%09red/rno:492821%09red/rno:94201%09red/rno:54237%09red/rno:116502%09red/rno:25493%09red/rno:81515%09red/rno:24605%09red/rno:314856%09red/r…
B cell receptor signaling pathway	KEGG PATHWAY	rno04662	10	72	0.201644	0.754639	ENSRNOG00000007350|ENSRNOG00000007390|ENSRNOG00000026293|ENSRNOG00000050430|ENSRNOG00000046452|ENSRNOG00000023428|ENSRNOG00000008015|ENSRNOG00000014294|ENSRNOG00000023079|ENSRNOG00000008180	rno:366957|rno:25493|rno:24516|rno:25156|rno:289211|rno:497931|rno:314322|rno:116689|rno:24605|rno:81515|	366957|25493|24516|25156|289211|497931|314322|116689|24605|81515|	http://www.genome.jp/kegg-bin/show_pathway?rno04662/rno:497931%09red/rno:25493%09red/rno:24516%09red/rno:81515%09red/rno:25156%09red/rno:289211%09red/rno:24605%09red/rno:314322%09red/rno:116689%09red/rno:366957%09red
Glycine, serine and threonine metabolism	KEGG PATHWAY	rno00260	6	39	0.215746	0.785137	ENSRNOG00000005275|Novel02000|ENSRNOG00000010658|ENSRNOG00000008106|ENSRNOG00000010133|ENSRNOG00000015859	rno:287379|rno:25748|rno:24962|rno:299857|rno:296973|rno:290551|	287379|25748|24962|299857|296973|290551|	http://www.genome.jp/kegg-bin/show_pathway?rno00260/rno:287379%09red/rno:24962%09red/rno:296973%09red/rno:290551%09red/rno:25748%09red/rno:299857%09red
Non-small cell lung cancer	KEGG PATHWAY	rno05223	8	56	0.216151	0.785137	ENSRNOG00000016029|ENSRNOG00000004332|ENSRNOG00000023428|ENSRNOG00000010756|ENSRNOG00000025602|ENSRNOG00000004537|ENSRNOG00000023079|ENSRNOG00000021548	rno:24708|rno:24329|rno:497931|rno:24842|rno:94201|rno:83574|rno:24605|rno:363140|	24708|24329|497931|24842|94201|83574|24605|363140|	http://www.genome.jp/kegg-bin/show_pathway?rno05223/rno:363140%09red/rno:497931%09red/rno:24842%09red/rno:24708%09red/rno:24329%09red/rno:83574%09red/rno:94201%09red/rno:24605%09red
Arrhythmogenic right ventricular cardiomyopathy (ARVC)	KEGG PATHWAY	rno05412	10	74	0.222833	0.792601	ENSRNOG00000011877|ENSRNOG00000019638|ENSRNOG00000034254|ENSRNOG00000036701|ENSRNOG00000004309|ENSRNOG00000019810|ENSRNOG00000010966|ENSRNOG00000003998|ENSRNOG00000036832|ENSRNOG00000012208	rno:170921|rno:60374|rno:81822|rno:287876|rno:81634|rno:64362|rno:24511|rno:303468|rno:315346|rno:25713|	170921|60374|81822|287876|81634|64362|24511|303468|315346|25713|	http://www.genome.jp/kegg-bin/show_pathway?rno05412/rno:81634%09red/rno:24511%09red/rno:170921%09red/rno:81822%09red/rno:25713%09red/rno:60374%09red/rno:287876%09red/rno:315346%09red/rno:64362%09red/rno:303468%09red
Hepatitis C	KEGG PATHWAY	rno05160	16	128	0.224624	0.792601	ENSRNOG00000004332|ENSRNOG00000010263|ENSRNOG00000017787|ENSRNOG00000007390|ENSRNOG00000027690|ENSRNOG00000019742|ENSRNOG00000011424|ENSRNOG00000009432|ENSRNOG00000010922|ENSRNOG00000023428|ENSRNOG00000010756|ENSRNOG00000036603|ENSRNOG00000031312|ENSRNOG00000002946|ENSRNOG00000023079|ENSRNOG00000000837	rno:24329|rno:84588|rno:306886|rno:25493|rno:299872|rno:25125|rno:290789|rno:54318|rno:315648|rno:497931|rno:24842|rno:294090|rno:25625|rno:89829|rno:24605|rno:24835|	24329|84588|306886|25493|299872|25125|290789|54318|315648|497931|24842|294090|25625|89829|24605|24835|	http://www.genome.jp/kegg-bin/show_pathway?rno05160/rno:290789%09red/rno:497931%09red/rno:24605%09red/rno:25125%09red/rno:24842%09red/rno:315648%09red/rno:25493%09red/rno:24329%09red/rno:54318%09red/rno:24835%09red/rno:89829%09red/rno:25625%09red/rno:294090%09red/rno:306886%09red/rno:84588%09red/rno:299872%09red
Rap1 signaling pathway	KEGG PATHWAY	rno04015	25	214	0.244692	0.839949	ENSRNOG00000007350|ENSRNOG00000034254|ENSRNOG00000007079|ENSRNOG00000013886|ENSRNOG00000021150|ENSRNOG00000006612|ENSRNOG00000023079|ENSRNOG00000019728|ENSRNOG00000017392|ENSRNOG00000016367|ENSRNOG00000016696|ENSRNOG00000037247|ENSRNOG00000003975|ENSRNOG00000017980|ENSRNOG00000036701|ENSRNOG00000007048|ENSRNOG00000005620|ENSRNOG00000019465|ENSRNOG00000001224|ENSRNOG00000032463|ENSRNOG00000023428|…	rno:366957|rno:81822|rno:24553|rno:499537|rno:29322|rno:100911550|rno:24605|rno:25021|rno:54250|rno:361517|rno:89805|rno:361568|rno:64303|rno:308995|rno:287876|rno:171337|rno:155918|rno:25643|rno:309684|rno:295347|rno:497931|rno:114633|rno:24329|rno:24511|rno:25261|	366957|81822|24553|499537|29322|100911550|24605|25021|54250|361517|89805|361568|64303|308995|287876|171337|155918|25643|309684|295347|497931|114633|24329|24511|25261|	http://www.genome.jp/kegg-bin/show_pathway?rno04015/rno:25643%09red/rno:24553%09red/rno:24511%09red/rno:295347%09red/rno:29322%09red/rno:287876%09red/rno:54250%09red/rno:24329%09red/rno:308995%09red/rno:64303%09red/rno:361568%09red/rno:114633%09red/rno:499537%09red/rno:155918%09red/rno:81822%09red/rno:24605%09red/rno:171337%09red/rno:25261%09red/rno:25021%09red/rno:497931%09red/rno:309684%09red/r…
Chronic myeloid leukemia	KEGG PATHWAY	rno05220	10	76	0.244844	0.839949	ENSRNOG00000016029|ENSRNOG00000006304|ENSRNOG00000007390|ENSRNOG00000004500|ENSRNOG00000023428|ENSRNOG00000010756|ENSRNOG00000009568|ENSRNOG00000025602|ENSRNOG00000001704|ENSRNOG00000023079	rno:24708|rno:314856|rno:25493|rno:24577|rno:497931|rno:24842|rno:297893|rno:94201|rno:50662|rno:24605|	24708|314856|25493|24577|497931|24842|297893|94201|50662|24605|	http://www.genome.jp/kegg-bin/show_pathway?rno05220/rno:497931%09red/rno:24577%09red/rno:24842%09red/rno:25493%09red/rno:24708%09red/rno:94201%09red/rno:24605%09red/rno:50662%09red/rno:314856%09red/rno:297893%09red
Amyotrophic lateral sclerosis (ALS)	KEGG PATHWAY	rno05014	8	59	0.254086	0.853141	ENSRNOG00000048812|ENSRNOG00000016575|ENSRNOG00000020876|ENSRNOG00000010756|ENSRNOG00000000837|ENSRNOG00000012439|ENSRNOG00000006612|ENSRNOG00000031312	rno:24404|rno:156767|rno:24887|rno:24842|rno:24835|rno:64625|rno:100911550|rno:25625|	24404|156767|24887|24842|24835|64625|100911550|25625|	http://www.genome.jp/kegg-bin/show_pathway?rno05014/rno:24404%09red/rno:64625%09red/rno:24842%09red/rno:24887%09red/rno:100911550%09red/rno:24835%09red/rno:25625%09red/rno:156767%09red
Renal cell carcinoma	KEGG PATHWAY	rno05211	9	68	0.255597	0.853141	ENSRNOG00000026293|ENSRNOG00000007048|ENSRNOG00000007284|ENSRNOG00000010258|ENSRNOG00000023428|ENSRNOG00000007079|ENSRNOG00000008292|ENSRNOG00000023079|ENSRNOG00000032463	rno:24516|rno:171337|rno:24778|rno:24874|rno:497931|rno:24553|rno:29560|rno:24605|rno:295347|	24516|171337|24778|24874|497931|24553|29560|24605|295347|	http://www.genome.jp/kegg-bin/show_pathway?rno05211/rno:24553%09red/rno:24778%09red/rno:295347%09red/rno:24874%09red/rno:497931%09red/rno:24516%09red/rno:29560%09red/rno:24605%09red/rno:171337%09red
PI3K-Akt signaling pathway	KEGG PATHWAY	rno04151	38	340	0.261334	0.86066	ENSRNOG00000011815|ENSRNOG00000018669|ENSRNOG00000012582|ENSRNOG00000019634|ENSRNOG00000014288|ENSRNOG00000010756|ENSRNOG00000007079|ENSRNOG00000007663|ENSRNOG00000016281|ENSRNOG00000011877|ENSRNOG00000024390|ENSRNOG00000004332|ENSRNOG00000017392|ENSRNOG00000015577|ENSRNOG00000036832|ENSRNOG00000033192|ENSRNOG00000015547|ENSRNOG00000012208|ENSRNOG00000049585|ENSRNOG00000016696|ENSRNOG00000010278|…	rno:29517|rno:25326|rno:116636|rno:363275|rno:25661|rno:24842|rno:24553|rno:29304|rno:290905|rno:170921|rno:289747|rno:24329|rno:54250|rno:691774|rno:315346|rno:310132|rno:24514|rno:25713|rno:116640|rno:89805|rno:24498|rno:114120|rno:24600|rno:24577|rno:497931|rno:140924|rno:24605|rno:79255|rno:292406|rno:296619|rno:314856|rno:25084|rno:362817|rno:310553|rno:315648|rno:24511|rno:25353|rno:94201|	29517|25326|116636|363275|25661|24842|24553|29304|290905|170921|289747|24329|54250|691774|315346|310132|24514|25713|116640|89805|24498|114120|24600|24577|497931|140924|24605|79255|292406|296619|314856|25084|362817|310553|315648|24511|25353|94201|	http://www.genome.jp/kegg-bin/show_pathway?rno04151/rno:24553%09red/rno:24511%09red/rno:24514%09red/rno:363275%09red/rno:296619%09red/rno:29304%09red/rno:362817%09red/rno:140924%09red/rno:25326%09red/rno:310132%09red/rno:289747%09red/rno:54250%09red/rno:24498%09red/rno:24329%09red/rno:29517%09red/rno:94201%09red/rno:24577%09red/rno:310553%09red/rno:691774%09red/rno:25661%09red/rno:79255%09red/rno…
Arginine and proline metabolism	KEGG PATHWAY	rno00330	8	60	0.267172	0.868311	ENSRNOG00000003809|ENSRNOG00000003289|ENSRNOG00000009348|ENSRNOG00000049560|ENSRNOG00000011023|ENSRNOG00000005424|ENSRNOG00000017118|ENSRNOG00000049980	rno:302642|rno:289668|rno:24600|rno:24957|rno:24599|rno:24609|rno:361612|rno:24599|	302642|289668|24600|24957|24599|24609|361612|24599|	http://www.genome.jp/kegg-bin/show_pathway?rno00330/rno:361612%09red/rno:24957%09red/rno:24599%09red/rno:289668%09red/rno:24609%09red/rno:24600%09red/rno:302642%09red
Estrogen signaling pathway	KEGG PATHWAY	rno04915	12	97	0.275974	0.885267	ENSRNOG00000003696|ENSRNOG00000026293|ENSRNOG00000023428|ENSRNOG00000009348|ENSRNOG00000004332|ENSRNOG00000018646|ENSRNOG00000019465|ENSRNOG00000008015|ENSRNOG00000021150|ENSRNOG00000023079|ENSRNOG00000017801|ENSRNOG00000017539	rno:501563|rno:24516|rno:497931|rno:24600|rno:24329|rno:25433|rno:25643|rno:314322|rno:29322|rno:24605|rno:79255|rno:81687|	501563|24516|497931|24600|24329|25433|25643|314322|29322|24605|79255|81687|	http://www.genome.jp/kegg-bin/show_pathway?rno04915/rno:25643%09red/rno:79255%09red/rno:497931%09red/rno:24516%09red/rno:501563%09red/rno:24329%09red/rno:29322%09red/rno:24605%09red/rno:314322%09red/rno:24600%09red/rno:81687%09red/rno:25433%09red
T cell receptor signaling pathway	KEGG PATHWAY	rno04660	13	107	0.283995	0.896933	ENSRNOG00000016378|ENSRNOG00000018316|ENSRNOG00000000596|ENSRNOG00000007390|ENSRNOG00000026293|ENSRNOG00000050430|ENSRNOG00000023428|ENSRNOG00000005620|ENSRNOG00000025602|ENSRNOG00000008015|ENSRNOG00000014294|ENSRNOG00000023079|ENSRNOG00000000837	rno:116596|rno:366962|rno:25150|rno:25493|rno:24516|rno:25156|rno:497931|rno:155918|rno:94201|rno:314322|rno:116689|rno:24605|rno:24835|	116596|366962|25150|25493|24516|25156|497931|155918|94201|314322|116689|24605|24835|	http://www.genome.jp/kegg-bin/show_pathway?rno04660/rno:366962%09red/rno:497931%09red/rno:94201%09red/rno:24516%09red/rno:25493%09red/rno:24835%09red/rno:25150%09red/rno:25156%09red/rno:155918%09red/rno:24605%09red/rno:314322%09red/rno:116689%09red/rno:116596%09red
Melanoma	KEGG PATHWAY	rno05218	9	71	0.292686	0.896933	ENSRNOG00000016029|ENSRNOG00000006304|ENSRNOG00000004332|ENSRNOG00000023428|ENSRNOG00000017392|ENSRNOG00000010756|ENSRNOG00000025602|ENSRNOG00000023079|ENSRNOG00000007079	rno:24708|rno:314856|rno:24329|rno:497931|rno:54250|rno:24842|rno:94201|rno:24605|rno:24553|	24708|314856|24329|497931|54250|24842|94201|24605|24553|	http://www.genome.jp/kegg-bin/show_pathway?rno05218/rno:497931%09red/rno:24553%09red/rno:54250%09red/rno:24842%09red/rno:24708%09red/rno:24329%09red/rno:94201%09red/rno:24605%09red/rno:314856%09red
Long-term depression	KEGG PATHWAY	rno04730	8	62	0.293892	0.896933	ENSRNOG00000002657|ENSRNOG00000012703|ENSRNOG00000036745|ENSRNOG00000010922|ENSRNOG00000019465|ENSRNOG00000021150|ENSRNOG00000023079|ENSRNOG00000008180	rno:24653|rno:81648|rno:303634|rno:315648|rno:25643|rno:29322|rno:24605|rno:81515|	24653|81648|303634|315648|25643|29322|24605|81515|	http://www.genome.jp/kegg-bin/show_pathway?rno04730/rno:25643%09red/rno:24653%09red/rno:315648%09red/rno:81648%09red/rno:29322%09red/rno:81515%09red/rno:24605%09red/rno:303634%09red
Pyrimidine metabolism	KEGG PATHWAY	rno00240	13	108	0.294136	0.896933	ENSRNOG00000004972|ENSRNOG00000037449|ENSRNOG00000016231|ENSRNOG00000011071|ENSRNOG00000009088|ENSRNOG00000023272|ENSRNOG00000017850|ENSRNOG00000009982|ENSRNOG00000008450|ENSRNOG00000047314|ENSRNOG00000003917|ENSRNOG00000009963|ENSRNOG00000002671	rno:289801|rno:304573|rno:364834|rno:58813|rno:58819|rno:362720|rno:192252|rno:290029|rno:100359539|rno:24834|rno:304944|rno:313560|rno:83782|	289801|304573|364834|58813|58819|362720|192252|290029|100359539|24834|304944|313560|83782|	http://www.genome.jp/kegg-bin/show_pathway?rno00240/rno:289801%09red/rno:58813%09red/rno:290029%09red/rno:58819%09red/rno:192252%09red/rno:362720%09red/rno:100359539%09red/rno:24834%09red/rno:83782%09red/rno:304573%09red/rno:313560%09red/rno:304944%09red/rno:364834%09red
Influenza A	KEGG PATHWAY	rno05164	20	176	0.312589	0.94158	ENSRNOG00000029768|ENSRNOG00000020679|ENSRNOG00000015547|ENSRNOG00000007159|ENSRNOG00000026293|ENSRNOG00000009432|ENSRNOG00000010278|ENSRNOG00000007390|ENSRNOG00000015329|ENSRNOG00000036701|ENSRNOG00000023428|ENSRNOG00000034254|ENSRNOG00000031312|ENSRNOG00000002032|ENSRNOG00000011352|ENSRNOG00000002946|ENSRNOG00000013634|ENSRNOG00000006612|ENSRNOG00000000837|ENSRNOG00000004700	rno:287562|rno:25464|rno:24514|rno:24770|rno:24516|rno:54318|rno:24498|rno:25493|rno:85245|rno:287876|rno:497931|rno:81822|rno:25625|rno:360697|rno:54281|rno:89829|rno:301059|rno:100911550|rno:24835|rno:296219|	287562|25464|24514|24770|24516|54318|24498|25493|85245|287876|497931|81822|25625|360697|54281|89829|301059|100911550|24835|296219|	http://www.genome.jp/kegg-bin/show_pathway?rno05164/rno:24770%09red/rno:100911550%09red/rno:287876%09red/rno:54281%09red/rno:360697%09red/rno:497931%09red/rno:25464%09red/rno:24514%09red/rno:24498%09red/rno:24516%09red/rno:25493%09red/rno:24835%09red/rno:89829%09red/rno:301059%09red/rno:81822%09red/rno:25625%09red/rno:287562%09red/rno:296219%09red/rno:54318%09red/rno:85245%09red
Glycosphingolipid biosynthesis - lacto and neolacto series	KEGG PATHWAY	rno00601	4	28	0.324949	0.95074	ENSRNOG00000009267|ENSRNOG00000009850|ENSRNOG00000019179|ENSRNOG00000023778	rno:305571|rno:363040|rno:246766|rno:306860|	305571|363040|246766|306860|	http://www.genome.jp/kegg-bin/show_pathway?rno00601/rno:306860%09red/rno:305571%09red/rno:363040%09red/rno:246766%09red
Mineral absorption	KEGG PATHWAY	rno04978	6	46	0.325878	0.95074	ENSRNOG00000014475|ENSRNOG00000014117|ENSRNOG00000020843|ENSRNOG00000014956|ENSRNOG00000043098|ENSRNOG00000000017	rno:171135|rno:24451|rno:29292|rno:316519|rno:689415|rno:297738|	171135|24451|29292|316519|689415|297738|	http://www.genome.jp/kegg-bin/show_pathway?rno04978/rno:24451%09red/rno:689415%09red/rno:316519%09red/rno:297738%09red/rno:29292%09red/rno:171135%09red
Spliceosome	KEGG PATHWAY	rno03040	16	140	0.330791	0.95074	ENSRNOG00000002818|ENSRNOG00000011932|ENSRNOG00000017724|ENSRNOG00000001783|ENSRNOG00000036687|ENSRNOG00000016507|ENSRNOG00000001556|ENSRNOG00000001501|ENSRNOG00000029434|ENSRNOG00000019552|ENSRNOG00000036839|ENSRNOG00000027006|ENSRNOG00000006961|ENSRNOG00000045791|ENSRNOG00000005556|ENSRNOG00000045860	rno:287739|rno:100361269|rno:292019|rno:117259|rno:690585|rno:681031|rno:362152|rno:292729|rno:29578|rno:362829|rno:29578|rno:362152|rno:171365|rno:688288|rno:680737|rno:687575|	287739|100361269|292019|117259|690585|681031|362152|292729|29578|362829|29578|362152|171365|688288|680737|687575|	http://www.genome.jp/kegg-bin/show_pathway?rno03040/rno:117259%09red/rno:29578%09red/rno:362829%09red/rno:688288%09red/rno:171365%09red/rno:292729%09red/rno:690585%09red/rno:680737%09red/rno:681031%09red/rno:687575%09red/rno:362152%09red/rno:287739%09red/rno:100361269%09red/rno:292019%09red
Adipocytokine signaling pathway	KEGG PATHWAY	rno04920	9	74	0.331027	0.95074	ENSRNOG00000015547|ENSRNOG00000007390|ENSRNOG00000019742|ENSRNOG00000007284|ENSRNOG00000016575|ENSRNOG00000031312|ENSRNOG00000004537|ENSRNOG00000002946|ENSRNOG00000000837	rno:24514|rno:25493|rno:25125|rno:24778|rno:156767|rno:25625|rno:83574|rno:89829|rno:24835|	24514|25493|25125|24778|156767|25625|83574|89829|24835|	http://www.genome.jp/kegg-bin/show_pathway?rno04920/rno:25125%09red/rno:24778%09red/rno:24514%09red/rno:25493%09red/rno:83574%09red/rno:24835%09red/rno:89829%09red/rno:156767%09red/rno:25625%09red
Cocaine addiction	KEGG PATHWAY	rno05030	6	47	0.342323	0.971883	ENSRNOG00000026293|ENSRNOG00000046667|ENSRNOG00000019465|ENSRNOG00000003696|ENSRNOG00000017801|ENSRNOG00000026036	rno:24516|rno:100360880|rno:25643|rno:501563|rno:79255|rno:29190|	24516|100360880|25643|501563|79255|29190|	http://www.genome.jp/kegg-bin/show_pathway?rno05030/rno:25643%09red/rno:79255%09red/rno:24516%09red/rno:29190%09red/rno:501563%09red/rno:100360880%09red
Inositol phosphate metabolism	KEGG PATHWAY	rno00562	8	66	0.348964	0.979478	ENSRNOG00000011287|ENSRNOG00000019741|ENSRNOG00000014276|ENSRNOG00000020479|ENSRNOG00000021150|ENSRNOG00000013945|ENSRNOG00000032238|ENSRNOG00000003033	rno:29688|rno:290651|rno:114633|rno:361632|rno:29322|rno:308451|rno:24655|rno:287745|	29688|290651|114633|361632|29322|308451|24655|287745|	http://www.genome.jp/kegg-bin/show_pathway?rno00562/rno:361632%09red/rno:290651%09red/rno:287745%09red/rno:24655%09red/rno:114633%09red/rno:308451%09red/rno:29688%09red/rno:29322%09red
Neurotrophin signaling pathway	KEGG PATHWAY	rno04722	14	124	0.361291	1	ENSRNOG00000007390|ENSRNOG00000026293|ENSRNOG00000036688|ENSRNOG00000007048|ENSRNOG00000005809|ENSRNOG00000020876|ENSRNOG00000023428|ENSRNOG00000010756|ENSRNOG00000004726|ENSRNOG00000021817|ENSRNOG00000006632|ENSRNOG00000023079|ENSRNOG00000032463|ENSRNOG00000017801	rno:25493|rno:24516|rno:360678|rno:171337|rno:362456|rno:24887|rno:497931|rno:24842|rno:289014|rno:362418|rno:501560|rno:24605|rno:295347|rno:79255|	25493|24516|360678|171337|362456|24887|497931|24842|289014|362418|501560|24605|295347|79255|	http://www.genome.jp/kegg-bin/show_pathway?rno04722/rno:362418%09red/rno:295347%09red/rno:79255%09red/rno:289014%09red/rno:497931%09red/rno:24887%09red/rno:24516%09red/rno:25493%09red/rno:501560%09red/rno:360678%09red/rno:24605%09red/rno:362456%09red/rno:171337%09red/rno:24842%09red
FoxO signaling pathway	KEGG PATHWAY	rno04068	15	135	0.375129	1	ENSRNOG00000011815|ENSRNOG00000006304|ENSRNOG00000013090|ENSRNOG00000018484|ENSRNOG00000006469|ENSRNOG00000010278|ENSRNOG00000020229|ENSRNOG00000026109|ENSRNOG00000005615|ENSRNOG00000004332|ENSRNOG00000023428|ENSRNOG00000019822|ENSRNOG00000001843|ENSRNOG00000023079|ENSRNOG00000019742	rno:29517|rno:314856|rno:291005|rno:58936|rno:362817|rno:24498|rno:29548|rno:60421|rno:25112|rno:24329|rno:497931|rno:299626|rno:303836|rno:24605|rno:25125|	29517|314856|291005|58936|362817|24498|29548|60421|25112|24329|497931|299626|303836|24605|25125|	http://www.genome.jp/kegg-bin/show_pathway?rno04068/rno:362817%09red/rno:291005%09red/rno:25112%09red/rno:299626%09red/rno:29548%09red/rno:58936%09red/rno:497931%09red/rno:24498%09red/rno:24329%09red/rno:29517%09red/rno:25125%09red/rno:303836%09red/rno:24605%09red/rno:314856%09red/rno:60421%09red
Porphyrin and chlorophyll metabolism	KEGG PATHWAY	rno00860	5	40	0.381918	1	ENSRNOG00000014117|ENSRNOG00000002393|ENSRNOG00000011913|ENSRNOG00000018740|Novel02000	rno:24451|rno:289352|rno:24268|rno:113992|rno:25748|	24451|289352|24268|113992|25748|	http://www.genome.jp/kegg-bin/show_pathway?rno00860/rno:24451%09red/rno:25748%09red/rno:113992%09red/rno:24268%09red/rno:289352%09red
Folate biosynthesis	KEGG PATHWAY	rno00790	2	13	0.396912	1	ENSRNOG00000050780|ENSRNOG00000011039	rno:687266|rno:29244|	687266|29244|	http://www.genome.jp/kegg-bin/show_pathway?rno00790/rno:687266%09red/rno:29244%09red
Galactose metabolism	KEGG PATHWAY	rno00052	4	32	0.409421	1	ENSRNOG00000026235|ENSRNOG00000006359|ENSRNOG00000009734|ENSRNOG00000001214	rno:25060|rno:287835|rno:286921|rno:25741|	25060|287835|286921|25741|	http://www.genome.jp/kegg-bin/show_pathway?rno00052/rno:25741%09red/rno:25060%09red/rno:287835%09red/rno:286921%09red
GnRH signaling pathway	KEGG PATHWAY	rno04912	10	90	0.41347	1	ENSRNOG00000002657|ENSRNOG00000026293|ENSRNOG00000010947|ENSRNOG00000017801|ENSRNOG00000004332|ENSRNOG00000018646|ENSRNOG00000003696|ENSRNOG00000021150|ENSRNOG00000023079|ENSRNOG00000006612	rno:24653|rno:24516|rno:81707|rno:79255|rno:24329|rno:25433|rno:501563|rno:29322|rno:24605|rno:100911550|	24653|24516|81707|79255|24329|25433|501563|29322|24605|100911550|	http://www.genome.jp/kegg-bin/show_pathway?rno04912/rno:24653%09red/rno:81707%09red/rno:79255%09red/rno:100911550%09red/rno:24516%09red/rno:29322%09red/rno:24605%09red/rno:24329%09red/rno:501563%09red/rno:25433%09red
Tight junction	KEGG PATHWAY	rno04530	15	139	0.415099	1	ENSRNOG00000010263|ENSRNOG00000037247|ENSRNOG00000011424|ENSRNOG00000015278|ENSRNOG00000015030|ENSRNOG00000034254|ENSRNOG00000038881|ENSRNOG00000036701|ENSRNOG00000010922|ENSRNOG00000004309|ENSRNOG00000005480|ENSRNOG00000025602|ENSRNOG00000016733|ENSRNOG00000023079|ENSRNOG00000019465	rno:84588|rno:361568|rno:290789|rno:501203|rno:115769|rno:81822|rno:288077|rno:287876|rno:315648|rno:81634|rno:83807|rno:94201|rno:81756|rno:24605|rno:25643|	84588|361568|290789|501203|115769|81822|288077|287876|315648|81634|83807|94201|81756|24605|25643|	http://www.genome.jp/kegg-bin/show_pathway?rno04530/rno:25643%09red/rno:290789%09red/rno:115769%09red/rno:288077%09red/rno:81634%09red/rno:287876%09red/rno:361568%09red/rno:315648%09red/rno:83807%09red/rno:501203%09red/rno:94201%09red/rno:81822%09red/rno:24605%09red/rno:81756%09red/rno:84588%09red
Butirosin and neomycin biosynthesis	KEGG PATHWAY	rno00524	1	5	0.432431	1	ENSRNOG00000026235	rno:25060|	25060|	http://www.genome.jp/kegg-bin/show_pathway?rno00524/rno:25060%09red
Protein export	KEGG PATHWAY	rno03060	3	24	0.443911	1	ENSRNOG00000013743|ENSRNOG00000011029|ENSRNOG00000006345	rno:80843|rno:65166|rno:298068|	80843|65166|298068|	http://www.genome.jp/kegg-bin/show_pathway?rno03060/rno:298068%09red/rno:80843%09red/rno:65166%09red
Cell adhesion molecules (CAMs)	KEGG PATHWAY	rno04514	18	172	0.447391	1	ENSRNOG00000010263|ENSRNOG00000020679|ENSRNOG00000006396|ENSRNOG00000019977|ENSRNOG00000033608|ENSRNOG00000018488|ENSRNOG00000002794|ENSRNOG00000019728|ENSRNOG00000033217|ENSRNOG00000017980|ENSRNOG00000001224|ENSRNOG00000015279|ENSRNOG00000002776|ENSRNOG00000043391|ENSRNOG00000010966|ENSRNOG00000014297|ENSRNOG00000011424|ENSRNOG00000012208	rno:84588|rno:25464|rno:25216|rno:360406|rno:315716|rno:171369|rno:25651|rno:25021|rno:300519|rno:308995|rno:309684|rno:295322|rno:29259|rno:29583|rno:24511|rno:24771|rno:290789|rno:25713|	84588|25464|25216|360406|315716|171369|25651|25021|300519|308995|309684|295322|29259|29583|24511|24771|290789|25713|	http://www.genome.jp/kegg-bin/show_pathway?rno04514/rno:290789%09red/rno:24771%09red/rno:29583%09red/rno:360406%09red/rno:171369%09red/rno:25021%09red/rno:24511%09red/rno:300519%09red/rno:315716%09red/rno:309684%09red/rno:25713%09red/rno:29259%09red/rno:25464%09red/rno:25216%09red/rno:295322%09red/rno:308995%09red/rno:84588%09red/rno:25651%09red
Viral myocarditis	KEGG PATHWAY	rno05416	10	93	0.450806	1	ENSRNOG00000007350|ENSRNOG00000012439|ENSRNOG00000000596|ENSRNOG00000018488|ENSRNOG00000017980|ENSRNOG00000036701|ENSRNOG00000034254|ENSRNOG00000020679|ENSRNOG00000003998|ENSRNOG00000001224	rno:366957|rno:64625|rno:25150|rno:171369|rno:308995|rno:287876|rno:81822|rno:25464|rno:303468|rno:309684|	366957|64625|25150|171369|308995|287876|81822|25464|303468|309684|	http://www.genome.jp/kegg-bin/show_pathway?rno05416/rno:25464%09red/rno:171369%09red/rno:287876%09red/rno:308995%09red/rno:309684%09red/rno:25150%09red/rno:366957%09red/rno:81822%09red/rno:64625%09red/rno:303468%09red
Glioma	KEGG PATHWAY	rno05214	7	64	0.459879	1	ENSRNOG00000016029|ENSRNOG00000006304|ENSRNOG00000004332|ENSRNOG00000023428|ENSRNOG00000010756|ENSRNOG00000025602|ENSRNOG00000023079	rno:24708|rno:314856|rno:24329|rno:497931|rno:24842|rno:94201|rno:24605|	24708|314856|24329|497931|24842|94201|24605|	http://www.genome.jp/kegg-bin/show_pathway?rno05214/rno:497931%09red/rno:24842%09red/rno:24708%09red/rno:24329%09red/rno:94201%09red/rno:24605%09red/rno:314856%09red
mTOR signaling pathway	KEGG PATHWAY	rno04150	7	64	0.459879	1	ENSRNOG00000012582|ENSRNOG00000019634|ENSRNOG00000006632|ENSRNOG00000023428|ENSRNOG00000007663|ENSRNOG00000008292|ENSRNOG00000000837	rno:116636|rno:363275|rno:501560|rno:497931|rno:29304|rno:29560|rno:24835|	116636|363275|501560|497931|29304|29560|24835|	http://www.genome.jp/kegg-bin/show_pathway?rno04150/rno:363275%09red/rno:497931%09red/rno:29560%09red/rno:116636%09red/rno:24835%09red/rno:29304%09red/rno:501560%09red
Insulin signaling pathway	KEGG PATHWAY	rno04910	15	144	0.465232	1	ENSRNOG00000015415|ENSRNOG00000011474|ENSRNOG00000019977|ENSRNOG00000012582|ENSRNOG00000019634|ENSRNOG00000010574|ENSRNOG00000008965|ENSRNOG00000015658|ENSRNOG00000023428|ENSRNOG00000026235|ENSRNOG00000007663|ENSRNOG00000002946|ENSRNOG00000023079|ENSRNOG00000000826|ENSRNOG00000003696	rno:85428|rno:192280|rno:360406|rno:116636|rno:363275|rno:24697|rno:84607|rno:686098|rno:497931|rno:25060|rno:29304|rno:89829|rno:24605|rno:64665|rno:501563|	85428|192280|360406|116636|363275|24697|84607|686098|497931|25060|29304|89829|24605|64665|501563|	http://www.genome.jp/kegg-bin/show_pathway?rno04910/rno:360406%09red/rno:84607%09red/rno:24697%09red/rno:686098%09red/rno:192280%09red/rno:363275%09red/rno:64665%09red/rno:497931%09red/rno:116636%09red/rno:25060%09red/rno:89829%09red/rno:85428%09red/rno:24605%09red/rno:29304%09red/rno:501563%09red
Glyoxylate and dicarboxylate metabolism	KEGG PATHWAY	rno00630	3	25	0.468148	1	ENSRNOG00000049560|ENSRNOG00000005275|ENSRNOG00000008106	rno:24957|rno:287379|rno:299857|	24957|287379|299857|	http://www.genome.jp/kegg-bin/show_pathway?rno00630/rno:287379%09red/rno:299857%09red/rno:24957%09red
Primary immunodeficiency	KEGG PATHWAY	rno05340	4	35	0.471384	1	ENSRNOG00000018488|ENSRNOG00000000692|ENSRNOG00000018669|ENSRNOG00000003954	rno:171369|rno:304577|rno:25326|rno:140924|	171369|304577|25326|140924|	http://www.genome.jp/kegg-bin/show_pathway?rno05340/rno:171369%09red/rno:140924%09red/rno:25326%09red/rno:304577%09red
Amphetamine addiction	KEGG PATHWAY	rno05031	7	65	0.474813	1	ENSRNOG00000003696|ENSRNOG00000026293|ENSRNOG00000046667|ENSRNOG00000009568|ENSRNOG00000008015|ENSRNOG00000017801|ENSRNOG00000026036	rno:501563|rno:24516|rno:100360880|rno:297893|rno:314322|rno:79255|rno:29190|	501563|24516|100360880|297893|314322|79255|29190|	http://www.genome.jp/kegg-bin/show_pathway?rno05031/rno:79255%09red/rno:24516%09red/rno:29190%09red/rno:314322%09red/rno:501563%09red/rno:100360880%09red/rno:297893%09red
Long-term potentiation	KEGG PATHWAY	rno04720	7	65	0.474813	1	ENSRNOG00000021150|ENSRNOG00000007048|ENSRNOG00000003696|ENSRNOG00000006632|ENSRNOG00000023079|ENSRNOG00000032463|ENSRNOG00000017801	rno:29322|rno:171337|rno:501563|rno:501560|rno:24605|rno:295347|rno:79255|	29322|171337|501563|501560|24605|295347|79255|	http://www.genome.jp/kegg-bin/show_pathway?rno04720/rno:295347%09red/rno:79255%09red/rno:29322%09red/rno:24605%09red/rno:171337%09red/rno:501563%09red/rno:501560%09red
Pancreatic cancer	KEGG PATHWAY	rno05212	7	65	0.474813	1	ENSRNOG00000016029|ENSRNOG00000007350|ENSRNOG00000019742|ENSRNOG00000004332|ENSRNOG00000023428|ENSRNOG00000010756|ENSRNOG00000025602	rno:24708|rno:366957|rno:25125|rno:24329|rno:497931|rno:24842|rno:94201|	24708|366957|25125|24329|497931|24842|94201|	http://www.genome.jp/kegg-bin/show_pathway?rno05212/rno:25125%09red/rno:24842%09red/rno:497931%09red/rno:24708%09red/rno:24329%09red/rno:94201%09red/rno:366957%09red
Glutathione metabolism	KEGG PATHWAY	rno00480	6	56	0.490279	1	ENSRNOG00000008450|ENSRNOG00000048812|ENSRNOG00000003289|ENSRNOG00000023272|Novel01637|ENSRNOG00000005424	rno:100359539|rno:24404|rno:289668|rno:362720|rno:29326|rno:24609|	100359539|24404|289668|362720|29326|24609|	http://www.genome.jp/kegg-bin/show_pathway?rno00480/rno:24404%09red/rno:289668%09red/rno:100359539%09red/rno:29326%09red/rno:24609%09red/rno:362720%09red
Primary bile acid biosynthesis	KEGG PATHWAY	rno00120	2	16	0.491373	1	ENSRNOG00000019141|ENSRNOG00000019080	rno:309527|rno:246211|	309527|246211|	http://www.genome.jp/kegg-bin/show_pathway?rno00120/rno:246211%09red/rno:309527%09red
Arachidonic acid metabolism	KEGG PATHWAY	rno00590	8	78	0.516311	1	ENSRNOG00000002657|ENSRNOG00000002525|Novel01637|ENSRNOG00000048812|ENSRNOG00000006320|ENSRNOG00000015751|ENSRNOG00000019183|ENSRNOG00000001701	rno:24653|rno:29527|rno:29326|rno:24404|rno:59103|rno:290623|rno:81639|rno:304078|	24653|29527|29326|24404|59103|290623|81639|304078|	http://www.genome.jp/kegg-bin/show_pathway?rno00590/rno:304078%09red/rno:24404%09red/rno:24653%09red/rno:29326%09red/rno:29527%09red/rno:290623%09red/rno:59103%09red/rno:81639%09red
Colorectal cancer	KEGG PATHWAY	rno05210	7	68	0.518888	1	ENSRNOG00000007350|ENSRNOG00000026293|ENSRNOG00000004500|ENSRNOG00000023428|ENSRNOG00000010756|ENSRNOG00000008015|ENSRNOG00000020876	rno:366957|rno:24516|rno:24577|rno:497931|rno:24842|rno:314322|rno:24887|	366957|24516|24577|497931|24842|314322|24887|	http://www.genome.jp/kegg-bin/show_pathway?rno05210/rno:497931%09red/rno:24577%09red/rno:24842%09red/rno:24887%09red/rno:24516%09red/rno:366957%09red/rno:314322%09red
Prostate cancer	KEGG PATHWAY	rno05215	9	89	0.526795	1	ENSRNOG00000016029|ENSRNOG00000006304|ENSRNOG00000007390|ENSRNOG00000023428|ENSRNOG00000004332|ENSRNOG00000006469|ENSRNOG00000010756|ENSRNOG00000023079|ENSRNOG00000017801	rno:24708|rno:314856|rno:25493|rno:497931|rno:24329|rno:362817|rno:24842|rno:24605|rno:79255|	24708|314856|25493|497931|24329|362817|24842|24605|79255|	http://www.genome.jp/kegg-bin/show_pathway?rno05215/rno:362817%09red/rno:497931%09red/rno:24842%09red/rno:79255%09red/rno:25493%09red/rno:24329%09red/rno:24708%09red/rno:24605%09red/rno:314856%09red
Purine metabolism	KEGG PATHWAY	rno00230	18	182	0.537543	1	ENSRNOG00000013791|ENSRNOG00000008450|ENSRNOG00000039848|ENSRNOG00000000122|ENSRNOG00000015511|ENSRNOG00000011071|ENSRNOG00000037449|ENSRNOG00000023272|ENSRNOG00000009982|ENSRNOG00000018282|ENSRNOG00000002128|ENSRNOG00000014405|ENSRNOG00000028292|ENSRNOG00000031965|ENSRNOG00000018262|ENSRNOG00000002671|ENSRNOG00000002101|ENSRNOG00000016231	rno:54410|rno:100359539|rno:102238592|rno:24184|rno:81643|rno:58813|rno:304573|rno:362720|rno:290029|rno:83585|rno:117544|rno:292072|rno:288259|rno:301005|rno:25095|rno:83782|rno:140946|rno:364834|	54410|100359539|102238592|24184|81643|58813|304573|362720|290029|83585|117544|292072|288259|301005|25095|83782|140946|364834|	http://www.genome.jp/kegg-bin/show_pathway?rno00230/rno:58813%09red/rno:292072%09red/rno:362720%09red/rno:290029%09red/rno:54410%09red/rno:117544%09red/rno:24184%09red/rno:100359539%09red/rno:140946%09red/rno:288259%09red/rno:364834%09red/rno:102238592%09red/rno:301005%09red/rno:83782%09red/rno:81643%09red/rno:304573%09red/rno:83585%09red/rno:25095%09red
Mucin type O-Glycan biosynthesis	KEGG PATHWAY	rno00512	3	28	0.537744	1	ENSRNOG00000007804|ENSRNOG00000008283|ENSRNOG00000005727	rno:65044|rno:362275|rno:366061|	65044|362275|366061|	http://www.genome.jp/kegg-bin/show_pathway?rno00512/rno:362275%09red/rno:65044%09red/rno:366061%09red
Proteasome	KEGG PATHWAY	rno03050	5	49	0.542821	1	ENSRNOG00000011463|ENSRNOG00000020979|ENSRNOG00000019868|ENSRNOG00000019494|ENSRNOG00000037580	rno:29675|rno:58854|rno:29672|rno:291983|rno:292766|	29675|58854|29672|291983|292766|	http://www.genome.jp/kegg-bin/show_pathway?rno03050/rno:29672%09red/rno:29675%09red/rno:58854%09red/rno:291983%09red/rno:292766%09red
Selenocompound metabolism	KEGG PATHWAY	rno00450	2	18	0.548931	1	ENSRNOG00000010658|ENSRNOG00000009088	rno:24962|rno:58819|	24962|58819|	http://www.genome.jp/kegg-bin/show_pathway?rno00450/rno:24962%09red/rno:58819%09red
Phosphatidylinositol signaling system	KEGG PATHWAY	rno04070	8	81	0.556272	1	ENSRNOG00000014276|ENSRNOG00000020479|ENSRNOG00000023428|ENSRNOG00000022943|ENSRNOG00000021150|ENSRNOG00000013945|ENSRNOG00000032238|ENSRNOG00000003033	rno:114633|rno:361632|rno:497931|rno:140866|rno:29322|rno:308451|rno:24655|rno:287745|	114633|361632|497931|140866|29322|308451|24655|287745|	http://www.genome.jp/kegg-bin/show_pathway?rno04070/rno:361632%09red/rno:287745%09red/rno:140866%09red/rno:24655%09red/rno:114633%09red/rno:497931%09red/rno:308451%09red/rno:29322%09red
Base excision repair	KEGG PATHWAY	rno03410	4	40	0.568444	1	ENSRNOG00000000692|ENSRNOG00000037449|ENSRNOG00000021264|ENSRNOG00000029813	rno:304577|rno:304573|rno:25737|rno:25459|	304577|304573|25737|25459|	http://www.genome.jp/kegg-bin/show_pathway?rno03410/rno:25459%09red/rno:304573%09red/rno:25737%09red/rno:304577%09red
Taurine and hypotaurine metabolism	KEGG PATHWAY	rno00430	1	8	0.572431	1	ENSRNOG00000000158	rno:81718|	81718|	http://www.genome.jp/kegg-bin/show_pathway?rno00430/rno:81718%09red
Type II diabetes mellitus	KEGG PATHWAY	rno04930	5	51	0.575989	1	ENSRNOG00000002946|ENSRNOG00000026235|ENSRNOG00000008965|ENSRNOG00000000837|ENSRNOG00000023428	rno:89829|rno:25060|rno:84607|rno:24835|rno:497931|	89829|25060|84607|24835|497931|	http://www.genome.jp/kegg-bin/show_pathway?rno04930/rno:84607%09red/rno:24835%09red/rno:25060%09red/rno:89829%09red/rno:497931%09red
Endometrial cancer	KEGG PATHWAY	rno05213	5	52	0.592087	1	ENSRNOG00000004332|ENSRNOG00000023428|ENSRNOG00000010756|ENSRNOG00000004500|ENSRNOG00000023079	rno:24329|rno:497931|rno:24842|rno:24577|rno:24605|	24329|497931|24842|24577|24605|	http://www.genome.jp/kegg-bin/show_pathway?rno05213/rno:24577%09red/rno:24842%09red/rno:24329%09red/rno:497931%09red/rno:24605%09red
Oxytocin signaling pathway	KEGG PATHWAY	rno04921	15	158	0.600507	1	ENSRNOG00000002657|ENSRNOG00000002525|ENSRNOG00000003696|ENSRNOG00000026293|ENSRNOG00000003069|ENSRNOG00000009348|ENSRNOG00000036701|ENSRNOG00000004332|ENSRNOG00000023428|ENSRNOG00000034254|ENSRNOG00000019465|ENSRNOG00000008015|ENSRNOG00000021150|ENSRNOG00000023079|ENSRNOG00000001979	rno:24653|rno:29527|rno:501563|rno:24516|rno:25668|rno:24600|rno:287876|rno:24329|rno:497931|rno:81822|rno:25643|rno:314322|rno:29322|rno:24605|rno:266766|	24653|29527|501563|24516|25668|24600|287876|24329|497931|81822|25643|314322|29322|24605|266766|	http://www.genome.jp/kegg-bin/show_pathway?rno04921/rno:25643%09red/rno:25668%09red/rno:24653%09red/rno:287876%09red/rno:497931%09red/rno:24516%09red/rno:501563%09red/rno:29527%09red/rno:29322%09red/rno:81822%09red/rno:24605%09red/rno:314322%09red/rno:24329%09red/rno:266766%09red/rno:24600%09red
Prolactin signaling pathway	KEGG PATHWAY	rno04917	7	75	0.615559	1	ENSRNOG00000015547|ENSRNOG00000019742|ENSRNOG00000008965|ENSRNOG00000023428|ENSRNOG00000008015|ENSRNOG00000002946|ENSRNOG00000023079	rno:24514|rno:25125|rno:84607|rno:497931|rno:314322|rno:89829|rno:24605|	24514|25125|84607|497931|314322|89829|24605|	http://www.genome.jp/kegg-bin/show_pathway?rno04917/rno:84607%09red/rno:25125%09red/rno:497931%09red/rno:24514%09red/rno:89829%09red/rno:24605%09red/rno:314322%09red
Progesterone-mediated oocyte maturation	KEGG PATHWAY	rno04914	8	86	0.619489	1	ENSRNOG00000023428|ENSRNOG00000000632|ENSRNOG00000015423|ENSRNOG00000032778|ENSRNOG00000006469|ENSRNOG00000019465|ENSRNOG00000003696|ENSRNOG00000006632	rno:497931|rno:54237|rno:114494|rno:296137|rno:362817|rno:25643|rno:501563|rno:501560|	497931|54237|114494|296137|362817|25643|501563|501560|	http://www.genome.jp/kegg-bin/show_pathway?rno04914/rno:25643%09red/rno:362817%09red/rno:497931%09red/rno:501563%09red/rno:296137%09red/rno:114494%09red/rno:54237%09red/rno:501560%09red
Glycosaminoglycan biosynthesis - chondroitin sulfate / dermatan sulfate	KEGG PATHWAY	rno00532	2	21	0.626345	1	ENSRNOG00000008885|ENSRNOG00000012698	rno:314694|rno:292999|	314694|292999|	http://www.genome.jp/kegg-bin/show_pathway?rno00532/rno:314694%09red/rno:292999%09red
Salivary secretion	KEGG PATHWAY	rno04970	7	76	0.628487	1	ENSRNOG00000003069|ENSRNOG00000003064|ENSRNOG00000019440|Novel00092|ENSRNOG00000003696|ENSRNOG00000021150|ENSRNOG00000020560	rno:25668|rno:81506|rno:65206|rno:170568|rno:501563|rno:29322|rno:170568|	25668|81506|65206|170568|501563|29322|170568|	http://www.genome.jp/kegg-bin/show_pathway?rno04970/rno:65206%09red/rno:25668%09red/rno:29322%09red/rno:81506%09red/rno:501563%09red/rno:170568%09red
Drug metabolism - other enzymes	KEGG PATHWAY	rno00983	5	55	0.638263	1	ENSRNOG00000003917|ENSRNOG00000004972|ENSRNOG00000031965|ENSRNOG00000047314|ENSRNOG00000018740	rno:304944|rno:289801|rno:301005|rno:24834|rno:113992|	304944|289801|301005|24834|113992|	http://www.genome.jp/kegg-bin/show_pathway?rno00983/rno:289801%09red/rno:113992%09red/rno:24834%09red/rno:304944%09red/rno:301005%09red
Gap junction	KEGG PATHWAY	rno04540	8	88	0.643383	1	ENSRNOG00000017625|ENSRNOG00000018371|ENSRNOG00000000632|ENSRNOG00000004332|ENSRNOG00000019465|ENSRNOG00000003696|ENSRNOG00000021150|ENSRNOG00000023079	rno:29581|rno:307351|rno:54237|rno:24329|rno:25643|rno:501563|rno:29322|rno:24605|	29581|307351|54237|24329|25643|501563|29322|24605|	http://www.genome.jp/kegg-bin/show_pathway?rno04540/rno:25643%09red/rno:29581%09red/rno:24329%09red/rno:501563%09red/rno:29322%09red/rno:24605%09red/rno:307351%09red/rno:54237%09red
Synthesis and degradation of ketone bodies	KEGG PATHWAY	rno00072	1	10	0.64601	1	ENSRNOG00000009422	rno:79238|	79238|	http://www.genome.jp/kegg-bin/show_pathway?rno00072/rno:79238%09red
Dorso-ventral axis formation	KEGG PATHWAY	rno04320	2	22	0.649746	1	ENSRNOG00000004332|ENSRNOG00000001647	rno:24329|rno:304063|	24329|304063|	http://www.genome.jp/kegg-bin/show_pathway?rno04320/rno:304063%09red/rno:24329%09red
Intestinal immune network for IgA production	KEGG PATHWAY	rno04672	4	45	0.654729	1	ENSRNOG00000018488|ENSRNOG00000010278|ENSRNOG00000019264|ENSRNOG00000012208	rno:171369|rno:24498|rno:297604|rno:25713|	171369|24498|297604|25713|	http://www.genome.jp/kegg-bin/show_pathway?rno04672/rno:25713%09red/rno:297604%09red/rno:24498%09red/rno:171369%09red
Cholinergic synapse	KEGG PATHWAY	rno04725	10	111	0.658832	1	ENSRNOG00000000596|ENSRNOG00000003696|ENSRNOG00000050231|ENSRNOG00000023428|ENSRNOG00000019465|ENSRNOG00000008015|ENSRNOG00000021150|ENSRNOG00000015547|ENSRNOG00000023079|ENSRNOG00000017801	rno:25150|rno:501563|rno:114120|rno:497931|rno:25643|rno:314322|rno:29322|rno:24514|rno:24605|rno:79255|	25150|501563|114120|497931|25643|314322|29322|24514|24605|79255|	http://www.genome.jp/kegg-bin/show_pathway?rno04725/rno:25643%09red/rno:24514%09red/rno:79255%09red/rno:497931%09red/rno:25150%09red/rno:114120%09red/rno:29322%09red/rno:24605%09red/rno:314322%09red/rno:501563%09red
Herpes simplex infection	KEGG PATHWAY	rno05168	20	218	0.661053	1	ENSRNOG00000018027|ENSRNOG00000029768|ENSRNOG00000015547|ENSRNOG00000007159|ENSRNOG00000026293|ENSRNOG00000036687|ENSRNOG00000000632|ENSRNOG00000010278|ENSRNOG00000009822|ENSRNOG00000009432|ENSRNOG00000006469|ENSRNOG00000010756|ENSRNOG00000036603|ENSRNOG00000031312|ENSRNOG00000008015|ENSRNOG00000002032|ENSRNOG00000002946|ENSRNOG00000013634|ENSRNOG00000000837|ENSRNOG00000007390	rno:307927|rno:287562|rno:24514|rno:24770|rno:24516|rno:690585|rno:54237|rno:24498|rno:310553|rno:54318|rno:362817|rno:24842|rno:294090|rno:25625|rno:314322|rno:360697|rno:89829|rno:301059|rno:24835|rno:25493|	307927|287562|24514|24770|24516|690585|54237|24498|310553|54318|362817|24842|294090|25625|314322|360697|89829|301059|24835|25493|	http://www.genome.jp/kegg-bin/show_pathway?rno05168/rno:24770%09red/rno:307927%09red/rno:690585%09red/rno:310553%09red/rno:360697%09red/rno:24842%09red/rno:24514%09red/rno:24498%09red/rno:24516%09red/rno:54318%09red/rno:24835%09red/rno:89829%09red/rno:301059%09red/rno:294090%09red/rno:25493%09red/rno:25625%09red/rno:314322%09red/rno:287562%09red/rno:54237%09red/rno:362817%09red
PPAR signaling pathway	KEGG PATHWAY	rno03320	7	79	0.665755	1	ENSRNOG00000000814|ENSRNOG00000007545|ENSRNOG00000004537|ENSRNOG00000015658|ENSRNOG00000049075|ENSRNOG00000010805|ENSRNOG00000000503	rno:80841|rno:362850|rno:83574|rno:686098|rno:140868|rno:79451|rno:25682|	80841|362850|83574|686098|140868|79451|25682|	http://www.genome.jp/kegg-bin/show_pathway?rno03320/rno:686098%09red/rno:79451%09red/rno:362850%09red/rno:25682%09red/rno:83574%09red/rno:140868%09red/rno:80841%09red
ErbB signaling pathway	KEGG PATHWAY	rno04012	8	90	0.6664	1	ENSRNOG00000026293|ENSRNOG00000023428|ENSRNOG00000012582|ENSRNOG00000004500|ENSRNOG00000004332|ENSRNOG00000018646|ENSRNOG00000023079|ENSRNOG00000015149	rno:24516|rno:497931|rno:116636|rno:24577|rno:24329|rno:25433|rno:24605|rno:690919|	24516|497931|116636|24577|24329|25433|24605|690919|	http://www.genome.jp/kegg-bin/show_pathway?rno04012/rno:690919%09red/rno:24577%09red/rno:497931%09red/rno:24516%09red/rno:116636%09red/rno:24329%09red/rno:24605%09red/rno:25433%09red
Nucleotide excision repair	KEGG PATHWAY	rno03420	4	46	0.670519	1	ENSRNOG00000017839|ENSRNOG00000001816|ENSRNOG00000037449|ENSRNOG00000021264	rno:292673|rno:288003|rno:304573|rno:25737|	292673|288003|304573|25737|	http://www.genome.jp/kegg-bin/show_pathway?rno03420/rno:292673%09red/rno:25737%09red/rno:304573%09red/rno:288003%09red
Mismatch repair	KEGG PATHWAY	rno03430	2	23	0.671965	1	ENSRNOG00000001816|ENSRNOG00000021264	rno:288003|rno:25737|	288003|25737|	http://www.genome.jp/kegg-bin/show_pathway?rno03430/rno:25737%09red/rno:288003%09red
Alanine, aspartate and glutamate metabolism	KEGG PATHWAY	rno00250	3	35	0.677637	1	ENSRNOG00000049560|ENSRNOG00000002128|ENSRNOG00000027797	rno:24957|rno:117544|rno:288174|	24957|117544|288174|	http://www.genome.jp/kegg-bin/show_pathway?rno00250/rno:288174%09red/rno:24957%09red/rno:117544%09red
Thyroid hormone synthesis	KEGG PATHWAY	rno04918	6	69	0.678648	1	Novel01637|ENSRNOG00000048812|ENSRNOG00000003972|ENSRNOG00000003696|ENSRNOG00000021150|ENSRNOG00000017801	rno:29326|rno:24404|rno:25360|rno:501563|rno:29322|rno:79255|	29326|24404|25360|501563|29322|79255|	http://www.genome.jp/kegg-bin/show_pathway?rno04918/rno:24404%09red/rno:79255%09red/rno:29326%09red/rno:29322%09red/rno:25360%09red/rno:501563%09red
Inflammatory mediator regulation of TRP channels	KEGG PATHWAY	rno04750	10	113	0.679044	1	ENSRNOG00000002657|ENSRNOG00000017625|ENSRNOG00000001928|ENSRNOG00000014504|ENSRNOG00000023428|ENSRNOG00000001195|ENSRNOG00000003696|ENSRNOG00000021150|ENSRNOG00000006612|ENSRNOG00000018003	rno:24653|rno:29581|rno:25466|rno:25663|rno:497931|rno:66026|rno:501563|rno:29322|rno:100911550|rno:116677|	24653|29581|25466|25663|497931|66026|501563|29322|100911550|116677|	http://www.genome.jp/kegg-bin/show_pathway?rno04750/rno:29581%09red/rno:66026%09red/rno:497931%09red/rno:24653%09red/rno:100911550%09red/rno:501563%09red/rno:25663%09red/rno:29322%09red/rno:25466%09red/rno:116677%09red
Amino sugar and nucleotide sugar metabolism	KEGG PATHWAY	rno00520	4	47	0.685804	1	ENSRNOG00000026235|ENSRNOG00000006359|ENSRNOG00000018898|ENSRNOG00000017605	rno:25060|rno:287835|rno:300741|rno:291095|	25060|287835|300741|291095|	http://www.genome.jp/kegg-bin/show_pathway?rno00520/rno:291095%09red/rno:300741%09red/rno:25060%09red/rno:287835%09red
RNA degradation	KEGG PATHWAY	rno03018	7	81	0.689282	1	ENSRNOG00000009245|ENSRNOG00000003300|ENSRNOG00000008639|ENSRNOG00000015642|ENSRNOG00000017895|ENSRNOG00000019552|ENSRNOG00000004284	rno:366017|rno:29619|rno:171350|rno:298510|rno:24333|rno:362829|rno:29618|	366017|29619|171350|298510|24333|362829|29618|	http://www.genome.jp/kegg-bin/show_pathway?rno03018/rno:298510%09red/rno:362829%09red/rno:29618%09red/rno:29619%09red/rno:366017%09red/rno:171350%09red/rno:24333%09red
Glycosaminoglycan biosynthesis - heparan sulfate / heparin	KEGG PATHWAY	rno00534	2	24	0.693025	1	ENSRNOG00000010598|ENSRNOG00000012549	rno:84406|rno:292155|	84406|292155|	http://www.genome.jp/kegg-bin/show_pathway?rno00534/rno:84406%09red/rno:292155%09red
Protein processing in endoplasmic reticulum	KEGG PATHWAY	rno04141	15	169	0.695023	1	ENSRNOG00000037283|ENSRNOG00000007944|ENSRNOG00000036689|ENSRNOG00000004820|ENSRNOG00000011922|ENSRNOG00000006345|ENSRNOG00000008277|ENSRNOG00000000485|ENSRNOG00000008411|ENSRNOG00000020876|ENSRNOG00000013743|ENSRNOG00000020938|ENSRNOG00000009432|ENSRNOG00000000800|ENSRNOG00000017801	rno:29435|rno:297504|rno:25506|rno:287276|rno:363160|rno:298068|rno:297994|rno:116502|rno:362226|rno:24887|rno:80843|rno:171071|rno:54318|rno:294410|rno:79255|	29435|297504|25506|287276|363160|298068|297994|116502|362226|24887|80843|171071|54318|294410|79255|	http://www.genome.jp/kegg-bin/show_pathway?rno04141/rno:25506%09red/rno:298068%09red/rno:116502%09red/rno:171071%09red/rno:297504%09red/rno:79255%09red/rno:24887%09red/rno:29435%09red/rno:294410%09red/rno:287276%09red/rno:363160%09red/rno:362226%09red/rno:80843%09red/rno:54318%09red/rno:297994%09red
Systemic lupus erythematosus	KEGG PATHWAY	rno05322	11	126	0.698901	1	ENSRNOG00000012807|ENSRNOG00000012804|ENSRNOG00000006532|ENSRNOG00000018488|ENSRNOG00000021199|ENSRNOG00000012749|ENSRNOG00000004309|ENSRNOG00000006961|ENSRNOG00000024382|ENSRNOG00000033685|ENSRNOG00000000837	rno:298566|rno:362634|rno:117056|rno:171369|rno:295279|rno:29687|rno:81634|rno:171365|rno:304966|rno:299606|rno:24835|	298566|362634|117056|171369|295279|29687|81634|171365|304966|299606|24835|	http://www.genome.jp/kegg-bin/show_pathway?rno05322/rno:171369%09red/rno:295279%09red/rno:81634%09red/rno:171365%09red/rno:117056%09red/rno:24835%09red/rno:362634%09red/rno:304966%09red/rno:298566%09red/rno:29687%09red/rno:299606%09red
mRNA surveillance pathway	KEGG PATHWAY	rno03015	8	96	0.729849	1	ENSRNOG00000015642|ENSRNOG00000036687|ENSRNOG00000008639|ENSRNOG00000019450|ENSRNOG00000010922|ENSRNOG00000002335|ENSRNOG00000045791|ENSRNOG00000004700	rno:298510|rno:690585|rno:171350|rno:307503|rno:315648|rno:24420|rno:688288|rno:296219|	298510|690585|171350|307503|315648|24420|688288|296219|	http://www.genome.jp/kegg-bin/show_pathway?rno03015/rno:690585%09red/rno:298510%09red/rno:688288%09red/rno:315648%09red/rno:171350%09red/rno:307503%09red/rno:24420%09red/rno:296219%09red
Axon guidance	KEGG PATHWAY	rno04360	11	130	0.734051	1	ENSRNOG00000007350|ENSRNOG00000011683|ENSRNOG00000000596|ENSRNOG00000019000|ENSRNOG00000007079|ENSRNOG00000020660|ENSRNOG00000004603|ENSRNOG00000010966|ENSRNOG00000023079|ENSRNOG00000007687|ENSRNOG00000019465	rno:366957|rno:361597|rno:25150|rno:29524|rno:24553|rno:29271|rno:314903|rno:24511|rno:24605|rno:315711|rno:25643|	366957|361597|25150|29524|24553|29271|314903|24511|24605|315711|25643|	http://www.genome.jp/kegg-bin/show_pathway?rno04360/rno:25643%09red/rno:24553%09red/rno:361597%09red/rno:24511%09red/rno:315711%09red/rno:25150%09red/rno:366957%09red/rno:29524%09red/rno:24605%09red/rno:29271%09red/rno:314903%09red
Glycolysis / Gluconeogenesis	KEGG PATHWAY	rno00010	6	75	0.74851	1	ENSRNOG00000001214|ENSRNOG00000013009|ENSRNOG00000017895|ENSRNOG00000026235|ENSRNOG00000026178|ENSRNOG00000010133	rno:25741|rno:24533|rno:24333|rno:25060|rno:315722|rno:296973|	25741|24533|24333|25060|315722|296973|	http://www.genome.jp/kegg-bin/show_pathway?rno00010/rno:315722%09red/rno:296973%09red/rno:24533%09red/rno:25741%09red/rno:25060%09red/rno:24333%09red
Fanconi anemia pathway	KEGG PATHWAY	rno03460	4	52	0.754632	1	ENSRNOG00000017839|ENSRNOG00000011213|ENSRNOG00000016689|ENSRNOG00000007890	rno:292673|rno:308755|rno:100360594|rno:313387|	292673|308755|100360594|313387|	http://www.genome.jp/kegg-bin/show_pathway?rno03460/rno:100360594%09red/rno:292673%09red/rno:313387%09red/rno:308755%09red
Cysteine and methionine metabolism	KEGG PATHWAY	rno00270	3	40	0.75663	1	ENSRNOG00000010658|ENSRNOG00000013009|ENSRNOG00000000158	rno:24962|rno:24533|rno:81718|	24962|24533|81718|	http://www.genome.jp/kegg-bin/show_pathway?rno00270/rno:24962%09red/rno:24533%09red/rno:81718%09red
Glycosphingolipid biosynthesis - globo series	KEGG PATHWAY	rno00603	1	14	0.757372	1	ENSRNOG00000012019	rno:310508|	310508|	http://www.genome.jp/kegg-bin/show_pathway?rno00603/rno:310508%09red
Riboflavin metabolism	KEGG PATHWAY	rno00740	1	14	0.757372	1	ENSRNOG00000013791	rno:54410|	54410|	http://www.genome.jp/kegg-bin/show_pathway?rno00740/rno:54410%09red
Biosynthesis of amino acids	KEGG PATHWAY	rno01230	7	88	0.762914	1	ENSRNOG00000005275|ENSRNOG00000001214|ENSRNOG00000049560|ENSRNOG00000017895|ENSRNOG00000010658|ENSRNOG00000008106|ENSRNOG00000018367	rno:287379|rno:25741|rno:24957|rno:24333|rno:24962|rno:299857|rno:83688|	287379|25741|24957|24333|24962|299857|83688|	http://www.genome.jp/kegg-bin/show_pathway?rno01230/rno:287379%09red/rno:24333%09red/rno:24957%09red/rno:24962%09red/rno:25741%09red/rno:83688%09red/rno:299857%09red
Pentose phosphate pathway	KEGG PATHWAY	rno00030	2	28	0.7663	1	ENSRNOG00000018367|ENSRNOG00000001214	rno:83688|rno:25741|	83688|25741|	http://www.genome.jp/kegg-bin/show_pathway?rno00030/rno:25741%09red/rno:83688%09red
Aldosterone-regulated sodium reabsorption	KEGG PATHWAY	rno04960	3	41	0.7704	1	ENSRNOG00000011815|ENSRNOG00000023428|ENSRNOG00000033153	rno:29517|rno:497931|rno:313017|	29517|497931|313017|	http://www.genome.jp/kegg-bin/show_pathway?rno04960/rno:29517%09red/rno:497931%09red/rno:313017%09red
Asthma	KEGG PATHWAY	rno05310	2	29	0.782063	1	ENSRNOG00000018488|ENSRNOG00000000837	rno:171369|rno:24835|	171369|24835|	http://www.genome.jp/kegg-bin/show_pathway?rno05310/rno:24835%09red/rno:171369%09red
Vasopressin-regulated water reabsorption	KEGG PATHWAY	rno04962	3	42	0.783526	1	ENSRNOG00000003696|ENSRNOG00000005809|ENSRNOG00000036688	rno:501563|rno:362456|rno:360678|	501563|362456|360678|	http://www.genome.jp/kegg-bin/show_pathway?rno04962/rno:360678%09red/rno:501563%09red/rno:362456%09red
Glycosaminoglycan biosynthesis - keratan sulfate	KEGG PATHWAY	rno00533	1	16	0.799134	1	ENSRNOG00000009267	rno:305571|	305571|	http://www.genome.jp/kegg-bin/show_pathway?rno00533/rno:305571%09red
Glycerolipid metabolism	KEGG PATHWAY	rno00561	4	56	0.800824	1	ENSRNOG00000022943|ENSRNOG00000009980|ENSRNOG00000009734|ENSRNOG00000019466	rno:140866|rno:64369|rno:286921|rno:311821|	140866|64369|286921|311821|	http://www.genome.jp/kegg-bin/show_pathway?rno00561/rno:64369%09red/rno:311821%09red/rno:140866%09red/rno:286921%09red
Cytosolic DNA-sensing pathway	KEGG PATHWAY	rno04623	4	57	0.811204	1	ENSRNOG00000010278|ENSRNOG00000017787|ENSRNOG00000020465|ENSRNOG00000007390	rno:24498|rno:306886|rno:246240|rno:25493|	24498|306886|246240|25493|	http://www.genome.jp/kegg-bin/show_pathway?rno04623/rno:246240%09red/rno:306886%09red/rno:24498%09red/rno:25493%09red
TGF-beta signaling pathway	KEGG PATHWAY	rno04350	6	82	0.815244	1	ENSRNOG00000019222|ENSRNOG00000006921|ENSRNOG00000004500|ENSRNOG00000010922|ENSRNOG00000021750|ENSRNOG00000000837	rno:361178|rno:680111|rno:24577|rno:315648|rno:25261|rno:24835|	361178|680111|24577|315648|25261|24835|	http://www.genome.jp/kegg-bin/show_pathway?rno04350/rno:25261%09red/rno:361178%09red/rno:24577%09red/rno:315648%09red/rno:24835%09red/rno:680111%09red
Nitrogen metabolism	KEGG PATHWAY	rno00910	1	17	0.817237	1	ENSRNOG00000049560	rno:24957|	24957|	http://www.genome.jp/kegg-bin/show_pathway?rno00910/rno:24957%09red
Pantothenate and CoA biosynthesis	KEGG PATHWAY	rno00770	1	17	0.817237	1	ENSRNOG00000013791	rno:54410|	54410|	http://www.genome.jp/kegg-bin/show_pathway?rno00770/rno:54410%09red
Gastric acid secretion	KEGG PATHWAY	rno04971	5	72	0.834248	1	ENSRNOG00000018524|ENSRNOG00000003696|ENSRNOG00000019465|ENSRNOG00000034254|ENSRNOG00000021150	rno:54319|rno:501563|rno:25643|rno:81822|rno:29322|	54319|501563|25643|81822|29322|	http://www.genome.jp/kegg-bin/show_pathway?rno04971/rno:25643%09red/rno:54319%09red/rno:501563%09red/rno:29322%09red/rno:81822%09red
SNARE interactions in vesicular transport	KEGG PATHWAY	rno04130	2	33	0.836109	1	Novel00122|ENSRNOG00000012659	rno:292483|rno:89818|	292483|89818|	http://www.genome.jp/kegg-bin/show_pathway?rno04130/rno:89818%09red/rno:292483%09red
Hippo signaling pathway	KEGG PATHWAY	rno04390	12	157	0.842651	1	ENSRNOG00000016617|ENSRNOG00000004837|ENSRNOG00000004500|ENSRNOG00000034254|ENSRNOG00000001224|ENSRNOG00000010922|ENSRNOG00000010602|ENSRNOG00000015750|ENSRNOG00000001414|ENSRNOG00000036701|ENSRNOG00000021548|ENSRNOG00000021750	rno:295062|rno:316101|rno:24577|rno:81822|rno:309684|rno:315648|rno:60371|rno:315196|rno:24617|rno:287876|rno:363140|rno:25261|	295062|316101|24577|81822|309684|315648|60371|315196|24617|287876|363140|25261|	http://www.genome.jp/kegg-bin/show_pathway?rno04390/rno:25261%09red/rno:287876%09red/rno:363140%09red/rno:315196%09red/rno:24577%09red/rno:315648%09red/rno:309684%09red/rno:295062%09red/rno:60371%09red/rno:81822%09red/rno:24617%09red/rno:316101%09red
Insulin secretion	KEGG PATHWAY	rno04911	6	86	0.846617	1	ENSRNOG00000049882|ENSRNOG00000007284|ENSRNOG00000019440|ENSRNOG00000003696|ENSRNOG00000021150|ENSRNOG00000017801	rno:24166|rno:24778|rno:65206|rno:501563|rno:29322|rno:79255|	24166|24778|65206|501563|29322|79255|	http://www.genome.jp/kegg-bin/show_pathway?rno04911/rno:65206%09red/rno:24166%09red/rno:24778%09red/rno:79255%09red/rno:29322%09red/rno:501563%09red
Sphingolipid metabolism	KEGG PATHWAY	rno00600	3	48	0.849758	1	ENSRNOG00000009980|ENSRNOG00000007637|ENSRNOG00000010626	rno:64369|rno:313339|rno:170897|	64369|313339|170897|	http://www.genome.jp/kegg-bin/show_pathway?rno00600/rno:170897%09red/rno:64369%09red/rno:313339%09red
Calcium signaling pathway	KEGG PATHWAY	rno04020	14	182	0.85199	1	ENSRNOG00000017625|ENSRNOG00000017606|ENSRNOG00000003069|ENSRNOG00000014276|ENSRNOG00000009348|ENSRNOG00000010626|ENSRNOG00000004332|ENSRNOG00000011023|ENSRNOG00000032238|ENSRNOG00000003696|ENSRNOG00000021150|ENSRNOG00000013945|ENSRNOG00000049980|ENSRNOG00000003033	rno:29581|rno:25505|rno:25668|rno:114633|rno:24600|rno:170897|rno:24329|rno:24599|rno:24655|rno:501563|rno:29322|rno:308451|rno:24599|rno:287745|	29581|25505|25668|114633|24600|170897|24329|24599|24655|501563|29322|308451|24599|287745|	http://www.genome.jp/kegg-bin/show_pathway?rno04020/rno:29581%09red/rno:287745%09red/rno:25668%09red/rno:24599%09red/rno:24655%09red/rno:114633%09red/rno:308451%09red/rno:501563%09red/rno:24329%09red/rno:29322%09red/rno:25505%09red/rno:24600%09red/rno:170897%09red
Serotonergic synapse	KEGG PATHWAY	rno04726	9	124	0.856471	1	ENSRNOG00000002657|ENSRNOG00000017625|ENSRNOG00000002525|ENSRNOG00000050231|ENSRNOG00000019183|ENSRNOG00000019465|ENSRNOG00000003696|ENSRNOG00000021150|ENSRNOG00000023079	rno:24653|rno:29581|rno:29527|rno:114120|rno:81639|rno:25643|rno:501563|rno:29322|rno:24605|	24653|29581|29527|114120|81639|25643|501563|29322|24605|	http://www.genome.jp/kegg-bin/show_pathway?rno04726/rno:25643%09red/rno:29581%09red/rno:81639%09red/rno:114120%09red/rno:24653%09red/rno:29527%09red/rno:29322%09red/rno:24605%09red/rno:501563%09red
Ras signaling pathway	KEGG PATHWAY	rno04014	18	230	0.86098	1	ENSRNOG00000002657|ENSRNOG00000004791|ENSRNOG00000050231|ENSRNOG00000007350|ENSRNOG00000014276|ENSRNOG00000032463|ENSRNOG00000016696|ENSRNOG00000007048|ENSRNOG00000004332|ENSRNOG00000023428|ENSRNOG00000017392|ENSRNOG00000027252|ENSRNOG00000007079|ENSRNOG00000003696|ENSRNOG00000037247|ENSRNOG00000023079|ENSRNOG00000021548|ENSRNOG00000001647	rno:24653|rno:79121|rno:114120|rno:366957|rno:114633|rno:295347|rno:89805|rno:171337|rno:24329|rno:497931|rno:54250|rno:85311|rno:24553|rno:501563|rno:361568|rno:24605|rno:363140|rno:304063|	24653|79121|114120|366957|114633|295347|89805|171337|24329|497931|54250|85311|24553|501563|361568|24605|363140|304063|	http://www.genome.jp/kegg-bin/show_pathway?rno04014/rno:497931%09red/rno:363140%09red/rno:24553%09red/rno:295347%09red/rno:361568%09red/rno:114633%09red/rno:54250%09red/rno:24653%09red/rno:24329%09red/rno:304063%09red/rno:114120%09red/rno:79121%09red/rno:366957%09red/rno:89805%09red/rno:24605%09red/rno:85311%09red/rno:171337%09red/rno:501563%09red
N-Glycan biosynthesis	KEGG PATHWAY	rno00510	3	50	0.867534	1	ENSRNOG00000011922|ENSRNOG00000000800|ENSRNOG00000004234	rno:363160|rno:294410|rno:94273|	363160|294410|94273|	http://www.genome.jp/kegg-bin/show_pathway?rno00510/rno:94273%09red/rno:363160%09red/rno:294410%09red
Endocrine and other factor-regulated calcium reabsorption	KEGG PATHWAY	rno04961	3	50	0.867534	1	ENSRNOG00000003696|ENSRNOG00000007649|ENSRNOG00000021150	rno:501563|rno:25751|rno:29322|	501563|25751|29322|	http://www.genome.jp/kegg-bin/show_pathway?rno04961/rno:25751%09red/rno:501563%09red/rno:29322%09red
Pentose and glucuronate interconversions	KEGG PATHWAY	rno00040	2	36	0.868349	1	ENSRNOG00000009734|ENSRNOG00000018740	rno:286921|rno:113992|	286921|113992|	http://www.genome.jp/kegg-bin/show_pathway?rno00040/rno:113992%09red/rno:286921%09red
Lysosome	KEGG PATHWAY	rno04142	9	127	0.873146	1	ENSRNOG00000007089|ENSRNOG00000023830|ENSRNOG00000016496|ENSRNOG00000050697|ENSRNOG00000014956|ENSRNOG00000010331|ENSRNOG00000007650|ENSRNOG00000018566|ENSRNOG00000001415	rno:63865|rno:171575|rno:25423|rno:252929|rno:316519|rno:64529|rno:29186|rno:25697|rno:360785|	63865|171575|25423|252929|316519|64529|29186|25697|360785|	http://www.genome.jp/kegg-bin/show_pathway?rno04142/rno:64529%09red/rno:252929%09red/rno:25697%09red/rno:316519%09red/rno:25423%09red/rno:29186%09red/rno:360785%09red/rno:63865%09red/rno:171575%09red
Glycosaminoglycan degradation	KEGG PATHWAY	rno00531	1	21	0.874745	1	ENSRNOG00000031420	rno:64468|	64468|	http://www.genome.jp/kegg-bin/show_pathway?rno00531/rno:64468%09red
Starch and sucrose metabolism	KEGG PATHWAY	rno00500	3	52	0.883427	1	ENSRNOG00000013791|ENSRNOG00000026235|ENSRNOG00000018740	rno:54410|rno:25060|rno:113992|	54410|25060|113992|	http://www.genome.jp/kegg-bin/show_pathway?rno00500/rno:54410%09red/rno:25060%09red/rno:113992%09red
Renin-angiotensin system	KEGG PATHWAY	rno04614	1	22	0.886036	1	ENSRNOG00000019924	rno:64517|	64517|	http://www.genome.jp/kegg-bin/show_pathway?rno04614/rno:64517%09red
Signaling pathways regulating pluripotency of stem cells	KEGG PATHWAY	rno04550	10	143	0.89177	1	ENSRNOG00000015547|ENSRNOG00000007002|ENSRNOG00000019742|ENSRNOG00000017392|ENSRNOG00000004500|ENSRNOG00000023428|ENSRNOG00000015750|ENSRNOG00000018669|ENSRNOG00000023079|ENSRNOG00000021750	rno:24514|rno:60584|rno:25125|rno:54250|rno:24577|rno:497931|rno:315196|rno:25326|rno:24605|rno:25261|	24514|60584|25125|54250|24577|497931|315196|25326|24605|25261|	http://www.genome.jp/kegg-bin/show_pathway?rno04550/rno:25261%09red/rno:497931%09red/rno:25326%09red/rno:315196%09red/rno:25125%09red/rno:24514%09red/rno:54250%09red/rno:60584%09red/rno:24577%09red/rno:24605%09red
Linoleic acid metabolism	KEGG PATHWAY	rno00591	2	40	0.902284	1	ENSRNOG00000002657|ENSRNOG00000019183	rno:24653|rno:81639|	24653|81639|	http://www.genome.jp/kegg-bin/show_pathway?rno00591/rno:24653%09red/rno:81639%09red
Fat digestion and absorption	KEGG PATHWAY	rno04975	2	40	0.902284	1	ENSRNOG00000009980|ENSRNOG00000019466	rno:64369|rno:311821|	64369|311821|	http://www.genome.jp/kegg-bin/show_pathway?rno04975/rno:311821%09red/rno:64369%09red
Ovarian steroidogenesis	KEGG PATHWAY	rno04913	3	56	0.910195	1	ENSRNOG00000002657|ENSRNOG00000002525|ENSRNOG00000003696	rno:24653|rno:29527|rno:501563|	24653|29527|501563|	http://www.genome.jp/kegg-bin/show_pathway?rno04913/rno:24653%09red/rno:29527%09red/rno:501563%09red
Melanogenesis	KEGG PATHWAY	rno04916	6	97	0.911053	1	ENSRNOG00000014361|ENSRNOG00000015750|ENSRNOG00000019465|ENSRNOG00000003696|ENSRNOG00000021150|ENSRNOG00000023079	rno:24323|rno:315196|rno:25643|rno:501563|rno:29322|rno:24605|	24323|315196|25643|501563|29322|24605|	http://www.genome.jp/kegg-bin/show_pathway?rno04916/rno:25643%09red/rno:24323%09red/rno:315196%09red/rno:29322%09red/rno:24605%09red/rno:501563%09red
alpha-Linolenic acid metabolism	KEGG PATHWAY	rno00592	1	25	0.914163	1	ENSRNOG00000002657	rno:24653|	24653|	http://www.genome.jp/kegg-bin/show_pathway?rno00592/rno:24653%09red
Ether lipid metabolism	KEGG PATHWAY	rno00565	2	42	0.916008	1	ENSRNOG00000002657|ENSRNOG00000009980	rno:24653|rno:64369|	24653|64369|	http://www.genome.jp/kegg-bin/show_pathway?rno00565/rno:24653%09red/rno:64369%09red
Carbohydrate digestion and absorption	KEGG PATHWAY	rno04973	2	43	0.92217	1	ENSRNOG00000023428|ENSRNOG00000026235	rno:497931|rno:25060|	497931|25060|	http://www.genome.jp/kegg-bin/show_pathway?rno04973/rno:25060%09red/rno:497931%09red
Butanoate metabolism	KEGG PATHWAY	rno00650	1	27	0.928943	1	ENSRNOG00000009422	rno:79238|	79238|	http://www.genome.jp/kegg-bin/show_pathway?rno00650/rno:79238%09red
Homologous recombination	KEGG PATHWAY	rno03440	1	27	0.928943	1	ENSRNOG00000011213	rno:308755|	308755|	http://www.genome.jp/kegg-bin/show_pathway?rno03440/rno:308755%09red
Ascorbate and aldarate metabolism	KEGG PATHWAY	rno00053	1	27	0.928943	1	ENSRNOG00000018740	rno:113992|	113992|	http://www.genome.jp/kegg-bin/show_pathway?rno00053/rno:113992%09red
Glutamatergic synapse	KEGG PATHWAY	rno04724	7	115	0.930732	1	ENSRNOG00000002657|ENSRNOG00000050231|ENSRNOG00000049560|ENSRNOG00000020229|ENSRNOG00000019465|ENSRNOG00000003696|ENSRNOG00000021150	rno:24653|rno:114120|rno:24957|rno:29548|rno:25643|rno:501563|rno:29322|	24653|114120|24957|29548|25643|501563|29322|	http://www.genome.jp/kegg-bin/show_pathway?rno04724/rno:25643%09red/rno:24957%09red/rno:24653%09red/rno:29548%09red/rno:114120%09red/rno:29322%09red/rno:501563%09red
Basal transcription factors	KEGG PATHWAY	rno03022	2	45	0.933237	1	ENSRNOG00000018027|ENSRNOG00000011062	rno:307927|rno:83828|	307927|83828|	http://www.genome.jp/kegg-bin/show_pathway?rno03022/rno:307927%09red/rno:83828%09red
Wnt signaling pathway	KEGG PATHWAY	rno04310	9	142	0.9344	1	ENSRNOG00000007350|ENSRNOG00000020552|ENSRNOG00000026293|ENSRNOG00000004500|ENSRNOG00000015750|ENSRNOG00000010756|ENSRNOG00000003696|ENSRNOG00000021150|ENSRNOG00000000503	rno:366957|rno:25445|rno:24516|rno:24577|rno:315196|rno:24842|rno:501563|rno:29322|rno:25682|	366957|25445|24516|24577|315196|24842|501563|29322|25682|	http://www.genome.jp/kegg-bin/show_pathway?rno04310/rno:315196%09red/rno:24577%09red/rno:25445%09red/rno:25682%09red/rno:24516%09red/rno:366957%09red/rno:29322%09red/rno:501563%09red/rno:24842%09red
Retrograde endocannabinoid signaling	KEGG PATHWAY	rno04723	6	103	0.935128	1	ENSRNOG00000011363|ENSRNOG00000002525|ENSRNOG00000050231|ENSRNOG00000019465|ENSRNOG00000003696|ENSRNOG00000021150	rno:296757|rno:29527|rno:114120|rno:25643|rno:501563|rno:29322|	296757|29527|114120|25643|501563|29322|	http://www.genome.jp/kegg-bin/show_pathway?rno04723/rno:25643%09red/rno:296757%09red/rno:114120%09red/rno:29527%09red/rno:29322%09red/rno:501563%09red
Circadian rhythm	KEGG PATHWAY	rno04710	1	28	0.93535	1	ENSRNOG00000007152	rno:79431|	79431|	http://www.genome.jp/kegg-bin/show_pathway?rno04710/rno:79431%09red
Protein digestion and absorption	KEGG PATHWAY	rno04974	5	90	0.937298	1	ENSRNOG00000016281|ENSRNOG00000018487|ENSRNOG00000010630|ENSRNOG00000001229|ENSRNOG00000019440	rno:290905|rno:50567|rno:293118|rno:85251|rno:65206|	290905|50567|293118|85251|65206|	http://www.genome.jp/kegg-bin/show_pathway?rno04974/rno:65206%09red/rno:290905%09red/rno:85251%09red/rno:293118%09red/rno:50567%09red
ABC transporters	KEGG PATHWAY	rno02010	2	46	0.938195	1	ENSRNOG00000012892|ENSRNOG00000002948	rno:310836|rno:140668|	310836|140668|	http://www.genome.jp/kegg-bin/show_pathway?rno02010/rno:310836%09red/rno:140668%09red
RIG-I-like receptor signaling pathway	KEGG PATHWAY	rno04622	3	62	0.939988	1	ENSRNOG00000017787|ENSRNOG00000007390|ENSRNOG00000000837	rno:306886|rno:25493|rno:24835|	306886|25493|24835|	http://www.genome.jp/kegg-bin/show_pathway?rno04622/rno:24835%09red/rno:306886%09red/rno:25493%09red
Propanoate metabolism	KEGG PATHWAY	rno00640	1	29	0.941179	1	ENSRNOG00000013009	rno:24533|	24533|	http://www.genome.jp/kegg-bin/show_pathway?rno00640/rno:24533%09red
cAMP signaling pathway	KEGG PATHWAY	rno04024	13	195	0.941625	1	ENSRNOG00000007350|ENSRNOG00000037247|ENSRNOG00000050430|ENSRNOG00000026293|ENSRNOG00000007048|ENSRNOG00000014276|ENSRNOG00000003696|ENSRNOG00000003972|ENSRNOG00000023428|ENSRNOG00000019465|ENSRNOG00000008015|ENSRNOG00000032463|ENSRNOG00000007390	rno:366957|rno:361568|rno:25156|rno:24516|rno:171337|rno:114633|rno:501563|rno:25360|rno:497931|rno:25643|rno:314322|rno:295347|rno:25493|	366957|361568|25156|24516|171337|114633|501563|25360|497931|25643|314322|295347|25493|	http://www.genome.jp/kegg-bin/show_pathway?rno04024/rno:25643%09red/rno:295347%09red/rno:361568%09red/rno:114633%09red/rno:497931%09red/rno:25493%09red/rno:24516%09red/rno:25156%09red/rno:314322%09red/rno:171337%09red/rno:25360%09red/rno:501563%09red/rno:366957%09red
Hedgehog signaling pathway	KEGG PATHWAY	rno04340	2	48	0.94708	1	ENSRNOG00000015750|ENSRNOG00000003696	rno:315196|rno:501563|	315196|501563|	http://www.genome.jp/kegg-bin/show_pathway?rno04340/rno:501563%09red/rno:315196%09red
Carbon metabolism	KEGG PATHWAY	rno01200	7	121	0.949059	1	ENSRNOG00000005275|ENSRNOG00000001214|ENSRNOG00000017895|ENSRNOG00000026235|ENSRNOG00000008106|ENSRNOG00000026178|ENSRNOG00000018367	rno:287379|rno:25741|rno:24333|rno:25060|rno:299857|rno:315722|rno:83688|	287379|25741|24333|25060|299857|315722|83688|	http://www.genome.jp/kegg-bin/show_pathway?rno01200/rno:25741%09red/rno:287379%09red/rno:24333%09red/rno:315722%09red/rno:25060%09red/rno:83688%09red/rno:299857%09red
Adrenergic signaling in cardiomyocytes	KEGG PATHWAY	rno04261	9	148	0.950512	1	ENSRNOG00000017441|ENSRNOG00000015496|ENSRNOG00000010922|ENSRNOG00000023428|ENSRNOG00000019465|ENSRNOG00000003696|ENSRNOG00000021150|ENSRNOG00000014900|ENSRNOG00000017801	rno:117557|rno:24852|rno:315648|rno:497931|rno:25643|rno:501563|rno:29322|rno:25620|rno:79255|	117557|24852|315648|497931|25643|501563|29322|25620|79255|	http://www.genome.jp/kegg-bin/show_pathway?rno04261/rno:25643%09red/rno:497931%09red/rno:79255%09red/rno:315648%09red/rno:24852%09red/rno:25620%09red/rno:29322%09red/rno:117557%09red/rno:501563%09red
Other types of O-glycan biosynthesis	KEGG PATHWAY	rno00514	1	31	0.951309	1	ENSRNOG00000001417	rno:288583|	288583|	http://www.genome.jp/kegg-bin/show_pathway?rno00514/rno:288583%09red
Non-alcoholic fatty liver disease (NAFLD)	KEGG PATHWAY	rno04932	11	175	0.95318	1	ENSRNOG00000019851|ENSRNOG00000009432|ENSRNOG00000026293|ENSRNOG00000010278|ENSRNOG00000020876|ENSRNOG00000023428|ENSRNOG00000031312|ENSRNOG00000002946|ENSRNOG00000012439|ENSRNOG00000017801|ENSRNOG00000000837	rno:25278|rno:54318|rno:24516|rno:24498|rno:24887|rno:497931|rno:25625|rno:89829|rno:64625|rno:79255|rno:24835|	25278|54318|24516|24498|24887|497931|25625|89829|64625|79255|24835|	http://www.genome.jp/kegg-bin/show_pathway?rno04932/rno:79255%09red/rno:25278%09red/rno:497931%09red/rno:24498%09red/rno:24516%09red/rno:24887%09red/rno:24835%09red/rno:89829%09red/rno:64625%09red/rno:25625%09red/rno:54318%09red
Oocyte meiosis	KEGG PATHWAY	rno04114	6	109	0.953234	1	ENSRNOG00000000632|ENSRNOG00000032778|ENSRNOG00000010922|ENSRNOG00000006469|ENSRNOG00000003696|ENSRNOG00000006632	rno:54237|rno:296137|rno:315648|rno:362817|rno:501563|rno:501560|	54237|296137|315648|362817|501563|501560|	http://www.genome.jp/kegg-bin/show_pathway?rno04114/rno:362817%09red/rno:315648%09red/rno:54237%09red/rno:296137%09red/rno:501563%09red/rno:501560%09red
Antigen processing and presentation	KEGG PATHWAY	rno04612	5	96	0.955813	1	ENSRNOG00000018566|ENSRNOG00000019387|ENSRNOG00000007089|ENSRNOG00000010331|ENSRNOG00000000837	rno:25697|rno:290644|rno:63865|rno:64529|rno:24835|	25697|290644|63865|64529|24835|	http://www.genome.jp/kegg-bin/show_pathway?rno04612/rno:63865%09red/rno:290644%09red/rno:24835%09red/rno:64529%09red/rno:25697%09red
Circadian entrainment	KEGG PATHWAY	rno04713	5	96	0.955813	1	ENSRNOG00000003696|ENSRNOG00000050231|ENSRNOG00000019465|ENSRNOG00000008015|ENSRNOG00000021150	rno:501563|rno:114120|rno:25643|rno:314322|rno:29322|	501563|114120|25643|314322|29322|	http://www.genome.jp/kegg-bin/show_pathway?rno04713/rno:25643%09red/rno:314322%09red/rno:114120%09red/rno:501563%09red/rno:29322%09red
Notch signaling pathway	KEGG PATHWAY	rno04330	2	51	0.958158	1	ENSRNOG00000009568|ENSRNOG00000046327	rno:297893|rno:679028|	297893|679028|	http://www.genome.jp/kegg-bin/show_pathway?rno04330/rno:679028%09red/rno:297893%09red
Pancreatic secretion	KEGG PATHWAY	rno04972	5	97	0.958362	1	ENSRNOG00000007048|ENSRNOG00000003064|ENSRNOG00000032463|ENSRNOG00000003069|ENSRNOG00000021150	rno:171337|rno:81506|rno:295347|rno:25668|rno:29322|	171337|81506|295347|25668|29322|	http://www.genome.jp/kegg-bin/show_pathway?rno04972/rno:81506%09red/rno:295347%09red/rno:171337%09red/rno:25668%09red/rno:29322%09red
RNA polymerase	KEGG PATHWAY	rno03020	1	33	0.959695	1	ENSRNOG00000016231	rno:364834|	364834|	http://www.genome.jp/kegg-bin/show_pathway?rno03020/rno:364834%09red
Aminoacyl-tRNA biosynthesis	KEGG PATHWAY	rno00970	3	69	0.963079	1	ENSRNOG00000002393|ENSRNOG00000007739|ENSRNOG00000020651	rno:289352|rno:287191|rno:293638|	289352|287191|293638|	http://www.genome.jp/kegg-bin/show_pathway?rno00970/rno:289352%09red/rno:293638%09red/rno:287191%09red
AMPK signaling pathway	KEGG PATHWAY	rno04152	7	130	0.968487	1	ENSRNOG00000018911|ENSRNOG00000001214|ENSRNOG00000012582|ENSRNOG00000015423|ENSRNOG00000010922|ENSRNOG00000023428|ENSRNOG00000020656	rno:117276|rno:25741|rno:116636|rno:114494|rno:315648|rno:497931|rno:54283|	117276|25741|116636|114494|315648|497931|54283|	http://www.genome.jp/kegg-bin/show_pathway?rno04152/rno:54283%09red/rno:497931%09red/rno:315648%09red/rno:116636%09red/rno:25741%09red/rno:117276%09red/rno:114494%09red
cGMP-PKG signaling pathway	KEGG PATHWAY	rno04022	10	171	0.9692	1	ENSRNOG00000018232|ENSRNOG00000036745|ENSRNOG00000006324|ENSRNOG00000009348|ENSRNOG00000013463|ENSRNOG00000016367|ENSRNOG00000023428|ENSRNOG00000019465|ENSRNOG00000021150|ENSRNOG00000017801	rno:501099|rno:303634|rno:89823|rno:24600|rno:25472|rno:361517|rno:497931|rno:25643|rno:29322|rno:79255|	501099|303634|89823|24600|25472|361517|497931|25643|29322|79255|	http://www.genome.jp/kegg-bin/show_pathway?rno04022/rno:25643%09red/rno:25472%09red/rno:79255%09red/rno:501099%09red/rno:497931%09red/rno:361517%09red/rno:303634%09red/rno:29322%09red/rno:24600%09red/rno:89823%09red
Basal cell carcinoma	KEGG PATHWAY	rno05217	2	55	0.969517	1	ENSRNOG00000015750|ENSRNOG00000010756	rno:315196|rno:24842|	315196|24842|	http://www.genome.jp/kegg-bin/show_pathway?rno05217/rno:24842%09red/rno:315196%09red
Bile secretion	KEGG PATHWAY	rno04976	3	72	0.970152	1	ENSRNOG00000007284|ENSRNOG00000003696|ENSRNOG00000002948	rno:24778|rno:501563|rno:140668|	24778|501563|140668|	http://www.genome.jp/kegg-bin/show_pathway?rno04976/rno:24778%09red/rno:501563%09red/rno:140668%09red
Dopaminergic synapse	KEGG PATHWAY	rno04728	7	131	0.970164	1	ENSRNOG00000003696|ENSRNOG00000050231|ENSRNOG00000010922|ENSRNOG00000019465|ENSRNOG00000008015|ENSRNOG00000021150|ENSRNOG00000017801	rno:501563|rno:114120|rno:315648|rno:25643|rno:314322|rno:29322|rno:79255|	501563|114120|315648|25643|314322|29322|79255|	http://www.genome.jp/kegg-bin/show_pathway?rno04728/rno:25643%09red/rno:315648%09red/rno:79255%09red/rno:114120%09red/rno:29322%09red/rno:314322%09red/rno:501563%09red
Lysine degradation	KEGG PATHWAY	rno00310	2	57	0.974018	1	ENSRNOG00000032546|ENSRNOG00000001417	rno:362831|rno:288583|	362831|288583|	http://www.genome.jp/kegg-bin/show_pathway?rno00310/rno:288583%09red/rno:362831%09red
GABAergic synapse	KEGG PATHWAY	rno04727	4	90	0.974505	1	ENSRNOG00000049560|ENSRNOG00000050231|ENSRNOG00000019465|ENSRNOG00000003696	rno:24957|rno:114120|rno:25643|rno:501563|	24957|114120|25643|501563|	http://www.genome.jp/kegg-bin/show_pathway?rno04727/rno:25643%09red/rno:114120%09red/rno:501563%09red/rno:24957%09red
Alcoholism	KEGG PATHWAY	rno05034	10	175	0.974664	1	ENSRNOG00000012703|ENSRNOG00000006532|ENSRNOG00000046667|ENSRNOG00000050231|ENSRNOG00000001524|ENSRNOG00000019465|ENSRNOG00000009568|ENSRNOG00000023079|ENSRNOG00000017801|ENSRNOG00000026036	rno:81648|rno:117056|rno:100360880|rno:114120|rno:296501|rno:25643|rno:297893|rno:24605|rno:79255|rno:29190|	81648|117056|100360880|114120|296501|25643|297893|24605|79255|29190|	http://www.genome.jp/kegg-bin/show_pathway?rno05034/rno:25643%09red/rno:114120%09red/rno:117056%09red/rno:79255%09red/rno:81648%09red/rno:29190%09red/rno:296501%09red/rno:24605%09red/rno:100360880%09red/rno:297893%09red
Glycerophospholipid metabolism	KEGG PATHWAY	rno00564	4	92	0.977676	1	ENSRNOG00000002657|ENSRNOG00000009980|ENSRNOG00000022943|ENSRNOG00000019466	rno:24653|rno:64369|rno:140866|rno:311821|	24653|64369|140866|311821|	http://www.genome.jp/kegg-bin/show_pathway?rno00564/rno:64369%09red/rno:24653%09red/rno:311821%09red/rno:140866%09red
Endocytosis	KEGG PATHWAY	rno04144	15	245	0.979425	1	ENSRNOG00000006304|ENSRNOG00000006079|ENSRNOG00000014269|ENSRNOG00000007649|ENSRNOG00000004791|ENSRNOG00000019776|ENSRNOG00000004332|ENSRNOG00000012957|ENSRNOG00000007079|ENSRNOG00000028930|ENSRNOG00000003954|ENSRNOG00000015674|ENSRNOG00000011346|ENSRNOG00000001086|ENSRNOG00000007679	rno:314856|rno:311785|rno:29385|rno:25751|rno:79121|rno:81921|rno:24329|rno:292156|rno:24553|rno:79128|rno:140924|rno:287443|rno:361512|rno:288659|rno:500906|	314856|311785|29385|25751|79121|81921|24329|292156|24553|79128|140924|287443|361512|288659|500906|	http://www.genome.jp/kegg-bin/show_pathway?rno04144/rno:292156%09red/rno:140924%09red/rno:24553%09red/rno:79121%09red/rno:24329%09red/rno:25751%09red/rno:287443%09red/rno:29385%09red/rno:500906%09red/rno:288659%09red/rno:311785%09red/rno:81921%09red/rno:79128%09red/rno:314856%09red/rno:361512%09red
Pyruvate metabolism	KEGG PATHWAY	rno00620	1	41	0.981079	1	ENSRNOG00000013009	rno:24533|	24533|	http://www.genome.jp/kegg-bin/show_pathway?rno00620/rno:24533%09red
Retinol metabolism	KEGG PATHWAY	rno00830	3	80	0.983265	1	ENSRNOG00000006681|ENSRNOG00000014090|ENSRNOG00000018740	rno:353252|rno:246298|rno:113992|	353252|246298|113992|	http://www.genome.jp/kegg-bin/show_pathway?rno00830/rno:246298%09red/rno:113992%09red/rno:353252%09red
Peroxisome	KEGG PATHWAY	rno04146	3	82	0.985553	1	ENSRNOG00000011023|ENSRNOG00000049980|ENSRNOG00000009422	rno:24599|rno:24599|rno:79238|	24599|24599|79238|	http://www.genome.jp/kegg-bin/show_pathway?rno04146/rno:24599%09red/rno:79238%09red
Graft-versus-host disease	KEGG PATHWAY	rno05332	2	66	0.987463	1	ENSRNOG00000010278|ENSRNOG00000000837	rno:24498|rno:24835|	24498|24835|	http://www.genome.jp/kegg-bin/show_pathway?rno05332/rno:24835%09red/rno:24498%09red
Cardiac muscle contraction	KEGG PATHWAY	rno04260	3	84	0.987539	1	ENSRNOG00000019851|ENSRNOG00000015496|ENSRNOG00000017441	rno:25278|rno:24852|rno:117557|	25278|24852|117557|	http://www.genome.jp/kegg-bin/show_pathway?rno04260/rno:25278%09red/rno:117557%09red/rno:24852%09red
Tryptophan metabolism	KEGG PATHWAY	rno00380	1	46	0.988206	1	ENSRNOG00000003709	rno:59113|	59113|	http://www.genome.jp/kegg-bin/show_pathway?rno00380/rno:59113%09red
Metabolism of xenobiotics by cytochrome P450	KEGG PATHWAY	rno00980	2	67	0.988449	1	ENSRNOG00000001701|ENSRNOG00000018740	rno:304078|rno:113992|	304078|113992|	http://www.genome.jp/kegg-bin/show_pathway?rno00980/rno:113992%09red/rno:304078%09red
Allograft rejection	KEGG PATHWAY	rno05330	2	68	0.989359	1	ENSRNOG00000018488|ENSRNOG00000000837	rno:171369|rno:24835|	171369|24835|	http://www.genome.jp/kegg-bin/show_pathway?rno05330/rno:24835%09red/rno:171369%09red
Morphine addiction	KEGG PATHWAY	rno05032	3	92	0.993159	1	ENSRNOG00000050231|ENSRNOG00000019465|ENSRNOG00000003696	rno:114120|rno:25643|rno:501563|	114120|25643|501563|	http://www.genome.jp/kegg-bin/show_pathway?rno05032/rno:25643%09red/rno:114120%09red/rno:501563%09red
Valine, leucine and isoleucine degradation	KEGG PATHWAY	rno00280	1	52	0.993313	1	ENSRNOG00000009422	rno:79238|	79238|	http://www.genome.jp/kegg-bin/show_pathway?rno00280/rno:79238%09red
Autoimmune thyroid disease	KEGG PATHWAY	rno05320	2	76	0.994509	1	ENSRNOG00000018488|ENSRNOG00000003972	rno:171369|rno:25360|	171369|25360|	http://www.genome.jp/kegg-bin/show_pathway?rno05320/rno:25360%09red/rno:171369%09red
Steroid hormone biosynthesis	KEGG PATHWAY	rno00140	2	80	0.996069	1	ENSRNOG00000000466|ENSRNOG00000018740	rno:361802|rno:113992|	361802|113992|	http://www.genome.jp/kegg-bin/show_pathway?rno00140/rno:113992%09red/rno:361802%09red
Ubiquitin mediated proteolysis	KEGG PATHWAY	rno04120	5	135	0.996384	1	ENSRNOG00000010602|ENSRNOG00000005731|ENSRNOG00000010258|ENSRNOG00000006304|ENSRNOG00000002946	rno:60371|rno:78971|rno:24874|rno:314856|rno:89829|	60371|78971|24874|314856|89829|	http://www.genome.jp/kegg-bin/show_pathway?rno04120/rno:314856%09red/rno:78971%09red/rno:89829%09red/rno:60371%09red/rno:24874%09red
Taste transduction	KEGG PATHWAY	rno04742	1	62	0.997403	1	ENSRNOG00000003696	rno:501563|	501563|	http://www.genome.jp/kegg-bin/show_pathway?rno04742/rno:501563%09red
Vascular smooth muscle contraction	KEGG PATHWAY	rno04270	4	123	0.997457	1	ENSRNOG00000002657|ENSRNOG00000021150|ENSRNOG00000003696|ENSRNOG00000036745	rno:24653|rno:29322|rno:501563|rno:303634|	24653|29322|501563|303634|	http://www.genome.jp/kegg-bin/show_pathway?rno04270/rno:24653%09red/rno:29322%09red/rno:303634%09red/rno:501563%09red
Synaptic vesicle cycle	KEGG PATHWAY	rno04721	1	63	0.997638	1	ENSRNOG00000007649	rno:25751|	25751|	http://www.genome.jp/kegg-bin/show_pathway?rno04721/rno:25751%09red
Chemical carcinogenesis	KEGG PATHWAY	rno05204	2	87	0.997819	1	ENSRNOG00000002525|ENSRNOG00000018740	rno:29527|rno:113992|	29527|113992|	http://www.genome.jp/kegg-bin/show_pathway?rno05204/rno:113992%09red/rno:29527%09red
Drug metabolism - cytochrome P450	KEGG PATHWAY	rno00982	1	69	0.998661	1	ENSRNOG00000018740	rno:113992|	113992|	http://www.genome.jp/kegg-bin/show_pathway?rno00982/rno:113992%09red
Type I diabetes mellitus	KEGG PATHWAY	rno04940	1	75	0.999241	1	ENSRNOG00000000837	rno:24835|	24835|	http://www.genome.jp/kegg-bin/show_pathway?rno04940/rno:24835%09red
Huntington's disease	KEGG PATHWAY	rno05016	8	213	0.999475	1	ENSRNOG00000019851|ENSRNOG00000048812|ENSRNOG00000012956|ENSRNOG00000010756|ENSRNOG00000009568|ENSRNOG00000021150|ENSRNOG00000020876|ENSRNOG00000016231	rno:25278|rno:24404|rno:56083|rno:24842|rno:297893|rno:29322|rno:24887|rno:364834|	25278|24404|56083|24842|297893|29322|24887|364834|	http://www.genome.jp/kegg-bin/show_pathway?rno05016/rno:56083%09red/rno:25278%09red/rno:24842%09red/rno:24887%09red/rno:29322%09red/rno:364834%09red/rno:24404%09red/rno:297893%09red
Metabolic pathways	KEGG PATHWAY	rno01100	91	1295	0.99971	1	ENSRNOG00000011071|ENSRNOG00000009982|ENSRNOG00000023778|ENSRNOG00000009980|ENSRNOG00000047314|ENSRNOG00000021150|ENSRNOG00000000800|ENSRNOG00000023272|ENSRNOG00000000122|ENSRNOG00000011922|ENSRNOG00000009348|ENSRNOG00000028292|ENSRNOG00000003917|ENSRNOG00000001701|ENSRNOG00000019851|ENSRNOG00000014276|ENSRNOG00000017850|ENSRNOG00000017118|ENSRNOG00000014405|ENSRNOG00000005727|ENSRNOG00000004234|…	rno:58813|rno:290029|rno:306860|rno:64369|rno:24834|rno:29322|rno:294410|rno:362720|rno:24184|rno:363160|rno:24600|rno:288259|rno:304944|rno:304078|rno:25278|rno:114633|rno:192252|rno:361612|rno:292072|rno:366061|rno:94273|rno:29527|rno:25748|rno:113992|rno:25060|rno:305571|rno:117544|rno:363040|rno:65044|rno:81718|rno:83782|rno:287745|rno:353252|rno:364834|rno:313339|rno:24599|rno:81639|rno:2869…	58813|290029|306860|64369|24834|29322|294410|362720|24184|363160|24600|288259|304944|304078|25278|114633|192252|361612|292072|366061|94273|29527|25748|113992|25060|305571|117544|363040|65044|81718|83782|287745|353252|364834|313339|24599|81639|286921|311821|59113|290551|100359539|291095|59103|290623|24609|315085|292999|24653|304573|24333|24962|83585|301005|83688|29244|289801|290651|687266|140946|2…	http://www.genome.jp/kegg-bin/show_pathway?rno01100/rno:25668%09red/rno:192252%09red/rno:25741%09red/rno:102238592%09red/rno:25748%09red/rno:296973%09red/rno:302642%09red/rno:288259%09red/rno:24599%09red/rno:301005%09red/rno:83585%09red/rno:287745%09red/rno:311821%09red/rno:294410%09red/rno:361802%09red/rno:24333%09red/rno:24600%09red/rno:353252%09red/rno:83688%09red/rno:64468%09red/rno:29527%09r…
Neuroactive ligand-receptor interaction	KEGG PATHWAY	rno04080	12	289	0.999768	1	ENSRNOG00000017625|ENSRNOG00000009211|ENSRNOG00000017606|ENSRNOG00000010549|ENSRNOG00000003972|ENSRNOG00000020399|ENSRNOG00000047800|ENSRNOG00000019270|ENSRNOG00000014524|ENSRNOG00000009260|ENSRNOG00000015577|ENSRNOG00000018003	rno:29581|rno:84007|rno:25505|rno:24230|rno:25360|rno:59264|rno:113959|rno:117264|rno:306792|rno:57302|rno:691774|rno:116677|	29581|84007|25505|24230|25360|59264|113959|117264|306792|57302|691774|116677|	http://www.genome.jp/kegg-bin/show_pathway?rno04080/rno:29581%09red/rno:59264%09red/rno:306792%09red/rno:113959%09red/rno:691774%09red/rno:57302%09red/rno:117264%09red/rno:84007%09red/rno:25505%09red/rno:24230%09red/rno:25360%09red/rno:116677%09red
Alzheimer's disease	KEGG PATHWAY	rno05010	5	200	0.999968	1	ENSRNOG00000019851|ENSRNOG00000012439|ENSRNOG00000031312|ENSRNOG00000000837|ENSRNOG00000021150	rno:25278|rno:64625|rno:25625|rno:24835|rno:29322|	25278|64625|25625|24835|29322|	http://www.genome.jp/kegg-bin/show_pathway?rno05010/rno:24835%09red/rno:25625%09red/rno:25278%09red/rno:29322%09red/rno:64625%09red
Parkinson's disease	KEGG PATHWAY	rno05012	3	169	0.999986	1	ENSRNOG00000019851|ENSRNOG00000019465|ENSRNOG00000003696	rno:25278|rno:25643|rno:501563|	25278|25643|501563|	http://www.genome.jp/kegg-bin/show_pathway?rno05012/rno:25643%09red/rno:25278%09red/rno:501563%09red
Oxidative phosphorylation	KEGG PATHWAY	rno00190	1	157	1	1	ENSRNOG00000019851	rno:25278|	25278|	http://www.genome.jp/kegg-bin/show_pathway?rno00190/rno:25278%09red
Olfactory transduction	KEGG PATHWAY	rno04740	1	1198	1	1	ENSRNOG00000003696	rno:501563|	501563|	http://www.genome.jp/kegg-bin/show_pathway?rno04740/rno:501563%09red

## Sheet: down.DEG_KEGG
##Databases: KEGG PATHWAY
##Statistical test method: hypergeometric test / Fisher's exact test
##FDR correction method: Benjamini and Hochberg
#Term	Database	ID	Input number	Background number	P-Value	Corrected P-Value	Input	KEGG_ID/KO	Entrez_ID	Hyperlink
Circadian entrainment	KEGG PATHWAY	rno04713	13	96	9.31679e-06	0.00110632	ENSRNOG00000033119|ENSRNOG00000008766|ENSRNOG00000012302|ENSRNOG00000005369|ENSRNOG00000021063|ENSRNOG00000006645|ENSRNOG00000002361|ENSRNOG00000009783|ENSRNOG00000012098|ENSRNOG00000001130|ENSRNOG00000020254|ENSRNOG00000018413|ENSRNOG00000002981	rno:25031|rno:24410|rno:497757|rno:50599|rno:24412|rno:170546|rno:25523|rno:171140|rno:24167|rno:24598|rno:63840|rno:78962|rno:29717|	25031|24410|497757|50599|24412|170546|25523|171140|24167|24598|63840|78962|29717|	http://www.genome.jp/kegg-bin/show_pathway?rno04713/rno:25523%09red/rno:497757%09red/rno:171140%09red/rno:24598%09red/rno:24410%09red/rno:78962%09red/rno:24412%09red/rno:24167%09red/rno:170546%09red/rno:25031%09red/rno:50599%09red/rno:63840%09red/rno:29717%09red
Axon guidance	KEGG PATHWAY	rno04360	15	130	1.14054e-05	0.00110632	ENSRNOG00000020584|ENSRNOG00000037248|ENSRNOG00000037291|ENSRNOG00000004812|ENSRNOG00000007970|ENSRNOG00000007377|ENSRNOG00000003840|ENSRNOG00000029510|ENSRNOG00000013072|Novel00242|ENSRNOG00000007882|ENSRNOG00000006509|ENSRNOG00000046333|ENSRNOG00000014650|ENSRNOG00000006784	rno:170901|rno:309280|rno:363517|rno:311384|rno:362873|rno:83467|rno:360272|rno:316009|rno:312213|rno:307989|rno:360958|rno:500287|rno:307989|rno:361764|rno:29745|	170901|309280|363517|311384|362873|83467|360272|316009|312213|307989|360958|500287|307989|361764|29745|	http://www.genome.jp/kegg-bin/show_pathway?rno04360/rno:307989%09red/rno:83467%09red/rno:311384%09red/rno:360272%09red/rno:362873%09red/rno:29745%09red/rno:361764%09red/rno:316009%09red/rno:312213%09red/rno:170901%09red/rno:360958%09red/rno:309280%09red/rno:363517%09red/rno:500287%09red
Cell adhesion molecules (CAMs)	KEGG PATHWAY	rno04514	13	172	0.00186311	0.0999642	ENSRNOG00000003812|ENSRNOG00000009033|ENSRNOG00000011927|ENSRNOG00000010085|ENSRNOG00000000777|ENSRNOG00000021243|ENSRNOG00000000795|ENSRNOG00000045924|ENSRNOG00000014333|ENSRNOG00000029386|ENSRNOG00000018297|ENSRNOG00000032596|ENSRNOG00000000699	rno:171297|rno:25356|rno:116673|rno:290485|rno:294228|rno:311426|rno:24750|rno:414788|rno:25361|rno:24748|rno:83497|rno:361787|rno:363930|	171297|25356|116673|290485|294228|311426|24750|414788|25361|24748|83497|361787|363930|	http://www.genome.jp/kegg-bin/show_pathway?rno04514/rno:294228%09red/rno:24748%09red/rno:25356%09red/rno:83497%09red/rno:311426%09red/rno:24750%09red/rno:414788%09red/rno:25361%09red/rno:290485%09red/rno:171297%09red/rno:116673%09red/rno:363930%09red/rno:361787%09red
Herpes simplex infection	KEGG PATHWAY	rno05168	15	218	0.00206112	0.0999642	ENSRNOG00000029386|ENSRNOG00000001369|ENSRNOG00000014079|ENSRNOG00000008400|ENSRNOG00000006384|ENSRNOG00000001372|ENSRNOG00000020254|ENSRNOG00000000795|ENSRNOG00000045924|ENSRNOG00000018413|ENSRNOG00000017414|ENSRNOG00000000777|ENSRNOG00000019050|ENSRNOG00000032596|ENSRNOG00000049282	rno:24748|rno:192281|rno:25124|rno:315713|rno:297989|rno:246268|rno:63840|rno:24750|rno:414788|rno:78962|rno:293624|rno:294228|rno:56824|rno:361787|rno:363938|	24748|192281|25124|315713|297989|246268|63840|24750|414788|78962|293624|294228|56824|361787|363938|	http://www.genome.jp/kegg-bin/show_pathway?rno05168/rno:294228%09red/rno:56824%09red/rno:24748%09red/rno:25124%09red/rno:192281%09red/rno:363938%09red/rno:315713%09red/rno:24750%09red/rno:414788%09red/rno:78962%09red/rno:297989%09red/rno:293624%09red/rno:246268%09red/rno:63840%09red/rno:361787%09red
Insulin secretion	KEGG PATHWAY	rno04911	8	86	0.00433183	0.156371	ENSRNOG00000049719|ENSRNOG00000012098|ENSRNOG00000009783|ENSRNOG00000033119|ENSRNOG00000001152|ENSRNOG00000005726|ENSRNOG00000016675|ENSRNOG00000011227	rno:56768|rno:24167|rno:171140|rno:25031|rno:25051|rno:56768|rno:100910229|rno:24214|	56768|24167|171140|25031|25051|56768|100910229|24214|	http://www.genome.jp/kegg-bin/show_pathway?rno04911/rno:56768%09red/rno:24214%09red/rno:24167%09red/rno:171140%09red/rno:100910229%09red/rno:25031%09red/rno:25051%09red
Hepatitis C	KEGG PATHWAY	rno05160	10	128	0.00483621	0.156371	ENSRNOG00000014079|ENSRNOG00000005452|ENSRNOG00000001369|ENSRNOG00000010085|ENSRNOG00000006384|ENSRNOG00000001372|ENSRNOG00000017414|ENSRNOG00000018297|ENSRNOG00000019050|ENSRNOG00000049282	rno:25124|rno:117256|rno:192281|rno:290485|rno:297989|rno:246268|rno:293624|rno:83497|rno:56824|rno:363938|	25124|117256|192281|290485|297989|246268|293624|83497|56824|363938|	http://www.genome.jp/kegg-bin/show_pathway?rno05160/rno:56824%09red/rno:83497%09red/rno:192281%09red/rno:363938%09red/rno:246268%09red/rno:293624%09red/rno:117256%09red/rno:297989%09red/rno:290485%09red/rno:25124%09red
Basal cell carcinoma	KEGG PATHWAY	rno05217	6	55	0.0064488	0.176556	ENSRNOG00000001452|ENSRNOG00000003612|ENSRNOG00000033791|ENSRNOG00000019354|ENSRNOG00000008168|ENSRNOG00000048782	rno:266608|rno:29134|rno:299611|rno:89830|rno:282582|rno:114850|	266608|29134|299611|89830|282582|114850|	http://www.genome.jp/kegg-bin/show_pathway?rno05217/rno:282582%09red/rno:299611%09red/rno:266608%09red/rno:114850%09red/rno:29134%09red/rno:89830%09red
Calcium signaling pathway	KEGG PATHWAY	rno04020	12	182	0.00753141	0.176556	ENSRNOG00000009372|ENSRNOG00000002863|ENSRNOG00000033119|ENSRNOG00000021063|ENSRNOG00000006645|ENSRNOG00000016361|ENSRNOG00000000920|ENSRNOG00000012789|ENSRNOG00000001130|ENSRNOG00000002981|ENSRNOG00000009783|ENSRNOG00000014248	rno:24808|rno:54234|rno:25031|rno:24412|rno:170546|rno:140693|rno:29353|rno:252859|rno:24598|rno:29717|rno:171140|rno:59323|	24808|54234|25031|24412|170546|140693|29353|252859|24598|29717|171140|59323|	http://www.genome.jp/kegg-bin/show_pathway?rno04020/rno:29353%09red/rno:252859%09red/rno:171140%09red/rno:24598%09red/rno:59323%09red/rno:24412%09red/rno:29717%09red/rno:170546%09red/rno:140693%09red/rno:25031%09red/rno:24808%09red/rno:54234%09red
Tight junction	KEGG PATHWAY	rno04530	10	139	0.00819075	0.176556	ENSRNOG00000005452|ENSRNOG00000013962|ENSRNOG00000025757|ENSRNOG00000010085|ENSRNOG00000020014|ENSRNOG00000007894|ENSRNOG00000002886|ENSRNOG00000020246|ENSRNOG00000018297|ENSRNOG00000000029	rno:117256|rno:113970|rno:29556|rno:290485|rno:308572|rno:29365|rno:79433|rno:296313|rno:83497|rno:24582|	117256|113970|29556|290485|308572|29365|79433|296313|83497|24582|	http://www.genome.jp/kegg-bin/show_pathway?rno04530/rno:29556%09red/rno:113970%09red/rno:296313%09red/rno:117256%09red/rno:24582%09red/rno:290485%09red/rno:79433%09red/rno:29365%09red/rno:308572%09red/rno:83497%09red
Influenza A	KEGG PATHWAY	rno05164	11	176	0.0145113	0.28152	ENSRNOG00000017414|ENSRNOG00000001369|ENSRNOG00000014079|ENSRNOG00000008400|ENSRNOG00000013269|ENSRNOG00000001372|ENSRNOG00000001976|ENSRNOG00000001963|ENSRNOG00000006384|ENSRNOG00000020744|ENSRNOG00000049282	rno:293624|rno:192281|rno:25124|rno:315713|rno:246775|rno:246268|rno:156435|rno:286918|rno:297989|rno:81635|rno:363938|	293624|192281|25124|315713|246775|246268|156435|286918|297989|81635|363938|	http://www.genome.jp/kegg-bin/show_pathway?rno05164/rno:246268%09red/rno:25124%09red/rno:192281%09red/rno:363938%09red/rno:156435%09red/rno:246775%09red/rno:286918%09red/rno:297989%09red/rno:293624%09red/rno:315713%09red/rno:81635%09red
Measles	KEGG PATHWAY	rno05162	9	135	0.0180601	0.318515	ENSRNOG00000017414|ENSRNOG00000001369|ENSRNOG00000014079|ENSRNOG00000013269|ENSRNOG00000001372|ENSRNOG00000020744|ENSRNOG00000001963|ENSRNOG00000006384|ENSRNOG00000049282	rno:293624|rno:192281|rno:25124|rno:246775|rno:246268|rno:81635|rno:286918|rno:297989|rno:363938|	293624|192281|25124|246775|246268|81635|286918|297989|363938|	http://www.genome.jp/kegg-bin/show_pathway?rno05162/rno:25124%09red/rno:192281%09red/rno:286918%09red/rno:246268%09red/rno:246775%09red/rno:293624%09red/rno:297989%09red/rno:81635%09red/rno:363938%09red
Alanine, aspartate and glutamate metabolism	KEGG PATHWAY	rno00250	4	35	0.0216165	0.349467	ENSRNOG00000008625|ENSRNOG00000013770|ENSRNOG00000023538|ENSRNOG00000031612	rno:362428|rno:85309|rno:291133|rno:192268|	362428|85309|291133|192268|	http://www.genome.jp/kegg-bin/show_pathway?rno00250/rno:192268%09red/rno:291133%09red/rno:362428%09red/rno:85309%09red
Salivary secretion	KEGG PATHWAY	rno04970	6	76	0.0252193	0.37635	ENSRNOG00000012302|ENSRNOG00000006645|ENSRNOG00000002361|ENSRNOG00000033119|ENSRNOG00000001130|ENSRNOG00000011227	rno:497757|rno:170546|rno:25523|rno:25031|rno:24598|rno:24214|	497757|170546|25523|25031|24598|24214|	http://www.genome.jp/kegg-bin/show_pathway?rno04970/rno:24214%09red/rno:25523%09red/rno:497757%09red/rno:24598%09red/rno:170546%09red/rno:25031%09red
cAMP signaling pathway	KEGG PATHWAY	rno04024	11	195	0.0273925	0.379582	ENSRNOG00000008831|ENSRNOG00000008766|ENSRNOG00000020246|ENSRNOG00000021063|ENSRNOG00000009783|ENSRNOG00000012098|ENSRNOG00000014039|ENSRNOG00000019354|ENSRNOG00000001152|ENSRNOG00000011227|ENSRNOG00000028404	rno:114244|rno:24410|rno:296313|rno:24412|rno:171140|rno:24167|rno:408199|rno:89830|rno:25051|rno:24214|rno:360616|	114244|24410|296313|24412|171140|24167|408199|89830|25051|24214|360616|	http://www.genome.jp/kegg-bin/show_pathway?rno04024/rno:24214%09red/rno:408199%09red/rno:24167%09red/rno:171140%09red/rno:114244%09red/rno:296313%09red/rno:24410%09red/rno:24412%09red/rno:360616%09red/rno:89830%09red/rno:25051%09red
Proximal tubule bicarbonate reclamation	KEGG PATHWAY	rno04964	3	22	0.0301983	0.390565	ENSRNOG00000003134|ENSRNOG00000011227|ENSRNOG00000031612	rno:84484|rno:24214|rno:192268|	84484|24214|192268|	http://www.genome.jp/kegg-bin/show_pathway?rno04964/rno:84484%09red/rno:192268%09red/rno:24214%09red
Phosphatidylinositol signaling system	KEGG PATHWAY	rno04070	6	81	0.0324912	0.393956	ENSRNOG00000016361|ENSRNOG00000029938|ENSRNOG00000001866|ENSRNOG00000001796|ENSRNOG00000033119|ENSRNOG00000002142	rno:140693|rno:289021|rno:64161|rno:25666|rno:25031|rno:81925|	140693|289021|64161|25666|25031|81925|	http://www.genome.jp/kegg-bin/show_pathway?rno04070/rno:25666%09red/rno:289021%09red/rno:140693%09red/rno:25031%09red/rno:64161%09red/rno:81925%09red
RIG-I-like receptor signaling pathway	KEGG PATHWAY	rno04622	5	62	0.0367543	0.411645	Novel01510|ENSRNOG00000006384|ENSRNOG00000017414|ENSRNOG00000018247|ENSRNOG00000021802	rno:303538|rno:297989|rno:293624|rno:303538|rno:298693|	303538|297989|293624|303538|298693|	http://www.genome.jp/kegg-bin/show_pathway?rno04622/rno:297989%09red/rno:298693%09red/rno:303538%09red/rno:293624%09red
Graft-versus-host disease	KEGG PATHWAY	rno05332	5	66	0.0453979	0.411645	ENSRNOG00000045924|ENSRNOG00000032596|ENSRNOG00000029386|ENSRNOG00000000777|ENSRNOG00000000795	rno:414788|rno:361787|rno:24748|rno:294228|rno:24750|	414788|361787|24748|294228|24750|	http://www.genome.jp/kegg-bin/show_pathway?rno05332/rno:24748%09red/rno:24750%09red/rno:414788%09red/rno:361787%09red/rno:294228%09red
Inositol phosphate metabolism	KEGG PATHWAY	rno00562	5	66	0.0453979	0.411645	ENSRNOG00000029938|ENSRNOG00000048095|ENSRNOG00000016361|ENSRNOG00000001866|ENSRNOG00000033119	rno:289021|rno:29688|rno:140693|rno:64161|rno:25031|	289021|29688|140693|64161|25031|	http://www.genome.jp/kegg-bin/show_pathway?rno00562/rno:140693%09red/rno:25031%09red/rno:29688%09red/rno:64161%09red/rno:289021%09red
Allograft rejection	KEGG PATHWAY	rno05330	5	68	0.0501366	0.411645	ENSRNOG00000045924|ENSRNOG00000032596|ENSRNOG00000029386|ENSRNOG00000000777|ENSRNOG00000000795	rno:414788|rno:361787|rno:24748|rno:294228|rno:24750|	414788|361787|24748|294228|24750|	http://www.genome.jp/kegg-bin/show_pathway?rno05330/rno:24748%09red/rno:24750%09red/rno:414788%09red/rno:361787%09red/rno:294228%09red
Cocaine addiction	KEGG PATHWAY	rno05030	4	47	0.0509406	0.411645	ENSRNOG00000021063|ENSRNOG00000005519|ENSRNOG00000008766|ENSRNOG00000028404	rno:24412|rno:24416|rno:24410|rno:360616|	24412|24416|24410|360616|	http://www.genome.jp/kegg-bin/show_pathway?rno05030/rno:360616%09red/rno:24416%09red/rno:24410%09red/rno:24412%09red
Glutamatergic synapse	KEGG PATHWAY	rno04724	7	115	0.0511873	0.411645	ENSRNOG00000008766|ENSRNOG00000005369|ENSRNOG00000021063|ENSRNOG00000033119|ENSRNOG00000019207|ENSRNOG00000005519|ENSRNOG00000031612	rno:24410|rno:50599|rno:24412|rno:25031|rno:78957|rno:24416|rno:192268|	24410|50599|24412|25031|78957|24416|192268|	http://www.genome.jp/kegg-bin/show_pathway?rno04724/rno:192268%09red/rno:24416%09red/rno:24410%09red/rno:24412%09red/rno:78957%09red/rno:25031%09red/rno:50599%09red
Glycosphingolipid biosynthesis - lacto and neolacto series	KEGG PATHWAY	rno00601	3	28	0.0523551	0.411645	ENSRNOG00000003251|ENSRNOG00000014018|ENSRNOG00000008475	rno:686081|rno:25280|rno:84597|	686081|25280|84597|	http://www.genome.jp/kegg-bin/show_pathway?rno00601/rno:84597%09red/rno:25280%09red/rno:686081%09red
Hedgehog signaling pathway	KEGG PATHWAY	rno04340	4	48	0.054038	0.411645	ENSRNOG00000008168|ENSRNOG00000047711|ENSRNOG00000048782|ENSRNOG00000019354	rno:282582|rno:29216|rno:114850|rno:89830|	282582|29216|114850|89830|	http://www.genome.jp/kegg-bin/show_pathway?rno04340/rno:114850%09red/rno:282582%09red/rno:29216%09red/rno:89830%09red
Viral myocarditis	KEGG PATHWAY	rno05416	6	93	0.0550932	0.411645	ENSRNOG00000029386|ENSRNOG00000025757|ENSRNOG00000000777|ENSRNOG00000045924|ENSRNOG00000000795|ENSRNOG00000032596	rno:24748|rno:29556|rno:294228|rno:414788|rno:24750|rno:361787|	24748|29556|294228|414788|24750|361787|	http://www.genome.jp/kegg-bin/show_pathway?rno05416/rno:24748%09red/rno:29556%09red/rno:294228%09red/rno:24750%09red/rno:414788%09red/rno:361787%09red
Wnt signaling pathway	KEGG PATHWAY	rno04310	8	142	0.055169	0.411645	ENSRNOG00000001452|ENSRNOG00000003612|ENSRNOG00000009783|ENSRNOG00000033119|ENSRNOG00000033791|ENSRNOG00000008168|ENSRNOG00000048782|ENSRNOG00000023351	rno:266608|rno:29134|rno:171140|rno:25031|rno:299611|rno:282582|rno:114850|rno:316201|	266608|29134|171140|25031|299611|282582|114850|316201|	http://www.genome.jp/kegg-bin/show_pathway?rno04310/rno:282582%09red/rno:316201%09red/rno:299611%09red/rno:171140%09red/rno:266608%09red/rno:114850%09red/rno:29134%09red/rno:25031%09red
Transcriptional misregulation in cancer	KEGG PATHWAY	rno05202	9	169	0.0574806	0.413009	ENSRNOG00000013017|ENSRNOG00000015133|ENSRNOG00000007250|ENSRNOG00000007590|ENSRNOG00000008400|ENSRNOG00000003098|ENSRNOG00000001976|ENSRNOG00000020254|ENSRNOG00000029980	rno:25243|rno:315606|rno:299138|rno:502935|rno:315713|rno:60357|rno:156435|rno:63840|rno:353227|	25243|315606|299138|502935|315713|60357|156435|63840|353227|	http://www.genome.jp/kegg-bin/show_pathway?rno05202/rno:353227%09red/rno:25243%09red/rno:156435%09red/rno:60357%09red/rno:63840%09red/rno:315606%09red/rno:315713%09red/rno:299138%09red/rno:502935%09red
Gastric acid secretion	KEGG PATHWAY	rno04971	5	72	0.0604527	0.418851	ENSRNOG00000033119|ENSRNOG00000007705|ENSRNOG00000002653|ENSRNOG00000011227|ENSRNOG00000009783	rno:25031|rno:29718|rno:170899|rno:24214|rno:171140|	25031|29718|170899|24214|171140|	http://www.genome.jp/kegg-bin/show_pathway?rno04971/rno:29718%09red/rno:24214%09red/rno:170899%09red/rno:25031%09red/rno:171140%09red
Type I diabetes mellitus	KEGG PATHWAY	rno04940	5	75	0.0689216	0.422585	ENSRNOG00000045924|ENSRNOG00000032596|ENSRNOG00000029386|ENSRNOG00000000777|ENSRNOG00000000795	rno:414788|rno:361787|rno:24748|rno:294228|rno:24750|	414788|361787|24748|294228|24750|	http://www.genome.jp/kegg-bin/show_pathway?rno04940/rno:24748%09red/rno:24750%09red/rno:414788%09red/rno:361787%09red/rno:294228%09red
Glycosphingolipid biosynthesis - globo series	KEGG PATHWAY	rno00603	2	14	0.0699801	0.422585	ENSRNOG00000014018|ENSRNOG00000008475	rno:25280|rno:84597|	25280|84597|	http://www.genome.jp/kegg-bin/show_pathway?rno00603/rno:84597%09red/rno:25280%09red
Fatty acid biosynthesis	KEGG PATHWAY	rno00061	2	14	0.0699801	0.422585	ENSRNOG00000000658|ENSRNOG00000045636	rno:116719|rno:50671|	116719|50671|	http://www.genome.jp/kegg-bin/show_pathway?rno00061/rno:116719%09red/rno:50671%09red
Fatty acid metabolism	KEGG PATHWAY	rno01212	4	53	0.0710087	0.422585	ENSRNOG00000014254|ENSRNOG00000012616|ENSRNOG00000000658|ENSRNOG00000045636	rno:25757|rno:29411|rno:116719|rno:50671|	25757|29411|116719|50671|	http://www.genome.jp/kegg-bin/show_pathway?rno01212/rno:29411%09red/rno:116719%09red/rno:25757%09red/rno:50671%09red
Autoimmune thyroid disease	KEGG PATHWAY	rno05320	5	76	0.071883	0.422585	ENSRNOG00000045924|ENSRNOG00000032596|ENSRNOG00000029386|ENSRNOG00000000777|ENSRNOG00000000795	rno:414788|rno:361787|rno:24748|rno:294228|rno:24750|	414788|361787|24748|294228|24750|	http://www.genome.jp/kegg-bin/show_pathway?rno05320/rno:24748%09red/rno:24750%09red/rno:414788%09red/rno:361787%09red/rno:294228%09red
Glycosphingolipid biosynthesis - ganglio series	KEGG PATHWAY	rno00604	2	15	0.0779118	0.444555	ENSRNOG00000014018|ENSRNOG00000022691	rno:25280|rno:364901|	25280|364901|	http://www.genome.jp/kegg-bin/show_pathway?rno00604/rno:364901%09red/rno:25280%09red
AMPK signaling pathway	KEGG PATHWAY	rno04152	7	130	0.0836683	0.463761	ENSRNOG00000005452|ENSRNOG00000000658|ENSRNOG00000017226|ENSRNOG00000009628|ENSRNOG00000037505|ENSRNOG00000014254|ENSRNOG00000045636	rno:117256|rno:116719|rno:25139|rno:65152|rno:360827|rno:25757|rno:50671|	117256|116719|25139|65152|360827|25757|50671|	http://www.genome.jp/kegg-bin/show_pathway?rno04152/rno:360827%09red/rno:25139%09red/rno:117256%09red/rno:25757%09red/rno:116719%09red/rno:65152%09red/rno:50671%09red
Cytosolic DNA-sensing pathway	KEGG PATHWAY	rno04623	4	57	0.0863137	0.465135	ENSRNOG00000006384|ENSRNOG00000006314|ENSRNOG00000017414|ENSRNOG00000020744	rno:297989|rno:171091|rno:293624|rno:81635|	297989|171091|293624|81635|	http://www.genome.jp/kegg-bin/show_pathway?rno04623/rno:171091%09red/rno:81635%09red/rno:297989%09red/rno:293624%09red
Long-term depression	KEGG PATHWAY	rno04730	4	62	0.107481	0.563551	ENSRNOG00000033119|ENSRNOG00000001130|ENSRNOG00000002361|ENSRNOG00000012302	rno:25031|rno:24598|rno:25523|rno:497757|	25031|24598|25523|497757|	http://www.genome.jp/kegg-bin/show_pathway?rno04730/rno:24598%09red/rno:25031%09red/rno:25523%09red/rno:497757%09red
Gap junction	KEGG PATHWAY	rno04540	5	88	0.112641	0.564664	ENSRNOG00000029148|ENSRNOG00000047505|ENSRNOG00000002361|ENSRNOG00000012302|ENSRNOG00000033119	rno:66018|rno:29213|rno:25523|rno:497757|rno:25031|	66018|29213|25523|497757|25031|	http://www.genome.jp/kegg-bin/show_pathway?rno04540/rno:25031%09red/rno:29213%09red/rno:66018%09red/rno:25523%09red/rno:497757%09red
Cysteine and methionine metabolism	KEGG PATHWAY	rno00270	3	40	0.113515	0.564664	ENSRNOG00000002262|ENSRNOG00000018569|ENSRNOG00000029528	rno:305177|rno:362013|rno:24250|	305177|362013|24250|	http://www.genome.jp/kegg-bin/show_pathway?rno00270/rno:305177%09red/rno:24250%09red/rno:362013%09red
Long-term potentiation	KEGG PATHWAY	rno04720	4	65	0.121197	0.57347	ENSRNOG00000021063|ENSRNOG00000033119|ENSRNOG00000008766|ENSRNOG00000009783	rno:24412|rno:25031|rno:24410|rno:171140|	24412|25031|24410|171140|	http://www.genome.jp/kegg-bin/show_pathway?rno04720/rno:25031%09red/rno:24412%09red/rno:24410%09red/rno:171140%09red
Amphetamine addiction	KEGG PATHWAY	rno05031	4	65	0.121197	0.57347	ENSRNOG00000021063|ENSRNOG00000008766|ENSRNOG00000028404|ENSRNOG00000009783	rno:24412|rno:24410|rno:360616|rno:171140|	24412|24410|360616|171140|	http://www.genome.jp/kegg-bin/show_pathway?rno05031/rno:360616%09red/rno:24412%09red/rno:24410%09red/rno:171140%09red
Proteoglycans in cancer	KEGG PATHWAY	rno05205	9	202	0.1279	0.590777	ENSRNOG00000001452|ENSRNOG00000024011|ENSRNOG00000010031|ENSRNOG00000009783|ENSRNOG00000005032|ENSRNOG00000019354|ENSRNOG00000008168|ENSRNOG00000048782|ENSRNOG00000014248	rno:266608|rno:361833|rno:29169|rno:171140|rno:304813|rno:89830|rno:282582|rno:114850|rno:59323|	266608|361833|29169|171140|304813|89830|282582|114850|59323|	http://www.genome.jp/kegg-bin/show_pathway?rno05205/rno:304813%09red/rno:282582%09red/rno:171140%09red/rno:266608%09red/rno:361833%09red/rno:59323%09red/rno:114850%09red/rno:29169%09red/rno:89830%09red
Antigen processing and presentation	KEGG PATHWAY	rno04612	5	96	0.144791	0.653242	ENSRNOG00000045924|ENSRNOG00000032596|ENSRNOG00000029386|ENSRNOG00000000777|ENSRNOG00000000795	rno:414788|rno:361787|rno:24748|rno:294228|rno:24750|	414788|361787|24748|294228|24750|	http://www.genome.jp/kegg-bin/show_pathway?rno04612/rno:24748%09red/rno:24750%09red/rno:414788%09red/rno:361787%09red/rno:294228%09red
Melanogenesis	KEGG PATHWAY	rno04916	5	97	0.149062	0.657229	ENSRNOG00000033119|ENSRNOG00000008168|ENSRNOG00000048782|ENSRNOG00000001452|ENSRNOG00000009783	rno:25031|rno:282582|rno:114850|rno:266608|rno:171140|	25031|282582|114850|266608|171140|	http://www.genome.jp/kegg-bin/show_pathway?rno04916/rno:114850%09red/rno:266608%09red/rno:282582%09red/rno:25031%09red/rno:171140%09red
Endocytosis	KEGG PATHWAY	rno04144	10	245	0.165222	0.697976	ENSRNOG00000029386|ENSRNOG00000003284|ENSRNOG00000008400|ENSRNOG00000000777|ENSRNOG00000045924|ENSRNOG00000014135|ENSRNOG00000000795|ENSRNOG00000032596|ENSRNOG00000019177|ENSRNOG00000014248	rno:24748|rno:360605|rno:315713|rno:294228|rno:414788|rno:303337|rno:24750|rno:361787|rno:307500|rno:59323|	24748|360605|315713|294228|414788|303337|24750|361787|307500|59323|	http://www.genome.jp/kegg-bin/show_pathway?rno04144/rno:24748%09red/rno:294228%09red/rno:315713%09red/rno:24750%09red/rno:414788%09red/rno:59323%09red/rno:303337%09red/rno:307500%09red/rno:360605%09red/rno:361787%09red
Hippo signaling pathway	KEGG PATHWAY	rno04390	7	157	0.165541	0.697976	ENSRNOG00000005452|ENSRNOG00000001452|ENSRNOG00000003612|ENSRNOG00000008065|ENSRNOG00000033791|ENSRNOG00000008168|ENSRNOG00000048782	rno:117256|rno:266608|rno:29134|rno:303039|rno:299611|rno:282582|rno:114850|	117256|266608|29134|303039|299611|282582|114850|	http://www.genome.jp/kegg-bin/show_pathway?rno04390/rno:282582%09red/rno:299611%09red/rno:303039%09red/rno:266608%09red/rno:117256%09red/rno:114850%09red/rno:29134%09red
Oxytocin signaling pathway	KEGG PATHWAY	rno04921	7	158	0.169097	0.697976	ENSRNOG00000012302|ENSRNOG00000005369|ENSRNOG00000006645|ENSRNOG00000009783|ENSRNOG00000033119|ENSRNOG00000005032|ENSRNOG00000020246	rno:497757|rno:50599|rno:170546|rno:171140|rno:25031|rno:304813|rno:296313|	497757|50599|170546|171140|25031|304813|296313|	http://www.genome.jp/kegg-bin/show_pathway?rno04921/rno:497757%09red/rno:171140%09red/rno:296313%09red/rno:304813%09red/rno:170546%09red/rno:25031%09red/rno:50599%09red
Dopaminergic synapse	KEGG PATHWAY	rno04728	6	131	0.17533	0.700615	ENSRNOG00000005452|ENSRNOG00000008766|ENSRNOG00000005369|ENSRNOG00000009783|ENSRNOG00000033119|ENSRNOG00000028404	rno:117256|rno:24410|rno:50599|rno:171140|rno:25031|rno:360616|	117256|24410|50599|171140|25031|360616|	http://www.genome.jp/kegg-bin/show_pathway?rno04728/rno:171140%09red/rno:117256%09red/rno:24410%09red/rno:360616%09red/rno:25031%09red/rno:50599%09red
Caffeine metabolism	KEGG PATHWAY	rno00232	1	6	0.17696	0.700615	ENSRNOG00000007081	rno:497811|	497811|	http://www.genome.jp/kegg-bin/show_pathway?rno00232/rno:497811%09red
Type II diabetes mellitus	KEGG PATHWAY	rno04930	3	51	0.184543	0.716026	ENSRNOG00000002981|ENSRNOG00000002863|ENSRNOG00000017226	rno:29717|rno:54234|rno:25139|	29717|54234|25139|	http://www.genome.jp/kegg-bin/show_pathway?rno04930/rno:25139%09red/rno:29717%09red/rno:54234%09red
PPAR signaling pathway	KEGG PATHWAY	rno03320	4	79	0.193707	0.73589	ENSRNOG00000016488|ENSRNOG00000014254|ENSRNOG00000018170|ENSRNOG00000019733	rno:296371|rno:25757|rno:94172|rno:291582|	296371|25757|94172|291582|	http://www.genome.jp/kegg-bin/show_pathway?rno03320/rno:291582%09red/rno:296371%09red/rno:25757%09red/rno:94172%09red
Circadian rhythm	KEGG PATHWAY	rno04710	2	28	0.198546	0.73589	ENSRNOG00000018413|ENSRNOG00000020254	rno:78962|rno:63840|	78962|63840|	http://www.genome.jp/kegg-bin/show_pathway?rno04710/rno:63840%09red/rno:78962%09red
Staphylococcus aureus infection	KEGG PATHWAY	rno05150	3	54	0.205609	0.73589	ENSRNOG00000000699|ENSRNOG00000000419|ENSRNOG00000000443	rno:363930|rno:294257|rno:24233|	363930|294257|24233|	http://www.genome.jp/kegg-bin/show_pathway?rno05150/rno:24233%09red/rno:294257%09red/rno:363930%09red
Propanoate metabolism	KEGG PATHWAY	rno00640	2	29	0.208629	0.73589	ENSRNOG00000000658|ENSRNOG00000007102	rno:116719|rno:296259|	116719|296259|	http://www.genome.jp/kegg-bin/show_pathway?rno00640/rno:296259%09red/rno:116719%09red
Nicotinate and nicotinamide metabolism	KEGG PATHWAY	rno00760	2	29	0.208629	0.73589	ENSRNOG00000015354|ENSRNOG00000015962	rno:54349|rno:298653|	54349|298653|	http://www.genome.jp/kegg-bin/show_pathway?rno00760/rno:298653%09red/rno:54349%09red
Other types of O-glycan biosynthesis	KEGG PATHWAY	rno00514	2	31	0.228935	0.793095	ENSRNOG00000008475|ENSRNOG00000046852	rno:84597|rno:64544|	84597|64544|	http://www.genome.jp/kegg-bin/show_pathway?rno00514/rno:84597%09red/rno:64544%09red
ECM-receptor interaction	KEGG PATHWAY	rno04512	4	86	0.234042	0.796564	ENSRNOG00000020205|ENSRNOG00000010031|ENSRNOG00000000463|ENSRNOG00000009769	rno:25592|rno:29169|rno:294279|rno:311862|	25592|29169|294279|311862|	http://www.genome.jp/kegg-bin/show_pathway?rno04512/rno:294279%09red/rno:25592%09red/rno:311862%09red/rno:29169%09red
Amyotrophic lateral sclerosis (ALS)	KEGG PATHWAY	rno05014	3	59	0.241799	0.808776	ENSRNOG00000021063|ENSRNOG00000001130|ENSRNOG00000008766	rno:24412|rno:24598|rno:24410|	24412|24598|24410|	http://www.genome.jp/kegg-bin/show_pathway?rno05014/rno:24598%09red/rno:24410%09red/rno:24412%09red
Arginine and proline metabolism	KEGG PATHWAY	rno00330	3	60	0.249163	0.819282	ENSRNOG00000001130|ENSRNOG00000000694|ENSRNOG00000031612	rno:24598|rno:114027|rno:192268|	24598|114027|192268|	http://www.genome.jp/kegg-bin/show_pathway?rno00330/rno:24598%09red/rno:192268%09red/rno:114027%09red
Thyroid hormone signaling pathway	KEGG PATHWAY	rno04919	5	120	0.259506	0.827738	ENSRNOG00000033119|ENSRNOG00000016361|ENSRNOG00000011227|ENSRNOG00000025757|ENSRNOG00000014079	rno:25031|rno:140693|rno:24214|rno:29556|rno:25124|	25031|140693|24214|29556|25124|	http://www.genome.jp/kegg-bin/show_pathway?rno04919/rno:140693%09red/rno:25031%09red/rno:24214%09red/rno:29556%09red/rno:25124%09red
Vitamin B6 metabolism	KEGG PATHWAY	rno00750	1	10	0.263657	0.827738	ENSRNOG00000015354	rno:54349|	54349|	http://www.genome.jp/kegg-bin/show_pathway?rno00750/rno:54349%09red
Vascular smooth muscle contraction	KEGG PATHWAY	rno04270	5	123	0.275205	0.827738	ENSRNOG00000033119|ENSRNOG00000000029|ENSRNOG00000005032|ENSRNOG00000020246|ENSRNOG00000012302	rno:25031|rno:24582|rno:304813|rno:296313|rno:497757|	25031|24582|304813|296313|497757|	http://www.genome.jp/kegg-bin/show_pathway?rno04270/rno:304813%09red/rno:25031%09red/rno:296313%09red/rno:24582%09red/rno:497757%09red
African trypanosomiasis	KEGG PATHWAY	rno05143	2	36	0.28008	0.827738	ENSRNOG00000014333|ENSRNOG00000033119	rno:25361|rno:25031|	25361|25031|	http://www.genome.jp/kegg-bin/show_pathway?rno05143/rno:25031%09red/rno:25361%09red
Neuroactive ligand-receptor interaction	KEGG PATHWAY	rno04080	10	289	0.306819	0.827738	ENSRNOG00000008766|ENSRNOG00000021063|ENSRNOG00000012098|ENSRNOG00000013588|ENSRNOG00000012789|ENSRNOG00000009372|ENSRNOG00000008080|ENSRNOG00000001152|ENSRNOG00000005519|ENSRNOG00000013683	rno:24410|rno:24412|rno:24167|rno:25674|rno:252859|rno:24808|rno:85268|rno:25051|rno:24416|rno:29733|	24410|24412|24167|25674|252859|24808|85268|25051|24416|29733|	http://www.genome.jp/kegg-bin/show_pathway?rno04080/rno:24167%09red/rno:252859%09red/rno:85268%09red/rno:25674%09red/rno:24416%09red/rno:24410%09red/rno:24412%09red/rno:24808%09red/rno:29733%09red/rno:25051%09red
Glycine, serine and threonine metabolism	KEGG PATHWAY	rno00260	2	39	0.310696	0.827738	ENSRNOG00000000694|ENSRNOG00000029528	rno:114027|rno:24250|	114027|24250|	http://www.genome.jp/kegg-bin/show_pathway?rno00260/rno:24250%09red/rno:114027%09red
Drug metabolism - cytochrome P450	KEGG PATHWAY	rno00982	3	69	0.316508	0.827738	ENSRNOG00000034191|ENSRNOG00000015354|ENSRNOG00000003510	rno:25256|rno:54349|rno:246245|	25256|54349|246245|	http://www.genome.jp/kegg-bin/show_pathway?rno00982/rno:54349%09red/rno:25256%09red/rno:246245%09red
Thyroid hormone synthesis	KEGG PATHWAY	rno04918	3	69	0.316508	0.827738	ENSRNOG00000033119|ENSRNOG00000047711|ENSRNOG00000011227	rno:25031|rno:29216|rno:24214|	25031|29216|24214|	http://www.genome.jp/kegg-bin/show_pathway?rno04918/rno:25031%09red/rno:24214%09red/rno:29216%09red
HTLV-I infection	KEGG PATHWAY	rno05166	10	292	0.317492	0.827738	ENSRNOG00000029386|ENSRNOG00000001452|ENSRNOG00000014333|ENSRNOG00000000777|ENSRNOG00000045924|ENSRNOG00000033791|ENSRNOG00000000795|ENSRNOG00000032596|ENSRNOG00000008168|ENSRNOG00000048782	rno:24748|rno:266608|rno:25361|rno:294228|rno:414788|rno:299611|rno:24750|rno:361787|rno:282582|rno:114850|	24748|266608|25361|294228|414788|299611|24750|361787|282582|114850|	http://www.genome.jp/kegg-bin/show_pathway?rno05166/rno:24748%09red/rno:282582%09red/rno:299611%09red/rno:294228%09red/rno:266608%09red/rno:24750%09red/rno:414788%09red/rno:25361%09red/rno:114850%09red/rno:361787%09red
Phagosome	KEGG PATHWAY	rno04145	7	195	0.31922	0.827738	ENSRNOG00000029386|ENSRNOG00000047505|ENSRNOG00000000777|ENSRNOG00000045924|ENSRNOG00000001130|ENSRNOG00000000795|ENSRNOG00000032596	rno:24748|rno:29213|rno:294228|rno:414788|rno:24598|rno:24750|rno:361787|	24748|29213|294228|414788|24598|24750|361787|	http://www.genome.jp/kegg-bin/show_pathway?rno04145/rno:24748%09red/rno:294228%09red/rno:24598%09red/rno:24750%09red/rno:414788%09red/rno:29213%09red/rno:361787%09red
Nicotine addiction	KEGG PATHWAY	rno05033	2	40	0.320847	0.827738	ENSRNOG00000021063|ENSRNOG00000008766	rno:24412|rno:24410|	24412|24410|	http://www.genome.jp/kegg-bin/show_pathway?rno05033/rno:24410%09red/rno:24412%09red
Fructose and mannose metabolism	KEGG PATHWAY	rno00051	2	40	0.320847	0.827738	ENSRNOG00000017291|ENSRNOG00000009628	rno:24788|rno:65152|	24788|65152|	http://www.genome.jp/kegg-bin/show_pathway?rno00051/rno:24788%09red/rno:65152%09red
Folate biosynthesis	KEGG PATHWAY	rno00790	1	13	0.322641	0.827738	ENSRNOG00000003253	rno:64192|	64192|	http://www.genome.jp/kegg-bin/show_pathway?rno00790/rno:64192%09red
Platelet activation	KEGG PATHWAY	rno04611	5	133	0.328714	0.827738	ENSRNOG00000033119|ENSRNOG00000000463|ENSRNOG00000002361|ENSRNOG00000012302|ENSRNOG00000005404	rno:25031|rno:294279|rno:25523|rno:497757|rno:29434|	25031|294279|25523|497757|29434|	http://www.genome.jp/kegg-bin/show_pathway?rno04611/rno:294279%09red/rno:25031%09red/rno:29434%09red/rno:25523%09red/rno:497757%09red
Pyruvate metabolism	KEGG PATHWAY	rno00620	2	41	0.330961	0.827738	ENSRNOG00000000658|ENSRNOG00000007102	rno:116719|rno:296259|	116719|296259|	http://www.genome.jp/kegg-bin/show_pathway?rno00620/rno:296259%09red/rno:116719%09red
Aldosterone-regulated sodium reabsorption	KEGG PATHWAY	rno04960	2	41	0.330961	0.827738	ENSRNOG00000034007|ENSRNOG00000011227	rno:25672|rno:24214|	25672|24214|	http://www.genome.jp/kegg-bin/show_pathway?rno04960/rno:24214%09red/rno:25672%09red
Pathways in cancer	KEGG PATHWAY	rno05200	11	329	0.331782	0.827738	ENSRNOG00000013017|ENSRNOG00000014079|ENSRNOG00000001452|ENSRNOG00000008400|ENSRNOG00000003612|ENSRNOG00000033791|ENSRNOG00000019354|ENSRNOG00000009769|ENSRNOG00000008168|ENSRNOG00000029980|ENSRNOG00000048782	rno:25243|rno:25124|rno:266608|rno:315713|rno:29134|rno:299611|rno:89830|rno:311862|rno:282582|rno:353227|rno:114850|	25243|25124|266608|315713|29134|299611|89830|311862|282582|353227|114850|	http://www.genome.jp/kegg-bin/show_pathway?rno05200/rno:282582%09red/rno:353227%09red/rno:25243%09red/rno:299611%09red/rno:25124%09red/rno:315713%09red/rno:114850%09red/rno:29134%09red/rno:311862%09red/rno:266608%09red/rno:89830%09red
Retrograde endocannabinoid signaling	KEGG PATHWAY	rno04723	4	103	0.338065	0.827738	ENSRNOG00000033119|ENSRNOG00000014508|ENSRNOG00000011000|ENSRNOG00000005369	rno:25031|rno:29254|rno:84556|rno:50599|	25031|29254|84556|50599|	http://www.genome.jp/kegg-bin/show_pathway?rno04723/rno:29254%09red/rno:25031%09red/rno:50599%09red/rno:84556%09red
Bile secretion	KEGG PATHWAY	rno04976	3	72	0.339126	0.827738	ENSRNOG00000016675|ENSRNOG00000011227|ENSRNOG00000003134	rno:100910229|rno:24214|rno:84484|	100910229|24214|84484|	http://www.genome.jp/kegg-bin/show_pathway?rno04976/rno:84484%09red/rno:24214%09red/rno:100910229%09red
Ubiquitin mediated proteolysis	KEGG PATHWAY	rno04120	5	135	0.33956	0.827738	ENSRNOG00000008400|ENSRNOG00000017373|ENSRNOG00000030467|ENSRNOG00000034075|ENSRNOG00000029195	rno:315713|rno:306004|rno:295704|rno:679949|rno:301000|	315713|306004|295704|679949|301000|	http://www.genome.jp/kegg-bin/show_pathway?rno04120/rno:315713%09red/rno:295704%09red/rno:301000%09red/rno:306004%09red/rno:679949%09red
Alzheimer's disease	KEGG PATHWAY	rno05010	7	200	0.341335	0.827738	ENSRNOG00000008766|ENSRNOG00000021063|ENSRNOG00000006645|ENSRNOG00000033119|ENSRNOG00000001130|ENSRNOG00000005133|ENSRNOG00000008656	rno:24410|rno:24412|rno:170546|rno:25031|rno:24598|rno:29477|rno:29219|	24410|24412|170546|25031|24598|29477|29219|	http://www.genome.jp/kegg-bin/show_pathway?rno05010/rno:29477%09red/rno:24598%09red/rno:24410%09red/rno:24412%09red/rno:29219%09red/rno:170546%09red/rno:25031%09red
Adipocytokine signaling pathway	KEGG PATHWAY	rno04920	3	74	0.35418	0.847715	ENSRNOG00000014254|ENSRNOG00000000658|ENSRNOG00000017226	rno:25757|rno:116719|rno:25139|	25757|116719|25139|	http://www.genome.jp/kegg-bin/show_pathway?rno04920/rno:25139%09red/rno:116719%09red/rno:25757%09red
cGMP-PKG signaling pathway	KEGG PATHWAY	rno04022	6	171	0.358312	0.847715	ENSRNOG00000012302|ENSRNOG00000019560|ENSRNOG00000002361|ENSRNOG00000033119|ENSRNOG00000020246|ENSRNOG00000011227	rno:497757|rno:81743|rno:25523|rno:25031|rno:296313|rno:24214|	497757|81743|25523|25031|296313|24214|	http://www.genome.jp/kegg-bin/show_pathway?rno04022/rno:24214%09red/rno:25523%09red/rno:497757%09red/rno:296313%09red/rno:81743%09red/rno:25031%09red
Signaling pathways regulating pluripotency of stem cells	KEGG PATHWAY	rno04550	5	143	0.383122	0.886852	ENSRNOG00000001452|ENSRNOG00000003612|ENSRNOG00000033791|ENSRNOG00000048782|ENSRNOG00000008168	rno:266608|rno:29134|rno:299611|rno:114850|rno:282582|	266608|29134|299611|114850|282582|	http://www.genome.jp/kegg-bin/show_pathway?rno04550/rno:114850%09red/rno:266608%09red/rno:282582%09red/rno:299611%09red/rno:29134%09red
Cholinergic synapse	KEGG PATHWAY	rno04725	4	111	0.387984	0.886852	ENSRNOG00000005369|ENSRNOG00000033119|ENSRNOG00000005206|ENSRNOG00000009783	rno:50599|rno:25031|rno:29682|rno:171140|	50599|25031|29682|171140|	http://www.genome.jp/kegg-bin/show_pathway?rno04725/rno:29682%09red/rno:50599%09red/rno:25031%09red/rno:171140%09red
Insulin signaling pathway	KEGG PATHWAY	rno04910	5	144	0.388569	0.886852	ENSRNOG00000000658|ENSRNOG00000007583|ENSRNOG00000045636|ENSRNOG00000017226|ENSRNOG00000000920	rno:116719|rno:25739|rno:50671|rno:25139|rno:29353|	116719|25739|50671|25139|29353|	http://www.genome.jp/kegg-bin/show_pathway?rno04910/rno:25139%09red/rno:25739%09red/rno:116719%09red/rno:29353%09red/rno:50671%09red
Sphingolipid metabolism	KEGG PATHWAY	rno00600	2	48	0.400282	0.89512	ENSRNOG00000018106|ENSRNOG00000037695	rno:117185|rno:301543|	117185|301543|	http://www.genome.jp/kegg-bin/show_pathway?rno00600/rno:301543%09red/rno:117185%09red
Rap1 signaling pathway	KEGG PATHWAY	rno04015	7	214	0.403985	0.89512	ENSRNOG00000008766|ENSRNOG00000013962|ENSRNOG00000050638|ENSRNOG00000029148|ENSRNOG00000033119|ENSRNOG00000020584|ENSRNOG00000007646	rno:24410|rno:113970|rno:246212|rno:66018|rno:25031|rno:170901|rno:246212|	24410|113970|246212|66018|25031|170901|246212|	http://www.genome.jp/kegg-bin/show_pathway?rno04015/rno:170901%09red/rno:113970%09red/rno:66018%09red/rno:24410%09red/rno:246212%09red/rno:25031%09red
Adrenergic signaling in cardiomyocytes	KEGG PATHWAY	rno04261	5	148	0.410316	0.89512	ENSRNOG00000033119|ENSRNOG00000005452|ENSRNOG00000011227|ENSRNOG00000025757|ENSRNOG00000009783	rno:25031|rno:117256|rno:24214|rno:29556|rno:171140|	25031|117256|24214|29556|171140|	http://www.genome.jp/kegg-bin/show_pathway?rno04261/rno:29556%09red/rno:24214%09red/rno:25031%09red/rno:117256%09red/rno:171140%09red
Other glycan degradation	KEGG PATHWAY	rno00511	1	18	0.410648	0.89512	ENSRNOG00000018106	rno:117185|	117185|	http://www.genome.jp/kegg-bin/show_pathway?rno00511/rno:117185%09red
Endocrine and other factor-regulated calcium reabsorption	KEGG PATHWAY	rno04961	2	50	0.419486	0.904225	ENSRNOG00000033119|ENSRNOG00000011227	rno:25031|rno:24214|	25031|24214|	http://www.genome.jp/kegg-bin/show_pathway?rno04961/rno:25031%09red/rno:24214%09red
One carbon pool by folate	KEGG PATHWAY	rno00670	1	19	0.426828	0.909942	ENSRNOG00000047023	rno:64392|	64392|	http://www.genome.jp/kegg-bin/show_pathway?rno00670/rno:64392%09red
Endometrial cancer	KEGG PATHWAY	rno05213	2	52	0.438371	0.915262	ENSRNOG00000003612|ENSRNOG00000033791	rno:29134|rno:299611|	29134|299611|	http://www.genome.jp/kegg-bin/show_pathway?rno05213/rno:29134%09red/rno:299611%09red
Steroid biosynthesis	KEGG PATHWAY	rno00100	1	20	0.442565	0.915262	ENSRNOG00000027259	rno:691221|	691221|	http://www.genome.jp/kegg-bin/show_pathway?rno00100/rno:691221%09red
Leukocyte transendothelial migration	KEGG PATHWAY	rno04670	4	120	0.443478	0.915262	ENSRNOG00000010085|ENSRNOG00000014333|ENSRNOG00000020246|ENSRNOG00000018297	rno:290485|rno:25361|rno:296313|rno:83497|	290485|25361|296313|83497|	http://www.genome.jp/kegg-bin/show_pathway?rno04670/rno:83497%09red/rno:296313%09red/rno:25361%09red/rno:290485%09red
GABAergic synapse	KEGG PATHWAY	rno04727	3	90	0.471499	0.958226	ENSRNOG00000014819|ENSRNOG00000006527|ENSRNOG00000031612	rno:29430|rno:79212|rno:192268|	29430|79212|192268|	http://www.genome.jp/kegg-bin/show_pathway?rno04727/rno:29430%09red/rno:192268%09red/rno:79212%09red
Glycerolipid metabolism	KEGG PATHWAY	rno00561	2	56	0.4751	0.958226	ENSRNOG00000014508|ENSRNOG00000001796	rno:29254|rno:25666|	29254|25666|	http://www.genome.jp/kegg-bin/show_pathway?rno00561/rno:29254%09red/rno:25666%09red
Lysine degradation	KEGG PATHWAY	rno00310	2	57	0.484053	0.958226	ENSRNOG00000015133|ENSRNOG00000007997	rno:315606|rno:502710|	315606|502710|	http://www.genome.jp/kegg-bin/show_pathway?rno00310/rno:502710%09red/rno:315606%09red
Acute myeloid leukemia	KEGG PATHWAY	rno05221	2	57	0.484053	0.958226	ENSRNOG00000008400|ENSRNOG00000029980	rno:315713|rno:353227|	315713|353227|	http://www.genome.jp/kegg-bin/show_pathway?rno05221/rno:315713%09red/rno:353227%09red
Vitamin digestion and absorption	KEGG PATHWAY	rno04977	1	24	0.501315	0.972551	ENSRNOG00000013770	rno:85309|	85309|	http://www.genome.jp/kegg-bin/show_pathway?rno04977/rno:85309%09red
Glycosaminoglycan biosynthesis - heparan sulfate / heparin	KEGG PATHWAY	rno00534	1	24	0.501315	0.972551	ENSRNOG00000017659	rno:293451|	293451|	http://www.genome.jp/kegg-bin/show_pathway?rno00534/rno:293451%09red
Pancreatic secretion	KEGG PATHWAY	rno04972	3	97	0.519811	0.979134	ENSRNOG00000033119|ENSRNOG00000011227|ENSRNOG00000003134	rno:25031|rno:24214|rno:84484|	25031|24214|84484|	http://www.genome.jp/kegg-bin/show_pathway?rno04972/rno:84484%09red/rno:25031%09red/rno:24214%09red
Maturity onset diabetes of the young	KEGG PATHWAY	rno04950	1	26	0.528328	0.979134	ENSRNOG00000008020	rno:83630|	83630|	http://www.genome.jp/kegg-bin/show_pathway?rno04950/rno:83630%09red
Focal adhesion	KEGG PATHWAY	rno04510	6	208	0.535961	0.979134	ENSRNOG00000000463|ENSRNOG00000010031|ENSRNOG00000029148|ENSRNOG00000005032|ENSRNOG00000020246|ENSRNOG00000009769	rno:294279|rno:29169|rno:66018|rno:304813|rno:296313|rno:311862|	294279|29169|66018|304813|296313|311862|	http://www.genome.jp/kegg-bin/show_pathway?rno04510/rno:296313%09red/rno:66018%09red/rno:304813%09red/rno:311862%09red/rno:29169%09red/rno:294279%09red
Fatty acid elongation	KEGG PATHWAY	rno00062	1	27	0.541282	0.979134	ENSRNOG00000012616	rno:29411|	29411|	http://www.genome.jp/kegg-bin/show_pathway?rno00062/rno:29411%09red
Butanoate metabolism	KEGG PATHWAY	rno00650	1	27	0.541282	0.979134	ENSRNOG00000023538	rno:291133|	291133|	http://www.genome.jp/kegg-bin/show_pathway?rno00650/rno:291133%09red
Pentose phosphate pathway	KEGG PATHWAY	rno00030	1	28	0.553881	0.979134	ENSRNOG00000009628	rno:65152|	65152|	http://www.genome.jp/kegg-bin/show_pathway?rno00030/rno:65152%09red
Colorectal cancer	KEGG PATHWAY	rno05210	2	68	0.575978	0.979134	ENSRNOG00000003612|ENSRNOG00000033791	rno:29134|rno:299611|	29134|299611|	http://www.genome.jp/kegg-bin/show_pathway?rno05210/rno:29134%09red/rno:299611%09red
Regulation of actin cytoskeleton	KEGG PATHWAY	rno04810	6	220	0.589326	0.979134	ENSRNOG00000029148|ENSRNOG00000020014|ENSRNOG00000033791|ENSRNOG00000005032|ENSRNOG00000020246|ENSRNOG00000002886	rno:66018|rno:308572|rno:299611|rno:304813|rno:296313|rno:79433|	66018|308572|299611|304813|296313|79433|	http://www.genome.jp/kegg-bin/show_pathway?rno04810/rno:296313%09red/rno:299611%09red/rno:66018%09red/rno:304813%09red/rno:79433%09red/rno:308572%09red
Amoebiasis	KEGG PATHWAY	rno05146	3	108	0.590572	0.979134	ENSRNOG00000033119|ENSRNOG00000000463|ENSRNOG00000009769	rno:25031|rno:294279|rno:311862|	25031|294279|311862|	http://www.genome.jp/kegg-bin/show_pathway?rno05146/rno:294279%09red/rno:25031%09red/rno:311862%09red
Galactose metabolism	KEGG PATHWAY	rno00052	1	32	0.600912	0.979134	ENSRNOG00000009628	rno:65152|	65152|	http://www.genome.jp/kegg-bin/show_pathway?rno00052/rno:65152%09red
Complement and coagulation cascades	KEGG PATHWAY	rno04610	2	72	0.606307	0.979134	ENSRNOG00000000419|ENSRNOG00000000443	rno:294257|rno:24233|	294257|24233|	http://www.genome.jp/kegg-bin/show_pathway?rno04610/rno:24233%09red/rno:294257%09red
Regulation of autophagy	KEGG PATHWAY	rno04140	1	34	0.622537	0.979134	ENSRNOG00000037505	rno:360827|	360827|	http://www.genome.jp/kegg-bin/show_pathway?rno04140/rno:360827%09red
Epstein-Barr virus infection	KEGG PATHWAY	rno05169	6	229	0.627164	0.979134	ENSRNOG00000029386|ENSRNOG00000000777|ENSRNOG00000045924|ENSRNOG00000006384|ENSRNOG00000000795|ENSRNOG00000032596	rno:24748|rno:294228|rno:414788|rno:297989|rno:24750|rno:361787|	24748|294228|414788|297989|24750|361787|	http://www.genome.jp/kegg-bin/show_pathway?rno05169/rno:24748%09red/rno:294228%09red/rno:24750%09red/rno:414788%09red/rno:297989%09red/rno:361787%09red
Glycolysis / Gluconeogenesis	KEGG PATHWAY	rno00010	2	75	0.627953	0.979134	ENSRNOG00000007102|ENSRNOG00000009628	rno:296259|rno:65152|	296259|65152|	http://www.genome.jp/kegg-bin/show_pathway?rno00010/rno:296259%09red/rno:65152%09red
Pentose and glucuronate interconversions	KEGG PATHWAY	rno00040	1	36	0.642992	0.979134	ENSRNOG00000017291	rno:24788|	24788|	http://www.genome.jp/kegg-bin/show_pathway?rno00040/rno:24788%09red
Viral carcinogenesis	KEGG PATHWAY	rno05203	6	234	0.647291	0.979134	ENSRNOG00000029386|ENSRNOG00000000777|ENSRNOG00000045924|ENSRNOG00000017414|ENSRNOG00000000795|ENSRNOG00000032596	rno:24748|rno:294228|rno:414788|rno:293624|rno:24750|rno:361787|	24748|294228|414788|293624|24750|361787|	http://www.genome.jp/kegg-bin/show_pathway?rno05203/rno:24748%09red/rno:294228%09red/rno:293624%09red/rno:24750%09red/rno:414788%09red/rno:361787%09red
Tyrosine metabolism	KEGG PATHWAY	rno00350	1	37	0.6528	0.979134	ENSRNOG00000015354	rno:54349|	54349|	http://www.genome.jp/kegg-bin/show_pathway?rno00350/rno:54349%09red
Retinol metabolism	KEGG PATHWAY	rno00830	2	80	0.661954	0.979134	ENSRNOG00000015354|ENSRNOG00000020743	rno:54349|rno:308445|	54349|308445|	http://www.genome.jp/kegg-bin/show_pathway?rno00830/rno:54349%09red/rno:308445%09red
Peroxisome	KEGG PATHWAY	rno04146	2	82	0.674839	0.979134	ENSRNOG00000007081|ENSRNOG00000000694	rno:497811|rno:114027|	497811|114027|	http://www.genome.jp/kegg-bin/show_pathway?rno04146/rno:497811%09red/rno:114027%09red
Toxoplasmosis	KEGG PATHWAY	rno05145	3	124	0.680741	0.979134	ENSRNOG00000014079|ENSRNOG00000031138|ENSRNOG00000009769	rno:25124|rno:303090|rno:311862|	25124|303090|311862|	http://www.genome.jp/kegg-bin/show_pathway?rno05145/rno:311862%09red/rno:25124%09red/rno:303090%09red
Serotonergic synapse	KEGG PATHWAY	rno04726	3	124	0.680741	0.979134	ENSRNOG00000016675|ENSRNOG00000033119|ENSRNOG00000005369	rno:100910229|rno:25031|rno:50599|	100910229|25031|50599|	http://www.genome.jp/kegg-bin/show_pathway?rno04726/rno:25031%09red/rno:50599%09red/rno:100910229%09red
Cardiac muscle contraction	KEGG PATHWAY	rno04260	2	84	0.687321	0.979134	ENSRNOG00000011227|ENSRNOG00000025757	rno:24214|rno:29556|	24214|29556|	http://www.genome.jp/kegg-bin/show_pathway?rno04260/rno:24214%09red/rno:29556%09red
Metabolic pathways	KEGG PATHWAY	rno01100	34	1295	0.688706	0.979134	ENSRNOG00000001866|ENSRNOG00000007583|ENSRNOG00000013770|ENSRNOG00000018569|ENSRNOG00000015354|ENSRNOG00000015962|ENSRNOG00000008475|ENSRNOG00000002262|ENSRNOG00000017434|ENSRNOG00000017291|ENSRNOG00000003251|ENSRNOG00000003253|ENSRNOG00000045636|ENSRNOG00000027259|ENSRNOG00000002142|ENSRNOG00000007081|ENSRNOG00000016361|ENSRNOG00000012616|ENSRNOG00000029528|ENSRNOG00000001796|ENSRNOG00000033119|…	rno:64161|rno:25739|rno:85309|rno:362013|rno:54349|rno:298653|rno:84597|rno:305177|rno:29582|rno:24788|rno:686081|rno:64192|rno:50671|rno:691221|rno:81925|rno:497811|rno:140693|rno:29411|rno:24250|rno:25666|rno:25031|rno:24598|rno:308445|rno:362428|rno:296259|rno:192268|rno:116719|rno:291133|rno:65152|rno:25280|rno:364901|rno:289021|rno:29254|rno:114027|	64161|25739|85309|362013|54349|298653|84597|305177|29582|24788|686081|64192|50671|691221|81925|497811|140693|29411|24250|25666|25031|24598|308445|362428|296259|192268|116719|291133|65152|25280|364901|289021|29254|114027|	http://www.genome.jp/kegg-bin/show_pathway?rno01100/rno:362428%09red/rno:305177%09red/rno:25666%09red/rno:362013%09red/rno:29582%09red/rno:298653%09red/rno:25031%09red/rno:116719%09red/rno:24598%09red/rno:64192%09red/rno:29411%09red/rno:85309%09red/rno:497811%09red/rno:81925%09red/rno:691221%09red/rno:192268%09red/rno:24788%09red/rno:25739%09red/rno:308445%09red/rno:296259%09red/rno:84597%09red/r…
Systemic lupus erythematosus	KEGG PATHWAY	rno05322	3	126	0.690907	0.979134	ENSRNOG00000018517|ENSRNOG00000008766|ENSRNOG00000000443	rno:308901|rno:24410|rno:24233|	308901|24410|24233|	http://www.genome.jp/kegg-bin/show_pathway?rno05322/rno:308901%09red/rno:24233%09red/rno:24410%09red
Parkinson's disease	KEGG PATHWAY	rno05012	4	169	0.702188	0.979134	ENSRNOG00000002524|ENSRNOG00000030467|ENSRNOG00000008656|ENSRNOG00000029195	rno:117549|rno:295704|rno:29219|rno:301000|	117549|295704|29219|301000|	http://www.genome.jp/kegg-bin/show_pathway?rno05012/rno:29219%09red/rno:117549%09red/rno:295704%09red/rno:301000%09red
Carbohydrate digestion and absorption	KEGG PATHWAY	rno04973	1	43	0.706251	0.979134	ENSRNOG00000011227	rno:24214|	24214|	http://www.genome.jp/kegg-bin/show_pathway?rno04973/rno:24214%09red
Biosynthesis of amino acids	KEGG PATHWAY	rno01230	2	88	0.711102	0.979134	ENSRNOG00000029528|ENSRNOG00000009628	rno:24250|rno:65152|	24250|65152|	http://www.genome.jp/kegg-bin/show_pathway?rno01230/rno:24250%09red/rno:65152%09red
NF-kappa B signaling pathway	KEGG PATHWAY	rno04064	2	89	0.716806	0.979134	ENSRNOG00000014333|ENSRNOG00000006384	rno:25361|rno:297989|	25361|297989|	http://www.genome.jp/kegg-bin/show_pathway?rno04064/rno:297989%09red/rno:25361%09red
Huntington's disease	KEGG PATHWAY	rno05016	5	213	0.717197	0.979134	ENSRNOG00000033119|ENSRNOG00000026914|ENSRNOG00000008766|ENSRNOG00000014819|ENSRNOG00000021356	rno:25031|rno:171339|rno:24410|rno:29430|rno:303242|	25031|171339|24410|29430|303242|	http://www.genome.jp/kegg-bin/show_pathway?rno05016/rno:29430%09red/rno:303242%09red/rno:25031%09red/rno:24410%09red/rno:171339%09red
Intestinal immune network for IgA production	KEGG PATHWAY	rno04672	1	45	0.722175	0.979134	ENSRNOG00000014171	rno:287437|	287437|	http://www.genome.jp/kegg-bin/show_pathway?rno04672/rno:287437%09red
ErbB signaling pathway	KEGG PATHWAY	rno04012	2	90	0.722414	0.979134	ENSRNOG00000014248|ENSRNOG00000009783	rno:59323|rno:171140|	59323|171140|	http://www.genome.jp/kegg-bin/show_pathway?rno04012/rno:59323%09red/rno:171140%09red
Protein digestion and absorption	KEGG PATHWAY	rno04974	2	90	0.722414	0.979134	ENSRNOG00000000463|ENSRNOG00000011227	rno:294279|rno:24214|	294279|24214|	http://www.genome.jp/kegg-bin/show_pathway?rno04974/rno:294279%09red/rno:24214%09red
GnRH signaling pathway	KEGG PATHWAY	rno04912	2	90	0.722414	0.979134	ENSRNOG00000033119|ENSRNOG00000009783	rno:25031|rno:171140|	25031|171140|	http://www.genome.jp/kegg-bin/show_pathway?rno04912/rno:25031%09red/rno:171140%09red
ABC transporters	KEGG PATHWAY	rno02010	1	46	0.72981	0.979134	ENSRNOG00000008862	rno:300664|	300664|	http://www.genome.jp/kegg-bin/show_pathway?rno02010/rno:300664%09red
Mineral absorption	KEGG PATHWAY	rno04978	1	46	0.72981	0.979134	ENSRNOG00000011227	rno:24214|	24214|	http://www.genome.jp/kegg-bin/show_pathway?rno04978/rno:24214%09red
Tryptophan metabolism	KEGG PATHWAY	rno00380	1	46	0.72981	0.979134	ENSRNOG00000015354	rno:54349|	54349|	http://www.genome.jp/kegg-bin/show_pathway?rno00380/rno:54349%09red
Morphine addiction	KEGG PATHWAY	rno05032	2	92	0.73335	0.979134	ENSRNOG00000019560|ENSRNOG00000005369	rno:81743|rno:50599|	81743|50599|	http://www.genome.jp/kegg-bin/show_pathway?rno05032/rno:50599%09red/rno:81743%09red
Glycerophospholipid metabolism	KEGG PATHWAY	rno00564	2	92	0.73335	0.979134	ENSRNOG00000002142|ENSRNOG00000001796	rno:81925|rno:25666|	81925|25666|	http://www.genome.jp/kegg-bin/show_pathway?rno00564/rno:25666%09red/rno:81925%09red
FoxO signaling pathway	KEGG PATHWAY	rno04068	3	135	0.733638	0.979134	ENSRNOG00000013269|ENSRNOG00000013683|ENSRNOG00000017226	rno:246775|rno:29733|rno:25139|	246775|29733|25139|	http://www.genome.jp/kegg-bin/show_pathway?rno04068/rno:25139%09red/rno:246775%09red/rno:29733%09red
Fatty acid degradation	KEGG PATHWAY	rno00071	1	47	0.737236	0.979134	ENSRNOG00000014254	rno:25757|	25757|	http://www.genome.jp/kegg-bin/show_pathway?rno00071/rno:25757%09red
mRNA surveillance pathway	KEGG PATHWAY	rno03015	2	96	0.754125	0.979134	ENSRNOG00000005452|ENSRNOG00000022267	rno:117256|rno:302405|	117256|302405|	http://www.genome.jp/kegg-bin/show_pathway?rno03015/rno:117256%09red/rno:302405%09red
Toll-like receptor signaling pathway	KEGG PATHWAY	rno04620	2	96	0.754125	0.979134	ENSRNOG00000014079|ENSRNOG00000017414	rno:25124|rno:293624|	25124|293624|	http://www.genome.jp/kegg-bin/show_pathway?rno04620/rno:25124%09red/rno:293624%09red
N-Glycan biosynthesis	KEGG PATHWAY	rno00510	1	50	0.758314	0.979134	ENSRNOG00000017434	rno:29582|	29582|	http://www.genome.jp/kegg-bin/show_pathway?rno00510/rno:29582%09red
Estrogen signaling pathway	KEGG PATHWAY	rno04915	2	97	0.759095	0.979134	ENSRNOG00000033119|ENSRNOG00000005369	rno:25031|rno:50599|	25031|50599|	http://www.genome.jp/kegg-bin/show_pathway?rno04915/rno:25031%09red/rno:50599%09red
Hepatitis B	KEGG PATHWAY	rno05161	3	141	0.759446	0.979134	ENSRNOG00000006384|ENSRNOG00000017414|ENSRNOG00000014079	rno:297989|rno:293624|rno:25124|	297989|293624|25124|	http://www.genome.jp/kegg-bin/show_pathway?rno05161/rno:297989%09red/rno:25124%09red/rno:293624%09red
Starch and sucrose metabolism	KEGG PATHWAY	rno00500	1	52	0.771419	0.979134	ENSRNOG00000007583	rno:25739|	25739|	http://www.genome.jp/kegg-bin/show_pathway?rno00500/rno:25739%09red
Valine, leucine and isoleucine degradation	KEGG PATHWAY	rno00280	1	52	0.771419	0.979134	ENSRNOG00000015354	rno:54349|	54349|	http://www.genome.jp/kegg-bin/show_pathway?rno00280/rno:54349%09red
Drug metabolism - other enzymes	KEGG PATHWAY	rno00983	1	55	0.789758	0.979134	ENSRNOG00000007081	rno:497811|	497811|	http://www.genome.jp/kegg-bin/show_pathway?rno00983/rno:497811%09red
Chagas disease (American trypanosomiasis)	KEGG PATHWAY	rno05142	2	104	0.791506	0.979134	ENSRNOG00000033119|ENSRNOG00000005452	rno:25031|rno:117256|	25031|117256|	http://www.genome.jp/kegg-bin/show_pathway?rno05142/rno:25031%09red/rno:117256%09red
Malaria	KEGG PATHWAY	rno05144	1	56	0.795538	0.979134	ENSRNOG00000014333	rno:25361|	25361|	http://www.genome.jp/kegg-bin/show_pathway?rno05144/rno:25361%09red
TNF signaling pathway	KEGG PATHWAY	rno04668	2	109	0.812242	0.979134	ENSRNOG00000014333|ENSRNOG00000013962	rno:25361|rno:113970|	25361|113970|	http://www.genome.jp/kegg-bin/show_pathway?rno04668/rno:113970%09red/rno:25361%09red
Inflammatory bowel disease (IBD)	KEGG PATHWAY	rno05321	1	61	0.822145	0.979134	ENSRNOG00000014079	rno:25124|	25124|	http://www.genome.jp/kegg-bin/show_pathway?rno05321/rno:25124%09red
Inflammatory mediator regulation of TRP channels	KEGG PATHWAY	rno04750	2	113	0.827485	0.979134	ENSRNOG00000033119|ENSRNOG00000009783	rno:25031|rno:171140|	25031|171140|	http://www.genome.jp/kegg-bin/show_pathway?rno04750/rno:25031%09red/rno:171140%09red
Synaptic vesicle cycle	KEGG PATHWAY	rno04721	1	63	0.831793	0.979134	ENSRNOG00000011000	rno:84556|	84556|	http://www.genome.jp/kegg-bin/show_pathway?rno04721/rno:84556%09red
Glioma	KEGG PATHWAY	rno05214	1	64	0.836419	0.979134	ENSRNOG00000009783	rno:171140|	171140|	http://www.genome.jp/kegg-bin/show_pathway?rno05214/rno:171140%09red
mTOR signaling pathway	KEGG PATHWAY	rno04150	1	64	0.836419	0.979134	ENSRNOG00000037505	rno:360827|	360827|	http://www.genome.jp/kegg-bin/show_pathway?rno04150/rno:360827%09red
Pancreatic cancer	KEGG PATHWAY	rno05212	1	65	0.840918	0.979134	ENSRNOG00000014079	rno:25124|	25124|	http://www.genome.jp/kegg-bin/show_pathway?rno05212/rno:25124%09red
Metabolism of xenobiotics by cytochrome P450	KEGG PATHWAY	rno00980	1	67	0.849549	0.979134	ENSRNOG00000020743	rno:308445|	308445|	http://www.genome.jp/kegg-bin/show_pathway?rno00980/rno:308445%09red
Renal cell carcinoma	KEGG PATHWAY	rno05211	1	68	0.853688	0.979134	ENSRNOG00000013017	rno:25243|	25243|	http://www.genome.jp/kegg-bin/show_pathway?rno05211/rno:25243%09red
Carbon metabolism	KEGG PATHWAY	rno01200	2	121	0.854669	0.979134	ENSRNOG00000007102|ENSRNOG00000009628	rno:296259|rno:65152|	296259|65152|	http://www.genome.jp/kegg-bin/show_pathway?rno01200/rno:296259%09red/rno:65152%09red
MAPK signaling pathway	KEGG PATHWAY	rno04010	5	260	0.855277	0.979134	ENSRNOG00000021061|ENSRNOG00000002863|ENSRNOG00000005133|ENSRNOG00000002981|ENSRNOG00000005404	rno:293694|rno:54234|rno:29477|rno:29717|rno:29434|	293694|54234|29477|29717|29434|	http://www.genome.jp/kegg-bin/show_pathway?rno04010/rno:29717%09red/rno:29477%09red/rno:29434%09red/rno:54234%09red/rno:293694%09red
Aminoacyl-tRNA biosynthesis	KEGG PATHWAY	rno00970	1	69	0.857712	0.979134	ENSRNOG00000025808	rno:301254|	301254|	http://www.genome.jp/kegg-bin/show_pathway?rno00970/rno:301254%09red
Melanoma	KEGG PATHWAY	rno05218	1	71	0.865433	0.979134	ENSRNOG00000029148	rno:66018|	66018|	http://www.genome.jp/kegg-bin/show_pathway?rno05218/rno:66018%09red
Pertussis	KEGG PATHWAY	rno05133	1	72	0.869135	0.979134	ENSRNOG00000000443	rno:24233|	24233|	http://www.genome.jp/kegg-bin/show_pathway?rno05133/rno:24233%09red
Osteoclast differentiation	KEGG PATHWAY	rno04380	2	126	0.869614	0.979134	ENSRNOG00000014079|ENSRNOG00000046683	rno:25124|rno:308350|	25124|308350|	http://www.genome.jp/kegg-bin/show_pathway?rno04380/rno:308350%09red/rno:25124%09red
Alcoholism	KEGG PATHWAY	rno05034	3	175	0.869658	0.979134	ENSRNOG00000021063|ENSRNOG00000008766|ENSRNOG00000028404	rno:24412|rno:24410|rno:360616|	24412|24410|360616|	http://www.genome.jp/kegg-bin/show_pathway?rno05034/rno:360616%09red/rno:24410%09red/rno:24412%09red
Leishmaniasis	KEGG PATHWAY	rno05140	1	73	0.872736	0.979134	ENSRNOG00000014079	rno:25124|	25124|	http://www.genome.jp/kegg-bin/show_pathway?rno05140/rno:25124%09red
Prolactin signaling pathway	KEGG PATHWAY	rno04917	1	75	0.879642	0.979134	ENSRNOG00000014079	rno:25124|	25124|	http://www.genome.jp/kegg-bin/show_pathway?rno04917/rno:25124%09red
p53 signaling pathway	KEGG PATHWAY	rno04115	1	75	0.879642	0.979134	ENSRNOG00000029450	rno:362931|	362931|	http://www.genome.jp/kegg-bin/show_pathway?rno04115/rno:362931%09red
Purine metabolism	KEGG PATHWAY	rno00230	3	182	0.885848	0.979134	ENSRNOG00000007081|ENSRNOG00000019560|ENSRNOG00000012302	rno:497811|rno:81743|rno:497757|	497811|81743|497757|	http://www.genome.jp/kegg-bin/show_pathway?rno00230/rno:81743%09red/rno:497811%09red/rno:497757%09red
Ras signaling pathway	KEGG PATHWAY	rno04014	4	230	0.886995	0.979134	ENSRNOG00000029148|ENSRNOG00000020584|ENSRNOG00000008766|ENSRNOG00000005404	rno:66018|rno:170901|rno:24410|rno:29434|	66018|170901|24410|29434|	http://www.genome.jp/kegg-bin/show_pathway?rno04014/rno:170901%09red/rno:66018%09red/rno:29434%09red/rno:24410%09red
Bacterial invasion of epithelial cells	KEGG PATHWAY	rno05100	1	78	0.889307	0.979134	ENSRNOG00000014549	rno:310460|	310460|	http://www.genome.jp/kegg-bin/show_pathway?rno05100/rno:310460%09red
RNA degradation	KEGG PATHWAY	rno03018	1	81	0.898197	0.979134	ENSRNOG00000022267	rno:302405|	302405|	http://www.genome.jp/kegg-bin/show_pathway?rno03018/rno:302405%09red
Hypertrophic cardiomyopathy (HCM)	KEGG PATHWAY	rno05410	1	84	0.906373	0.979134	ENSRNOG00000025757	rno:29556|	29556|	http://www.genome.jp/kegg-bin/show_pathway?rno05410/rno:29556%09red
Jak-STAT signaling pathway	KEGG PATHWAY	rno04630	2	142	0.908437	0.979134	ENSRNOG00000014079|ENSRNOG00000047307	rno:25124|rno:313173|	25124|313173|	http://www.genome.jp/kegg-bin/show_pathway?rno04630/rno:25124%09red/rno:313173%09red
Apoptosis	KEGG PATHWAY	rno04210	1	85	0.90895	0.979134	ENSRNOG00000013269	rno:246775|	246775|	http://www.genome.jp/kegg-bin/show_pathway?rno04210/rno:246775%09red
MicroRNAs in cancer	KEGG PATHWAY	rno05206	2	144	0.912447	0.979134	ENSRNOG00000033791|ENSRNOG00000031612	rno:299611|rno:192268|	299611|192268|	http://www.genome.jp/kegg-bin/show_pathway?rno05206/rno:192268%09red/rno:299611%09red
Rheumatoid arthritis	KEGG PATHWAY	rno05323	1	87	0.913894	0.979134	ENSRNOG00000014171	rno:287437|	287437|	http://www.genome.jp/kegg-bin/show_pathway?rno05323/rno:287437%09red
PI3K-Akt signaling pathway	KEGG PATHWAY	rno04151	6	340	0.915537	0.979134	ENSRNOG00000000463|ENSRNOG00000005452|ENSRNOG00000010031|ENSRNOG00000009769|ENSRNOG00000029148|ENSRNOG00000020584	rno:294279|rno:117256|rno:29169|rno:311862|rno:66018|rno:170901|	294279|117256|29169|311862|66018|170901|	http://www.genome.jp/kegg-bin/show_pathway?rno04151/rno:170901%09red/rno:66018%09red/rno:117256%09red/rno:311862%09red/rno:29169%09red/rno:294279%09red
Dilated cardiomyopathy	KEGG PATHWAY	rno05414	1	88	0.916264	0.979134	ENSRNOG00000025757	rno:29556|	29556|	http://www.genome.jp/kegg-bin/show_pathway?rno05414/rno:29556%09red
Prostate cancer	KEGG PATHWAY	rno05215	1	89	0.918569	0.979134	ENSRNOG00000029148	rno:66018|	66018|	http://www.genome.jp/kegg-bin/show_pathway?rno05215/rno:66018%09red
Small cell lung cancer	KEGG PATHWAY	rno05222	1	89	0.918569	0.979134	ENSRNOG00000009769	rno:311862|	311862|	http://www.genome.jp/kegg-bin/show_pathway?rno05222/rno:311862%09red
Natural killer cell mediated cytotoxicity	KEGG PATHWAY	rno04650	1	97	0.93487	0.981956	ENSRNOG00000013269	rno:246775|	246775|	http://www.genome.jp/kegg-bin/show_pathway?rno04650/rno:246775%09red
Cytokine-cytokine receptor interaction	KEGG PATHWAY	rno04060	3	215	0.940378	0.981956	ENSRNOG00000014171|ENSRNOG00000013269|ENSRNOG00000047307	rno:287437|rno:246775|rno:313173|	287437|246775|313173|	http://www.genome.jp/kegg-bin/show_pathway?rno04060/rno:287437%09red/rno:246775%09red/rno:313173%09red
RNA transport	KEGG PATHWAY	rno03013	2	166	0.946922	0.981956	ENSRNOG00000046621|ENSRNOG00000022267	rno:308306|rno:302405|	308306|302405|	http://www.genome.jp/kegg-bin/show_pathway?rno03013/rno:308306%09red/rno:302405%09red
T cell receptor signaling pathway	KEGG PATHWAY	rno04660	1	107	0.950741	0.981956	ENSRNOG00000005404	rno:29434|	29434|	http://www.genome.jp/kegg-bin/show_pathway?rno04660/rno:29434%09red
Oocyte meiosis	KEGG PATHWAY	rno04114	1	109	0.953418	0.981956	ENSRNOG00000009783	rno:171140|	171140|	http://www.genome.jp/kegg-bin/show_pathway?rno04114/rno:171140%09red
Chemokine signaling pathway	KEGG PATHWAY	rno04062	2	178	0.959817	0.981956	ENSRNOG00000033119|ENSRNOG00000014079	rno:25031|rno:25124|	25031|25124|	http://www.genome.jp/kegg-bin/show_pathway?rno04062/rno:25031%09red/rno:25124%09red
HIF-1 signaling pathway	KEGG PATHWAY	rno04066	1	116	0.961693	0.981956	ENSRNOG00000009783	rno:171140|	171140|	http://www.genome.jp/kegg-bin/show_pathway?rno04066/rno:171140%09red
Tuberculosis	KEGG PATHWAY	rno05152	2	181	0.962538	0.981956	ENSRNOG00000014079|ENSRNOG00000009783	rno:25124|rno:171140|	25124|171140|	http://www.genome.jp/kegg-bin/show_pathway?rno05152/rno:25124%09red/rno:171140%09red
Neurotrophin signaling pathway	KEGG PATHWAY	rno04722	1	124	0.969369	0.981956	ENSRNOG00000009783	rno:171140|	171140|	http://www.genome.jp/kegg-bin/show_pathway?rno04722/rno:171140%09red
Lysosome	KEGG PATHWAY	rno04142	1	127	0.971833	0.981956	ENSRNOG00000012616	rno:29411|	29411|	http://www.genome.jp/kegg-bin/show_pathway?rno04142/rno:29411%09red
Protein processing in endoplasmic reticulum	KEGG PATHWAY	rno04141	1	169	0.991303	0.996439	ENSRNOG00000000902	rno:288444|	288444|	http://www.genome.jp/kegg-bin/show_pathway?rno04141/rno:288444%09red
Olfactory transduction	KEGG PATHWAY	rno04740	2	1198	1	1	ENSRNOG00000002361|ENSRNOG00000009783	rno:25523|rno:171140|	25523|171140|	http://www.genome.jp/kegg-bin/show_pathway?rno04740/rno:25523%09red/rno:171140%09red
