# Supplementary material for: Transcriptome profile of rat genes in injured spinal cord at different stages by RNA-sequencing
Source: BMC Genomics. 2017 Feb 15;18:173. doi: 10.1186/s12864-017-3532-x (PMC5312572; doi:10.1186/s12864-017-3532-x)
Supplement: Additional file 14: Table S8. — KEGG enrichment analysis of up DEGs in subacute SCI (6 dpi). (XLSX 384 kb) [file 12864_2017_3532_MOESM14_ESM.xlsx]

## Sheet: all.DEG_KEGG
##Databases: KEGG PATHWAY
##Statistical test method: hypergeometric test / Fisher's exact test
##FDR correction method: Benjamini and Hochberg
#Term	Database	ID	Input number	Background number	P-Value	Corrected P-Value	Input	KEGG_ID/KO	Entrez_ID	Hyperlink
Glutamatergic synapse	KEGG PATHWAY	rno04724	79	115	0.000122102	0.0339444	ENSRNOG00000002657|Novel00009|ENSRNOG00000012562|ENSRNOG00000016429|ENSRNOG00000005723|ENSRNOG00000005369|ENSRNOG00000012061|ENSRNOG00000020229|ENSRNOG00000025040|ENSRNOG00000001575|ENSRNOG00000000487|ENSRNOG00000050206|ENSRNOG00000045816|ENSRNOG00000019207|ENSRNOG00000047799|ENSRNOG00000030910|ENSRNOG00000021468|ENSRNOG00000009882|ENSRNOG00000004810|ENSRNOG00000003999|ENSRNOG00000005257|ENSRNOG0…	rno:24653|rno:81636|rno:170796|rno:24418|rno:191573|rno:50599|rno:25023|rno:29548|rno:114119|rno:29559|rno:24417|rno:171093|rno:50592|rno:78957|rno:83579|rno:24406|rno:60590|rno:24674|rno:24654|rno:64508|rno:25636|rno:29627|rno:24410|rno:252919|rno:170567|rno:24957|rno:89821|rno:24409|rno:85240|rno:305509|rno:29716|rno:29495|rno:25096|rno:59312|rno:29547|rno:501563|rno:29482|rno:24416|rno:29628|r…	24653|81636|170796|24418|191573|50599|25023|29548|114119|29559|24417|171093|50592|78957|83579|24406|60590|24674|24654|64508|25636|29627|24410|252919|170567|24957|89821|24409|85240|305509|29716|29495|25096|59312|29547|501563|29482|24416|29628|24415|690825|65040|24681|29748|84420|114118|64532|24412|114120|79218|24408|24407|293508|84487|24675|25686|114117|24680|50664|24239|81672|81667|192268|29642|2…	http://www.genome.jp/kegg-bin/show_pathway?rno04724/rno:25643%09red/rno:64532%09red/rno:24654%09red/rno:24418%09red/rno:24957%09red/rno:24415%09red/rno:24653%09red/rno:24417%09red/rno:29482%09red/rno:79218%09red/rno:24412%09red/rno:29241%09red/rno:50664%09red/rno:25031%09red/rno:83579%09red/rno:114119%09red/rno:114118%09red/rno:293508%09red/rno:81672%09red/rno:24410%09red/rno:24416%09red/rno:2568…
Circadian entrainment	KEGG PATHWAY	rno04713	67	96	0.000278801	0.0362113	Novel00009|ENSRNOG00000004005|ENSRNOG00000005369|ENSRNOG00000012061|ENSRNOG00000012060|ENSRNOG00000032150|ENSRNOG00000025040|ENSRNOG00000007090|ENSRNOG00000001658|ENSRNOG00000018712|ENSRNOG00000047799|ENSRNOG00000004890|ENSRNOG00000033942|ENSRNOG00000007645|ENSRNOG00000004810|ENSRNOG00000014776|ENSRNOG00000007387|ENSRNOG00000029876|ENSRNOG00000008766|ENSRNOG00000016770|ENSRNOG00000002361|ENSRNOG0…	rno:81636|rno:24245|rno:50599|rno:25023|rno:25202|rno:81636|rno:114119|rno:24239|rno:25743|rno:25400|rno:83579|rno:29241|rno:24409|rno:116560|rno:24654|rno:84420|rno:287422|rno:66012|rno:24410|rno:24242|rno:25523|rno:81664|rno:59320|rno:25686|rno:85240|rno:56827|rno:24167|rno:24242|rno:314322|rno:29628|rno:690825|rno:689560|rno:24681|rno:501563|rno:114862|rno:497757|rno:24412|rno:170546|rno:11412…	81636|24245|50599|25023|25202|81636|114119|24239|25743|25400|83579|29241|24409|116560|24654|84420|287422|66012|24410|24242|25523|81664|59320|25686|85240|56827|24167|24242|314322|29628|690825|689560|24681|501563|114862|497757|24412|170546|114120|79218|24408|64508|25031|25289|114117|24680|50664|78962|305509|81667|170546|114118|29627|170546|64532|29716|171140|293508|54223|29713|192363|25636|29717|29…	http://www.genome.jp/kegg-bin/show_pathway?rno04713/rno:25643%09red/rno:24654%09red/rno:64532%09red/rno:293508%09red/rno:689560%09red/rno:79218%09red/rno:24412%09red/rno:24245%09red/rno:29241%09red/rno:114118%09red/rno:114117%09red/rno:24242%09red/rno:50664%09red/rno:25031%09red/rno:83579%09red/rno:114119%09red/rno:66012%09red/rno:24408%09red/rno:25523%09red/rno:24167%09red/rno:25686%09red/rno:64…
GABAergic synapse	KEGG PATHWAY	rno04727	63	90	0.000393262	0.0362113	Novel00009|ENSRNOG00000012061|ENSRNOG00000032659|ENSRNOG00000032150|ENSRNOG00000002349|ENSRNOG00000025040|ENSRNOG00000019570|ENSRNOG00000002360|ENSRNOG00000001658|ENSRNOG00000047799|ENSRNOG00000014862|ENSRNOG00000004890|ENSRNOG00000002229|ENSRNOG00000007490|ENSRNOG00000014938|ENSRNOG00000005257|ENSRNOG00000015393|ENSRNOG00000016827|ENSRNOG00000005291|ENSRNOG00000049560|ENSRNOG00000005210|ENSRNOG0…	rno:81636|rno:25023|rno:84587|rno:81636|rno:289606|rno:114119|rno:114117|rno:140674|rno:25743|rno:83579|rno:79211|rno:29241|rno:64532|rno:29695|rno:24922|rno:25636|rno:83612|rno:252919|rno:170567|rno:24957|rno:25686|rno:60355|rno:58974|rno:24947|rno:54223|rno:79213|rno:501563|rno:81632|rno:690825|rno:24681|rno:29430|rno:84420|rno:114120|rno:79218|rno:64508|rno:293508|rno:114118|rno:25289|rno:1710…	81636|25023|84587|81636|289606|114119|114117|140674|25743|83579|79211|29241|64532|29695|24922|25636|83612|252919|170567|24957|25686|60355|58974|24947|54223|79213|501563|81632|690825|24681|29430|84420|114120|79218|64508|293508|114118|25289|171086|24239|24680|50664|305509|81667|192268|29642|83633|257648|83579|81657|81664|29716|24380|79212|25398|24379|29709|25451|29705|140675|171373|29707|25643|	http://www.genome.jp/kegg-bin/show_pathway?rno04727/rno:25643%09red/rno:58974%09red/rno:79211%09red/rno:79213%09red/rno:24922%09red/rno:24947%09red/rno:171086%09red/rno:293508%09red/rno:79218%09red/rno:83612%09red/rno:25743%09red/rno:29241%09red/rno:83633%09red/rno:50664%09red/rno:83579%09red/rno:114119%09red/rno:114118%09red/rno:29430%09red/rno:25686%09red/rno:64508%09red/rno:114117%09red/rno:29…
Retrograde endocannabinoid signaling	KEGG PATHWAY	rno04723	69	103	0.000521026	0.0362113	ENSRNOG00000002525|Novel00009|ENSRNOG00000016429|ENSRNOG00000005369|ENSRNOG00000012061|ENSRNOG00000032150|ENSRNOG00000002349|ENSRNOG00000025040|ENSRNOG00000019570|ENSRNOG00000002360|ENSRNOG00000001658|ENSRNOG00000047799|ENSRNOG00000014862|ENSRNOG00000004890|ENSRNOG00000033796|ENSRNOG00000007490|ENSRNOG00000001804|ENSRNOG00000003999|ENSRNOG00000007645|ENSRNOG00000005257|ENSRNOG00000015393|ENSRNOG0…	rno:29527|rno:81636|rno:24418|rno:50599|rno:25023|rno:81636|rno:289606|rno:114119|rno:114117|rno:140674|rno:25743|rno:83579|rno:79211|rno:29241|rno:29713|rno:29695|rno:81678|rno:64508|rno:116560|rno:25636|rno:83612|rno:29627|rno:309207|rno:81664|rno:293508|rno:25686|rno:29513|rno:85240|rno:24922|rno:24947|rno:689314|rno:501563|rno:29628|rno:690825|rno:24681|rno:257648|rno:84420|rno:114118|rno:114…	29527|81636|24418|50599|25023|81636|289606|114119|114117|140674|25743|83579|79211|29241|29713|29695|81678|64508|116560|25636|83612|29627|309207|81664|293508|25686|29513|85240|24922|24947|689314|501563|29628|690825|24681|257648|84420|114118|114120|79218|84556|50658|25031|25289|24239|24680|50664|305509|81667|60352|25248|84487|50592|64532|29716|83579|24654|25398|54223|305795|29707|29709|25451|29705|…	http://www.genome.jp/kegg-bin/show_pathway?rno04723/rno:25643%09red/rno:24654%09red/rno:79211%09red/rno:24418%09red/rno:24922%09red/rno:24947%09red/rno:24414%09red/rno:293508%09red/rno:84487%09red/rno:79218%09red/rno:83612%09red/rno:25743%09red/rno:29241%09red/rno:305795%09red/rno:50664%09red/rno:25031%09red/rno:25248%09red/rno:83579%09red/rno:309207%09red/rno:114119%09red/rno:114118%09red/rno:24…
Osteoclast differentiation	KEGG PATHWAY	rno04380	78	126	0.00126501	0.0703345	ENSRNOG00000004575|ENSRNOG00000013014|ENSRNOG00000033235|ENSRNOG00000004437|ENSRNOG00000006940|ENSRNOG00000004763|ENSRNOG00000012160|ENSRNOG00000020478|ENSRNOG00000009705|ENSRNOG00000037237|ENSRNOG00000046261|ENSRNOG00000013676|ENSRNOG00000018659|ENSRNOG00000009882|ENSRNOG00000045668|ENSRNOG00000016054|ENSRNOG00000031312|ENSRNOG00000013967|ENSRNOG00000023258|ENSRNOG00000049422|ENSRNOG00000003278|…	rno:24493|rno:79129|rno:100360982|rno:114495|rno:500904|rno:25528|rno:25155|rno:25050|rno:313050|rno:309295|rno:25732|rno:29337|rno:78965|rno:24674|rno:686326|rno:308267|rno:25625|rno:499356|rno:81736|rno:498276|rno:360640|rno:292537|rno:29302|rno:25446|rno:691533|rno:116591|rno:114553|rno:100361294|rno:366508|rno:689314|rno:24835|rno:314322|rno:24517|rno:59086|rno:364018|rno:298947|rno:308350|rn…	24493|79129|100360982|114495|500904|25528|25155|25050|313050|309295|25732|29337|78965|24674|686326|308267|25625|499356|81736|498276|360640|292537|29302|25446|691533|116591|114553|100361294|366508|689314|24835|314322|24517|59086|364018|298947|308350|29748|60352|29591|81810|66021|100361818|301227|363875|116465|309165|497931|24675|155918|311658|361537|89829|304966|24185|307403|309452|84351|50658|251…	http://www.genome.jp/kegg-bin/show_pathway?rno04380/rno:498276%09red/rno:25528%09red/rno:63839%09red/rno:360640%09red/rno:60664%09red/rno:311658%09red/rno:59086%09red/rno:295279%09red/rno:81810%09red/rno:24516%09red/rno:313050%09red/rno:301227%09red/rno:116591%09red/rno:25150%09red/rno:25625%09red/rno:24185%09red/rno:25155%09red/rno:29337%09red/rno:309452%09red/rno:29302%09red/rno:114495%09red/rn…
Salivary secretion	KEGG PATHWAY	rno04970	51	76	0.00252217	0.102691	Novel00009|ENSRNOG00000012061|ENSRNOG00000012060|ENSRNOG00000008276|ENSRNOG00000032150|ENSRNOG00000020263|ENSRNOG00000002361|ENSRNOG00000011501|ENSRNOG00000004890|ENSRNOG00000001804|ENSRNOG00000049410|Novel00326|ENSRNOG00000029876|ENSRNOG00000016770|ENSRNOG00000002229|ENSRNOG00000004978|ENSRNOG00000009522|Novel01290|ENSRNOG00000011227|ENSRNOG00000016469|ENSRNOG00000004060|ENSRNOG00000005985|ENSRN…	rno:81636|rno:25023|rno:25202|rno:305509|rno:81636|rno:24213|rno:25523|rno:25390|rno:29241|rno:81678|rno:24260|rno:24173|rno:66012|rno:24242|rno:64532|rno:293508|rno:29412|rno:85240|rno:24214|rno:29639|rno:24242|rno:83731|rno:29599|rno:170568|rno:501563|rno:25307|rno:24215|rno:29600|rno:24803|rno:24681|rno:114246|rno:84420|rno:497757|rno:170546|rno:29413|rno:81506|rno:64508|rno:25031|rno:25289|rn…	81636|25023|25202|305509|81636|24213|25523|25390|29241|81678|24260|24173|66012|24242|64532|293508|29412|85240|24214|29639|24242|83731|29599|170568|501563|25307|24215|29600|24803|24681|114246|84420|497757|170546|29413|81506|64508|25031|25289|65206|25650|24680|24176|170568|170546|24212|170546|24654|54223|25636|170568|	http://www.genome.jp/kegg-bin/show_pathway?rno04970/rno:24654%09red/rno:83731%09red/rno:293508%09red/rno:29599%09red/rno:29241%09red/rno:24242%09red/rno:81506%09red/rno:25031%09red/rno:24260%09red/rno:24681%09red/rno:66012%09red/rno:25523%09red/rno:29639%09red/rno:64508%09red/rno:25307%09red/rno:29412%09red/rno:29413%09red/rno:25650%09red/rno:170546%09red/rno:305509%09red/rno:501563%09red/rno:246…
Platelet activation	KEGG PATHWAY	rno04611	79	133	0.00269977	0.102691	ENSRNOG00000002657|Novel00009|ENSRNOG00000049795|ENSRNOG00000001804|ENSRNOG00000007415|ENSRNOG00000005210|ENSRNOG00000012060|ENSRNOG00000018708|ENSRNOG00000032150|ENSRNOG00000012160|ENSRNOG00000021098|ENSRNOG00000002361|ENSRNOG00000028629|ENSRNOG00000034254|ENSRNOG00000013676|ENSRNOG00000004890|ENSRNOG00000021161|ENSRNOG00000048186|ENSRNOG00000008180|ENSRNOG00000023428|ENSRNOG00000005257|ENSRNOG0…	rno:24653|rno:81636|rno:116669|rno:81678|rno:24693|rno:25686|rno:25202|rno:24668|rno:81636|rno:25155|rno:361714|rno:25523|rno:24185|rno:81822|rno:29337|rno:29241|rno:309186|rno:116498|rno:81515|rno:497931|rno:25636|rno:315776|rno:116669|rno:66012|rno:29302|rno:313494|rno:501203|rno:84032|rno:298947|rno:85240|rno:29393|rno:366508|rno:689314|rno:501563|rno:85250|rno:60664|rno:83730|rno:54223|rno:84…	24653|81636|116669|81678|24693|25686|25202|24668|81636|25155|361714|25523|24185|81822|29337|29241|309186|116498|81515|497931|25636|315776|116669|66012|29302|313494|501203|84032|298947|85240|29393|366508|689314|501563|85250|60664|83730|54223|84420|497757|303634|361517|64508|287876|84006|171337|25289|367072|25643|24886|306400|685269|25150|498276|305509|24669|307171|60352|294279|64803|25505|155918|2…	http://www.genome.jp/kegg-bin/show_pathway?rno04611/rno:25643%09red/rno:498276%09red/rno:64508%09red/rno:84006%09red/rno:60664%09red/rno:83730%09red/rno:501203%09red/rno:298947%09red/rno:85250%09red/rno:24886%09red/rno:117273%09red/rno:25150%09red/rno:25155%09red/rno:25031%09red/rno:294279%09red/rno:25505%09red/rno:29302%09red/rno:116498%09red/rno:361714%09red/rno:66012%09red/rno:84032%09red/rno:…
Chagas disease (American trypanosomiasis)	KEGG PATHWAY	rno05142	64	104	0.00359285	0.102691	ENSRNOG00000012331|ENSRNOG00000003834|ENSRNOG00000005452|ENSRNOG00000004649|ENSRNOG00000005210|ENSRNOG00000010440|ENSRNOG00000012807|ENSRNOG00000028629|ENSRNOG00000046381|ENSRNOG00000037237|ENSRNOG00000001414|ENSRNOG00000015945|ENSRNOG00000013634|ENSRNOG00000023428|ENSRNOG00000005378|ENSRNOG00000019142|ENSRNOG00000023258|ENSRNOG00000048161|ENSRNOG00000016592|ENSRNOG00000016069|ENSRNOG00000002161|…	rno:64044|rno:287398|rno:117256|rno:24494|rno:25686|rno:24611|rno:298566|rno:24185|rno:24611|rno:309295|rno:24617|rno:300678|rno:301059|rno:497931|rno:89788|rno:246097|rno:81736|rno:338457|rno:81664|rno:315609|rno:305353|rno:298947|rno:85240|rno:366508|rno:689314|rno:25625|rno:314322|rno:59086|rno:60660|rno:29687|rno:60352|rno:29591|rno:81810|rno:116465|rno:309165|rno:24310|rno:300177|rno:25245|r…	64044|287398|117256|24494|25686|24611|298566|24185|24611|309295|24617|300678|301059|497931|89788|246097|81736|338457|81664|315609|305353|298947|85240|366508|689314|25625|314322|59086|60660|29687|60352|29591|81810|116465|309165|24310|300177|25245|362634|29260|25643|50664|25542|50658|25631|305509|24835|25493|84351|24611|24770|24516|25031|266610|310553|29591|24654|315648|60664|29414|360697|117279|25…	http://www.genome.jp/kegg-bin/show_pathway?rno05142/rno:25643%09red/rno:81664%09red/rno:60660%09red/rno:60664%09red/rno:298947%09red/rno:287398%09red/rno:81810%09red/rno:117256%09red/rno:24516%09red/rno:305353%09red/rno:25625%09red/rno:50664%09red/rno:117279%09red/rno:25031%09red/rno:24611%09red/rno:24617%09red/rno:29260%09red/rno:24770%09red/rno:24494%09red/rno:25542%09red/rno:298566%09red/rno:2…
MAPK signaling pathway	KEGG PATHWAY	rno04010	137	260	0.00363341	0.102691	ENSRNOG00000018839|ENSRNOG00000048389|ENSRNOG00000004437|ENSRNOG00000016378|ENSRNOG00000007090|ENSRNOG00000005615|ENSRNOG00000033744|ENSRNOG00000007666|ENSRNOG00000001747|ENSRNOG00000006226|ENSRNOG00000031312|ENSRNOG00000013177|ENSRNOG00000019142|ENSRNOG00000017392|ENSRNOG00000006984|ENSRNOG00000014416|ENSRNOG00000020652|ENSRNOG00000014688|ENSRNOG00000050760|ENSRNOG00000014832|ENSRNOG00000037247|…	rno:25054|rno:29369|rno:114495|rno:116596|rno:24239|rno:25112|rno:170668|rno:58942|rno:100910732|rno:84347|rno:25625|rno:116667|rno:246097|rno:54250|rno:689314|rno:140728|rno:59086|rno:24681|rno:29591|rno:315994|rno:361568|rno:24628|rno:25402|rno:300992|rno:54234|rno:303604|rno:25444|rno:94202|rno:363875|rno:29431|rno:24516|rno:84489|rno:65189|rno:361714|rno:25398|rno:24842|rno:29414|rno:29717|rn…	25054|29369|114495|116596|24239|25112|170668|58942|100910732|84347|25625|116667|246097|54250|689314|140728|59086|24681|29591|315994|361568|24628|25402|300992|54234|303604|25444|94202|363875|29431|24516|84489|65189|361714|25398|24842|29414|29717|29513|24494|25023|24185|289014|299618|308267|306243|170632|29644|302983|114862|25636|63851|114856|309165|64465|313845|25579|500526|303823|29591|171492|317…	http://www.genome.jp/kegg-bin/show_pathway?rno04010/rno:361715%09red/rno:361714%09red/rno:311406%09red/rno:59086%09red/rno:81810%09red/rno:24516%09red/rno:84347%09red/rno:24592%09red/rno:299626%09red/rno:246097%09red/rno:360640%09red/rno:29434%09red/rno:94202%09red/rno:100360982%09red/rno:50688%09red/rno:501563%09red/rno:501560%09red/rno:25579%09red/rno:56827%09red/rno:24680%09red/rno:24681%09red…
Morphine addiction	KEGG PATHWAY	rno05032	58	92	0.00369393	0.102691	Novel00009|ENSRNOG00000005369|ENSRNOG00000012061|ENSRNOG00000032150|ENSRNOG00000002349|ENSRNOG00000025040|ENSRNOG00000019570|ENSRNOG00000002360|ENSRNOG00000001658|ENSRNOG00000047799|ENSRNOG00000014862|ENSRNOG00000004890|ENSRNOG00000019308|ENSRNOG00000007490|ENSRNOG00000007645|ENSRNOG00000005257|ENSRNOG00000015393|ENSRNOG00000016592|ENSRNOG00000020828|ENSRNOG00000005210|ENSRNOG00000014938|ENSRNOG0…	rno:81636|rno:50599|rno:25023|rno:81636|rno:289606|rno:114119|rno:114117|rno:140674|rno:25743|rno:83579|rno:79211|rno:29241|rno:25388|rno:29695|rno:116560|rno:25636|rno:83612|rno:81664|rno:25638|rno:25686|rno:24922|rno:24947|rno:501563|rno:690825|rno:24681|rno:29691|rno:293508|rno:84420|rno:114120|rno:79218|rno:81743|rno:29516|rno:59076|rno:114118|rno:25289|rno:64508|rno:24680|rno:50664|rno:30550…	81636|50599|25023|81636|289606|114119|114117|140674|25743|83579|79211|29241|25388|29695|116560|25636|83612|81664|25638|25686|24922|24947|501563|690825|24681|29691|293508|84420|114120|79218|81743|29516|59076|114118|25289|64508|24680|50664|305509|81667|83633|257648|83579|24627|81657|64532|309962|25398|25601|54223|29713|29709|25451|29705|140675|81744|29707|25643|	http://www.genome.jp/kegg-bin/show_pathway?rno05032/rno:25643%09red/rno:79211%09red/rno:24922%09red/rno:24947%09red/rno:64532%09red/rno:293508%09red/rno:79218%09red/rno:83612%09red/rno:29691%09red/rno:25743%09red/rno:29241%09red/rno:83633%09red/rno:25601%09red/rno:25398%09red/rno:50664%09red/rno:25388%09red/rno:83579%09red/rno:25638%09red/rno:59076%09red/rno:114119%09red/rno:114118%09red/rno:2568…
Cholinergic synapse	KEGG PATHWAY	rno04725	67	111	0.00410553	0.103758	ENSRNOG00000010597|Novel00009|ENSRNOG00000021056|ENSRNOG00000004005|ENSRNOG00000005369|ENSRNOG00000012061|ENSRNOG00000005206|ENSRNOG00000025040|ENSRNOG00000019570|ENSRNOG00000010576|ENSRNOG00000020778|ENSRNOG00000001658|ENSRNOG00000018712|ENSRNOG00000047799|ENSRNOG00000015547|ENSRNOG00000004890|ENSRNOG00000009385|ENSRNOG00000004810|ENSRNOG00000049410|ENSRNOG00000005257|ENSRNOG00000010853|ENSRNOG0…	rno:85426|rno:81636|rno:276720|rno:24245|rno:50599|rno:25023|rno:29682|rno:114119|rno:114117|rno:298496|rno:54239|rno:25743|rno:25400|rno:83579|rno:24514|rno:29241|rno:298947|rno:24654|rno:24260|rno:25636|rno:25302|rno:293508|rno:25686|rno:25050|rno:85240|rno:29716|rno:366508|rno:25590|rno:81667|rno:314322|rno:117052|rno:690825|rno:290567|rno:24681|rno:290567|rno:501563|rno:83817|rno:84420|rno:11…	85426|81636|276720|24245|50599|25023|29682|114119|114117|298496|54239|25743|25400|83579|24514|29241|298947|24654|24260|25636|25302|293508|25686|25050|85240|29716|366508|25590|81667|314322|117052|690825|290567|24681|290567|501563|83817|84420|114118|64532|114120|79218|64508|497931|25289|24239|24680|50664|24605|24185|305509|500131|25101|25150|257648|25031|81664|170848|81636|171140|25398|54223|60664|…	http://www.genome.jp/kegg-bin/show_pathway?rno04725/rno:25643%09red/rno:24654%09red/rno:60664%09red/rno:114120%09red/rno:293508%09red/rno:24514%09red/rno:79218%09red/rno:117052%09red/rno:24245%09red/rno:29241%09red/rno:500131%09red/rno:24185%09red/rno:25398%09red/rno:25031%09red/rno:24605%09red/rno:83579%09red/rno:24260%09red/rno:114119%09red/rno:114118%09red/rno:290567%09red/rno:25400%09red/rno:…
Oxytocin signaling pathway	KEGG PATHWAY	rno04921	89	158	0.00462415	0.107126	Novel00009|ENSRNOG00000012175|ENSRNOG00000007090|ENSRNOG00000007666|ENSRNOG00000006226|ENSRNOG00000029876|ENSRNOG00000016770|ENSRNOG00000002229|ENSRNOG00000014416|ENSRNOG00000002303|ENSRNOG00000001979|ENSRNOG00000014688|ENSRNOG00000014776|ENSRNOG00000003999|ENSRNOG00000036701|ENSRNOG00000049768|ENSRNOG00000015835|ENSRNOG00000018242|ENSRNOG00000026293|ENSRNOG00000050519|ENSRNOG00000002525|ENSRNOG0…	rno:81636|rno:311658|rno:24239|rno:58942|rno:84347|rno:66012|rno:24242|rno:64532|rno:140728|rno:117052|rno:266766|rno:24681|rno:84420|rno:64508|rno:287876|rno:25289|rno:300992|rno:60341|rno:24516|rno:117273|rno:29527|rno:25435|rno:24245|rno:25023|rno:25202|rno:83506|rno:25743|rno:304813|rno:29241|rno:116560|rno:25636|rno:81664|rno:306243|rno:307124|rno:25643|rno:81636|rno:58919|rno:499076|rno:246…	81636|311658|24239|58942|84347|66012|24242|64532|140728|117052|266766|24681|84420|64508|287876|25289|300992|60341|24516|117273|29527|25435|24245|25023|25202|83506|25743|304813|29241|116560|25636|81664|306243|307124|25643|81636|58919|499076|24654|60664|24653|114851|276720|50599|29565|293508|24703|24242|501563|29748|497757|140726|497931|499497|24680|50664|24669|171140|84583|83803|50688|24668|25050|…	http://www.genome.jp/kegg-bin/show_pathway?rno04921/rno:25643%09red/rno:24654%09red/rno:24242%09red/rno:60664%09red/rno:311658%09red/rno:29565%09red/rno:24653%09red/rno:293508%09red/rno:689560%09red/rno:24516%09red/rno:117052%09red/rno:304813%09red/rno:24245%09red/rno:117273%09red/rno:305509%09red/rno:60341%09red/rno:140724%09red/rno:84583%09red/rno:366508%09red/rno:84347%09red/rno:25031%09red/rn…
TNF signaling pathway	KEGG PATHWAY	rno04668	65	109	0.00566465	0.121136	ENSRNOG00000012331|ENSRNOG00000002525|ENSRNOG00000004649|ENSRNOG00000014361|ENSRNOG00000004437|ENSRNOG00000016378|ENSRNOG00000042353|ENSRNOG00000021117|Novel01327|ENSRNOG00000028629|ENSRNOG00000037237|ENSRNOG00000002792|ENSRNOG00000018659|ENSRNOG00000016054|ENSRNOG00000006612|ENSRNOG00000049517|ENSRNOG00000019142|ENSRNOG00000023258|ENSRNOG00000013962|ENSRNOG00000003278|ENSRNOG00000007002|ENSRNOG0…	rno:64044|rno:29527|rno:24494|rno:24323|rno:114495|rno:116596|rno:690743|rno:361715|rno:113970|rno:24185|rno:309295|rno:114105|rno:78965|rno:308267|rno:100911550|rno:683206|rno:246097|rno:81736|rno:113970|rno:360640|rno:60584|rno:291912|rno:298947|rno:366508|rno:287398|rno:689314|rno:81687|rno:314322|rno:24517|rno:25464|rno:680611|rno:78971|rno:60352|rno:246208|rno:306886|rno:246240|rno:81707|rno…	64044|29527|24494|24323|114495|116596|690743|361715|113970|24185|309295|114105|78965|308267|100911550|683206|246097|81736|113970|360640|60584|291912|298947|366508|287398|689314|81687|314322|24517|25464|680611|78971|60352|246208|306886|246240|81707|81503|246756|156767|50658|89808|60371|25402|24253|89829|309165|500131|25493|84351|64026|24516|24770|497931|266610|114114|362788|60664|29414|171045|2483…	http://www.genome.jp/kegg-bin/show_pathway?rno04668/rno:24835%09red/rno:361715%09red/rno:60664%09red/rno:287398%09red/rno:24516%09red/rno:24517%09red/rno:117279%09red/rno:500131%09red/rno:25625%09red/rno:116596%09red/rno:156767%09red/rno:246756%09red/rno:360640%09red/rno:81687%09red/rno:114495%09red/rno:308267%09red/rno:24770%09red/rno:24494%09red/rno:24323%09red/rno:25402%09red/rno:246097%09red/…
Chemokine signaling pathway	KEGG PATHWAY	rno04062	97	178	0.006485	0.121912	Novel00009|ENSRNOG00000018726|ENSRNOG00000027839|ENSRNOG00000047799|ENSRNOG00000002229|ENSRNOG00000006319|ENSRNOG00000014366|ENSRNOG00000020657|ENSRNOG00000006736|ENSRNOG00000006730|ENSRNOG00000014776|ENSRNOG00000016346|ENSRNOG00000015936|ENSRNOG00000003999|ENSRNOG00000047080|ENSRNOG00000049768|ENSRNOG00000048172|ENSRNOG00000007390|ENSRNOG00000007159|ENSRNOG00000050519|ENSRNOG00000029784|ENSRNOG0…	rno:81636|rno:361251|rno:50646|rno:83579|rno:64532|rno:100124593|rno:114858|rno:85385|rno:117027|rno:301088|rno:84420|rno:170538|rno:79218|rno:64508|rno:114118|rno:25289|rno:363875|rno:25493|rno:24770|rno:117273|rno:29431|rno:25522|rno:29414|rno:83579|rno:317371|rno:360579|rno:25023|rno:116637|rno:24185|rno:361714|rno:29241|rno:171056|rno:81515|rno:360820|rno:29385|rno:81664|rno:79113|rno:24514|r…	81636|361251|50646|83579|64532|100124593|114858|85385|117027|301088|84420|170538|79218|64508|114118|25289|363875|25493|24770|117273|29431|25522|29414|83579|317371|360579|25023|116637|24185|361714|29241|171056|81515|360820|29385|81664|79113|24514|25636|287561|81503|309165|89808|60628|25643|64465|81636|117029|313845|81667|24654|306748|60664|366957|25734|114119|114117|497942|309295|114105|690825|251…	http://www.genome.jp/kegg-bin/show_pathway?rno04062/rno:361714%09red/rno:171056%09red/rno:24514%09red/rno:117273%09red/rno:114117%09red/rno:25031%09red/rno:83579%09red/rno:301088%09red/rno:29431%09red/rno:81515%09red/rno:54258%09red/rno:305509%09red/rno:81667%09red/rno:81664%09red/rno:501563%09red/rno:360820%09red/rno:29414%09red/rno:314612%09red/rno:84351%09red/rno:57301%09red/rno:24605%09red/rn…
Dopaminergic synapse	KEGG PATHWAY	rno04728	75	131	0.00657801	0.121912	ENSRNOG00000006108|ENSRNOG00000005452|ENSRNOG00000001804|ENSRNOG00000004005|ENSRNOG00000005369|ENSRNOG00000012061|ENSRNOG00000018708|ENSRNOG00000025040|ENSRNOG00000019570|ENSRNOG00000028629|ENSRNOG00000046381|ENSRNOG00000001658|ENSRNOG00000047799|Novel01290|ENSRNOG00000033942|ENSRNOG00000019308|ENSRNOG00000009882|ENSRNOG00000007645|ENSRNOG00000004810|ENSRNOG00000005257|ENSRNOG00000028589|ENSRNOG0…	rno:690825|rno:117256|rno:81678|rno:24245|rno:50599|rno:25023|rno:24668|rno:114119|rno:114117|rno:24185|rno:24611|rno:25743|rno:83579|rno:85240|rno:24409|rno:25388|rno:24674|rno:116560|rno:24654|rno:25636|rno:29627|rno:24410|rno:363122|rno:81664|rno:192349|rno:29513|rno:25693|rno:24318|rno:314906|rno:29716|rno:24242|rno:689314|rno:500131|rno:314322|rno:29628|rno:60660|rno:360616|rno:81574|rno:816…	690825|117256|81678|24245|50599|25023|24668|114119|114117|24185|24611|25743|83579|85240|24409|25388|24674|116560|24654|25636|29627|24410|363122|81664|192349|29513|25693|24318|314906|29716|24242|689314|500131|314322|29628|60660|360616|81574|81667|25400|501563|24681|24267|114120|79218|25686|50658|25031|24675|24239|24680|50664|24611|311024|24669|24242|60352|84027|24611|117550|114118|64532|309179|835…	http://www.genome.jp/kegg-bin/show_pathway?rno04728/rno:25643%09red/rno:60660%09red/rno:64532%09red/rno:293508%09red/rno:117256%09red/rno:24245%09red/rno:500131%09red/rno:24185%09red/rno:24242%09red/rno:25031%09red/rno:24267%09red/rno:314906%09red/rno:83579%09red/rno:24611%09red/rno:114119%09red/rno:114118%09red/rno:25400%09red/rno:25636%09red/rno:25686%09red/rno:309179%09red/rno:24654%09red/rno:…
Lysosome	KEGG PATHWAY	rno04142	72	127	0.00897978	0.14889	ENSRNOG00000014997|ENSRNOG00000037563|ENSRNOG00000006926|ENSRNOG00000011150|ENSRNOG00000011054|ENSRNOG00000009759|ENSRNOG00000010034|ENSRNOG00000012062|ENSRNOG00000009330|ENSRNOG00000021157|ENSRNOG00000019629|ENSRNOG00000014635|ENSRNOG00000001415|ENSRNOG00000025274|ENSRNOG00000011461|ENSRNOG00000007089|ENSRNOG00000049281|ENSRNOG00000014992|ENSRNOG00000014268|ENSRNOG00000046159|ENSRNOG00000002225|…	rno:25151|rno:287435|rno:297932|rno:25227|rno:89783|rno:306128|rno:84431|rno:286898|rno:363103|rno:50654|rno:25328|rno:83800|rno:360785|rno:294673|rno:171126|rno:63865|rno:684536|rno:317202|rno:79248|rno:100909505|rno:117106|rno:293485|rno:361063|rno:314360|rno:316519|rno:298875|rno:25424|rno:171293|rno:29757|rno:290923|rno:25423|rno:360904|rno:64529|rno:684529|rno:300757|rno:360658|rno:293650|rn…	25151|287435|297932|25227|89783|306128|84431|286898|363103|50654|25328|83800|360785|294673|171126|63865|684536|317202|79248|100909505|117106|293485|361063|314360|316519|298875|25424|171293|29757|290923|25423|360904|64529|684529|300757|360658|293650|25524|293676|24375|310166|309969|310864|316033|362409|361704|296370|303631|361378|171575|63886|29186|83534|24591|24434|25055|60575|688293|361401|25425…	http://www.genome.jp/kegg-bin/show_pathway?rno04142/rno:25423%09red/rno:688293%09red/rno:292073%09red/rno:60575%09red/rno:362409%09red/rno:293650%09red/rno:24434%09red/rno:361401%09red/rno:287435%09red/rno:24944%09red/rno:684536%09red/rno:316519%09red/rno:317202%09red/rno:29186%09red/rno:293485%09red/rno:63865%09red/rno:171575%09red/rno:303631%09red/rno:171293%09red/rno:83534%09red/rno:25425%09re…
Rap1 signaling pathway	KEGG PATHWAY	rno04015	112	214	0.0091048	0.14889	Novel00009|ENSRNOG00000048389|ENSRNOG00000004437|ENSRNOG00000020584|ENSRNOG00000014882|ENSRNOG00000013962|ENSRNOG00000002229|ENSRNOG00000010695|ENSRNOG00000017392|ENSRNOG00000006984|ENSRNOG00000014688|ENSRNOG00000014776|ENSRNOG00000016696|ENSRNOG00000037247|ENSRNOG00000017980|ENSRNOG00000003999|ENSRNOG00000001224|ENSRNOG00000017197|ENSRNOG00000049768|ENSRNOG00000011471|ENSRNOG00000048172|ENSRNOG0…	rno:81636|rno:29369|rno:114495|rno:170901|rno:170632|rno:113970|rno:64532|rno:79429|rno:54250|rno:689314|rno:24681|rno:84420|rno:89805|rno:361568|rno:308995|rno:64508|rno:309684|rno:24628|rno:25289|rno:25444|rno:363875|rno:114633|rno:117273|rno:84489|rno:25522|rno:84353|rno:29414|rno:24511|rno:29513|rno:25023|rno:313834|rno:24185|rno:316639|rno:83785|rno:361714|rno:29241|rno:246212|rno:24242|rno:…	81636|29369|114495|170901|170632|113970|64532|79429|54250|689314|24681|84420|89805|361568|308995|64508|309684|24628|25289|25444|363875|114633|117273|84489|25522|84353|29414|24511|29513|25023|313834|24185|316639|83785|361714|29241|246212|24242|24410|81664|25021|29302|116546|63851|64303|155918|25643|64465|81636|307171|313644|24654|313494|60664|114705|361710|366957|59326|245903|499537|310533|1009115…	http://www.genome.jp/kegg-bin/show_pathway?rno04015/rno:361710%09red/rno:361714%09red/rno:298947%09red/rno:316639%09red/rno:117273%09red/rno:296269%09red/rno:24242%09red/rno:25031%09red/rno:25686%09red/rno:78965%09red/rno:307403%09red/rno:305509%09red/rno:81664%09red/rno:24680%09red/rno:24681%09red/rno:84353%09red/rno:24446%09red/rno:24605%09red/rno:500317%09red/rno:25289%09red/rno:304109%09red/r…
Toll-like receptor signaling pathway	KEGG PATHWAY	rno04620	57	96	0.00968338	0.149554	ENSRNOG00000012331|ENSRNOG00000003834|ENSRNOG00000007437|ENSRNOG00000004437|ENSRNOG00000016378|ENSRNOG00000018488|ENSRNOG00000038835|ENSRNOG00000011406|ENSRNOG00000028629|ENSRNOG00000037237|ENSRNOG00000004649|ENSRNOG00000014532|ENSRNOG00000013634|ENSRNOG00000016054|ENSRNOG00000006612|ENSRNOG00000040315|ENSRNOG00000023258|ENSRNOG00000045668|ENSRNOG00000048161|ENSRNOG00000002161|ENSRNOG00000009385|…	rno:64044|rno:287398|rno:296953|rno:114495|rno:116596|rno:171369|rno:56822|rno:116637|rno:24185|rno:309295|rno:24494|rno:29469|rno:301059|rno:308267|rno:100911550|rno:448830|rno:81736|rno:686326|rno:338457|rno:305353|rno:298947|rno:289337|rno:366508|rno:364594|rno:293624|rno:310553|rno:314322|rno:317468|rno:364867|rno:60352|rno:306886|rno:305354|rno:309165|rno:300177|rno:29260|rno:25408|rno:36398…	64044|287398|296953|114495|116596|171369|56822|116637|24185|309295|24494|29469|301059|308267|100911550|448830|81736|686326|338457|305353|298947|289337|366508|364594|293624|310553|314322|317468|364867|60352|306886|305354|309165|300177|29260|25408|363984|25542|50658|24835|84351|689314|363875|25493|24516|497931|266610|60350|684440|362788|29175|288264|60664|29414|29513|25272|25353|	http://www.genome.jp/kegg-bin/show_pathway?rno04620/rno:60664%09red/rno:114495%09red/rno:287398%09red/rno:305354%09red/rno:24516%09red/rno:305353%09red/rno:116637%09red/rno:306886%09red/rno:116596%09red/rno:366508%09red/rno:448830%09red/rno:364594%09red/rno:29260%09red/rno:308267%09red/rno:25272%09red/rno:24494%09red/rno:25542%09red/rno:171369%09red/rno:296953%09red/rno:56822%09red/rno:362788%09r…
Salmonella infection	KEGG PATHWAY	rno05132	49	81	0.0122834	0.177063	ENSRNOG00000004575|ENSRNOG00000004649|ENSRNOG00000019675|ENSRNOG00000009700|ENSRNOG00000007372|ENSRNOG00000014289|ENSRNOG00000011406|ENSRNOG00000047476|ENSRNOG00000028062|ENSRNOG00000034254|ENSRNOG00000002792|ENSRNOG00000014532|ENSRNOG00000013634|ENSRNOG00000037239|ENSRNOG00000022067|ENSRNOG00000023258|ENSRNOG00000036701|ENSRNOG00000007281|ENSRNOG00000006984|ENSRNOG00000008015|ENSRNOG00000031233|…	rno:24493|rno:24494|rno:282817|rno:29564|rno:25166|rno:301511|rno:116637|rno:294568|rno:360854|rno:81822|rno:114105|rno:29469|rno:301059|rno:293860|rno:289337|rno:81736|rno:287876|rno:362332|rno:689314|rno:314322|rno:60352|rno:363875|rno:81503|rno:171436|rno:29489|rno:29197|rno:64303|rno:29355|rno:116465|rno:54227|rno:29260|rno:64465|rno:25542|rno:50658|rno:298784|rno:297518|rno:24516|rno:360697|…	24493|24494|282817|29564|25166|301511|116637|294568|360854|81822|114105|29469|301059|293860|289337|81736|287876|362332|689314|314322|60352|363875|81503|171436|29489|29197|64303|29355|116465|54227|29260|64465|25542|50658|298784|297518|24516|360697|60350|317371|288669|309165|313024|81531|501854|171041|309159|25272|29513|	http://www.genome.jp/kegg-bin/show_pathway?rno05132/rno:29489%09red/rno:294568%09red/rno:297518%09red/rno:309159%09red/rno:81822%09red/rno:24516%09red/rno:116637%09red/rno:298784%09red/rno:362332%09red/rno:501854%09red/rno:29260%09red/rno:288669%09red/rno:25272%09red/rno:24494%09red/rno:25542%09red/rno:24493%09red/rno:287876%09red/rno:81503%09red/rno:301511%09red/rno:29513%09red/rno:314322%09red/…
Calcium signaling pathway	KEGG PATHWAY	rno04020	96	182	0.0127383	0.177063	Novel00009|ENSRNOG00000009372|ENSRNOG00000010440|ENSRNOG00000007090|ENSRNOG00000046381|ENSRNOG00000027839|ENSRNOG00000013676|ENSRNOG00000049410|Novel00326|ENSRNOG00000005048|ENSRNOG00000016770|ENSRNOG00000037845|ENSRNOG00000001873|ENSRNOG00000018260|ENSRNOG00000010853|ENSRNOG00000017798|ENSRNOG00000029871|ENSRNOG00000014688|ENSRNOG00000014776|ENSRNOG00000018827|ENSRNOG00000021256|ENSRNOG000000368…	rno:81636|rno:24808|rno:24611|rno:24239|rno:24611|rno:50646|rno:29337|rno:24260|rno:24173|rno:25570|rno:24242|rno:114099|rno:25041|rno:25461|rno:25302|rno:29599|rno:140448|rno:24681|rno:84420|rno:65032|rno:29413|rno:29691|rno:64508|rno:54234|rno:24176|rno:114633|rno:25398|rno:29717|rno:24245|rno:25023|rno:29241|rno:29659|rno:24409|rno:113995|rno:296369|rno:114862|rno:29600|rno:25706|rno:25636|rno…	81636|24808|24611|24239|24611|50646|29337|24260|24173|25570|24242|114099|25041|25461|25302|29599|140448|24681|84420|65032|29413|29691|64508|54234|24176|114633|25398|29717|24245|25023|29241|29659|24409|113995|296369|114862|29600|25706|25636|81636|25637|25689|25505|140447|29716|24654|24418|25187|117087|293508|29412|24242|501563|24215|59323|29748|89788|309000|257648|24408|24675|24680|308451|83529|58…	http://www.genome.jp/kegg-bin/show_pathway?rno04020/rno:24675%09red/rno:24245%09red/rno:24242%09red/rno:689560%09red/rno:25031%09red/rno:24611%09red/rno:25461%09red/rno:64561%09red/rno:305509%09red/rno:170897%09red/rno:54234%09red/rno:56827%09red/rno:24680%09red/rno:24681%09red/rno:29599%09red/rno:366274%09red/rno:25041%09red/rno:29600%09red/rno:24239%09red/rno:25570%09red/rno:117087%09red/rno:24…
Insulin secretion	KEGG PATHWAY	rno04911	51	86	0.0140124	0.182101	Novel00009|ENSRNOG00000049882|ENSRNOG00000021130|ENSRNOG00000012061|ENSRNOG00000008276|ENSRNOG00000001516|ENSRNOG00000020263|ENSRNOG00000007090|ENSRNOG00000011501|ENSRNOG00000019433|ENSRNOG00000004890|ENSRNOG00000004810|ENSRNOG00000049410|ENSRNOG00000004005|ENSRNOG00000002229|ENSRNOG00000004978|ENSRNOG00000020714|Novel01290|ENSRNOG00000011227|ENSRNOG00000016469|ENSRNOG00000005257|ENSRNOG000000042…	rno:81636|rno:24166|rno:25559|rno:25023|rno:305509|rno:252857|rno:24213|rno:24239|rno:25390|rno:25531|rno:29241|rno:24654|rno:24260|rno:24245|rno:64532|rno:293508|rno:171143|rno:85240|rno:24214|rno:29639|rno:25636|rno:116839|rno:54261|rno:501563|rno:689560|rno:24681|rno:25400|rno:25051|rno:84420|rno:66016|rno:24167|rno:83535|rno:64508|rno:25012|rno:25031|rno:25289|rno:252857|rno:65206|rno:25650|r…	81636|24166|25559|25023|305509|252857|24213|24239|25390|25531|29241|24654|24260|24245|64532|293508|171143|85240|24214|29639|25636|116839|54261|501563|689560|24681|25400|25051|84420|66016|24167|83535|64508|25012|25031|25289|252857|65206|25650|24680|100910229|83731|500131|56768|24212|29716|81636|171140|54223|24803|56768|	http://www.genome.jp/kegg-bin/show_pathway?rno04911/rno:64508%09red/rno:83731%09red/rno:171143%09red/rno:24245%09red/rno:29241%09red/rno:500131%09red/rno:689560%09red/rno:25031%09red/rno:83535%09red/rno:24260%09red/rno:25051%09red/rno:25012%09red/rno:65206%09red/rno:56768%09red/rno:25400%09red/rno:24167%09red/rno:24166%09red/rno:293508%09red/rno:24654%09red/rno:116839%09red/rno:25650%09red/rno:30…
Nicotine addiction	KEGG PATHWAY	rno05033	28	40	0.01484	0.182101	ENSRNOG00000012562|ENSRNOG00000002349|ENSRNOG00000002360|ENSRNOG00000020778|ENSRNOG00000045816|ENSRNOG00000014862|ENSRNOG00000033942|ENSRNOG00000007490|ENSRNOG00000014938|ENSRNOG00000015393|ENSRNOG00000028589|ENSRNOG00000008766|ENSRNOG00000010853|ENSRNOG00000016845|ENSRNOG00000007682|ENSRNOG00000021063|ENSRNOG00000004560|ENSRNOG00000011726|ENSRNOG00000016147|ENSRNOG00000011202|ENSRNOG00000046731|…	rno:170796|rno:289606|rno:140674|rno:54239|rno:50592|rno:79211|rno:24409|rno:29695|rno:24922|rno:83612|rno:29627|rno:24410|rno:25302|rno:24947|rno:29628|rno:24412|rno:257648|rno:24408|rno:84487|rno:25590|rno:25398|rno:29709|rno:25451|rno:29705|rno:140675|rno:29629|rno:191573|rno:29707|	170796|289606|140674|54239|50592|79211|24409|29695|24922|83612|29627|24410|25302|24947|29628|24412|257648|24408|84487|25590|25398|29709|25451|29705|140675|29629|191573|29707|	http://www.genome.jp/kegg-bin/show_pathway?rno05033/rno:79211%09red/rno:24922%09red/rno:24947%09red/rno:84487%09red/rno:24410%09red/rno:83612%09red/rno:24412%09red/rno:54239%09red/rno:25302%09red/rno:29709%09red/rno:29695%09red/rno:29707%09red/rno:29705%09red/rno:25590%09red/rno:24408%09red/rno:24409%09red/rno:50592%09red/rno:289606%09red/rno:25398%09red/rno:191573%09red/rno:29629%09red/rno:29628…
Gastric acid secretion	KEGG PATHWAY	rno04971	44	72	0.0150659	0.182101	Novel00009|ENSRNOG00000001804|ENSRNOG00000004005|ENSRNOG00000003813|ENSRNOG00000012061|ENSRNOG00000018524|ENSRNOG00000032150|ENSRNOG00000020263|ENSRNOG00000002934|ENSRNOG00000007705|ENSRNOG00000011501|ENSRNOG00000002793|ENSRNOG00000004890|ENSRNOG00000018260|ENSRNOG00000004810|ENSRNOG00000049410|ENSRNOG00000005257|ENSRNOG00000001837|ENSRNOG00000016592|ENSRNOG00000004978|Novel01290|ENSRNOG000000082…	rno:81636|rno:81678|rno:24245|rno:65272|rno:25023|rno:54319|rno:81636|rno:24213|rno:25650|rno:29718|rno:25390|rno:54305|rno:29241|rno:25461|rno:24654|rno:24260|rno:25636|rno:24797|rno:81664|rno:293508|rno:85240|rno:305509|rno:24242|rno:501563|rno:25706|rno:24681|rno:25400|rno:84420|rno:64508|rno:25031|rno:25289|rno:25643|rno:24680|rno:29719|rno:24214|rno:24242|rno:25686|rno:24212|rno:64532|rno:81…	81636|81678|24245|65272|25023|54319|81636|24213|25650|29718|25390|54305|29241|25461|24654|24260|25636|24797|81664|293508|85240|305509|24242|501563|25706|24681|25400|84420|64508|25031|25289|25643|24680|29719|24214|24242|25686|24212|64532|81822|54231|171140|54223|24785|	http://www.genome.jp/kegg-bin/show_pathway?rno04971/rno:25643%09red/rno:81664%09red/rno:64508%09red/rno:25706%09red/rno:24797%09red/rno:293508%09red/rno:24245%09red/rno:29241%09red/rno:24242%09red/rno:25031%09red/rno:24260%09red/rno:25400%09red/rno:25686%09red/rno:24654%09red/rno:25461%09red/rno:25650%09red/rno:305509%09red/rno:54231%09red/rno:54319%09red/rno:501563%09red/rno:24680%09red/rno:2468…
Fc gamma R-mediated phagocytosis	KEGG PATHWAY	rno04666	53	91	0.015798	0.182994	ENSRNOG00000002657|ENSRNOG00000007350|ENSRNOG00000001470|ENSRNOG00000010626|ENSRNOG00000004791|ENSRNOG00000012061|ENSRNOG00000008673|ENSRNOG00000014289|ENSRNOG00000012160|ENSRNOG00000028629|ENSRNOG00000028062|ENSRNOG00000009980|ENSRNOG00000013676|ENSRNOG00000007649|ENSRNOG00000048898|ENSRNOG00000009385|ENSRNOG00000015232|ENSRNOG00000008180|ENSRNOG00000047476|ENSRNOG00000046452|ENSRNOG00000010153|…	rno:24653|rno:366957|rno:65172|rno:170897|rno:79121|rno:25023|rno:288669|rno:301511|rno:25155|rno:24185|rno:360854|rno:64369|rno:29337|rno:25751|rno:682937|rno:298947|rno:309419|rno:81515|rno:294568|rno:289211|rno:24703|rno:116591|rno:114553|rno:366508|rno:54259|rno:29340|rno:314641|rno:24681|rno:25603|rno:360509|rno:363875|rno:25734|rno:170538|rno:60668|rno:361517|rno:54227|rno:497931|rno:64465|…	24653|366957|65172|170897|79121|25023|288669|301511|25155|24185|360854|64369|29337|25751|682937|298947|309419|81515|294568|289211|24703|116591|114553|366508|54259|29340|314641|24681|25603|360509|363875|25734|170538|60668|361517|54227|497931|64465|24680|498276|297518|360426|29431|24699|295279|317371|84477|25156|29271|60664|29414|313024|25096|	http://www.genome.jp/kegg-bin/show_pathway?rno04666/rno:498276%09red/rno:360426%09red/rno:297518%09red/rno:60664%09red/rno:170538%09red/rno:60668%09red/rno:294568%09red/rno:116591%09red/rno:25603%09red/rno:360854%09red/rno:25155%09red/rno:288669%09red/rno:29340%09red/rno:54259%09red/rno:29431%09red/rno:295279%09red/rno:24653%09red/rno:360509%09red/rno:24185%09red/rno:301511%09red/rno:29414%09red/…
Axon guidance	KEGG PATHWAY	rno04360	71	130	0.0170178	0.189238	ENSRNOG00000007350|ENSRNOG00000001470|ENSRNOG00000011683|ENSRNOG00000013536|ENSRNOG00000037291|ENSRNOG00000007925|ENSRNOG00000000567|ENSRNOG00000045703|ENSRNOG00000037274|ENSRNOG00000004812|ENSRNOG00000002833|Novel00242|ENSRNOG00000007079|ENSRNOG00000007882|ENSRNOG00000009882|ENSRNOG00000013679|ENSRNOG00000001747|ENSRNOG00000006784|ENSRNOG00000019365|ENSRNOG00000026065|ENSRNOG00000016592|ENSRNOG0…	rno:366957|rno:65172|rno:361597|rno:64465|rno:363517|rno:296078|rno:60630|rno:29202|rno:50687|rno:311384|rno:84027|rno:307989|rno:24553|rno:360958|rno:24674|rno:306790|rno:100910732|rno:29745|rno:307395|rno:65047|rno:81664|rno:311236|rno:29751|rno:307989|rno:29202|rno:306534|rno:316539|rno:312213|rno:316009|rno:315217|rno:29433|rno:362398|rno:58946|rno:29748|rno:309280|rno:29744|rno:301346|rno:31…	366957|65172|361597|64465|363517|296078|60630|29202|50687|311384|84027|307989|24553|360958|24674|306790|100910732|29745|307395|65047|81664|311236|29751|307989|29202|306534|316539|312213|316009|315217|29433|362398|58946|29748|309280|29744|301346|312275|362049|25686|293042|60628|24675|641521|25643|311658|170901|60629|246217|500287|296787|24605|65208|84609|363875|25150|29431|315564|117273|295382|360…	http://www.genome.jp/kegg-bin/show_pathway?rno04360/rno:25643%09red/rno:316009%09red/rno:311658%09red/rno:361597%09red/rno:312213%09red/rno:362398%09red/rno:311384%09red/rno:366957%09red/rno:117273%09red/rno:25150%09red/rno:301346%09red/rno:316539%09red/rno:360272%09red/rno:360958%09red/rno:84027%09red/rno:60629%09red/rno:25686%09red/rno:24511%09red/rno:29202%09red/rno:641521%09red/rno:295382%09r…
NOD-like receptor signaling pathway	KEGG PATHWAY	rno04621	36	57	0.0187495	0.200475	ENSRNOG00000012331|ENSRNOG00000004649|ENSRNOG00000019675|ENSRNOG00000007372|ENSRNOG00000001271|ENSRNOG00000037237|ENSRNOG00000002792|ENSRNOG00000031233|ENSRNOG00000042256|ENSRNOG00000047137|ENSRNOG00000016054|ENSRNOG00000049517|ENSRNOG00000003170|ENSRNOG00000023258|ENSRNOG00000020063|ENSRNOG00000014124|ENSRNOG00000048580|ENSRNOG00000006984|ENSRNOG00000005731|ENSRNOG00000019073|ENSRNOG00000002802|…	rno:64044|rno:24494|rno:282817|rno:25166|rno:294770|rno:309295|rno:114105|rno:60352|rno:294691|rno:365661|rno:308267|rno:683206|rno:287362|rno:81736|rno:81525|rno:291912|rno:686323|rno:689314|rno:78971|rno:84351|rno:81503|rno:50658|rno:60371|rno:300732|rno:309165|rno:191568|rno:64171|rno:24835|rno:298784|rno:25493|rno:24770|rno:360557|rno:58923|rno:29197|rno:25272|rno:29513|	64044|24494|282817|25166|294770|309295|114105|60352|294691|365661|308267|683206|287362|81736|81525|291912|686323|689314|78971|84351|81503|50658|60371|300732|309165|191568|64171|24835|298784|25493|24770|360557|58923|29197|25272|29513|	http://www.genome.jp/kegg-bin/show_pathway?rno04621/rno:58923%09red/rno:365661%09red/rno:81525%09red/rno:298784%09red/rno:81503%09red/rno:64171%09red/rno:24770%09red/rno:24494%09red/rno:282817%09red/rno:24835%09red/rno:686323%09red/rno:300732%09red/rno:683206%09red/rno:360557%09red/rno:25493%09red/rno:29513%09red/rno:309295%09red/rno:308267%09red/rno:29197%09red/rno:25272%09red/rno:294770%09red/r…
Bacterial invasion of epithelial cells	KEGG PATHWAY	rno05100	46	78	0.0201164	0.207125	ENSRNOG00000002182|ENSRNOG00000018726|ENSRNOG00000006694|ENSRNOG00000006411|ENSRNOG00000008673|ENSRNOG00000014289|ENSRNOG00000014288|ENSRNOG00000006003|ENSRNOG00000047476|ENSRNOG00000028062|ENSRNOG00000034254|ENSRNOG00000013152|ENSRNOG00000007079|ENSRNOG00000007649|ENSRNOG00000005796|ENSRNOG00000001149|ENSRNOG00000033835|ENSRNOG00000018993|ENSRNOG00000008030|ENSRNOG00000009385|ENSRNOG00000038881|…	rno:305227|rno:361251|rno:25404|rno:363425|rno:288669|rno:301511|rno:25661|rno:297357|rno:294568|rno:360854|rno:81822|rno:688429|rno:24553|rno:25751|rno:307505|rno:360820|rno:140694|rno:170922|rno:314612|rno:298947|rno:288077|rno:366508|rno:114858|rno:85385|rno:56003|rno:315346|rno:83800|rno:363875|rno:171574|rno:310460|rno:83788|rno:54227|rno:497931|rno:303135|rno:64465|rno:287876|rno:297518|rno…	305227|361251|25404|363425|288669|301511|25661|297357|294568|360854|81822|688429|24553|25751|307505|360820|140694|170922|314612|298947|288077|366508|114858|85385|56003|315346|83800|363875|171574|310460|83788|54227|497931|303135|64465|287876|297518|24511|117273|317371|361388|84353|316258|60664|313024|171136|	http://www.genome.jp/kegg-bin/show_pathway?rno05100/rno:313024%09red/rno:297518%09red/rno:60664%09red/rno:24553%09red/rno:24511%09red/rno:81822%09red/rno:25661%09red/rno:294568%09red/rno:117273%09red/rno:310460%09red/rno:171136%09red/rno:360854%09red/rno:363425%09red/rno:288669%09red/rno:85385%09red/rno:297357%09red/rno:287876%09red/rno:298947%09red/rno:301511%09red/rno:307505%09red/rno:83800%09r…
Adrenergic signaling in cardiomyocytes	KEGG PATHWAY	rno04261	78	148	0.0230157	0.228513	Novel00009|ENSRNOG00000007199|ENSRNOG00000015496|ENSRNOG00000004005|ENSRNOG00000004518|ENSRNOG00000005210|ENSRNOG00000018708|ENSRNOG00000001516|ENSRNOG00000005452|ENSRNOG00000007090|ENSRNOG00000028629|ENSRNOG00000011501|ENSRNOG00000007666|ENSRNOG00000004890|ENSRNOG00000004810|ENSRNOG00000006226|ENSRNOG00000023428|Novel00326|ENSRNOG00000031287|ENSRNOG00000021102|ENSRNOG00000014348|ENSRNOG000000165…	rno:81636|rno:59326|rno:24852|rno:24245|rno:50688|rno:25686|rno:24668|rno:252857|rno:117256|rno:24239|rno:24185|rno:25390|rno:58942|rno:29241|rno:24654|rno:84347|rno:497931|rno:24173|rno:306243|rno:29686|rno:140729|rno:81664|rno:25650|rno:24176|rno:29412|rno:116600|rno:300992|rno:298947|rno:85240|rno:305509|rno:29716|rno:366508|rno:24242|rno:689314|rno:29599|rno:500131|rno:501563|rno:140728|rno:2…	81636|59326|24852|24245|50688|25686|24668|252857|117256|24239|24185|25390|58942|29241|24654|84347|497931|24173|306243|29686|140729|81664|25650|24176|29412|116600|300992|298947|85240|305509|29716|366508|24242|689314|29599|500131|501563|140728|24215|60660|29600|689560|25400|29639|84420|29556|29413|140726|140724|64508|24213|25031|25289|252857|25643|315611|24680|25620|29693|24214|24669|24242|60352|36…	http://www.genome.jp/kegg-bin/show_pathway?rno04261/rno:25643%09red/rno:60660%09red/rno:24654%09red/rno:60664%09red/rno:25665%09red/rno:64532%09red/rno:293508%09red/rno:117256%09red/rno:25620%09red/rno:29241%09red/rno:500131%09red/rno:24242%09red/rno:689560%09red/rno:84347%09red/rno:25031%09red/rno:24214%09red/rno:306243%09red/rno:29556%09red/rno:140729%09red/rno:140728%09red/rno:25636%09red/rno:…
Leukocyte transendothelial migration	KEGG PATHWAY	rno04670	65	120	0.0242536	0.22913	ENSRNOG00000007350|ENSRNOG00000007199|ENSRNOG00000013014|ENSRNOG00000001476|ENSRNOG00000011424|ENSRNOG00000003866|ENSRNOG00000001516|ENSRNOG00000033217|ENSRNOG00000006003|ENSRNOG00000004414|ENSRNOG00000034254|ENSRNOG00000002540|ENSRNOG00000020726|ENSRNOG00000030118|ENSRNOG00000005796|ENSRNOG00000017833|ENSRNOG00000010085|ENSRNOG00000001149|ENSRNOG00000016592|ENSRNOG00000003491|ENSRNOG00000015278|…	rno:366957|rno:59326|rno:79129|rno:304407|rno:290789|rno:60628|rno:252857|rno:300519|rno:297357|rno:116479|rno:81822|rno:305341|rno:361710|rno:81521|rno:307505|rno:291245|rno:290485|rno:360820|rno:81664|rno:24680|rno:501203|rno:25021|rno:298947|rno:114553|rno:366508|rno:500904|rno:689314|rno:81687|rno:25464|rno:60664|rno:361517|rno:364018|rno:363577|rno:54319|rno:83497|rno:24681|rno:363875|rno:66…	366957|59326|79129|304407|290789|60628|252857|300519|297357|116479|81822|305341|361710|81521|307505|291245|290485|360820|81664|24680|501203|25021|298947|114553|366508|500904|689314|81687|25464|60664|361517|364018|363577|54319|83497|24681|363875|66021|25023|81686|309684|308995|25686|287876|171337|252857|29583|25643|64465|306400|311144|24832|60352|680178|497931|25156|117273|24584|652929|84353|50646…	http://www.genome.jp/kegg-bin/show_pathway?rno04670/rno:25643%09red/rno:361710%09red/rno:652929%09red/rno:29583%09red/rno:83497%09red/rno:60664%09red/rno:680178%09red/rno:501203%09red/rno:298947%09red/rno:290485%09red/rno:116479%09red/rno:309684%09red/rno:117273%09red/rno:81521%09red/rno:300519%09red/rno:81687%09red/rno:311144%09red/rno:500904%09red/rno:290789%09red/rno:25686%09red/rno:81686%09re…
Gap junction	KEGG PATHWAY	rno04540	50	88	0.0251376	0.22913	Novel00009|ENSRNOG00000016429|ENSRNOG00000012061|ENSRNOG00000012060|ENSRNOG00000004559|ENSRNOG00000030877|ENSRNOG00000002361|ENSRNOG00000013656|ENSRNOG00000048169|ENSRNOG00000004890|ENSRNOG00000017558|ENSRNOG00000001804|ENSRNOG00000005257|ENSRNOG00000002244|ENSRNOG00000029876|Novel01290|ENSRNOG00000010170|ENSRNOG00000016592|ENSRNOG00000004978|ENSRNOG00000010153|ENSRNOG00000008428|ENSRNOG000000106…	rno:81636|rno:24418|rno:25023|rno:25202|rno:64158|rno:25187|rno:25523|rno:116744|rno:500377|rno:29241|rno:498736|rno:81678|rno:25636|rno:25267|rno:66012|rno:85240|rno:296554|rno:81664|rno:293508|rno:24703|rno:24318|rno:79429|rno:501563|rno:24681|rno:81636|rno:84420|rno:497757|rno:29581|rno:307351|rno:64508|rno:246118|rno:25031|rno:25289|rno:316531|rno:25643|rno:24680|rno:50564|rno:313845|rno:2460…	81636|24418|25023|25202|64158|25187|25523|116744|500377|29241|498736|81678|25636|25267|66012|85240|296554|81664|293508|24703|24318|79429|501563|24681|81636|84420|497757|29581|307351|64508|246118|25031|25289|316531|25643|24680|50564|313845|24605|305509|29213|24628|25686|54237|64532|24629|24654|171492|54223|24414|	http://www.genome.jp/kegg-bin/show_pathway?rno04540/rno:25643%09red/rno:29581%09red/rno:24654%09red/rno:24418%09red/rno:24414%09red/rno:293508%09red/rno:316531%09red/rno:79429%09red/rno:25031%09red/rno:24629%09red/rno:64158%09red/rno:66012%09red/rno:25523%09red/rno:25686%09red/rno:64508%09red/rno:305509%09red/rno:81664%09red/rno:307351%09red/rno:501563%09red/rno:50564%09red/rno:171492%09red/rno:2…
Long-term potentiation	KEGG PATHWAY	rno04720	39	65	0.0255504	0.22913	ENSRNOG00000007199|ENSRNOG00000016429|ENSRNOG00000004005|ENSRNOG00000012061|ENSRNOG00000018708|ENSRNOG00000004890|ENSRNOG00000007090|ENSRNOG00000020478|ENSRNOG00000045816|ENSRNOG00000006632|ENSRNOG00000009882|ENSRNOG00000004810|ENSRNOG00000028589|ENSRNOG00000008766|ENSRNOG00000016770|ENSRNOG00000001804|ENSRNOG00000004978|ENSRNOG00000010153|Novel01290|ENSRNOG00000004060|ENSRNOG00000003696|ENSRNOG0…	rno:59326|rno:24418|rno:24245|rno:25023|rno:24668|rno:29241|rno:24239|rno:25050|rno:50592|rno:501560|rno:24674|rno:24654|rno:29627|rno:24410|rno:24242|rno:81678|rno:293508|rno:24703|rno:85240|rno:24242|rno:501563|rno:24681|rno:29748|rno:25400|rno:25636|rno:24412|rno:24408|rno:171337|rno:24675|rno:24680|rno:24409|rno:24605|rno:305509|rno:24669|rno:25031|rno:171140|rno:317203|rno:81771|rno:24414|	59326|24418|24245|25023|24668|29241|24239|25050|50592|501560|24674|24654|29627|24410|24242|81678|293508|24703|85240|24242|501563|24681|29748|25400|25636|24412|24408|171337|24675|24680|24409|24605|305509|24669|25031|171140|317203|81771|24414|	http://www.genome.jp/kegg-bin/show_pathway?rno04720/rno:24418%09red/rno:24414%09red/rno:293508%09red/rno:24410%09red/rno:24412%09red/rno:24245%09red/rno:29241%09red/rno:24242%09red/rno:317203%09red/rno:25031%09red/rno:25050%09red/rno:25400%09red/rno:59326%09red/rno:24654%09red/rno:24675%09red/rno:24674%09red/rno:305509%09red/rno:501563%09red/rno:501560%09red/rno:24409%09red/rno:24680%09red/rno:24…
Pertussis	KEGG PATHWAY	rno05133	42	72	0.0285827	0.229829	ENSRNOG00000004575|ENSRNOG00000004649|ENSRNOG00000019675|ENSRNOG00000007372|ENSRNOG00000013634|ENSRNOG00000011796|ENSRNOG00000003170|ENSRNOG00000023258|ENSRNOG00000016770|ENSRNOG00000016592|ENSRNOG00000019728|ENSRNOG00000017869|ENSRNOG00000004060|ENSRNOG00000006984|ENSRNOG00000008015|ENSRNOG00000007457|ENSRNOG00000042070|ENSRNOG00000012749|ENSRNOG00000036832|ENSRNOG00000012807|ENSRNOG00000040315|…	rno:24493|rno:24494|rno:282817|rno:25166|rno:301059|rno:312705|rno:287362|rno:81736|rno:24242|rno:81664|rno:25021|rno:292060|rno:24242|rno:689314|rno:314322|rno:295703|rno:364867|rno:29687|rno:315346|rno:298566|rno:448830|rno:309684|rno:25686|rno:309165|rno:300177|rno:362634|rno:29260|rno:25402|rno:50658|rno:24835|rno:60352|rno:192262|rno:64026|rno:24516|rno:60350|rno:24508|rno:29271|rno:24511|rn…	24493|24494|282817|25166|301059|312705|287362|81736|24242|81664|25021|292060|24242|689314|314322|295703|364867|29687|315346|298566|448830|309684|25686|309165|300177|362634|29260|25402|50658|24835|60352|192262|64026|24516|60350|24508|29271|24511|29513|117273|25272|25643|	http://www.genome.jp/kegg-bin/show_pathway?rno05133/rno:25643%09red/rno:24511%09red/rno:24516%09red/rno:282817%09red/rno:117273%09red/rno:24242%09red/rno:448830%09red/rno:315346%09red/rno:29260%09red/rno:25272%09red/rno:24494%09red/rno:24493%09red/rno:25402%09red/rno:25686%09red/rno:300177%09red/rno:312705%09red/rno:24835%09red/rno:362634%09red/rno:29513%09red/rno:314322%09red/rno:29271%09red/rno…
B cell receptor signaling pathway	KEGG PATHWAY	rno04662	42	72	0.0285827	0.229829	ENSRNOG00000007350|ENSRNOG00000012061|ENSRNOG00000024000|ENSRNOG00000012160|ENSRNOG00000028629|ENSRNOG00000002833|ENSRNOG00000037237|ENSRNOG00000013676|ENSRNOG00000009882|ENSRNOG00000008180|ENSRNOG00000013967|ENSRNOG00000023258|ENSRNOG00000020063|ENSRNOG00000046452|ENSRNOG00000010153|ENSRNOG00000009385|ENSRNOG00000019907|ENSRNOG00000016846|ENSRNOG00000017020|ENSRNOG00000008015|ENSRNOG00000017146|…	rno:366957|rno:25023|rno:308501|rno:25155|rno:24185|rno:84027|rno:309295|rno:29337|rno:24674|rno:81515|rno:499356|rno:81736|rno:81525|rno:289211|rno:24703|rno:298947|rno:316241|rno:366508|rno:54259|rno:314322|rno:100361818|rno:83477|rno:29748|rno:362046|rno:313498|rno:100363332|rno:309165|rno:497931|rno:24675|rno:311658|rno:313845|rno:24605|rno:84351|rno:363875|rno:25493|rno:24516|rno:25156|rno:3…	366957|25023|308501|25155|24185|84027|309295|29337|24674|81515|499356|81736|81525|289211|24703|298947|316241|366508|54259|314322|100361818|83477|29748|362046|313498|100363332|309165|497931|24675|311658|313845|24605|84351|363875|25493|24516|25156|367901|294048|60664|29414|116689|	http://www.genome.jp/kegg-bin/show_pathway?rno04662/rno:60664%09red/rno:311658%09red/rno:316241%09red/rno:298947%09red/rno:83477%09red/rno:24516%09red/rno:81525%09red/rno:25156%09red/rno:25155%09red/rno:24605%09red/rno:84027%09red/rno:54259%09red/rno:367901%09red/rno:24675%09red/rno:24674%09red/rno:24185%09red/rno:100363332%09red/rno:29414%09red/rno:289211%09red/rno:314322%09red/rno:309295%09red/…
NF-kappa B signaling pathway	KEGG PATHWAY	rno04064	50	89	0.0287248	0.229829	ENSRNOG00000002525|ENSRNOG00000004649|ENSRNOG00000002341|ENSRNOG00000012061|ENSRNOG00000018488|ENSRNOG00000012160|ENSRNOG00000009705|ENSRNOG00000037237|ENSRNOG00000002792|ENSRNOG00000013676|ENSRNOG00000010516|ENSRNOG00000033235|ENSRNOG00000019264|ENSRNOG00000013634|ENSRNOG00000016054|ENSRNOG00000008180|ENSRNOG00000031312|ENSRNOG00000013967|ENSRNOG00000040315|ENSRNOG00000023258|ENSRNOG00000003278|…	rno:29527|rno:24494|rno:494338|rno:25023|rno:171369|rno:25155|rno:313050|rno:309295|rno:114105|rno:29337|rno:25619|rno:100360982|rno:297604|rno:301059|rno:308267|rno:81515|rno:25625|rno:499356|rno:448830|rno:81736|rno:360640|rno:246756|rno:25591|rno:299626|rno:29469|rno:683206|rno:25464|rno:170929|rno:364867|rno:78971|rno:306886|rno:116637|rno:25573|rno:100363332|rno:309165|rno:60371|rno:29260|rn…	29527|24494|494338|25023|171369|25155|313050|309295|114105|29337|25619|100360982|297604|301059|308267|81515|25625|499356|448830|81736|360640|246756|25591|299626|29469|683206|25464|170929|364867|78971|306886|116637|25573|100363332|309165|60371|29260|24835|309452|84351|25493|300177|367901|60350|362788|300711|83477|301133|117279|498666|	http://www.genome.jp/kegg-bin/show_pathway?rno04064/rno:367901%09red/rno:360640%09red/rno:171369%09red/rno:83477%09red/rno:313050%09red/rno:297604%09red/rno:246756%09red/rno:25625%09red/rno:25155%09red/rno:448830%09red/rno:498666%09red/rno:29260%09red/rno:308267%09red/rno:24494%09red/rno:299626%09red/rno:300711%09red/rno:25464%09red/rno:300177%09red/rno:24835%09red/rno:100363332%09red/rno:1003609…
cAMP signaling pathway	KEGG PATHWAY	rno04024	98	195	0.0289354	0.229829	Novel00009|ENSRNOG00000012562|ENSRNOG00000025120|ENSRNOG00000016469|ENSRNOG00000007090|ENSRNOG00000011501|ENSRNOG00000008474|ENSRNOG00000016770|ENSRNOG00000002229|ENSRNOG00000003153|ENSRNOG00000017798|ENSRNOG00000028404|ENSRNOG00000014776|ENSRNOG00000037247|ENSRNOG00000003999|ENSRNOG00000049768|ENSRNOG00000019354|ENSRNOG00000019217|ENSRNOG00000048172|ENSRNOG00000007390|ENSRNOG00000029784|ENSRNOG0…	rno:81636|rno:170796|rno:140589|rno:29639|rno:24239|rno:25390|rno:83522|rno:24242|rno:64532|rno:59320|rno:29599|rno:360616|rno:84420|rno:361568|rno:64508|rno:25289|rno:89830|rno:24176|rno:363875|rno:25493|rno:29431|rno:114633|rno:117273|rno:29414|rno:25075|rno:191573|rno:24245|rno:24185|rno:29241|rno:24409|rno:24410|rno:81664|rno:24412|rno:29600|rno:24473|rno:25636|rno:29516|rno:309165|rno:25643|…	81636|170796|140589|29639|24239|25390|83522|24242|64532|59320|29599|360616|84420|361568|64508|25289|89830|24176|363875|25493|29431|114633|117273|29414|25075|191573|24245|24185|29241|24409|24410|81664|24412|29600|24473|25636|29516|309165|25643|81636|24214|500131|170924|25638|60664|29629|114244|366957|59326|25051|24213|54305|293508|24703|24318|24242|501563|24215|24668|24408|50658|171337|252857|2466…	http://www.genome.jp/kegg-bin/show_pathway?rno04024/rno:24516%09red/rno:24245%09red/rno:117273%09red/rno:24242%09red/rno:689560%09red/rno:25033%09red/rno:29639%09red/rno:29431%09red/rno:305509%09red/rno:81664%09red/rno:501563%09red/rno:89830%09red/rno:29599%09red/rno:50592%09red/rno:365355%09red/rno:25289%09red/rno:29600%09red/rno:304109%09red/rno:24239%09red/rno:497931%09red/rno:170924%09red/rno…
T cell receptor signaling pathway	KEGG PATHWAY	rno04660	58	107	0.0314862	0.243144	ENSRNOG00000016378|ENSRNOG00000013536|ENSRNOG00000028629|ENSRNOG00000002833|ENSRNOG00000009705|ENSRNOG00000037237|ENSRNOG00000025602|ENSRNOG00000014917|ENSRNOG00000009882|ENSRNOG00000015945|ENSRNOG00000023258|ENSRNOG00000003278|ENSRNOG00000020063|ENSRNOG00000046196|ENSRNOG00000000515|ENSRNOG00000010153|ENSRNOG00000009385|ENSRNOG00000001747|ENSRNOG00000019907|ENSRNOG00000016846|ENSRNOG00000006984|…	rno:116596|rno:64465|rno:24185|rno:84027|rno:313050|rno:309295|rno:94201|rno:300955|rno:24674|rno:300678|rno:81736|rno:360640|rno:81525|rno:64545|rno:29513|rno:24703|rno:298947|rno:100910732|rno:316241|rno:366508|rno:689314|rno:314322|rno:296078|rno:83477|rno:363577|rno:25252|rno:29748|rno:60352|rno:100361818|rno:100363332|rno:50658|rno:497931|rno:24675|rno:24931|rno:29433|rno:311658|rno:171136|r…	116596|64465|24185|84027|313050|309295|94201|300955|24674|300678|81736|360640|81525|64545|29513|24703|298947|100910732|316241|366508|689314|314322|296078|83477|363577|25252|29748|60352|100361818|100363332|50658|497931|24675|24931|29433|311658|171136|313845|24605|315609|24835|25493|84351|25150|29431|24516|24699|84492|117273|24930|309165|25156|155918|60664|29414|116689|311450|29434|	http://www.genome.jp/kegg-bin/show_pathway?rno04660/rno:24835%09red/rno:360640%09red/rno:60664%09red/rno:311658%09red/rno:316241%09red/rno:298947%09red/rno:24699%09red/rno:83477%09red/rno:24516%09red/rno:313050%09red/rno:81525%09red/rno:117273%09red/rno:25150%09red/rno:171136%09red/rno:116596%09red/rno:24605%09red/rno:25252%09red/rno:84027%09red/rno:311450%09red/rno:29431%09red/rno:29433%09red/rn…
Regulation of actin cytoskeleton	KEGG PATHWAY	rno04810	108	220	0.0351541	0.261866	ENSRNOG00000048389|ENSRNOG00000014285|ENSRNOG00000012080|ENSRNOG00000014289|ENSRNOG00000014288|ENSRNOG00000020014|ENSRNOG00000014883|ENSRNOG00000014882|ENSRNOG00000049410|ENSRNOG00000012002|ENSRNOG00000006557|ENSRNOG00000016818|ENSRNOG00000015278|ENSRNOG00000010695|ENSRNOG00000017392|ENSRNOG00000018524|ENSRNOG00000036832|ENSRNOG00000036829|ENSRNOG00000037247|ENSRNOG00000017980|ENSRNOG00000001224|…	rno:29369|rno:303342|rno:25118|rno:301511|rno:25661|rno:308572|rno:83709|rno:170632|rno:24260|rno:361598|rno:303073|rno:84489|rno:501203|rno:79429|rno:54250|rno:54319|rno:315346|rno:315348|rno:361568|rno:308995|rno:309684|rno:24628|rno:314641|rno:25444|rno:363875|rno:100360623|rno:29431|rno:117273|rno:288669|rno:89812|rno:24205|rno:24511|rno:310621|rno:81814|rno:286928|rno:257645|rno:25482|rno:30…	29369|303342|25118|301511|25661|308572|83709|170632|24260|361598|303073|84489|501203|79429|54250|54319|315346|315348|361568|308995|309684|24628|314641|25444|363875|100360623|29431|117273|288669|89812|24205|24511|310621|81814|286928|257645|25482|304813|291245|360820|25021|29302|296078|25713|63851|64303|290396|64465|306400|313845|311144|297518|499076|363509|299611|79433|360854|366957|65172|290396|8…	http://www.genome.jp/kegg-bin/show_pathway?rno04810/rno:58823%09red/rno:499271%09red/rno:81814%09red/rno:298947%09red/rno:25661%09red/rno:294568%09red/rno:117273%09red/rno:363509%09red/rno:499076%09red/rno:360891%09red/rno:29431%09red/rno:29433%09red/rno:501203%09red/rno:24511%09red/rno:360820%09red/rno:24605%09red/rno:313845%09red/rno:365355%09red/rno:304109%09red/rno:299611%09red/rno:64465%09re…
Proteoglycans in cancer	KEGG PATHWAY	rno05205	100	202	0.0357947	0.261866	ENSRNOG00000006396|ENSRNOG00000019354|ENSRNOG00000006411|ENSRNOG00000018524|ENSRNOG00000014288|ENSRNOG00000011076|ENSRNOG00000010756|ENSRNOG00000013676|ENSRNOG00000007663|ENSRNOG00000010516|ENSRNOG00000012002|ENSRNOG00000019142|ENSRNOG00000017392|ENSRNOG00000006984|ENSRNOG00000020652|ENSRNOG00000048782|ENSRNOG00000036832|ENSRNOG00000014688|ENSRNOG00000016695|ENSRNOG00000018241|ENSRNOG00000036701|…	rno:25216|rno:89830|rno:363425|rno:54319|rno:25661|rno:362036|rno:24842|rno:29337|rno:29304|rno:25619|rno:361598|rno:246097|rno:54250|rno:689314|rno:59086|rno:114850|rno:315346|rno:24681|rno:81686|rno:306570|rno:287876|rno:25402|rno:310159|rno:29186|rno:314856|rno:363875|rno:29431|rno:114633|rno:117273|rno:84353|rno:29414|rno:171136|rno:29513|rno:24245|rno:25023|rno:361833|rno:257645|rno:24185|rn…	25216|89830|363425|54319|25661|362036|24842|29337|29304|25619|361598|246097|54250|689314|59086|114850|315346|24681|81686|306570|287876|25402|310159|29186|314856|363875|29431|114633|117273|84353|29414|171136|29513|24245|25023|361833|257645|24185|304813|360820|29302|25636|59327|24511|64465|313845|58919|499076|293508|60664|25406|114851|25404|25697|288077|64537|81521|293860|25125|24446|24703|501563|2…	http://www.genome.jp/kegg-bin/show_pathway?rno05205/rno:59323%09red/rno:25661%09red/rno:24245%09red/rno:117273%09red/rno:499076%09red/rno:29431%09red/rno:24553%09red/rno:266608%09red/rno:501563%09red/rno:89830%09red/rno:360820%09red/rno:24680%09red/rno:24681%09red/rno:310553%09red/rno:84353%09red/rno:24446%09red/rno:24605%09red/rno:314856%09red/rno:365355%09red/rno:304109%09red/rno:313845%09red/r…
Ribosome	KEGG PATHWAY	rno03010	89	178	0.0388115	0.276656	ENSRNOG00000009378|ENSRNOG00000004107|ENSRNOG00000031889|ENSRNOG00000018645|ENSRNOG00000007663|Novel00801|ENSRNOG00000031244|ENSRNOG00000023407|ENSRNOG00000019578|ENSRNOG00000005517|ENSRNOG00000029574|ENSRNOG00000017418|ENSRNOG00000033473|ENSRNOG00000000957|ENSRNOG00000024603|ENSRNOG00000014582|ENSRNOG00000016580|ENSRNOG00000023385|ENSRNOG00000014179|ENSRNOG00000014272|ENSRNOG00000004741|ENSRNOG0…	rno:64302|rno:29282|rno:117042|rno:29236|rno:29304|rno:317646|rno:296596|rno:364656|rno:140655|rno:100360508|rno:29426|rno:140654|rno:58927|rno:79449|rno:29285|rno:292244|rno:124323|rno:100361520|rno:83789|rno:296709|rno:81767|rno:117053|rno:300079|rno:287302|rno:360572|rno:57809|rno:25538|rno:81766|rno:691531|rno:64205|rno:94266|rno:81764|rno:294282|rno:81763|rno:689284|rno:310653|rno:161477|rno…	64302|29282|117042|29236|29304|317646|296596|364656|140655|100360508|29426|140654|58927|79449|29285|292244|124323|100361520|83789|296709|81767|117053|300079|287302|360572|57809|25538|81766|691531|64205|94266|81764|294282|81763|689284|310653|161477|64156|81775|83789|292964|64638|29283|83789|81774|317646|296596|65136|64640|29286|79449|81765|25347|29752|362631|100361520|362041|29257|81773|65139|1009…	http://www.genome.jp/kegg-bin/show_pathway?rno03010/rno:26962%09red/rno:100360508%09red/rno:317646%09red/rno:79449%09red/rno:300079%09red/rno:117053%09red/rno:57809%09red/rno:291434%09red/rno:287417%09red/rno:292964%09red/rno:292244%09red/rno:310653%09red/rno:245981%09red/rno:100360017%09red/rno:29304%09red/rno:28298%09red/rno:29285%09red/rno:58927%09red/rno:25347%09red/rno:689284%09red/rno:64640…
Amphetamine addiction	KEGG PATHWAY	rno05031	37	65	0.0477028	0.326616	ENSRNOG00000043465|ENSRNOG00000004005|ENSRNOG00000012061|ENSRNOG00000018708|ENSRNOG00000012562|ENSRNOG00000007090|ENSRNOG00000020478|ENSRNOG00000045816|ENSRNOG00000033942|ENSRNOG00000009882|ENSRNOG00000005257|ENSRNOG00000028589|ENSRNOG00000008766|ENSRNOG00000016770|ENSRNOG00000002229|ENSRNOG00000004978|ENSRNOG00000011992|ENSRNOG00000004060|ENSRNOG00000008622|ENSRNOG00000003696|ENSRNOG00000007682|…	rno:54323|rno:24245|rno:25023|rno:24668|rno:170796|rno:24239|rno:25050|rno:50592|rno:24409|rno:24674|rno:25636|rno:29627|rno:24410|rno:24242|rno:64532|rno:293508|rno:25693|rno:24242|rno:500131|rno:501563|rno:29628|rno:360616|rno:24681|rno:29748|rno:25400|rno:314322|rno:24412|rno:24408|rno:24675|rno:297893|rno:24680|rno:24669|rno:24516|rno:29716|rno:171140|rno:29629|rno:191573|	54323|24245|25023|24668|170796|24239|25050|50592|24409|24674|25636|29627|24410|24242|64532|293508|25693|24242|500131|501563|29628|360616|24681|29748|25400|314322|24412|24408|24675|297893|24680|24669|24516|29716|171140|29629|191573|	http://www.genome.jp/kegg-bin/show_pathway?rno05031/rno:293508%09red/rno:24410%09red/rno:24516%09red/rno:24412%09red/rno:24245%09red/rno:500131%09red/rno:24242%09red/rno:25050%09red/rno:25400%09red/rno:24409%09red/rno:24675%09red/rno:24674%09red/rno:360616%09red/rno:314322%09red/rno:501563%09red/rno:29748%09red/rno:24680%09red/rno:24681%09red/rno:24408%09red/rno:171140%09red/rno:50592%09red/rno:2…
Inflammatory mediator regulation of TRP channels	KEGG PATHWAY	rno04750	59	113	0.04817	0.326616	ENSRNOG00000002657|Novel00009|ENSRNOG00000004649|ENSRNOG00000004005|ENSRNOG00000004437|Novel00283|ENSRNOG00000012061|ENSRNOG00000004517|ENSRNOG00000019985|ENSRNOG00000032150|ENSRNOG00000030877|ENSRNOG00000018789|ENSRNOG00000013676|ENSRNOG00000004890|ENSRNOG00000004873|ENSRNOG00000024904|ENSRNOG00000006612|ENSRNOG00000005257|ENSRNOG00000016770|ENSRNOG00000001804|ENSRNOG00000004978|ENSRNOG000000093…	rno:24653|rno:81636|rno:24494|rno:24245|rno:114495|rno:25364|rno:25023|rno:24482|rno:63882|rno:81636|rno:25187|rno:79123|rno:29337|rno:29241|rno:81749|rno:296091|rno:100911550|rno:25636|rno:24242|rno:81678|rno:293508|rno:298947|rno:85240|rno:24654|rno:366508|rno:24242|rno:689314|rno:24669|rno:501563|rno:29340|rno:66026|rno:24668|rno:24681|rno:25400|rno:84420|rno:170538|rno:25364|rno:64508|rno:506…	24653|81636|24494|24245|114495|25364|25023|24482|63882|81636|25187|79123|29337|29241|81749|296091|100911550|25636|24242|81678|293508|298947|85240|24654|366508|24242|689314|24669|501563|29340|66026|24668|24681|25400|84420|170538|25364|64508|50658|25031|25245|24680|305509|116677|60352|29581|360426|29465|497931|81752|64532|25289|171140|54223|60664|287454|84023|25272|29513|	http://www.genome.jp/kegg-bin/show_pathway?rno04750/rno:29581%09red/rno:360426%09red/rno:24654%09red/rno:60664%09red/rno:114495%09red/rno:170538%09red/rno:293508%09red/rno:24482%09red/rno:24245%09red/rno:29241%09red/rno:24242%09red/rno:29337%09red/rno:25364%09red/rno:25031%09red/rno:116677%09red/rno:25272%09red/rno:24494%09red/rno:29340%09red/rno:25400%09red/rno:25636%09red/rno:64508%09red/rno:24…
Apoptosis	KEGG PATHWAY	rno04210	46	85	0.0515213	0.341022	ENSRNOG00000012331|ENSRNOG00000004575|ENSRNOG00000004649|ENSRNOG00000024457|ENSRNOG00000038483|ENSRNOG00000029773|ENSRNOG00000023428|ENSRNOG00000037237|ENSRNOG00000010756|ENSRNOG00000009882|ENSRNOG00000013634|ENSRNOG00000020876|ENSRNOG00000031312|ENSRNOG00000019142|ENSRNOG00000023258|ENSRNOG00000003278|ENSRNOG00000015179|ENSRNOG00000004978|ENSRNOG00000009385|ENSRNOG00000009508|ENSRNOG00000016846|…	rno:64044|rno:24493|rno:24494|rno:25310|rno:364420|rno:300711|rno:497931|rno:309295|rno:24842|rno:24674|rno:301059|rno:24887|rno:25625|rno:246097|rno:81736|rno:360640|rno:246756|rno:293508|rno:298947|rno:83584|rno:366508|rno:501563|rno:78971|rno:29748|rno:306886|rno:25636|rno:309165|rno:300177|rno:24675|rno:114214|rno:24185|rno:24835|rno:84351|rno:64026|rno:25493|rno:60371|rno:78963|rno:266610|rn…	64044|24493|24494|25310|364420|300711|497931|309295|24842|24674|301059|24887|25625|246097|81736|360640|246756|293508|298947|83584|366508|501563|78971|29748|306886|25636|309165|300177|24675|114214|24185|24835|84351|64026|25493|60371|78963|266610|171081|362418|60664|29414|64625|296468|117279|25402|	http://www.genome.jp/kegg-bin/show_pathway?rno04210/rno:360640%09red/rno:60664%09red/rno:298947%09red/rno:293508%09red/rno:24887%09red/rno:246756%09red/rno:25625%09red/rno:114214%09red/rno:117279%09red/rno:78963%09red/rno:24494%09red/rno:24493%09red/rno:25402%09red/rno:246097%09red/rno:24675%09red/rno:24674%09red/rno:24185%09red/rno:300177%09red/rno:24835%09red/rno:29414%09red/rno:64625%09red/rno…
Glycosphingolipid biosynthesis - ganglio series	KEGG PATHWAY	rno00604	12	15	0.0529896	0.342584	ENSRNOG00000010252|ENSRNOG00000017932|ENSRNOG00000010284|ENSRNOG00000004839|ENSRNOG00000010196|ENSRNOG00000025274|ENSRNOG00000046984|ENSRNOG00000046640|ENSRNOG00000048870|ENSRNOG00000014018|ENSRNOG00000022691|ENSRNOG00000008209	rno:300757|rno:64442|rno:83505|rno:64828|rno:316033|rno:294673|rno:407765|rno:25280|rno:407764|rno:25280|rno:364901|rno:362924|	300757|64442|83505|64828|316033|294673|407765|25280|407764|25280|364901|362924|	http://www.genome.jp/kegg-bin/show_pathway?rno00604/rno:25280%09red/rno:64828%09red/rno:83505%09red/rno:362924%09red/rno:407765%09red/rno:64442%09red/rno:364901%09red/rno:300757%09red/rno:316033%09red/rno:294673%09red/rno:407764%09red
GnRH signaling pathway	KEGG PATHWAY	rno04912	48	90	0.0554479	0.350109	ENSRNOG00000002657|Novel00009|ENSRNOG00000004005|ENSRNOG00000004437|ENSRNOG00000012061|ENSRNOG00000032150|ENSRNOG00000007090|ENSRNOG00000027839|ENSRNOG00000004890|ENSRNOG00000024904|ENSRNOG00000006612|ENSRNOG00000013177|ENSRNOG00000016770|ENSRNOG00000001804|ENSRNOG00000004978|ENSRNOG00000010153|ENSRNOG00000028156|Novel01290|ENSRNOG00000004810|ENSRNOG00000004060|ENSRNOG00000006984|ENSRNOG000000036…	rno:24653|rno:81636|rno:24245|rno:114495|rno:25023|rno:81636|rno:24239|rno:50646|rno:29241|rno:296091|rno:100911550|rno:116667|rno:24242|rno:81678|rno:293508|rno:24703|rno:25096|rno:85240|rno:24654|rno:24242|rno:689314|rno:501563|rno:303604|rno:25400|rno:84420|rno:81707|rno:170538|rno:81686|rno:64508|rno:50658|rno:287398|rno:25031|rno:25289|rno:64465|rno:24680|rno:313845|rno:24605|rno:305509|rno:…	24653|81636|24245|114495|25023|81636|24239|50646|29241|296091|100911550|116667|24242|81678|293508|24703|25096|85240|24654|24242|689314|501563|303604|25400|84420|81707|170538|81686|64508|50658|287398|25031|25289|64465|24680|313845|24605|305509|60352|24516|64532|29716|171140|171492|54223|25636|25272|29513|	http://www.genome.jp/kegg-bin/show_pathway?rno04912/rno:24654%09red/rno:170538%09red/rno:287398%09red/rno:24516%09red/rno:24245%09red/rno:29241%09red/rno:50646%09red/rno:24242%09red/rno:25031%09red/rno:81686%09red/rno:114495%09red/rno:25272%09red/rno:25400%09red/rno:25636%09red/rno:293508%09red/rno:64508%09red/rno:24653%09red/rno:81707%09red/rno:29513%09red/rno:305509%09red/rno:25096%09red/rno:50…
Dilated cardiomyopathy	KEGG PATHWAY	rno05414	47	88	0.0567136	0.350109	Novel00009|ENSRNOG00000015496|ENSRNOG00000019638|ENSRNOG00000004518|ENSRNOG00000012080|ENSRNOG00000004517|ENSRNOG00000001795|ENSRNOG00000034254|ENSRNOG00000007666|ENSRNOG00000004890|ENSRNOG00000006226|ENSRNOG00000014776|ENSRNOG00000031287|ENSRNOG00000014348|ENSRNOG00000002229|ENSRNOG00000004978|ENSRNOG00000006569|ENSRNOG00000018378|ENSRNOG00000013147|ENSRNOG00000048449|ENSRNOG00000005257|ENSRNOG0…	rno:81636|rno:24852|rno:60374|rno:50688|rno:25118|rno:24482|rno:257645|rno:81822|rno:58942|rno:29241|rno:84347|rno:84420|rno:306243|rno:140729|rno:64532|rno:293508|rno:362800|rno:116600|rno:29716|rno:29302|rno:25636|rno:501563|rno:140728|rno:59086|rno:689560|rno:360606|rno:25713|rno:29556|rno:140726|rno:140724|rno:25437|rno:64508|rno:287876|rno:25289|rno:24239|rno:300992|rno:81636|rno:685269|rno:…	81636|24852|60374|50688|25118|24482|257645|81822|58942|29241|84347|84420|306243|140729|64532|293508|362800|116600|29716|29302|25636|501563|140728|59086|689560|360606|25713|29556|140726|140724|25437|64508|287876|25289|24239|300992|81636|685269|311144|29693|305509|24835|117557|64362|54223|315346|24511|	http://www.genome.jp/kegg-bin/show_pathway?rno05414/rno:140724%09red/rno:24511%09red/rno:293508%09red/rno:24852%09red/rno:29241%09red/rno:689560%09red/rno:84347%09red/rno:305509%09red/rno:311144%09red/rno:29302%09red/rno:117557%09red/rno:29556%09red/rno:140729%09red/rno:140728%09red/rno:287876%09red/rno:64508%09red/rno:59086%09red/rno:25118%09red/rno:24835%09red/rno:50688%09red/rno:685269%09red/r…
Natural killer cell mediated cytotoxicity	KEGG PATHWAY	rno04650	51	97	0.0579316	0.350109	ENSRNOG00000038483|ENSRNOG00000007350|ENSRNOG00000012061|ENSRNOG00000020845|ENSRNOG00000012160|ENSRNOG00000009385|ENSRNOG00000009705|ENSRNOG00000024159|ENSRNOG00000027839|ENSRNOG00000013676|ENSRNOG00000009882|ENSRNOG00000045668|ENSRNOG00000019142|ENSRNOG00000023079|ENSRNOG00000008030|ENSRNOG00000000854|ENSRNOG00000010153|ENSRNOG00000046663|ENSRNOG00000016846|ENSRNOG00000014366|ENSRNOG00000017146|…	rno:364420|rno:366957|rno:25023|rno:361537|rno:25155|rno:298947|rno:313050|rno:25441|rno:50646|rno:29337|rno:24674|rno:686326|rno:246097|rno:24605|rno:314612|rno:294251|rno:24703|rno:116591|rno:366508|rno:114858|rno:100361818|rno:25464|rno:85385|rno:24681|rno:29748|rno:474146|rno:363875|rno:308995|rno:116465|rno:309684|rno:497931|rno:24675|rno:155918|rno:305450|rno:25402|rno:311658|rno:501869|rno…	364420|366957|25023|361537|25155|298947|313050|25441|50646|29337|24674|686326|246097|24605|314612|294251|24703|116591|366508|114858|100361818|25464|85385|24681|29748|474146|363875|308995|116465|309684|497931|24675|155918|305450|25402|311658|501869|313845|304966|24835|288264|24680|25150|29431|245962|25156|360697|60664|64025|116689|64625|	http://www.genome.jp/kegg-bin/show_pathway?rno04650/rno:305450%09red/rno:60664%09red/rno:311658%09red/rno:298947%09red/rno:294251%09red/rno:313050%09red/rno:116591%09red/rno:25150%09red/rno:50646%09red/rno:25155%09red/rno:24605%09red/rno:29748%09red/rno:85385%09red/rno:25402%09red/rno:25441%09red/rno:246097%09red/rno:25464%09red/rno:24675%09red/rno:24674%09red/rno:24835%09red/rno:686326%09red/rno…
Malaria	KEGG PATHWAY	rno05144	32	56	0.0602223	0.356209	ENSRNOG00000004649|ENSRNOG00000018488|ENSRNOG00000002794|ENSRNOG00000048955|ENSRNOG00000007079|ENSRNOG00000039050|ENSRNOG00000047098|ENSRNOG00000013634|ENSRNOG00000048161|ENSRNOG00000040108|ENSRNOG00000007027|ENSRNOG00000020679|ENSRNOG00000020652|ENSRNOG00000029886|ENSRNOG00000006396|ENSRNOG00000009848|Novel00545|ENSRNOG00000017980|ENSRNOG00000001224|ENSRNOG00000043176|ENSRNOG00000043391|ENSRNOG0…	rno:24494|rno:171369|rno:25651|rno:689064|rno:24553|rno:299858|rno:361619|rno:301059|rno:338457|rno:29184|rno:24446|rno:25464|rno:59086|rno:25632|rno:25216|rno:29197|rno:689105|rno:308995|rno:309684|rno:499985|rno:29583|rno:360504|rno:24440|rno:24835|rno:292406|rno:689064|rno:24770|rno:310553|rno:364837|rno:688972|rno:25304|rno:29260|	24494|171369|25651|689064|24553|299858|361619|301059|338457|29184|24446|25464|59086|25632|25216|29197|689105|308995|309684|499985|29583|360504|24440|24835|292406|689064|24770|310553|364837|688972|25304|29260|	http://www.genome.jp/kegg-bin/show_pathway?rno05144/rno:29583%09red/rno:171369%09red/rno:24553%09red/rno:361619%09red/rno:29184%09red/rno:25216%09red/rno:29260%09red/rno:24770%09red/rno:24494%09red/rno:299858%09red/rno:25464%09red/rno:59086%09red/rno:688972%09red/rno:25304%09red/rno:24835%09red/rno:308995%09red/rno:364837%09red/rno:25651%09red/rno:310553%09red/rno:25632%09red/rno:24440%09red/rno:…
Other glycan degradation	KEGG PATHWAY	rno00511	13	18	0.0712075	0.408533	ENSRNOG00000013476|ENSRNOG00000010252|ENSRNOG00000027498|ENSRNOG00000009325|ENSRNOG00000010196|ENSRNOG00000019031|ENSRNOG00000005526|ENSRNOG00000025274|ENSRNOG00000023910|ENSRNOG00000016364|ENSRNOG00000032942|ENSRNOG00000049281|ENSRNOG00000000108	rno:310864|rno:300757|rno:303702|rno:24375|rno:316033|rno:316642|rno:360955|rno:294673|rno:361378|rno:298399|rno:24591|rno:684536|rno:290923|	310864|300757|303702|24375|316033|316642|360955|294673|361378|298399|24591|684536|290923|	http://www.genome.jp/kegg-bin/show_pathway?rno00511/rno:24591%09red/rno:310864%09red/rno:290923%09red/rno:360955%09red/rno:361378%09red/rno:684536%09red/rno:298399%09red/rno:24375%09red/rno:303702%09red/rno:300757%09red/rno:316033%09red/rno:294673%09red/rno:316642%09red
Steroid biosynthesis	KEGG PATHWAY	rno00100	14	20	0.0722702	0.408533	ENSRNOG00000008305|ENSRNOG00000019077|ENSRNOG00000032297|ENSRNOG00000007234|ENSRNOG00000004111|ENSRNOG00000001267|ENSRNOG00000021314|ENSRNOG00000004903|ENSRNOG00000006787|ENSRNOG00000020989|ENSRNOG00000009550|ENSRNOG00000017099|ENSRNOG00000002826|ENSRNOG00000020776	rno:114100|rno:25055|rno:140910|rno:25427|rno:81782|rno:81681|rno:29580|rno:117278|rno:298298|rno:293688|rno:29230|rno:309262|rno:29540|rno:64191|	114100|25055|140910|25427|81782|81681|29580|117278|298298|293688|29230|309262|29540|64191|	http://www.genome.jp/kegg-bin/show_pathway?rno00100/rno:29580%09red/rno:29230%09red/rno:140910%09red/rno:309262%09red/rno:25427%09red/rno:114100%09red/rno:298298%09red/rno:64191%09red/rno:81782%09red/rno:293688%09red/rno:117278%09red/rno:25055%09red/rno:81681%09red/rno:29540%09red
Estrogen signaling pathway	KEGG PATHWAY	rno04915	50	97	0.0734772	0.408533	Novel00009|ENSRNOG00000001804|ENSRNOG00000005369|ENSRNOG00000005210|ENSRNOG00000028629|ENSRNOG00000001658|ENSRNOG00000004890|ENSRNOG00000007645|ENSRNOG00000014366|ENSRNOG00000005257|ENSRNOG00000016770|ENSRNOG00000016592|ENSRNOG00000004978|ENSRNOG00000008030|ENSRNOG00000010153|ENSRNOG00000009385|Novel01290|ENSRNOG00000016846|ENSRNOG00000004060|ENSRNOG00000017539|ENSRNOG00000008015|ENSRNOG000000337…	rno:81636|rno:81678|rno:50599|rno:25686|rno:24185|rno:25743|rno:29241|rno:116560|rno:114858|rno:25636|rno:24242|rno:81664|rno:293508|rno:314612|rno:24703|rno:298947|rno:85240|rno:366508|rno:24242|rno:81687|rno:314322|rno:29713|rno:85385|rno:501563|rno:84420|rno:170538|rno:81686|rno:64508|rno:497931|rno:25289|rno:25643|rno:81636|rno:50664|rno:313845|rno:24605|rno:305509|rno:500131|rno:83633|rno:24…	81636|81678|50599|25686|24185|25743|29241|116560|114858|25636|24242|81664|293508|314612|24703|298947|85240|366508|24242|81687|314322|29713|85385|501563|84420|170538|81686|64508|497931|25289|25643|81636|50664|313845|24605|305509|500131|83633|24516|25031|361810|81657|64532|260321|24654|25601|54223|60664|29414|24414|	http://www.genome.jp/kegg-bin/show_pathway?rno04915/rno:25643%09red/rno:24654%09red/rno:361810%09red/rno:60664%09red/rno:170538%09red/rno:293508%09red/rno:24516%09red/rno:25743%09red/rno:29241%09red/rno:500131%09red/rno:83633%09red/rno:24242%09red/rno:24605%09red/rno:25031%09red/rno:81687%09red/rno:81686%09red/rno:85385%09red/rno:25686%09red/rno:64508%09red/rno:298947%09red/rno:260321%09red/rno:2…
MicroRNAs in cancer	KEGG PATHWAY	rno05206	70	144	0.0855418	0.460779	ENSRNOG00000002525|ENSRNOG00000000521|ENSRNOG00000019113|ENSRNOG00000012061|ENSRNOG00000000529|ENSRNOG00000029773|ENSRNOG00000000485|ENSRNOG00000010756|ENSRNOG00000016708|ENSRNOG00000013676|ENSRNOG00000010516|ENSRNOG00000039859|ENSRNOG00000025371|ENSRNOG00000007529|ENSRNOG00000002244|ENSRNOG00000014080|ENSRNOG00000023258|ENSRNOG00000019742|ENSRNOG00000018461|ENSRNOG00000010153|ENSRNOG00000048449|…	rno:29527|rno:114851|rno:117282|rno:25023|rno:24649|rno:300711|rno:116502|rno:24842|rno:399489|rno:29337|rno:25619|rno:84350|rno:306141|rno:246142|rno:25267|rno:315740|rno:81736|rno:25125|rno:24629|rno:24703|rno:29302|rno:81818|rno:25426|rno:81687|rno:25405|rno:29340|rno:497672|rno:362485|rno:444984|rno:363140|rno:54319|rno:315346|rno:24681|rno:64547|rno:25603|rno:60434|rno:304785|rno:116640|rno:…	29527|114851|117282|25023|24649|300711|116502|24842|399489|29337|25619|84350|306141|246142|25267|315740|81736|25125|24629|24703|29302|81818|25426|81687|25405|29340|497672|362485|444984|363140|54319|315346|24681|64547|25603|60434|304785|116640|65205|287871|24577|25163|24646|24628|306141|29376|25402|24680|313845|24605|114093|192268|84351|314856|684771|84017|58919|85385|117273|25648|84489|114483|299…	http://www.genome.jp/kegg-bin/show_pathway?rno05206/rno:363140%09red/rno:81818%09red/rno:315740%09red/rno:24553%09red/rno:24577%09red/rno:25648%09red/rno:117273%09red/rno:25603%09red/rno:140942%09red/rno:114093%09red/rno:444984%09red/rno:81687%09red/rno:29302%09red/rno:24205%09red/rno:84489%09red/rno:25405%09red/rno:85385%09red/rno:65205%09red/rno:25406%09red/rno:25402%09red/rno:300711%09red/rno:…
Synaptic vesicle cycle	KEGG PATHWAY	rno04721	34	63	0.0861888	0.460779	ENSRNOG00000006926|ENSRNOG00000019433|ENSRNOG00000021013|ENSRNOG00000007694|ENSRNOG00000019193|ENSRNOG00000007649|ENSRNOG00000015865|ENSRNOG00000008237|ENSRNOG00000015393|ENSRNOG00000033835|ENSRNOG00000018452|ENSRNOG00000003905|ENSRNOG00000015420|ENSRNOG00000011992|ENSRNOG00000036814|ENSRNOG00000026243|ENSRNOG00000014635|ENSRNOG00000026490|ENSRNOG00000017220|ENSRNOG00000006426|ENSRNOG00000004560|…	rno:297932|rno:25531|rno:81802|rno:286931|rno:24923|rno:25751|rno:65046|rno:64830|rno:83612|rno:140694|rno:64829|rno:60355|rno:25558|rno:25693|rno:29757|rno:308578|rno:83800|rno:171574|rno:293650|rno:25716|rno:257648|rno:84556|rno:25012|rno:84487|rno:436582|rno:501005|rno:94170|rno:368044|rno:140673|rno:298103|rno:25398|rno:24803|rno:116657|rno:64832|	297932|25531|81802|286931|24923|25751|65046|64830|83612|140694|64829|60355|25558|25693|29757|308578|83800|171574|293650|25716|257648|84556|25012|84487|436582|501005|94170|368044|140673|298103|25398|24803|116657|64832|	http://www.genome.jp/kegg-bin/show_pathway?rno04721/rno:293650%09red/rno:64829%09red/rno:84487%09red/rno:83612%09red/rno:308578%09red/rno:116657%09red/rno:298103%09red/rno:25012%09red/rno:24923%09red/rno:83800%09red/rno:368044%09red/rno:297932%09red/rno:65046%09red/rno:84556%09red/rno:436582%09red/rno:81802%09red/rno:25716%09red/rno:25751%09red/rno:60355%09red/rno:25398%09red/rno:501005%09red/rno…
Amyotrophic lateral sclerosis (ALS)	KEGG PATHWAY	rno05014	32	59	0.0903269	0.47379	ENSRNOG00000013658|ENSRNOG00000048812|ENSRNOG00000024457|ENSRNOG00000007372|ENSRNOG00000045816|ENSRNOG00000010756|ENSRNOG00000013916|ENSRNOG00000033942|ENSRNOG00000009882|ENSRNOG00000008716|ENSRNOG00000006612|ENSRNOG00000031312|ENSRNOG00000028589|ENSRNOG00000008766|ENSRNOG00000004437|ENSRNOG00000020876|ENSRNOG00000003398|ENSRNOG00000006984|ENSRNOG00000005479|ENSRNOG00000005551|ENSRNOG00000043210|…	rno:83613|rno:24404|rno:25310|rno:25166|rno:50592|rno:24842|rno:24588|rno:24409|rno:24674|rno:24587|rno:100911550|rno:25625|rno:29627|rno:24410|rno:114495|rno:24887|rno:304971|rno:689314|rno:29482|rno:362912|rno:29748|rno:24412|rno:24408|rno:156767|rno:24675|rno:25402|rno:24835|rno:60352|rno:363875|rno:78963|rno:64625|rno:29513|	83613|24404|25310|25166|50592|24842|24588|24409|24674|24587|100911550|25625|29627|24410|114495|24887|304971|689314|29482|362912|29748|24412|24408|156767|24675|25402|24835|60352|363875|78963|64625|29513|	http://www.genome.jp/kegg-bin/show_pathway?rno05014/rno:114495%09red/rno:29482%09red/rno:24887%09red/rno:83613%09red/rno:25625%09red/rno:156767%09red/rno:304971%09red/rno:25402%09red/rno:24675%09red/rno:24674%09red/rno:78963%09red/rno:24835%09red/rno:29513%09red/rno:64625%09red/rno:29748%09red/rno:363875%09red/rno:24408%09red/rno:24409%09red/rno:24404%09red/rno:24410%09red/rno:50592%09red/rno:689…
p53 signaling pathway	KEGG PATHWAY	rno04115	39	75	0.0963966	0.495015	ENSRNOG00000012331|ENSRNOG00000000521|ENSRNOG00000024457|ENSRNOG00000004517|ENSRNOG00000029773|ENSRNOG00000005615|ENSRNOG00000010756|ENSRNOG00000001414|ENSRNOG00000025602|ENSRNOG00000008181|ENSRNOG00000020876|ENSRNOG00000037509|ENSRNOG00000013090|ENSRNOG00000019142|ENSRNOG00000008645|ENSRNOG00000010119|ENSRNOG00000018635|ENSRNOG00000023272|ENSRNOG00000019822|ENSRNOG00000002089|ENSRNOG00000016148|…	rno:64044|rno:114851|rno:25310|rno:24482|rno:300711|rno:25112|rno:24842|rno:24617|rno:94201|rno:140583|rno:24887|rno:114212|rno:291005|rno:246097|rno:24484|rno:64394|rno:25203|rno:362720|rno:299626|rno:29157|rno:300126|rno:25405|rno:362485|rno:83628|rno:25163|rno:363088|rno:362817|rno:25402|rno:317673|rno:314856|rno:100359539|rno:170824|rno:58919|rno:54237|rno:114483|rno:78963|rno:301013|rno:6462…	64044|114851|25310|24482|300711|25112|24842|24617|94201|140583|24887|114212|291005|246097|24484|64394|25203|362720|299626|29157|300126|25405|362485|83628|25163|363088|362817|25402|317673|314856|100359539|170824|58919|54237|114483|78963|301013|64625|362931|	http://www.genome.jp/kegg-bin/show_pathway?rno04115/rno:83628%09red/rno:363088%09red/rno:24887%09red/rno:114212%09red/rno:64394%09red/rno:78963%09red/rno:24617%09red/rno:25402%09red/rno:362817%09red/rno:25112%09red/rno:299626%09red/rno:246097%09red/rno:100359539%09red/rno:114851%09red/rno:94201%09red/rno:64625%09red/rno:317673%09red/rno:362720%09red/rno:25405%09red/rno:58919%09red/rno:25203%09red…
Leishmaniasis	KEGG PATHWAY	rno05140	38	73	0.0988539	0.495015	ENSRNOG00000002525|ENSRNOG00000004575|ENSRNOG00000013014|ENSRNOG00000012061|ENSRNOG00000004649|ENSRNOG00000013634|ENSRNOG00000016054|ENSRNOG00000023258|ENSRNOG00000049422|ENSRNOG00000020063|ENSRNOG00000019728|ENSRNOG00000046663|ENSRNOG00000001480|ENSRNOG00000006940|ENSRNOG00000006984|ENSRNOG00000008015|ENSRNOG00000020652|ENSRNOG00000028016|ENSRNOG00000015547|ENSRNOG00000001224|ENSRNOG00000012074|…	rno:29527|rno:24493|rno:79129|rno:25023|rno:24494|rno:301059|rno:308267|rno:81736|rno:498276|rno:81525|rno:25021|rno:116591|rno:114553|rno:500904|rno:689314|rno:314322|rno:59086|rno:364018|rno:24514|rno:309684|rno:116465|rno:309165|rno:300177|rno:29260|rno:311144|rno:304966|rno:24835|rno:60352|rno:25493|rno:24516|rno:360697|rno:309621|rno:310553|rno:24511|rno:116689|rno:309622|rno:295279|rno:2951…	29527|24493|79129|25023|24494|301059|308267|81736|498276|81525|25021|116591|114553|500904|689314|314322|59086|364018|24514|309684|116465|309165|300177|29260|311144|304966|24835|60352|25493|24516|360697|309621|310553|24511|116689|309622|295279|29513|	http://www.genome.jp/kegg-bin/show_pathway?rno05140/rno:498276%09red/rno:24511%09red/rno:24514%09red/rno:24516%09red/rno:309684%09red/rno:81525%09red/rno:116591%09red/rno:311144%09red/rno:29260%09red/rno:308267%09red/rno:364018%09red/rno:24493%09red/rno:295279%09red/rno:59086%09red/rno:300177%09red/rno:24835%09red/rno:29513%09red/rno:500904%09red/rno:314322%09red/rno:116689%09red/rno:29527%09red/…
African trypanosomiasis	KEGG PATHWAY	rno05143	21	36	0.0997153	0.495015	ENSRNOG00000019142|ENSRNOG00000029886|ENSRNOG00000004649|ENSRNOG00000048161|ENSRNOG00000012061|ENSRNOG00000009848|ENSRNOG00000000599|ENSRNOG00000047321|ENSRNOG00000031230|ENSRNOG00000033119|ENSRNOG00000048955|ENSRNOG00000013634|ENSRNOG00000000837|ENSRNOG00000003491|ENSRNOG00000020679|ENSRNOG00000047098|ENSRNOG00000004810|Novel01290|ENSRNOG00000049424|ENSRNOG00000018003|ENSRNOG00000014688	rno:246097|rno:25632|rno:24494|rno:338457|rno:25023|rno:29197|rno:309816|rno:360504|rno:689064|rno:25031|rno:689064|rno:301059|rno:24835|rno:24680|rno:25464|rno:361619|rno:24654|rno:85240|rno:24440|rno:116677|rno:24681|	246097|25632|24494|338457|25023|29197|309816|360504|689064|25031|689064|301059|24835|24680|25464|361619|24654|85240|24440|116677|24681|	http://www.genome.jp/kegg-bin/show_pathway?rno05143/rno:24680%09red/rno:24494%09red/rno:689064%09red/rno:24654%09red/rno:25023%09red/rno:24681%09red/rno:246097%09red/rno:25464%09red/rno:361619%09red/rno:25632%09red/rno:24835%09red/rno:29197%09red/rno:301059%09red/rno:309816%09red/rno:25031%09red/rno:85240%09red/rno:338457%09red/rno:116677%09red/rno:24440%09red/rno:360504%09red
VEGF signaling pathway	KEGG PATHWAY	rno04370	32	60	0.102274	0.498809	ENSRNOG00000002657|ENSRNOG00000002525|ENSRNOG00000012175|ENSRNOG00000007350|ENSRNOG00000012061|ENSRNOG00000028629|ENSRNOG00000004726|ENSRNOG00000019598|ENSRNOG00000013676|ENSRNOG00000009882|ENSRNOG00000001149|ENSRNOG00000023546|ENSRNOG00000008030|ENSRNOG00000010153|ENSRNOG00000009385|ENSRNOG00000016846|ENSRNOG00000006984|ENSRNOG00000014688|ENSRNOG00000043210|ENSRNOG00000014832|ENSRNOG00000010626|…	rno:24653|rno:29527|rno:311658|rno:366957|rno:25023|rno:24185|rno:289014|rno:83785|rno:29337|rno:24674|rno:360820|rno:24471|rno:314612|rno:24703|rno:298947|rno:366508|rno:689314|rno:24681|rno:29748|rno:315994|rno:170897|rno:497931|rno:24675|rno:64465|rno:24680|rno:24605|rno:60352|rno:363875|rno:296091|rno:60664|rno:29414|rno:29513|	24653|29527|311658|366957|25023|24185|289014|83785|29337|24674|360820|24471|314612|24703|298947|366508|689314|24681|29748|315994|170897|497931|24675|64465|24680|24605|60352|363875|296091|60664|29414|29513|	http://www.genome.jp/kegg-bin/show_pathway?rno04370/rno:60664%09red/rno:311658%09red/rno:24675%09red/rno:24471%09red/rno:24605%09red/rno:289014%09red/rno:24653%09red/rno:24674%09red/rno:24185%09red/rno:29513%09red/rno:29414%09red/rno:170897%09red/rno:29748%09red/rno:363875%09red/rno:360820%09red/rno:24680%09red/rno:24681%09red/rno:314612%09red/rno:29337%09red/rno:296091%09red/rno:689314%09red/rno…
Phosphatidylinositol signaling system	KEGG PATHWAY	rno04070	41	81	0.113185	0.53818	ENSRNOG00000020577|ENSRNOG00000012061|ENSRNOG00000018382|ENSRNOG00000001796|ENSRNOG00000020479|ENSRNOG00000009385|ENSRNOG00000013945|ENSRNOG00000003924|ENSRNOG00000013676|ENSRNOG00000026705|ENSRNOG00000019361|ENSRNOG00000001804|ENSRNOG00000032238|Novel01290|ENSRNOG00000016770|ENSRNOG00000029938|ENSRNOG00000017020|ENSRNOG00000017635|ENSRNOG00000015232|ENSRNOG00000023238|ENSRNOG00000016846|ENSRNOG0…	rno:314641|rno:25023|rno:116699|rno:25666|rno:361632|rno:298947|rno:308451|rno:305419|rno:29337|rno:688705|rno:171088|rno:81678|rno:24655|rno:85240|rno:24242|rno:289021|rno:54259|rno:365382|rno:309419|rno:368088|rno:366508|rno:24242|rno:81925|rno:497978|rno:89812|rno:500709|rno:24681|rno:114101|rno:140693|rno:288762|rno:497931|rno:100361138|rno:24680|rno:54248|rno:116723|rno:25031|rno:114633|rno:…	314641|25023|116699|25666|361632|298947|308451|305419|29337|688705|171088|81678|24655|85240|24242|289021|54259|365382|309419|368088|366508|24242|81925|497978|89812|500709|24681|114101|140693|288762|497931|100361138|24680|54248|116723|25031|114633|64161|85238|24654|60664|	http://www.genome.jp/kegg-bin/show_pathway?rno04070/rno:361632%09red/rno:60664%09red/rno:25666%09red/rno:308451%09red/rno:365382%09red/rno:24242%09red/rno:25031%09red/rno:54259%09red/rno:24655%09red/rno:24654%09red/rno:298947%09red/rno:305419%09red/rno:89812%09red/rno:288762%09red/rno:85238%09red/rno:81925%09red/rno:688705%09red/rno:116723%09red/rno:24680%09red/rno:24681%09red/rno:85240%09red/rno…
Legionellosis	KEGG PATHWAY	rno05134	32	61	0.115205	0.53818	ENSRNOG00000012331|ENSRNOG00000004649|ENSRNOG00000019675|ENSRNOG00000024457|ENSRNOG00000007372|ENSRNOG00000002792|ENSRNOG00000020075|ENSRNOG00000042256|ENSRNOG00000013634|ENSRNOG00000022067|ENSRNOG00000023258|ENSRNOG00000004820|ENSRNOG00000004992|ENSRNOG00000019728|ENSRNOG00000002802|ENSRNOG00000001224|ENSRNOG00000010522|ENSRNOG00000010475|ENSRNOG00000012477|ENSRNOG00000030888|ENSRNOG00000033693|…	rno:64044|rno:24494|rno:282817|rno:25310|rno:25166|rno:114105|rno:293725|rno:294691|rno:301059|rno:289337|rno:81736|rno:287276|rno:81754|rno:25021|rno:81503|rno:309684|rno:29260|rno:25402|rno:24799|rno:309165|rno:191568|rno:24835|rno:309452|rno:298784|rno:64026|rno:25493|rno:78963|rno:60350|rno:310553|rno:171361|rno:29197|rno:79245|	64044|24494|282817|25310|25166|114105|293725|294691|301059|289337|81736|287276|81754|25021|81503|309684|29260|25402|24799|309165|191568|24835|309452|298784|64026|25493|78963|60350|310553|171361|29197|79245|	http://www.genome.jp/kegg-bin/show_pathway?rno05134/rno:24799%09red/rno:64026%09red/rno:171361%09red/rno:298784%09red/rno:309452%09red/rno:29260%09red/rno:24494%09red/rno:25402%09red/rno:282817%09red/rno:78963%09red/rno:24835%09red/rno:289337%09red/rno:191568%09red/rno:310553%09red/rno:25493%09red/rno:79245%09red/rno:309165%09red/rno:294691%09red/rno:29197%09red/rno:60350%09red/rno:287276%09red/r…
Fc epsilon RI signaling pathway	KEGG PATHWAY	rno04664	36	70	0.116154	0.53818	ENSRNOG00000002657|ENSRNOG00000003834|ENSRNOG00000004437|ENSRNOG00000007350|ENSRNOG00000012160|ENSRNOG00000028629|ENSRNOG00000013676|ENSRNOG00000006612|ENSRNOG00000010153|ENSRNOG00000009385|ENSRNOG00000008180|ENSRNOG00000016846|ENSRNOG00000017020|ENSRNOG00000006984|ENSRNOG00000015603|ENSRNOG00000014688|ENSRNOG00000016346|ENSRNOG00000002823|ENSRNOG00000023428|ENSRNOG00000005620|ENSRNOG00000003491|…	rno:24653|rno:287398|rno:114495|rno:366957|rno:25155|rno:24185|rno:29337|rno:100911550|rno:24703|rno:298947|rno:81515|rno:366508|rno:54259|rno:689314|rno:29340|rno:24681|rno:170538|rno:50658|rno:497931|rno:155918|rno:24680|rno:313845|rno:24605|rno:24835|rno:60352|rno:363875|rno:25150|rno:25441|rno:25156|rno:367901|rno:84477|rno:296091|rno:60664|rno:29414|rno:25272|rno:29513|	24653|287398|114495|366957|25155|24185|29337|100911550|24703|298947|81515|366508|54259|689314|29340|24681|170538|50658|497931|155918|24680|313845|24605|24835|60352|363875|25150|25441|25156|367901|84477|296091|60664|29414|25272|29513|	http://www.genome.jp/kegg-bin/show_pathway?rno04664/rno:60664%09red/rno:170538%09red/rno:287398%09red/rno:25150%09red/rno:25156%09red/rno:25155%09red/rno:24605%09red/rno:114495%09red/rno:25272%09red/rno:29340%09red/rno:54259%09red/rno:25441%09red/rno:367901%09red/rno:24653%09red/rno:24185%09red/rno:24835%09red/rno:29513%09red/rno:29414%09red/rno:363875%09red/rno:24680%09red/rno:24681%09red/rno:84…
Progesterone-mediated oocyte maturation	KEGG PATHWAY	rno04914	43	86	0.118632	0.539602	Novel00009|ENSRNOG00000018815|ENSRNOG00000005210|ENSRNOG00000004517|ENSRNOG00000004890|ENSRNOG00000032778|ENSRNOG00000006632|ENSRNOG00000003999|ENSRNOG00000005257|ENSRNOG00000016592|ENSRNOG00000004978|ENSRNOG00000010153|ENSRNOG00000009385|ENSRNOG00000016846|ENSRNOG00000006984|ENSRNOG00000003696|ENSRNOG00000015423|ENSRNOG00000014776|ENSRNOG00000018635|ENSRNOG00000005376|ENSRNOG00000011417|ENSRNOG0…	rno:81636|rno:25515|rno:25686|rno:24482|rno:29241|rno:296137|rno:501560|rno:64508|rno:25636|rno:81664|rno:293508|rno:24703|rno:298947|rno:366508|rno:689314|rno:501563|rno:114494|rno:84420|rno:25203|rno:297176|rno:29516|rno:50658|rno:363088|rno:497931|rno:25289|rno:25643|rno:81636|rno:293056|rno:24185|rno:305509|rno:60352|rno:25154|rno:362817|rno:54237|rno:685029|rno:64532|rno:317203|rno:54223|rno…	81636|25515|25686|24482|29241|296137|501560|64508|25636|81664|293508|24703|298947|366508|689314|501563|114494|84420|25203|297176|29516|50658|363088|497931|25289|25643|81636|293056|24185|305509|60352|25154|362817|54237|685029|64532|317203|54223|60664|29414|81771|25272|29513|	http://www.genome.jp/kegg-bin/show_pathway?rno04914/rno:25643%09red/rno:60664%09red/rno:363088%09red/rno:64532%09red/rno:293056%09red/rno:25154%09red/rno:29241%09red/rno:317203%09red/rno:297176%09red/rno:114494%09red/rno:25272%09red/rno:685029%09red/rno:25636%09red/rno:25686%09red/rno:293508%09red/rno:64508%09red/rno:298947%09red/rno:24185%09red/rno:29516%09red/rno:29513%09red/rno:29414%09red/rno…
Mineral absorption	KEGG PATHWAY	rno04978	25	46	0.121703	0.539602	ENSRNOG00000003773|ENSRNOG00000013118|ENSRNOG00000016469|ENSRNOG00000020263|ENSRNOG00000002934|ENSRNOG00000011501|ENSRNOG00000022619|ENSRNOG00000014956|ENSRNOG00000004749|ENSRNOG00000001742|ENSRNOG00000014475|ENSRNOG00000000017|ENSRNOG00000020450|ENSRNOG00000014714|ENSRNOG00000002515|ENSRNOG00000006076|ENSRNOG00000020843|ENSRNOG00000011227|ENSRNOG00000012294|ENSRNOG00000014314|ENSRNOG00000007290|…	rno:79239|rno:84355|rno:29639|rno:24213|rno:25650|rno:25390|rno:25319|rno:316519|rno:58976|rno:29232|rno:171135|rno:297738|rno:301010|rno:114246|rno:24941|rno:312052|rno:29292|rno:24214|rno:117240|rno:300051|rno:24212|rno:170840|rno:24451|rno:29292|rno:689415|	79239|84355|29639|24213|25650|25390|25319|316519|58976|29232|171135|297738|301010|114246|24941|312052|29292|24214|117240|300051|24212|170840|24451|29292|689415|	http://www.genome.jp/kegg-bin/show_pathway?rno04978/rno:24941%09red/rno:24451%09red/rno:171135%09red/rno:29639%09red/rno:29292%09red/rno:312052%09red/rno:58976%09red/rno:25319%09red/rno:25650%09red/rno:114246%09red/rno:25390%09red/rno:117240%09red/rno:84355%09red/rno:170840%09red/rno:29232%09red/rno:316519%09red/rno:24214%09red/rno:24213%09red/rno:24212%09red/rno:297738%09red/rno:301010%09red/rno…
Cell adhesion molecules (CAMs)	KEGG PATHWAY	rno04514	80	172	0.122284	0.539602	ENSRNOG00000003812|ENSRNOG00000009033|ENSRNOG00000033608|ENSRNOG00000050183|ENSRNOG00000001476|Novel01596|ENSRNOG00000011424|ENSRNOG00000004438|ENSRNOG00000024000|ENSRNOG00000038835|ENSRNOG00000036711|ENSRNOG00000015821|ENSRNOG00000015430|ENSRNOG00000029386|ENSRNOG00000050078|ENSRNOG00000050735|ENSRNOG00000019728|ENSRNOG00000031090|ENSRNOG00000029212|ENSRNOG00000031607|ENSRNOG00000000723|ENSRNOG0…	rno:171297|rno:25356|rno:315716|rno:309603|rno:304407|rno:116508|rno:290789|rno:117258|rno:308501|rno:56822|rno:24796|rno:497761|rno:117096|rno:24748|rno:305081|rno:652929|rno:25021|rno:368153|rno:114122|rno:309603|rno:309607|rno:308571|rno:288280|rno:116508|rno:64545|rno:414783|rno:116508|rno:24747|rno:309627|rno:290485|rno:29259|rno:50687|rno:497815|rno:116647|rno:25464|rno:499415|rno:116479|rn…	171297|25356|315716|309603|304407|116508|290789|117258|308501|56822|24796|497761|117096|24748|305081|652929|25021|368153|114122|309603|309607|308571|288280|116508|64545|414783|116508|24747|309627|290485|29259|50687|497815|116647|25464|499415|116479|84008|83497|116673|25713|116595|25216|300519|59318|171369|309684|308995|25752|414788|24511|295382|641521|29583|29409|25408|116508|311144|116777|24586|…	http://www.genome.jp/kegg-bin/show_pathway?rno04514/rno:652929%09red/rno:117258%09red/rno:497761%09red/rno:311426%09red/rno:680178%09red/rno:24796%09red/rno:24511%09red/rno:360871%09red/rno:290485%09red/rno:24930%09red/rno:116479%09red/rno:84008%09red/rno:414788%09red/rno:25216%09red/rno:29583%09red/rno:116777%09red/rno:24747%09red/rno:116595%09red/rno:300519%09red/rno:171297%09red/rno:116673%09r…
Glioma	KEGG PATHWAY	rno05214	33	64	0.125724	0.54257	ENSRNOG00000000521|ENSRNOG00000004005|ENSRNOG00000012061|ENSRNOG00000004517|ENSRNOG00000028629|ENSRNOG00000010756|ENSRNOG00000016708|ENSRNOG00000013676|ENSRNOG00000018461|ENSRNOG00000002244|ENSRNOG00000016770|ENSRNOG00000008030|ENSRNOG00000010153|ENSRNOG00000009385|ENSRNOG00000016846|ENSRNOG00000004060|ENSRNOG00000014366|ENSRNOG00000020657|ENSRNOG00000014688|ENSRNOG00000018712|ENSRNOG00000006664|…	rno:114851|rno:24245|rno:25023|rno:24482|rno:24185|rno:24842|rno:399489|rno:29337|rno:24629|rno:25267|rno:24242|rno:314612|rno:24703|rno:298947|rno:366508|rno:24242|rno:114858|rno:85385|rno:24681|rno:25400|rno:25163|rno:497931|rno:24680|rno:313845|rno:24605|rno:314856|rno:24628|rno:58919|rno:114483|rno:171140|rno:60664|rno:29414|rno:94201|	114851|24245|25023|24482|24185|24842|399489|29337|24629|25267|24242|314612|24703|298947|366508|24242|114858|85385|24681|25400|25163|497931|24680|313845|24605|314856|24628|58919|114483|171140|60664|29414|94201|	http://www.genome.jp/kegg-bin/show_pathway?rno05214/rno:60664%09red/rno:24842%09red/rno:24245%09red/rno:24242%09red/rno:24605%09red/rno:24482%09red/rno:85385%09red/rno:25400%09red/rno:314856%09red/rno:298947%09red/rno:24185%09red/rno:114851%09red/rno:94201%09red/rno:29414%09red/rno:114858%09red/rno:24680%09red/rno:24681%09red/rno:314612%09red/rno:171140%09red/rno:58919%09red/rno:399489%09red/rno:…
Focal adhesion	KEGG PATHWAY	rno04510	95	208	0.127479	0.54257	ENSRNOG00000012080|ENSRNOG00000006411|ENSRNOG00000014288|ENSRNOG00000049795|ENSRNOG00000015278|ENSRNOG00000010695|ENSRNOG00000014366|ENSRNOG00000020657|ENSRNOG00000036832|ENSRNOG00000014688|ENSRNOG00000036701|ENSRNOG00000023972|ENSRNOG00000048172|ENSRNOG00000000596|ENSRNOG00000029784|ENSRNOG00000026293|ENSRNOG00000050519|ENSRNOG00000000599|ENSRNOG00000019139|ENSRNOG00000021497|ENSRNOG00000010602|…	rno:25118|rno:363425|rno:25661|rno:116669|rno:501203|rno:79429|rno:114858|rno:85385|rno:315346|rno:24681|rno:287876|rno:306628|rno:363875|rno:25150|rno:29431|rno:24516|rno:117273|rno:309816|rno:84353|rno:29414|rno:60371|rno:25304|rno:24511|rno:25023|rno:85250|rno:361821|rno:257645|rno:24185|rno:304813|rno:290905|rno:291245|rno:360820|rno:116669|rno:170922|rno:29302|rno:296078|rno:78971|rno:294337…	25118|363425|25661|116669|501203|79429|114858|85385|315346|24681|287876|306628|363875|25150|29431|24516|117273|309816|84353|29414|60371|25304|24511|25023|85250|361821|257645|24185|304813|290905|291245|360820|116669|170922|29302|296078|78971|294337|25713|116640|64465|306400|313845|311144|58919|689069|499076|24446|60664|366957|25404|293860|29393|313494|314612|84032|24703|309419|114636|360606|50658|…	http://www.genome.jp/kegg-bin/show_pathway?rno04510/rno:501203%09red/rno:24511%09red/rno:25661%09red/rno:24516%09red/rno:117273%09red/rno:294279%09red/rno:499076%09red/rno:29431%09red/rno:29433%09red/rno:360820%09red/rno:24680%09red/rno:24681%09red/rno:314612%09red/rno:116669%09red/rno:84353%09red/rno:24446%09red/rno:25473%09red/rno:313845%09red/rno:64465%09red/rno:497931%09red/rno:170922%09red/r…
Long-term depression	KEGG PATHWAY	rno04730	32	62	0.129125	0.54257	ENSRNOG00000002657|ENSRNOG00000012703|ENSRNOG00000001804|ENSRNOG00000012061|ENSRNOG00000012060|ENSRNOG00000002361|ENSRNOG00000004900|ENSRNOG00000045816|ENSRNOG00000004810|ENSRNOG00000008180|ENSRNOG00000029876|ENSRNOG00000006174|ENSRNOG00000016592|ENSRNOG00000010153|Novel01290|ENSRNOG00000004517|ENSRNOG00000007682|ENSRNOG00000014688|ENSRNOG00000012302|ENSRNOG00000036745|ENSRNOG00000028589|ENSRNOG0…	rno:24653|rno:81648|rno:81678|rno:25023|rno:25202|rno:25523|rno:58959|rno:50592|rno:24654|rno:81515|rno:66012|rno:79220|rno:81664|rno:24703|rno:85240|rno:24482|rno:29628|rno:24681|rno:497757|rno:303634|rno:29627|rno:25686|rno:25031|rno:25643|rno:24680|rno:50664|rno:24605|rno:25740|rno:296091|rno:315648|rno:25398|rno:24414|	24653|81648|81678|25023|25202|25523|58959|50592|24654|81515|66012|79220|81664|24703|85240|24482|29628|24681|497757|303634|29627|25686|25031|25643|24680|50664|24605|25740|296091|315648|25398|24414|	http://www.genome.jp/kegg-bin/show_pathway?rno04730/rno:25643%09red/rno:24605%09red/rno:24414%09red/rno:25740%09red/rno:25031%09red/rno:50664%09red/rno:303634%09red/rno:66012%09red/rno:25523%09red/rno:25686%09red/rno:24654%09red/rno:24653%09red/rno:81648%09red/rno:58959%09red/rno:81664%09red/rno:79220%09red/rno:24680%09red/rno:24681%09red/rno:497757%09red/rno:85240%09red/rno:315648%09red/rno:2520…
Type II diabetes mellitus	KEGG PATHWAY	rno04930	27	51	0.131269	0.54257	ENSRNOG00000021130|ENSRNOG00000001389|ENSRNOG00000007090|ENSRNOG00000026235|ENSRNOG00000011377|ENSRNOG00000007668|ENSRNOG00000009385|ENSRNOG00000016846|ENSRNOG00000015603|ENSRNOG00000021128|ENSRNOG00000046891|ENSRNOG00000016346|ENSRNOG00000004560|ENSRNOG00000002823|ENSRNOG00000023428|ENSRNOG00000013147|ENSRNOG00000023509|ENSRNOG00000006116|ENSRNOG00000002946|ENSRNOG00000002863|ENSRNOG00000000837|…	rno:25559|rno:84021|rno:24239|rno:25060|rno:305828|rno:366949|rno:298947|rno:366508|rno:29340|rno:83535|rno:25058|rno:170538|rno:257648|rno:50658|rno:497931|rno:29716|rno:29376|rno:25059|rno:89829|rno:54234|rno:24835|rno:84351|rno:25522|rno:25398|rno:60664|rno:29717|rno:25272|	25559|84021|24239|25060|305828|366949|298947|366508|29340|83535|25058|170538|257648|50658|497931|29716|29376|25059|89829|54234|24835|84351|25522|25398|60664|29717|25272|	http://www.genome.jp/kegg-bin/show_pathway?rno04930/rno:60664%09red/rno:170538%09red/rno:25398%09red/rno:25058%09red/rno:25059%09red/rno:84021%09red/rno:83535%09red/rno:25272%09red/rno:29340%09red/rno:25522%09red/rno:298947%09red/rno:24835%09red/rno:366949%09red/rno:54234%09red/rno:84351%09red/rno:25060%09red/rno:366508%09red/rno:50658%09red/rno:29376%09red/rno:25559%09red/rno:24239%09red/rno:497…
Thyroid hormone synthesis	KEGG PATHWAY	rno04918	35	69	0.132715	0.54257	Novel00009|ENSRNOG00000048812|ENSRNOG00000016469|ENSRNOG00000032150|Novel00264|ENSRNOG00000020263|ENSRNOG00000002934|ENSRNOG00000011501|ENSRNOG00000010461|ENSRNOG00000004890|ENSRNOG00000014915|ENSRNOG00000001804|ENSRNOG00000014776|ENSRNOG00000009751|ENSRNOG00000002229|ENSRNOG00000004978|Novel01290|ENSRNOG00000008276|ENSRNOG00000012061|ENSRNOG00000003696|ENSRNOG00000014688|ENSRNOG00000015381|ENSRN…	rno:81636|rno:24404|rno:29639|rno:81636|rno:64317|rno:24213|rno:25650|rno:25390|rno:294744|rno:29241|rno:116686|rno:81678|rno:84420|rno:298376|rno:64532|rno:293508|rno:85240|rno:305509|rno:25023|rno:501563|rno:24681|rno:295324|rno:25636|rno:81819|rno:64508|rno:25031|rno:25289|rno:24680|rno:24214|rno:500131|rno:29403|rno:24212|rno:24654|rno:54223|rno:29216|	81636|24404|29639|81636|64317|24213|25650|25390|294744|29241|116686|81678|84420|298376|64532|293508|85240|305509|25023|501563|24681|295324|25636|81819|64508|25031|25289|24680|24214|500131|29403|24212|24654|54223|29216|	http://www.genome.jp/kegg-bin/show_pathway?rno04918/rno:64508%09red/rno:81819%09red/rno:293508%09red/rno:295324%09red/rno:29241%09red/rno:500131%09red/rno:25031%09red/rno:294744%09red/rno:29639%09red/rno:24654%09red/rno:64317%09red/rno:25650%09red/rno:116686%09red/rno:305509%09red/rno:501563%09red/rno:24680%09red/rno:24681%09red/rno:85240%09red/rno:24404%09red/rno:25390%09red/rno:298376%09red/rno…
Cocaine addiction	KEGG PATHWAY	rno05030	25	47	0.138423	0.548674	ENSRNOG00000012562|ENSRNOG00000018526|ENSRNOG00000021685|ENSRNOG00000013171|ENSRNOG00000033942|ENSRNOG00000023258|ENSRNOG00000008766|ENSRNOG00000016592|ENSRNOG00000004978|ENSRNOG00000008428|ENSRNOG00000011992|ENSRNOG00000003696|ENSRNOG00000005519|ENSRNOG00000028404|ENSRNOG00000028589|ENSRNOG00000005257|ENSRNOG00000021063|ENSRNOG00000011726|ENSRNOG00000005210|ENSRNOG00000030888|ENSRNOG00000019465|…	rno:170796|rno:29495|rno:116671|rno:24415|rno:24409|rno:81736|rno:24410|rno:81664|rno:293508|rno:24318|rno:25693|rno:501563|rno:24416|rno:360616|rno:29627|rno:25636|rno:24412|rno:24408|rno:25686|rno:309165|rno:25643|rno:500131|rno:24516|rno:64532|rno:191573|	170796|29495|116671|24415|24409|81736|24410|81664|293508|24318|25693|501563|24416|360616|29627|25636|24412|24408|25686|309165|25643|500131|24516|64532|191573|	http://www.genome.jp/kegg-bin/show_pathway?rno05030/rno:25643%09red/rno:24415%09red/rno:293508%09red/rno:24416%09red/rno:24410%09red/rno:24516%09red/rno:24412%09red/rno:500131%09red/rno:116671%09red/rno:25686%09red/rno:360616%09red/rno:81664%09red/rno:501563%09red/rno:24408%09red/rno:24409%09red/rno:29495%09red/rno:309165%09red/rno:25636%09red/rno:191573%09red/rno:25693%09red/rno:24318%09red/rno:…
Arrhythmogenic right ventricular cardiomyopathy (ARVC)	KEGG PATHWAY	rno05412	37	74	0.139243	0.548674	ENSRNOG00000019638|ENSRNOG00000004518|ENSRNOG00000012080|ENSRNOG00000006003|ENSRNOG00000001795|ENSRNOG00000034254|ENSRNOG00000007666|ENSRNOG00000016526|ENSRNOG00000005796|ENSRNOG00000017833|ENSRNOG00000006226|ENSRNOG00000039969|ENSRNOG00000031287|ENSRNOG00000014348|ENSRNOG00000006569|ENSRNOG00000018378|ENSRNOG00000048449|ENSRNOG00000014416|ENSRNOG00000049232|ENSRNOG00000017060|ENSRNOG00000004276|…	rno:60374|rno:50688|rno:25118|rno:297357|rno:257645|rno:81822|rno:58942|rno:307562|rno:307505|rno:291245|rno:84347|rno:291760|rno:306243|rno:140729|rno:362800|rno:116600|rno:29302|rno:140728|rno:679869|rno:689560|rno:360606|rno:25713|rno:140726|rno:140724|rno:25437|rno:287876|rno:29716|rno:24239|rno:300992|rno:685269|rno:311144|rno:29693|rno:287925|rno:64362|rno:84353|rno:315346|rno:24511|	60374|50688|25118|297357|257645|81822|58942|307562|307505|291245|84347|291760|306243|140729|362800|116600|29302|140728|679869|689560|360606|25713|140726|140724|25437|287876|29716|24239|300992|685269|311144|29693|287925|64362|84353|315346|24511|	http://www.genome.jp/kegg-bin/show_pathway?rno05412/rno:24511%09red/rno:291760%09red/rno:689560%09red/rno:84347%09red/rno:311144%09red/rno:29302%09red/rno:297357%09red/rno:140729%09red/rno:140728%09red/rno:287876%09red/rno:140724%09red/rno:307562%09red/rno:25118%09red/rno:307505%09red/rno:50688%09red/rno:685269%09red/rno:29693%09red/rno:58942%09red/rno:306243%09red/rno:60374%09red/rno:315346%09re…
Pancreatic cancer	KEGG PATHWAY	rno05212	33	65	0.140129	0.548674	ENSRNOG00000007350|ENSRNOG00000028629|ENSRNOG00000037237|ENSRNOG00000010756|ENSRNOG00000016708|ENSRNOG00000025602|ENSRNOG00000023258|ENSRNOG00000019742|ENSRNOG00000010153|ENSRNOG00000009385|ENSRNOG00000016846|ENSRNOG00000028156|ENSRNOG00000020652|ENSRNOG00000002440|ENSRNOG00000050760|ENSRNOG00000013265|ENSRNOG00000001111|ENSRNOG00000007036|ENSRNOG00000006664|ENSRNOG00000002823|ENSRNOG00000023428|…	rno:366957|rno:24185|rno:309295|rno:24842|rno:399489|rno:94201|rno:81736|rno:25125|rno:24703|rno:298947|rno:366508|rno:25096|rno:59086|rno:116546|rno:29591|rno:81810|rno:360254|rno:29591|rno:25163|rno:50658|rno:497931|rno:64465|rno:309165|rno:25631|rno:84351|rno:363875|rno:58919|rno:114483|rno:363509|rno:60664|rno:29414|rno:83785|rno:25272|	366957|24185|309295|24842|399489|94201|81736|25125|24703|298947|366508|25096|59086|116546|29591|81810|360254|29591|25163|50658|497931|64465|309165|25631|84351|363875|58919|114483|363509|60664|29414|83785|25272|	http://www.genome.jp/kegg-bin/show_pathway?rno05212/rno:60664%09red/rno:298947%09red/rno:81810%09red/rno:363509%09red/rno:25272%09red/rno:50658%09red/rno:59086%09red/rno:24185%09red/rno:94201%09red/rno:29414%09red/rno:309295%09red/rno:25096%09red/rno:363875%09red/rno:116546%09red/rno:24842%09red/rno:29591%09red/rno:399489%09red/rno:84351%09red/rno:25631%09red/rno:58919%09red/rno:366508%09red/rno:…
Oocyte meiosis	KEGG PATHWAY	rno04114	52	109	0.14579	0.562911	Novel00009|ENSRNOG00000018815|ENSRNOG00000004479|ENSRNOG00000004005|ENSRNOG00000001436|ENSRNOG00000004517|ENSRNOG00000018708|ENSRNOG00000004890|ENSRNOG00000032778|ENSRNOG00000024077|ENSRNOG00000022499|ENSRNOG00000018712|ENSRNOG00000006632|ENSRNOG00000009882|ENSRNOG00000026119|ENSRNOG00000005639|ENSRNOG00000016770|ENSRNOG00000001804|ENSRNOG00000004978|ENSRNOG00000004060|ENSRNOG00000003696|ENSRNOG0…	rno:81636|rno:25515|rno:261730|rno:24245|rno:56010|rno:24482|rno:24668|rno:29241|rno:296137|rno:292263|rno:363174|rno:25400|rno:501560|rno:24674|rno:25576|rno:24208|rno:24242|rno:81678|rno:293508|rno:24242|rno:501563|rno:362485|rno:29748|rno:64193|rno:84420|rno:25203|rno:361765|rno:297176|rno:64508|rno:363088|rno:362817|rno:24675|rno:25154|rno:81636|rno:293056|rno:315330|rno:305509|rno:24669|rno:…	81636|25515|261730|24245|56010|24482|24668|29241|296137|292263|363174|25400|501560|24674|25576|24208|24242|81678|293508|24242|501563|362485|29748|64193|84420|25203|361765|297176|64508|363088|362817|24675|25154|81636|293056|315330|305509|24669|60352|54308|309179|54237|685029|64532|25289|171140|315648|317203|54223|25636|81771|64515|	http://www.genome.jp/kegg-bin/show_pathway?rno04114/rno:309179%09red/rno:363088%09red/rno:293056%09red/rno:25154%09red/rno:24208%09red/rno:24245%09red/rno:29241%09red/rno:56010%09red/rno:24242%09red/rno:317203%09red/rno:297176%09red/rno:25576%09red/rno:29748%09red/rno:315330%09red/rno:25400%09red/rno:685029%09red/rno:293508%09red/rno:64508%09red/rno:24675%09red/rno:24674%09red/rno:64193%09red/rno…
Ras signaling pathway	KEGG PATHWAY	rno04014	103	230	0.151454	0.576769	ENSRNOG00000048389|ENSRNOG00000020584|ENSRNOG00000001431|ENSRNOG00000033744|ENSRNOG00000047799|ENSRNOG00000013676|ENSRNOG00000014882|ENSRNOG00000016770|ENSRNOG00000016826|ENSRNOG00000010695|ENSRNOG00000017392|ENSRNOG00000014366|ENSRNOG00000021548|ENSRNOG00000014688|ENSRNOG00000016696|ENSRNOG00000037247|ENSRNOG00000015936|ENSRNOG00000025040|ENSRNOG00000047080|ENSRNOG00000011471|ENSRNOG00000048172|…	rno:29369|rno:170901|rno:288589|rno:170668|rno:83579|rno:29337|rno:170632|rno:24242|rno:298579|rno:79429|rno:54250|rno:114858|rno:363140|rno:24681|rno:89805|rno:361568|rno:79218|rno:114119|rno:114118|rno:25444|rno:363875|rno:24628|rno:29431|rno:114633|rno:117273|rno:84489|rno:361714|rno:29414|rno:25023|rno:24185|rno:83785|rno:24409|rno:497931|rno:288691|rno:24410|rno:296078|rno:116546|rno:79121|r…	29369|170901|288589|170668|83579|29337|170632|24242|298579|79429|54250|114858|363140|24681|89805|361568|79218|114119|114118|25444|363875|24628|29431|114633|117273|84489|361714|29414|25023|24185|83785|24409|497931|288691|24410|296078|116546|79121|25636|63851|309165|85311|64465|313845|81667|360426|293508|60664|24653|366957|287709|192117|288691|114117|309295|690825|192213|24446|314612|170630|24703|2…	http://www.genome.jp/kegg-bin/show_pathway?rno04014/rno:360426%09red/rno:361714%09red/rno:298947%09red/rno:117273%09red/rno:24185%09red/rno:24242%09red/rno:83579%09red/rno:24592%09red/rno:294283%09red/rno:29431%09red/rno:29433%09red/rno:29434%09red/rno:307403%09red/rno:81667%09red/rno:501563%09red/rno:24680%09red/rno:24681%09red/rno:314612%09red/rno:314596%09red/rno:84351%09red/rno:24446%09red/rn…
Serotonergic synapse	KEGG PATHWAY	rno04726	58	124	0.157562	0.591922	ENSRNOG00000002657|ENSRNOG00000002525|ENSRNOG00000007199|ENSRNOG00000001804|ENSRNOG00000005369|ENSRNOG00000012061|ENSRNOG00000043513|ENSRNOG00000025040|ENSRNOG00000019570|ENSRNOG00000001658|ENSRNOG00000047799|ENSRNOG00000007645|ENSRNOG00000004810|ENSRNOG00000009601|ENSRNOG00000014938|ENSRNOG00000006108|ENSRNOG00000007066|ENSRNOG00000016592|ENSRNOG00000004978|ENSRNOG00000007415|ENSRNOG00000010153|…	rno:24653|rno:29527|rno:59326|rno:81678|rno:50599|rno:25023|rno:246767|rno:114119|rno:114117|rno:25743|rno:83579|rno:116560|rno:24654|rno:89821|rno:24922|rno:690825|rno:25689|rno:81664|rno:293508|rno:24693|rno:24703|rno:85240|rno:29716|rno:25693|rno:266684|rno:501563|rno:65180|rno:24681|rno:114856|rno:257648|rno:25636|rno:65032|rno:114120|rno:79218|rno:25686|rno:25187|rno:25031|rno:25643|rno:8163…	24653|29527|59326|81678|50599|25023|246767|114119|114117|25743|83579|116560|24654|89821|24922|690825|25689|81664|293508|24693|24703|85240|29716|25693|266684|501563|65180|24681|114856|257648|25636|65032|114120|79218|25686|25187|25031|25643|81639|24239|24680|50664|100910229|24605|24303|81667|29581|114118|64532|24473|296091|25398|29713|287454|25075|25451|83579|25402|	http://www.genome.jp/kegg-bin/show_pathway?rno04726/rno:25643%09red/rno:29581%09red/rno:24922%09red/rno:64532%09red/rno:293508%09red/rno:79218%09red/rno:25075%09red/rno:65180%09red/rno:65032%09red/rno:24693%09red/rno:24605%09red/rno:25031%09red/rno:83579%09red/rno:287454%09red/rno:114119%09red/rno:114118%09red/rno:24303%09red/rno:25689%09red/rno:25402%09red/rno:59326%09red/rno:24654%09red/rno:246…
Amoebiasis	KEGG PATHWAY	rno05146	51	108	0.162036	0.595265	ENSRNOG00000009822|ENSRNOG00000012061|Novel00768|ENSRNOG00000018568|ENSRNOG00000014288|ENSRNOG00000016420|ENSRNOG00000016581|ENSRNOG00000046381|ENSRNOG00000004649|ENSRNOG00000016281|ENSRNOG00000017833|ENSRNOG00000003897|ENSRNOG00000005257|ENSRNOG00000023546|ENSRNOG00000000463|ENSRNOG00000023258|ENSRNOG00000047768|ENSRNOG00000004978|ENSRNOG00000003357|ENSRNOG00000019728|ENSRNOG00000009385|Novel012…	rno:310553|rno:25023|rno:291091|rno:287709|rno:25661|rno:364705|rno:291091|rno:24611|rno:24494|rno:290905|rno:291245|rno:29393|rno:25636|rno:24471|rno:294279|rno:81736|rno:25473|rno:293508|rno:84032|rno:25021|rno:298947|rno:85240|rno:366508|rno:501563|rno:85250|rno:59086|rno:24681|rno:25109|rno:89788|rno:117036|rno:309165|rno:497931|rno:29260|rno:25402|rno:306628|rno:24680|rno:306891|rno:309684|r…	310553|25023|291091|287709|25661|364705|291091|24611|24494|290905|291245|29393|25636|24471|294279|81736|25473|293508|84032|25021|298947|85240|366508|501563|85250|59086|24681|25109|89788|117036|309165|497931|29260|25402|306628|24680|306891|309684|24611|305509|24835|24611|25031|60350|309816|24654|296545|60664|501854|117022|29221|	http://www.genome.jp/kegg-bin/show_pathway?rno05146/rno:117022%09red/rno:60664%09red/rno:298947%09red/rno:85250%09red/rno:25661%09red/rno:117036%09red/rno:296545%09red/rno:24471%09red/rno:294279%09red/rno:25031%09red/rno:24611%09red/rno:29260%09red/rno:29221%09red/rno:24494%09red/rno:25402%09red/rno:293508%09red/rno:24654%09red/rno:59086%09red/rno:24835%09red/rno:287709%09red/rno:305509%09red/rno…
Proximal tubule bicarbonate reclamation	KEGG PATHWAY	rno04964	13	22	0.162734	0.595265	ENSRNOG00000011648|ENSRNOG00000016827|ENSRNOG00000007290|ENSRNOG00000003134|ENSRNOG00000002916|ENSRNOG00000020263|ENSRNOG00000009629|ENSRNOG00000016469|ENSRNOG00000011501|ENSRNOG00000002934|ENSRNOG00000008103|ENSRNOG00000011227|ENSRNOG00000031612	rno:25240|rno:252919|rno:24212|rno:84484|rno:29242|rno:24213|rno:54231|rno:29639|rno:25390|rno:25650|rno:24551|rno:24214|rno:192268|	25240|252919|24212|84484|29242|24213|54231|29639|25390|25650|24551|24214|192268|	http://www.genome.jp/kegg-bin/show_pathway?rno04964/rno:192268%09red/rno:24214%09red/rno:24213%09red/rno:24212%09red/rno:25240%09red/rno:84484%09red/rno:29639%09red/rno:25390%09red/rno:25650%09red/rno:54231%09red/rno:29242%09red/rno:252919%09red/rno:24551%09red
HTLV-I infection	KEGG PATHWAY	rno05166	128	292	0.167151	0.597749	Novel00009|ENSRNOG00000050183|ENSRNOG00000001884|ENSRNOG00000018488|ENSRNOG00000029773|ENSRNOG00000021264|ENSRNOG00000010756|ENSRNOG00000031090|ENSRNOG00000015945|ENSRNOG00000031312|ENSRNOG00000013177|ENSRNOG00000002229|ENSRNOG00000000763|ENSRNOG00000047706|ENSRNOG00000020652|ENSRNOG00000048782|ENSRNOG00000006735|ENSRNOG00000050760|ENSRNOG00000014776|ENSRNOG00000032162|ENSRNOG00000037247|ENSRNOG0…	rno:81636|rno:309603|rno:360739|rno:171369|rno:300711|rno:25737|rno:24842|rno:368153|rno:300678|rno:25625|rno:116667|rno:64532|rno:24747|rno:309627|rno:59086|rno:114850|rno:25164|rno:29591|rno:84420|rno:315305|rno:361568|rno:414792|rno:308995|rno:64508|rno:309684|rno:363088|rno:366126|rno:25289|rno:311658|rno:288471|rno:315609|rno:303604|rno:25493|rno:24516|rno:309621|rno:24973|rno:84353|rno:2941…	81636|309603|360739|171369|300711|25737|24842|368153|300678|25625|116667|64532|24747|309627|59086|114850|25164|29591|84420|315305|361568|414792|308995|64508|309684|363088|366126|25289|311658|288471|315609|303604|25493|24516|309621|24973|84353|29414|24205|64515|94201|414789|24185|29241|309603|297604|140583|25636|684527|24974|296344|114851|299112|24230|309165|414788|81636|25620|25631|58919|29591|29…	http://www.genome.jp/kegg-bin/show_pathway?rno05166/rno:360739%09red/rno:311658%09red/rno:266608%09red/rno:81810%09red/rno:24887%09red/rno:24516%09red/rno:297822%09red/rno:297176%09red/rno:414783%09red/rno:414789%09red/rno:414788%09red/rno:54238%09red/rno:100360982%09red/rno:366126%09red/rno:315609%09red/rno:300678%09red/rno:501563%09red/rno:361662%09red/rno:309622%09red/rno:309621%09red/rno:3096…
Chronic myeloid leukemia	KEGG PATHWAY	rno05220	37	76	0.168666	0.597749	ENSRNOG00000000521|ENSRNOG00000028629|ENSRNOG00000037237|ENSRNOG00000010756|ENSRNOG00000016708|ENSRNOG00000025602|ENSRNOG00000001304|ENSRNOG00000023258|ENSRNOG00000008030|ENSRNOG00000010153|ENSRNOG00000009385|ENSRNOG00000016846|ENSRNOG00000014366|ENSRNOG00000020652|ENSRNOG00000020657|ENSRNOG00000017326|ENSRNOG00000050760|ENSRNOG00000013265|ENSRNOG00000004500|ENSRNOG00000006664|ENSRNOG00000030888|…	rno:114851|rno:24185|rno:309295|rno:24842|rno:399489|rno:94201|rno:309696|rno:81736|rno:314612|rno:24703|rno:298947|rno:366508|rno:114858|rno:59086|rno:85385|rno:81717|rno:29591|rno:81810|rno:24577|rno:25163|rno:309165|rno:497931|rno:29591|rno:297893|rno:50662|rno:313845|rno:24605|rno:25631|rno:84351|rno:314856|rno:25493|rno:58919|rno:84477|rno:114483|rno:60664|rno:29414|rno:171136|	114851|24185|309295|24842|399489|94201|309696|81736|314612|24703|298947|366508|114858|59086|85385|81717|29591|81810|24577|25163|309165|497931|29591|297893|50662|313845|24605|25631|84351|314856|25493|58919|84477|114483|60664|29414|171136|	http://www.genome.jp/kegg-bin/show_pathway?rno05220/rno:60664%09red/rno:81717%09red/rno:81810%09red/rno:171136%09red/rno:24605%09red/rno:309696%09red/rno:50662%09red/rno:85385%09red/rno:314612%09red/rno:314856%09red/rno:59086%09red/rno:24185%09red/rno:114851%09red/rno:94201%09red/rno:29414%09red/rno:24577%09red/rno:114858%09red/rno:309295%09red/rno:84477%09red/rno:24842%09red/rno:25493%09red/rno:…
ErbB signaling pathway	KEGG PATHWAY	rno04012	43	90	0.170469	0.597749	ENSRNOG00000003834|ENSRNOG00000000521|ENSRNOG00000004005|ENSRNOG00000012582|ENSRNOG00000019093|ENSRNOG00000028629|ENSRNOG00000002833|ENSRNOG00000013676|ENSRNOG00000014917|ENSRNOG00000033894|ENSRNOG00000008030|ENSRNOG00000010153|ENSRNOG00000009385|ENSRNOG00000001747|ENSRNOG00000016846|ENSRNOG00000014366|ENSRNOG00000007925|ENSRNOG00000020657|ENSRNOG00000014688|ENSRNOG00000018712|ENSRNOG00000012061|…	rno:287398|rno:114851|rno:24245|rno:116636|rno:432361|rno:24185|rno:84027|rno:29337|rno:300955|rno:498596|rno:314612|rno:24703|rno:298947|rno:100910732|rno:366508|rno:114858|rno:296078|rno:85385|rno:24681|rno:25400|rno:25023|rno:24577|rno:50658|rno:497931|rno:29433|rno:24680|rno:171136|rno:313845|rno:24605|rno:690919|rno:311450|rno:29431|rno:24516|rno:59323|rno:498596|rno:112400|rno:361388|rno:17…	287398|114851|24245|116636|432361|24185|84027|29337|300955|498596|314612|24703|298947|100910732|366508|114858|296078|85385|24681|25400|25023|24577|50658|497931|29433|24680|171136|313845|24605|690919|311450|29431|24516|59323|498596|112400|361388|171140|60664|29414|432361|59323|25272|	http://www.genome.jp/kegg-bin/show_pathway?rno04012/rno:60664%09red/rno:24577%09red/rno:287398%09red/rno:24516%09red/rno:116636%09red/rno:24245%09red/rno:171136%09red/rno:24605%09red/rno:84027%09red/rno:25272%09red/rno:85385%09red/rno:25400%09red/rno:29431%09red/rno:29433%09red/rno:59323%09red/rno:24185%09red/rno:114851%09red/rno:296078%09red/rno:29414%09red/rno:114858%09red/rno:361388%09red/rno:…
Other types of O-glycan biosynthesis	KEGG PATHWAY	rno00514	17	31	0.172014	0.597749	ENSRNOG00000001823|ENSRNOG00000007142|ENSRNOG00000003359|ENSRNOG00000012815|ENSRNOG00000046852|ENSRNOG00000023455|ENSRNOG00000009157|ENSRNOG00000014156|ENSRNOG00000001250|ENSRNOG00000024533|ENSRNOG00000023317|ENSRNOG00000001417|ENSRNOG00000007966|ENSRNOG00000024954|ENSRNOG00000008133|ENSRNOG00000008475|Novel01918	rno:25197|rno:117108|rno:26295|rno:140568|rno:64544|rno:362567|rno:60670|rno:296564|rno:170905|rno:494219|rno:290637|rno:288583|rno:24390|rno:303693|rno:315119|rno:84597|rno:296564|	25197|117108|26295|140568|64544|362567|60670|296564|170905|494219|290637|288583|24390|303693|315119|84597|296564|	http://www.genome.jp/kegg-bin/show_pathway?rno00514/rno:60670%09red/rno:290637%09red/rno:117108%09red/rno:362567%09red/rno:84597%09red/rno:288583%09red/rno:296564%09red/rno:303693%09red/rno:170905%09red/rno:315119%09red/rno:64544%09red/rno:494219%09red/rno:25197%09red/rno:140568%09red/rno:24390%09red/rno:26295%09red
Glycosphingolipid biosynthesis - globo series	KEGG PATHWAY	rno00603	9	14	0.175338	0.601778	ENSRNOG00000010252|ENSRNOG00000017932|ENSRNOG00000025274|ENSRNOG00000046640|ENSRNOG00000012019|ENSRNOG00000014018|ENSRNOG00000008209|ENSRNOG00000008475|ENSRNOG00000030983	rno:300757|rno:64442|rno:294673|rno:25280|rno:310508|rno:25280|rno:362924|rno:84597|rno:288161|	300757|64442|294673|25280|310508|25280|362924|84597|288161|	http://www.genome.jp/kegg-bin/show_pathway?rno00603/rno:288161%09red/rno:25280%09red/rno:84597%09red/rno:64442%09red/rno:362924%09red/rno:310508%09red/rno:300757%09red/rno:294673%09red
Tuberculosis	KEGG PATHWAY	rno05152	81	181	0.18534	0.628346	ENSRNOG00000012331|ENSRNOG00000004575|ENSRNOG00000012702|ENSRNOG00000006926|ENSRNOG00000004005|ENSRNOG00000024457|ENSRNOG00000002161|ENSRNOG00000018568|ENSRNOG00000019430|ENSRNOG00000012160|ENSRNOG00000020300|ENSRNOG00000028629|ENSRNOG00000021157|ENSRNOG00000004649|ENSRNOG00000010203|ENSRNOG00000014532|ENSRNOG00000010626|ENSRNOG00000009882|ENSRNOG00000013634|ENSRNOG00000020876|ENSRNOG00000031312|…	rno:64044|rno:24493|rno:29508|rno:297932|rno:24245|rno:25310|rno:305353|rno:287709|rno:155151|rno:25155|rno:361680|rno:24185|rno:50654|rno:24494|rno:450223|rno:29469|rno:170897|rno:24674|rno:301059|rno:24887|rno:25625|rno:295279|rno:81736|rno:498276|rno:24242|rno:338457|rno:246756|rno:291912|rno:289211|rno:24703|rno:116591|rno:291327|rno:362418|rno:24242|rno:689314|rno:117273|rno:59086|rno:29757|…	64044|24493|29508|297932|24245|25310|305353|287709|155151|25155|361680|24185|50654|24494|450223|29469|170897|24674|301059|24887|25625|295279|81736|498276|24242|338457|246756|291912|289211|24703|116591|291327|362418|24242|689314|117273|59086|29757|29748|25400|24514|305354|25328|293650|499271|29197|309684|304091|116465|50658|117539|300177|24675|367072|29260|25402|171293|24253|304966|64171|24835|603…	http://www.genome.jp/kegg-bin/show_pathway?rno05152/rno:498276%09red/rno:25301%09red/rno:24242%09red/rno:293650%09red/rno:59086%09red/rno:295279%09red/rno:24944%09red/rno:24514%09red/rno:266610%09red/rno:309684%09red/rno:305353%09red/rno:24245%09red/rno:116591%09red/rno:246756%09red/rno:25625%09red/rno:24185%09red/rno:25155%09red/rno:305354%09red/rno:78963%09red/rno:171293%09red/rno:29260%09red/r…
Tight junction	KEGG PATHWAY	rno04530	63	139	0.19631	0.653667	ENSRNOG00000005452|ENSRNOG00000019885|ENSRNOG00000001476|ENSRNOG00000013536|ENSRNOG00000011424|ENSRNOG00000012258|ENSRNOG00000003491|ENSRNOG00000006003|ENSRNOG00000051017|ENSRNOG00000028629|ENSRNOG00000020014|ENSRNOG00000034254|ENSRNOG00000014353|ENSRNOG00000020952|ENSRNOG00000005796|ENSRNOG00000017833|ENSRNOG00000022060|ENSRNOG00000010085|ENSRNOG00000015396|ENSRNOG00000013962|ENSRNOG00000016592|…	rno:117256|rno:245903|rno:304407|rno:64465|rno:290789|rno:365355|rno:24680|rno:297357|rno:59317|rno:24185|rno:308572|rno:81822|rno:292683|rno:310655|rno:307505|rno:291245|rno:500261|rno:290485|rno:64159|rno:113970|rno:81664|rno:501203|rno:288077|rno:313052|rno:25023|rno:116724|rno:29340|rno:60660|rno:116479|rno:24681|rno:81918|rno:29556|rno:170538|rno:361568|rno:25482|rno:25686|rno:287876|rno:840…	117256|245903|304407|64465|290789|365355|24680|297357|59317|24185|308572|81822|292683|310655|307505|291245|500261|290485|64159|113970|81664|501203|288077|313052|25023|116724|29340|60660|116479|24681|81918|29556|170538|361568|25482|25686|287876|84006|59317|140581|83807|25643|309557|83497|100911597|24605|360661|680178|316233|113970|117273|24584|29365|25522|84353|315648|307799|79433|29414|81749|2458…	http://www.genome.jp/kegg-bin/show_pathway?rno04530/rno:25643%09red/rno:60660%09red/rno:360661%09red/rno:83497%09red/rno:680178%09red/rno:501203%09red/rno:170538%09red/rno:117256%09red/rno:24582%09red/rno:310655%09red/rno:117273%09red/rno:84006%09red/rno:290485%09red/rno:64159%09red/rno:308572%09red/rno:290789%09red/rno:25686%09red/rno:309557%09red/rno:292683%09red/rno:25522%09red/rno:29556%09red…
Glycosaminoglycan degradation	KEGG PATHWAY	rno00531	12	21	0.197511	0.653667	ENSRNOG00000000043|ENSRNOG00000011150|ENSRNOG00000000913|ENSRNOG00000010252|ENSRNOG00000049552|ENSRNOG00000046159|ENSRNOG00000031420|ENSRNOG00000002188|ENSRNOG00000010196|ENSRNOG00000025274|ENSRNOG00000014461|ENSRNOG00000032381	rno:360904|rno:25227|rno:24434|rno:300757|rno:688293|rno:100909505|rno:64468|rno:64537|rno:316033|rno:294673|rno:292073|rno:360630|	360904|25227|24434|300757|688293|100909505|64468|64537|316033|294673|292073|360630|	http://www.genome.jp/kegg-bin/show_pathway?rno00531/rno:688293%09red/rno:292073%09red/rno:360904%09red/rno:64468%09red/rno:24434%09red/rno:64537%09red/rno:360630%09red/rno:100909505%09red/rno:25227%09red/rno:300757%09red/rno:316033%09red/rno:294673%09red
Hematopoietic cell lineage	KEGG PATHWAY	rno04640	39	83	0.206771	0.670879	ENSRNOG00000004575|ENSRNOG00000004649|ENSRNOG00000020699|ENSRNOG00000012080|ENSRNOG00000024000|ENSRNOG00000015821|ENSRNOG00000000949|ENSRNOG00000019556|ENSRNOG00000050078|ENSRNOG00000015945|ENSRNOG00000020811|ENSRNOG00000006094|ENSRNOG00000040108|ENSRNOG00000013615|ENSRNOG00000019728|ENSRNOG00000048449|ENSRNOG00000017413|ENSRNOG00000018414|ENSRNOG00000036832|ENSRNOG00000004276|ENSRNOG00000012619|…	rno:24493|rno:24494|rno:29185|rno:25118|rno:308501|rno:497761|rno:140635|rno:24936|rno:305081|rno:300678|rno:24499|rno:25406|rno:29184|rno:294051|rno:25021|rno:29302|rno:294797|rno:307403|rno:315346|rno:360606|rno:24336|rno:25109|rno:298518|rno:81641|rno:652957|rno:24931|rno:685269|rno:78965|rno:311144|rno:315609|rno:24835|rno:24590|rno:60350|rno:24930|rno:171040|rno:499985|rno:25084|rno:295279|r…	24493|24494|29185|25118|308501|497761|140635|24936|305081|300678|24499|25406|29184|294051|25021|29302|294797|307403|315346|360606|24336|25109|298518|81641|652957|24931|685269|78965|311144|315609|24835|24590|60350|24930|171040|499985|25084|295279|117022|	http://www.genome.jp/kegg-bin/show_pathway?rno04640/rno:497761%09red/rno:24499%09red/rno:294051%09red/rno:29184%09red/rno:29185%09red/rno:311144%09red/rno:29302%09red/rno:24590%09red/rno:24494%09red/rno:25406%09red/rno:24493%09red/rno:78965%09red/rno:295279%09red/rno:298518%09red/rno:307403%09red/rno:25118%09red/rno:24835%09red/rno:81641%09red/rno:315609%09red/rno:305081%09red/rno:300678%09red/rn…
cGMP-PKG signaling pathway	KEGG PATHWAY	rno04022	76	171	0.207538	0.670879	Novel00009|ENSRNOG00000001804|ENSRNOG00000005210|ENSRNOG00000012060|ENSRNOG00000018708|ENSRNOG00000009299|ENSRNOG00000013463|ENSRNOG00000002361|ENSRNOG00000028629|ENSRNOG00000011501|ENSRNOG00000049768|ENSRNOG00000004890|ENSRNOG00000009882|ENSRNOG00000004810|ENSRNOG00000003999|ENSRNOG00000016770|Novel00326|ENSRNOG00000029876|ENSRNOG00000022297|ENSRNOG00000016469|ENSRNOG00000016592|ENSRNOG000000029…	rno:81636|rno:81678|rno:25686|rno:25202|rno:24668|rno:24175|rno:25472|rno:25523|rno:24185|rno:25390|rno:25289|rno:29241|rno:24674|rno:24654|rno:64508|rno:24242|rno:24173|rno:66012|rno:66016|rno:29639|rno:81664|rno:25650|rno:24176|rno:29412|rno:24703|rno:298947|rno:85240|rno:305509|rno:29716|rno:366508|rno:24242|rno:83731|rno:29599|rno:500131|rno:29340|rno:84021|rno:24215|rno:499497|rno:29600|rno:…	81636|81678|25686|25202|24668|24175|25472|25523|24185|25390|25289|29241|24674|24654|64508|24242|24173|66012|66016|29639|81664|25650|24176|29412|24703|298947|85240|305509|29716|366508|24242|83731|29599|500131|29340|84021|24215|499497|29600|29414|29748|361517|84420|497757|303634|29413|100361818|81743|29516|24213|25031|25245|29376|24239|311658|81636|83529|29693|24214|24669|140448|497931|24212|140447…	http://www.genome.jp/kegg-bin/show_pathway?rno04022/rno:25643%09red/rno:29600%09red/rno:24242%09red/rno:60664%09red/rno:311658%09red/rno:298947%09red/rno:29599%09red/rno:309957%09red/rno:117273%09red/rno:500131%09red/rno:84583%09red/rno:24613%09red/rno:25031%09red/rno:84021%09red/rno:24214%09red/rno:303634%09red/rno:89823%09red/rno:66012%09red/rno:29340%09red/rno:25523%09red/rno:54223%09red/rno:2…
Transcriptional misregulation in cancer	KEGG PATHWAY	rno05202	75	169	0.212302	0.673253	ENSRNOG00000013017|ENSRNOG00000014282|ENSRNOG00000000521|ENSRNOG00000020193|ENSRNOG00000007250|ENSRNOG00000021054|ENSRNOG00000018488|ENSRNOG00000006532|ENSRNOG00000007237|ENSRNOG00000038835|ENSRNOG00000029773|ENSRNOG00000000949|ENSRNOG00000001704|ENSRNOG00000010756|ENSRNOG00000009401|ENSRNOG00000006304|ENSRNOG00000002950|ENSRNOG00000006205|ENSRNOG00000007590|ENSRNOG00000005673|ENSRNOG00000012208|…	rno:25243|rno:25410|rno:114851|rno:367218|rno:299138|rno:29417|rno:171369|rno:117056|rno:25587|rno:56822|rno:300711|rno:140635|rno:50662|rno:24842|rno:362176|rno:314856|rno:304663|rno:305584|rno:502935|rno:362489|rno:25713|rno:79237|rno:315606|rno:81736|rno:24484|rno:25619|rno:25271|rno:29628|rno:81819|rno:361295|rno:498333|rno:156435|rno:312777|rno:24252|rno:81687|rno:24482|rno:170929|rno:362733…	25243|25410|114851|367218|299138|29417|171369|117056|25587|56822|300711|140635|50662|24842|362176|314856|304663|305584|502935|362489|25713|79237|315606|81736|24484|25619|25271|29628|81819|361295|498333|156435|312777|24252|81687|24482|170929|362733|78971|24705|81810|304785|117056|315532|287647|171045|24577|309165|366126|499497|297893|54267|24253|307403|311876|686117|295279|304005|25021|309447|1166…	http://www.genome.jp/kegg-bin/show_pathway?rno05202/rno:315532%09red/rno:287647%09red/rno:25587%09red/rno:60350%09red/rno:171369%09red/rno:24553%09red/rno:363447%09red/rno:24577%09red/rno:117056%09red/rno:81810%09red/rno:498333%09red/rno:305152%09red/rno:299138%09red/rno:81687%09red/rno:29628%09red/rno:362316%09red/rno:50662%09red/rno:78971%09red/rno:25271%09red/rno:361295%09red/rno:304005%09red/…
Adipocytokine signaling pathway	KEGG PATHWAY	rno04920	35	74	0.213116	0.673253	ENSRNOG00000001389|ENSRNOG00000004473|ENSRNOG00000028629|ENSRNOG00000001309|ENSRNOG00000037237|ENSRNOG00000001142|ENSRNOG00000004143|ENSRNOG00000026745|ENSRNOG00000031312|ENSRNOG00000026163|ENSRNOG00000023258|ENSRNOG00000009446|ENSRNOG00000019742|ENSRNOG00000020063|ENSRNOG00000043176|ENSRNOG00000019907|ENSRNOG00000010633|ENSRNOG00000015547|ENSRNOG00000011381|ENSRNOG00000014718|ENSRNOG00000016575|…	rno:84021|rno:83516|rno:24185|rno:83506|rno:309295|rno:83803|rno:289036|rno:117243|rno:25625|rno:308579|rno:81736|rno:25271|rno:25125|rno:81525|rno:499985|rno:316241|rno:25288|rno:24514|rno:171410|rno:114024|rno:156767|rno:309165|rno:312670|rno:89829|rno:50658|rno:24835|rno:84351|rno:60341|rno:25493|rno:246756|rno:94340|rno:29184|rno:29376|rno:29414|rno:25272|	84021|83516|24185|83506|309295|83803|289036|117243|25625|308579|81736|25271|25125|81525|499985|316241|25288|24514|171410|114024|156767|309165|312670|89829|50658|24835|84351|60341|25493|246756|94340|29184|29376|29414|25272|	http://www.genome.jp/kegg-bin/show_pathway?rno04920/rno:94340%09red/rno:316241%09red/rno:24514%09red/rno:29184%09red/rno:81525%09red/rno:246756%09red/rno:60341%09red/rno:308579%09red/rno:156767%09red/rno:83516%09red/rno:84021%09red/rno:25272%09red/rno:25271%09red/rno:24185%09red/rno:24835%09red/rno:289036%09red/rno:29414%09red/rno:312670%09red/rno:309295%09red/rno:83803%09red/rno:25493%09red/rno:…
ECM-receptor interaction	KEGG PATHWAY	rno04512	40	86	0.217785	0.675608	ENSRNOG00000012080|ENSRNOG00000003736|ENSRNOG00000001254|ENSRNOG00000014288|ENSRNOG00000001795|ENSRNOG00000049795|ENSRNOG00000016281|ENSRNOG00000003897|ENSRNOG00000019689|ENSRNOG00000047768|ENSRNOG00000010031|ENSRNOG00000003357|Novel00324|ENSRNOG00000048449|ENSRNOG00000036832|ENSRNOG00000004276|ENSRNOG00000001249|ENSRNOG00000012208|ENSRNOG00000049585|ENSRNOG00000006396|ENSRNOG00000002680|ENSRNOG0…	rno:25118|rno:85250|rno:361821|rno:25661|rno:257645|rno:116669|rno:290905|rno:29393|rno:116669|rno:25473|rno:29169|rno:84032|rno:25460|rno:29302|rno:315346|rno:360606|rno:294337|rno:25713|rno:116640|rno:25216|rno:117036|rno:306628|rno:499985|rno:685269|rno:311144|rno:362800|rno:117559|rno:292406|rno:294279|rno:309816|rno:29184|rno:29643|rno:29364|rno:25406|rno:117556|rno:25304|rno:24511|rno:68455…	25118|85250|361821|25661|257645|116669|290905|29393|116669|25473|29169|84032|25460|29302|315346|360606|294337|25713|116640|25216|117036|306628|499985|685269|311144|362800|117559|292406|294279|309816|29184|29643|29364|25406|117556|25304|24511|684555|24771|25353|	http://www.genome.jp/kegg-bin/show_pathway?rno04512/rno:24511%09red/rno:85250%09red/rno:25661%09red/rno:117036%09red/rno:29184%09red/rno:25216%09red/rno:294279%09red/rno:311144%09red/rno:29302%09red/rno:24771%09red/rno:294337%09red/rno:25406%09red/rno:684555%09red/rno:29364%09red/rno:25304%09red/rno:25460%09red/rno:29169%09red/rno:360606%09red/rno:315346%09red/rno:361821%09red/rno:116669%09red/rn…
Neurotrophin signaling pathway	KEGG PATHWAY	rno04722	56	124	0.218722	0.675608	ENSRNOG00000018839|ENSRNOG00000004005|ENSRNOG00000007048|ENSRNOG00000020478|ENSRNOG00000028198|ENSRNOG00000004726|ENSRNOG00000013676|ENSRNOG00000002879|ENSRNOG00000006632|ENSRNOG00000020876|ENSRNOG00000013177|ENSRNOG00000023258|ENSRNOG00000016770|ENSRNOG00000036688|ENSRNOG00000008030|ENSRNOG00000010153|ENSRNOG00000009385|ENSRNOG00000005809|ENSRNOG00000008441|ENSRNOG00000019907|ENSRNOG00000016846|…	rno:25054|rno:24245|rno:171337|rno:25050|rno:58838|rno:289014|rno:29337|rno:81751|rno:501560|rno:24887|rno:116667|rno:81736|rno:24242|rno:360678|rno:314612|rno:24703|rno:298947|rno:362456|rno:303604|rno:316241|rno:366508|rno:24242|rno:689314|rno:114858|rno:81525|rno:85385|rno:29613|rno:60352|rno:25400|rno:114203|rno:170538|rno:363875|rno:309165|rno:300177|rno:64465|rno:313845|rno:24605|rno:24185|…	25054|24245|171337|25050|58838|289014|29337|81751|501560|24887|116667|81736|24242|360678|314612|24703|298947|362456|303604|316241|366508|24242|689314|114858|81525|85385|29613|60352|25400|114203|170538|363875|309165|300177|64465|313845|24605|24185|116478|84351|84027|50658|25493|24516|497931|117273|361388|362418|171140|317203|24842|60664|29414|81771|25272|29513|	http://www.genome.jp/kegg-bin/show_pathway?rno04722/rno:60664%09red/rno:316241%09red/rno:170538%09red/rno:303604%09red/rno:116478%09red/rno:24887%09red/rno:24516%09red/rno:24245%09red/rno:117273%09red/rno:24242%09red/rno:366508%09red/rno:317203%09red/rno:25054%09red/rno:84027%09red/rno:25050%09red/rno:25272%09red/rno:85385%09red/rno:25400%09red/rno:29613%09red/rno:289014%09red/rno:29337%09red/rno…
Glycosaminoglycan biosynthesis - heparan sulfate / heparin	KEGG PATHWAY	rno00534	13	24	0.223811	0.68373	ENSRNOG00000003728|ENSRNOG00000016776|ENSRNOG00000017659|ENSRNOG00000013581|Novel00662|ENSRNOG00000030880|ENSRNOG00000008944|ENSRNOG00000014323|ENSRNOG00000015781|ENSRNOG00000012549|ENSRNOG00000009577|ENSRNOG00000027171|ENSRNOG00000048243	rno:64134|rno:313610|rno:293451|rno:56819|rno:364476|rno:302489|rno:311215|rno:310803|rno:295430|rno:292155|rno:362035|rno:114002|rno:364476|	64134|313610|293451|56819|364476|302489|311215|310803|295430|292155|362035|114002|364476|	http://www.genome.jp/kegg-bin/show_pathway?rno00534/rno:114002%09red/rno:292155%09red/rno:295430%09red/rno:64134%09red/rno:313610%09red/rno:310803%09red/rno:302489%09red/rno:364476%09red/rno:362035%09red/rno:293451%09red/rno:56819%09red/rno:311215%09red
Small cell lung cancer	KEGG PATHWAY	rno05222	41	89	0.228732	0.691168	ENSRNOG00000002525|ENSRNOG00000032516|ENSRNOG00000006469|ENSRNOG00000042561|ENSRNOG00000024457|ENSRNOG00000006735|ENSRNOG00000014288|ENSRNOG00000028629|ENSRNOG00000037237|ENSRNOG00000010756|ENSRNOG00000016708|ENSRNOG00000025602|ENSRNOG00000016281|ENSRNOG00000023258|ENSRNOG00000047768|ENSRNOG00000009446|ENSRNOG00000009385|ENSRNOG00000016846|ENSRNOG00000008055|ENSRNOG00000005731|ENSRNOG00000004276|…	rno:29527|rno:681162|rno:362817|rno:499655|rno:25310|rno:25164|rno:25661|rno:24185|rno:309295|rno:24842|rno:399489|rno:94201|rno:290905|rno:81736|rno:25473|rno:25271|rno:298947|rno:366508|rno:362485|rno:78971|rno:360606|rno:117036|rno:24577|rno:309165|rno:497931|rno:306628|rno:685269|rno:84351|rno:294790|rno:25493|rno:60371|rno:58919|rno:309816|rno:362788|rno:498709|rno:114483|rno:78963|rno:60664…	29527|681162|362817|499655|25310|25164|25661|24185|309295|24842|399489|94201|290905|81736|25473|25271|298947|366508|362485|78971|360606|117036|24577|309165|497931|306628|685269|84351|294790|25493|60371|58919|309816|362788|498709|114483|78963|60664|29414|24511|296468|	http://www.genome.jp/kegg-bin/show_pathway?rno05222/rno:498709%09red/rno:24577%09red/rno:25661%09red/rno:117036%09red/rno:499655%09red/rno:25164%09red/rno:362817%09red/rno:25271%09red/rno:60664%09red/rno:685269%09red/rno:298947%09red/rno:94201%09red/rno:24185%09red/rno:78963%09red/rno:25493%09red/rno:29414%09red/rno:24511%09red/rno:309295%09red/rno:362788%09red/rno:24842%09red/rno:60371%09red/rno…
Colorectal cancer	KEGG PATHWAY	rno05210	32	68	0.232584	0.695251	ENSRNOG00000007350|ENSRNOG00000033099|ENSRNOG00000024457|ENSRNOG00000028629|ENSRNOG00000002833|ENSRNOG00000010756|ENSRNOG00000020876|ENSRNOG00000010153|ENSRNOG00000009385|ENSRNOG00000016846|ENSRNOG00000050819|ENSRNOG00000008015|ENSRNOG00000020652|ENSRNOG00000049232|ENSRNOG00000050760|ENSRNOG00000013265|ENSRNOG00000004500|ENSRNOG00000002823|ENSRNOG00000023428|ENSRNOG00000010475|ENSRNOG00000008620|…	rno:366957|rno:25311|rno:25310|rno:24185|rno:84027|rno:24842|rno:24887|rno:24703|rno:298947|rno:366508|rno:64041|rno:314322|rno:59086|rno:679869|rno:29591|rno:81810|rno:24577|rno:50658|rno:497931|rno:25402|rno:25631|rno:363875|rno:24516|rno:58919|rno:117273|rno:29591|rno:84353|rno:299611|rno:60664|rno:29414|rno:24205|rno:25272|	366957|25311|25310|24185|84027|24842|24887|24703|298947|366508|64041|314322|59086|679869|29591|81810|24577|50658|497931|25402|25631|363875|24516|58919|117273|29591|84353|299611|60664|29414|24205|25272|	http://www.genome.jp/kegg-bin/show_pathway?rno05210/rno:60664%09red/rno:24577%09red/rno:81810%09red/rno:24887%09red/rno:24516%09red/rno:117273%09red/rno:24205%09red/rno:25272%09red/rno:679869%09red/rno:25402%09red/rno:59086%09red/rno:24185%09red/rno:84027%09red/rno:29414%09red/rno:314322%09red/rno:363875%09red/rno:24842%09red/rno:29591%09red/rno:84353%09red/rno:58919%09red/rno:366508%09red/rno:50…
Nicotinate and nicotinamide metabolism	KEGG PATHWAY	rno00760	15	29	0.240171	0.710294	ENSRNOG00000027697|ENSRNOG00000014555|ENSRNOG00000026842|ENSRNOG00000013791|ENSRNOG00000011071|ENSRNOG00000003064|ENSRNOG00000015354|ENSRNOG00000016936|ENSRNOG00000009982|ENSRNOG00000009754|ENSRNOG00000015962|ENSRNOG00000007939|ENSRNOG00000016980|ENSRNOG00000003650|ENSRNOG00000033923	rno:289095|rno:316424|rno:310378|rno:54410|rno:58813|rno:81506|rno:54349|rno:100125370|rno:290029|rno:297508|rno:298653|rno:315085|rno:293504|rno:100360582|rno:316421|	289095|316424|310378|54410|58813|81506|54349|100125370|290029|297508|298653|315085|293504|100360582|316421|	http://www.genome.jp/kegg-bin/show_pathway?rno00760/rno:58813%09red/rno:100125370%09red/rno:293504%09red/rno:290029%09red/rno:54410%09red/rno:315085%09red/rno:81506%09red/rno:298653%09red/rno:289095%09red/rno:54349%09red/rno:310378%09red/rno:316421%09red/rno:100360582%09red/rno:297508%09red/rno:316424%09red
Prion diseases	KEGG PATHWAY	rno05020	18	36	0.244937	0.716763	ENSRNOG00000012807|ENSRNOG00000004575|ENSRNOG00000004649|ENSRNOG00000000596|ENSRNOG00000005257|ENSRNOG00000019422|ENSRNOG00000002126|ENSRNOG00000004978|ENSRNOG00000024115|ENSRNOG00000021164|ENSRNOG00000002680|ENSRNOG00000020876|ENSRNOG00000028701|ENSRNOG00000012804|ENSRNOG00000003696|ENSRNOG00000012516|ENSRNOG00000012749|ENSRNOG00000031890	rno:298566|rno:24493|rno:24494|rno:25150|rno:25636|rno:24330|rno:288280|rno:293508|rno:24237|rno:192277|rno:117036|rno:24887|rno:296545|rno:362634|rno:501563|rno:117517|rno:29687|rno:24586|	298566|24493|24494|25150|25636|24330|288280|293508|24237|192277|117036|24887|296545|362634|501563|117517|29687|24586|	http://www.genome.jp/kegg-bin/show_pathway?rno05020/rno:24494%09red/rno:24237%09red/rno:288280%09red/rno:24493%09red/rno:362634%09red/rno:24586%09red/rno:293508%09red/rno:24887%09red/rno:117036%09red/rno:192277%09red/rno:296545%09red/rno:117517%09red/rno:25150%09red/rno:25636%09red/rno:24330%09red/rno:298566%09red/rno:29687%09red/rno:501563%09red
Citrate cycle (TCA cycle)	KEGG PATHWAY	rno00020	16	32	0.262352	0.75414	ENSRNOG00000016924|ENSRNOG00000019955|ENSRNOG00000007316|ENSRNOG00000019372|ENSRNOG00000024128|ENSRNOG00000017481|ENSRNOG00000001440|ENSRNOG00000025383|ENSRNOG00000005849|ENSRNOG00000007895|ENSRNOG00000013949|ENSRNOG00000009994|ENSRNOG00000008103|ENSRNOG00000013331|ENSRNOG00000005130|ENSRNOG00000010277	rno:24159|rno:290566|rno:94173|rno:25104|rno:79250|rno:361071|rno:81829|rno:29554|rno:50655|rno:289950|rno:361596|rno:81654|rno:24551|rno:157074|rno:360975|rno:114096|	24159|290566|94173|25104|79250|361071|81829|29554|50655|289950|361596|81654|24551|157074|360975|114096|	http://www.genome.jp/kegg-bin/show_pathway?rno00020/rno:94173%09red/rno:290566%09red/rno:25104%09red/rno:24551%09red/rno:29554%09red/rno:79250%09red/rno:360975%09red/rno:114096%09red/rno:50655%09red/rno:24159%09red/rno:361071%09red/rno:289950%09red/rno:361596%09red/rno:81829%09red/rno:81654%09red/rno:157074%09red
Fatty acid biosynthesis	KEGG PATHWAY	rno00061	8	14	0.264548	0.75414	ENSRNOG00000010633|ENSRNOG00000011381|ENSRNOG00000014718|ENSRNOG00000016265|ENSRNOG00000016403|ENSRNOG00000034013|ENSRNOG00000026745|ENSRNOG00000045636	rno:25288|rno:171410|rno:114024|rno:94340|rno:64669|rno:60581|rno:117243|rno:50671|	25288|171410|114024|94340|64669|60581|117243|50671|	http://www.genome.jp/kegg-bin/show_pathway?rno00061/rno:25288%09red/rno:94340%09red/rno:64669%09red/rno:114024%09red/rno:171410%09red/rno:60581%09red/rno:117243%09red/rno:50671%09red
Bile secretion	KEGG PATHWAY	rno04976	33	72	0.265848	0.75414	ENSRNOG00000029207|Novel00009|ENSRNOG00000011648|ENSRNOG00000016469|ENSRNOG00000032150|ENSRNOG00000000981|ENSRNOG00000020263|ENSRNOG00000002934|ENSRNOG00000011501|ENSRNOG00000015949|ENSRNOG00000004890|ENSRNOG00000014776|ENSRNOG00000009446|ENSRNOG00000002229|ENSRNOG00000004978|ENSRNOG00000003134|ENSRNOG00000008276|ENSRNOG00000003696|ENSRNOG00000010378|ENSRNOG00000005257|ENSRNOG00000003999|ENSRNOG0…	rno:24891|rno:81636|rno:25240|rno:29639|rno:81636|rno:25073|rno:24213|rno:25650|rno:25390|rno:65054|rno:29241|rno:84420|rno:25271|rno:64532|rno:293508|rno:84484|rno:305509|rno:501563|rno:297386|rno:25636|rno:64508|rno:25289|rno:25675|rno:140668|rno:100910229|rno:81779|rno:24214|rno:170924|rno:24212|rno:24646|rno:54231|rno:300438|rno:54223|	24891|81636|25240|29639|81636|25073|24213|25650|25390|65054|29241|84420|25271|64532|293508|84484|305509|501563|297386|25636|64508|25289|25675|140668|100910229|81779|24214|170924|24212|24646|54231|300438|54223|	http://www.genome.jp/kegg-bin/show_pathway?rno04976/rno:84484%09red/rno:293508%09red/rno:29241%09red/rno:25073%09red/rno:25271%09red/rno:29639%09red/rno:300438%09red/rno:64508%09red/rno:305509%09red/rno:54231%09red/rno:501563%09red/rno:140668%09red/rno:25650%09red/rno:297386%09red/rno:24891%09red/rno:25675%09red/rno:25390%09red/rno:25636%09red/rno:25289%09red/rno:24214%09red/rno:24213%09red/rno:2…
Glycosphingolipid biosynthesis - lacto and neolacto series	KEGG PATHWAY	rno00601	14	28	0.281929	0.775499	ENSRNOG00000023778|ENSRNOG00000009267|ENSRNOG00000009157|ENSRNOG00000007625|ENSRNOG00000014156|Novel01918|ENSRNOG00000046640|ENSRNOG00000007966|ENSRNOG00000014018|ENSRNOG00000019179|ENSRNOG00000003251|ENSRNOG00000009850|ENSRNOG00000008475|ENSRNOG00000030983	rno:306860|rno:305571|rno:60670|rno:366064|rno:296564|rno:296564|rno:25280|rno:24390|rno:25280|rno:246766|rno:686081|rno:363040|rno:84597|rno:288161|	306860|305571|60670|366064|296564|296564|25280|24390|25280|246766|686081|363040|84597|288161|	http://www.genome.jp/kegg-bin/show_pathway?rno00601/rno:60670%09red/rno:25280%09red/rno:288161%09red/rno:296564%09red/rno:686081%09red/rno:246766%09red/rno:84597%09red/rno:366064%09red/rno:306860%09red/rno:24390%09red/rno:363040%09red/rno:305571%09red
Primary immunodeficiency	KEGG PATHWAY	rno05340	17	35	0.283399	0.775499	ENSRNOG00000013967|Novel00815|ENSRNOG00000000692|ENSRNOG00000018669|ENSRNOG00000018488|ENSRNOG00000000655|ENSRNOG00000011331|ENSRNOG00000046196|ENSRNOG00000007178|ENSRNOG00000009705|ENSRNOG00000037237|ENSRNOG00000007129|ENSRNOG00000017413|ENSRNOG00000003954|ENSRNOG00000010265|ENSRNOG00000015980|ENSRNOG00000016069	rno:499356|rno:304577|rno:304577|rno:25326|rno:171369|rno:24699|rno:367901|rno:64545|rno:24930|rno:313050|rno:309295|rno:24931|rno:294797|rno:140924|rno:24165|rno:259171|rno:315609|	499356|304577|304577|25326|171369|24699|367901|64545|24930|313050|309295|24931|294797|140924|24165|259171|315609|	http://www.genome.jp/kegg-bin/show_pathway?rno05340/rno:24165%09red/rno:140924%09red/rno:25326%09red/rno:24931%09red/rno:24699%09red/rno:367901%09red/rno:24930%09red/rno:313050%09red/rno:294797%09red/rno:64545%09red/rno:499356%09red/rno:259171%09red/rno:315609%09red/rno:309295%09red/rno:171369%09red/rno:304577%09red
Pancreatic secretion	KEGG PATHWAY	rno04972	43	97	0.286375	0.775499	Novel00009|ENSRNOG00000014621|ENSRNOG00000012061|ENSRNOG00000013447|ENSRNOG00000020263|ENSRNOG00000002934|ENSRNOG00000011501|ENSRNOG00000028092|ENSRNOG00000001804|ENSRNOG00000049410|ENSRNOG00000016826|ENSRNOG00000009601|Novel01290|ENSRNOG00000008276|ENSRNOG00000016469|ENSRNOG00000005985|ENSRNOG00000017798|ENSRNOG00000011582|ENSRNOG00000030269|ENSRNOG00000003031|ENSRNOG00000017060|ENSRNOG000000146…	rno:81636|rno:117103|rno:25023|rno:308015|rno:24213|rno:25650|rno:25390|rno:296959|rno:81678|rno:24260|rno:298579|rno:89821|rno:85240|rno:305509|rno:29639|rno:83731|rno:29599|rno:140665|rno:24215|rno:29600|rno:689560|rno:24681|rno:81779|rno:81636|rno:84420|rno:81506|rno:29241|rno:64508|rno:171337|rno:25289|rno:309139|rno:24680|rno:29693|rno:24214|rno:363875|rno:25031|rno:24212|rno:117273|rno:6453…	81636|117103|25023|308015|24213|25650|25390|296959|81678|24260|298579|89821|85240|305509|29639|83731|29599|140665|24215|29600|689560|24681|81779|81636|84420|81506|29241|64508|171337|25289|309139|24680|29693|24214|363875|25031|24212|117273|64532|54231|24654|54223|84484|	http://www.genome.jp/kegg-bin/show_pathway?rno04972/rno:64508%09red/rno:83731%09red/rno:84484%09red/rno:689560%09red/rno:309139%09red/rno:117273%09red/rno:298579%09red/rno:81506%09red/rno:25031%09red/rno:24260%09red/rno:296959%09red/rno:29639%09red/rno:24654%09red/rno:140665%09red/rno:25650%09red/rno:305509%09red/rno:54231%09red/rno:29693%09red/rno:24680%09red/rno:24681%09red/rno:29599%09red/rno:…
One carbon pool by folate	KEGG PATHWAY	rno00670	10	19	0.287777	0.775499	ENSRNOG00000019582|ENSRNOG00000010833|ENSRNOG00000005275|ENSRNOG00000015511|ENSRNOG00000013229|ENSRNOG00000047023|ENSRNOG00000037225|ENSRNOG00000001261|ENSRNOG00000008586|ENSRNOG00000008553	rno:361472|rno:680308|rno:287379|rno:81643|rno:300886|rno:64392|rno:29261|rno:89833|rno:299699|rno:362657|	361472|680308|287379|81643|300886|64392|29261|89833|299699|362657|	http://www.genome.jp/kegg-bin/show_pathway?rno00670/rno:680308%09red/rno:287379%09red/rno:362657%09red/rno:64392%09red/rno:89833%09red/rno:299699%09red/rno:300886%09red/rno:361472%09red/rno:29261%09red/rno:81643%09red
Staphylococcus aureus infection	KEGG PATHWAY	rno05150	25	54	0.288311	0.775499	ENSRNOG00000046452|ENSRNOG00000002794|ENSRNOG00000009211|ENSRNOG00000011796|ENSRNOG00000049422|ENSRNOG00000030715|ENSRNOG00000019728|ENSRNOG00000046663|ENSRNOG00000047800|ENSRNOG00000020679|ENSRNOG00000033564|ENSRNOG00000013231|ENSRNOG00000011971|ENSRNOG00000012749|ENSRNOG00000017980|ENSRNOG00000001224|ENSRNOG00000024382|ENSRNOG00000012807|ENSRNOG00000012804|ENSRNOG00000001827|ENSRNOG00000000451|…	rno:289211|rno:25651|rno:84007|rno:312705|rno:498276|rno:155012|rno:25021|rno:116591|rno:113959|rno:25464|rno:54249|rno:58949|rno:192262|rno:29687|rno:308995|rno:309684|rno:304966|rno:298566|rno:362634|rno:64023|rno:309621|rno:291755|rno:309622|rno:295279|rno:294257|	289211|25651|84007|312705|498276|155012|25021|116591|113959|25464|54249|58949|192262|29687|308995|309684|304966|298566|362634|64023|309621|291755|309622|295279|294257|	http://www.genome.jp/kegg-bin/show_pathway?rno05150/rno:498276%09red/rno:294257%09red/rno:309684%09red/rno:116591%09red/rno:84007%09red/rno:113959%09red/rno:291755%09red/rno:25464%09red/rno:312705%09red/rno:308995%09red/rno:289211%09red/rno:25651%09red/rno:295279%09red/rno:309622%09red/rno:309621%09red/rno:192262%09red/rno:304966%09red/rno:64023%09red/rno:298566%09red/rno:54249%09red/rno:25021%09…
Hepatitis B	KEGG PATHWAY	rno05161	61	141	0.292481	0.775499	ENSRNOG00000012331|ENSRNOG00000003834|ENSRNOG00000000521|ENSRNOG00000024457|ENSRNOG00000025023|ENSRNOG00000021264|ENSRNOG00000028629|ENSRNOG00000037237|ENSRNOG00000010756|ENSRNOG00000016708|ENSRNOG00000025602|ENSRNOG00000013634|ENSRNOG00000020876|ENSRNOG00000013177|ENSRNOG00000019142|ENSRNOG00000023258|ENSRNOG00000023079|ENSRNOG00000019742|ENSRNOG00000018186|ENSRNOG00000010153|ENSRNOG00000009385|…	rno:64044|rno:287398|rno:114851|rno:25310|rno:362896|rno:25737|rno:24185|rno:309295|rno:24842|rno:399489|rno:94201|rno:301059|rno:24887|rno:116667|rno:246097|rno:81736|rno:24605|rno:25125|rno:295357|rno:24703|rno:298947|rno:366508|rno:364594|rno:64041|rno:81687|rno:314322|rno:100361818|rno:59086|rno:362485|rno:364867|rno:24681|rno:288264|rno:29591|rno:25023|rno:114494|rno:24577|rno:50658|rno:4979…	64044|287398|114851|25310|362896|25737|24185|309295|24842|399489|94201|301059|24887|116667|246097|81736|24605|25125|295357|24703|298947|366508|364594|64041|81687|314322|100361818|59086|362485|364867|24681|288264|29591|25023|114494|24577|50658|497931|29591|29260|25402|311658|24680|363984|309165|500131|84351|293624|25493|24516|362817|58919|266610|310553|114483|78963|50646|60664|29414|24835|25272|	http://www.genome.jp/kegg-bin/show_pathway?rno05161/rno:60664%09red/rno:311658%09red/rno:24577%09red/rno:287398%09red/rno:24887%09red/rno:24516%09red/rno:500131%09red/rno:50646%09red/rno:366508%09red/rno:24680%09red/rno:81687%09red/rno:114494%09red/rno:29260%09red/rno:25272%09red/rno:25402%09red/rno:246097%09red/rno:59086%09red/rno:94201%09red/rno:24185%09red/rno:78963%09red/rno:114851%09red/rno:…
Toxoplasmosis	KEGG PATHWAY	rno05145	54	124	0.292904	0.775499	ENSRNOG00000012331|ENSRNOG00000009822|ENSRNOG00000024457|ENSRNOG00000005210|ENSRNOG00000018488|ENSRNOG00000028629|ENSRNOG00000019482|ENSRNOG00000037237|ENSRNOG00000013634|ENSRNOG00000016054|ENSRNOG00000006612|ENSRNOG00000023428|ENSRNOG00000040315|ENSRNOG00000023258|ENSRNOG00000047768|ENSRNOG00000004437|ENSRNOG00000019742|ENSRNOG00000020063|ENSRNOG00000009385|ENSRNOG00000032948|ENSRNOG00000016846|…	rno:64044|rno:310553|rno:25310|rno:25686|rno:171369|rno:24185|rno:50664|rno:309295|rno:301059|rno:308267|rno:100911550|rno:497931|rno:448830|rno:81736|rno:25473|rno:114495|rno:25125|rno:81525|rno:298947|rno:100361294|rno:366508|rno:689314|rno:25625|rno:59086|rno:78971|rno:60352|rno:24514|rno:117036|rno:304091|rno:116465|rno:50658|rno:117539|rno:60371|rno:29260|rno:25402|rno:117029|rno:309165|rno:…	64044|310553|25310|25686|171369|24185|50664|309295|301059|308267|100911550|497931|448830|81736|25473|114495|25125|81525|298947|100361294|366508|689314|25625|59086|78971|60352|24514|117036|304091|116465|50658|117539|60371|29260|25402|117029|309165|24835|84351|25493|300177|360697|309621|309816|81664|300438|60664|29414|24511|309622|29513|296468|25272|25643|	http://www.genome.jp/kegg-bin/show_pathway?rno05145/rno:25643%09red/rno:81664%09red/rno:60664%09red/rno:114495%09red/rno:298947%09red/rno:24514%09red/rno:117036%09red/rno:81525%09red/rno:25625%09red/rno:448830%09red/rno:50664%09red/rno:29260%09red/rno:308267%09red/rno:25272%09red/rno:171369%09red/rno:25402%09red/rno:300438%09red/rno:59086%09red/rno:24185%09red/rno:300177%09red/rno:24835%09red/rno…
Neuroactive ligand-receptor interaction	KEGG PATHWAY	rno04080	121	289	0.301034	0.784664	ENSRNOG00000012562|ENSRNOG00000009372|ENSRNOG00000013588|ENSRNOG00000049792|ENSRNOG00000021468|ENSRNOG00000013171|ENSRNOG00000007490|ENSRNOG00000049410|Novel00326|ENSRNOG00000003313|ENSRNOG00000007066|ENSRNOG00000049766|ENSRNOG00000037845|ENSRNOG00000001873|ENSRNOG00000010853|ENSRNOG00000016654|ENSRNOG00000020653|ENSRNOG00000015577|ENSRNOG00000018827|ENSRNOG00000021256|ENSRNOG00000009066|ENSRNOG0…	rno:170796|rno:24808|rno:25674|rno:114516|rno:60590|rno:24415|rno:29695|rno:24260|rno:24173|rno:24397|rno:25689|rno:81779|rno:114099|rno:25041|rno:25302|rno:50577|rno:29415|rno:691774|rno:65032|rno:29413|rno:81812|rno:367315|rno:25570|rno:24176|rno:25340|rno:29709|rno:29705|rno:140675|rno:140595|rno:29733|rno:24473|rno:24175|rno:171044|rno:29335|rno:24409|rno:84007|rno:24922|rno:24410|rno:113995|…	170796|24808|25674|114516|60590|24415|29695|24260|24173|24397|25689|81779|114099|25041|25302|50577|29415|691774|65032|29413|81812|367315|25570|24176|25340|29709|29705|140675|140595|29733|24473|24175|171044|29335|24409|84007|24922|24410|113995|57302|24167|81672|25706|25102|24230|25051|25637|117264|25248|298521|25075|246075|191573|25601|84023|29629|24418|171108|289606|25187|29559|24417|85268|54305|…	http://www.genome.jp/kegg-bin/show_pathway?rno04080/rno:24922%09red/rno:81812%09red/rno:24613%09red/rno:25505%09red/rno:25033%09red/rno:116677%09red/rno:25340%09red/rno:25461%09red/rno:24415%09red/rno:54239%09red/rno:24414%09red/rno:58959%09red/rno:24684%09red/rno:171108%09red/rno:113959%09red/rno:25674%09red/rno:83567%09red/rno:57302%09red/rno:366274%09red/rno:25041%09red/rno:24230%09red/rno:293…
Acute myeloid leukemia	KEGG PATHWAY	rno05221	26	57	0.303684	0.784664	ENSRNOG00000012582|ENSRNOG00000000529|ENSRNOG00000028629|ENSRNOG00000000949|ENSRNOG00000037237|ENSRNOG00000005673|ENSRNOG00000023258|ENSRNOG00000019742|ENSRNOG00000008177|ENSRNOG00000010153|ENSRNOG00000009385|ENSRNOG00000016846|ENSRNOG00000010918|ENSRNOG00000049232|ENSRNOG00000009972|ENSRNOG00000004500|ENSRNOG00000030888|ENSRNOG00000012172|ENSRNOG00000001704|ENSRNOG00000007106|ENSRNOG00000023079|…	rno:116636|rno:24649|rno:24185|rno:140635|rno:309295|rno:362489|rno:81736|rno:25125|rno:317366|rno:24703|rno:298947|rno:366508|rno:24252|rno:679869|rno:24705|rno:24577|rno:309165|rno:366126|rno:50662|rno:313845|rno:24605|rno:84351|rno:497931|rno:58919|rno:60664|rno:29414|	116636|24649|24185|140635|309295|362489|81736|25125|317366|24703|298947|366508|24252|679869|24705|24577|309165|366126|50662|313845|24605|84351|497931|58919|60664|29414|	http://www.genome.jp/kegg-bin/show_pathway?rno05221/rno:60664%09red/rno:366126%09red/rno:116636%09red/rno:317366%09red/rno:24605%09red/rno:50662%09red/rno:679869%09red/rno:298947%09red/rno:24185%09red/rno:29414%09red/rno:24577%09red/rno:309295%09red/rno:58919%09red/rno:84351%09red/rno:24252%09red/rno:366508%09red/rno:309165%09red/rno:24705%09red/rno:313845%09red/rno:24703%09red/rno:25125%09red/rn…
Thyroid hormone signaling pathway	KEGG PATHWAY	rno04919	52	120	0.307465	0.784664	ENSRNOG00000012061|ENSRNOG00000014276|ENSRNOG00000005616|ENSRNOG00000020263|ENSRNOG00000002934|ENSRNOG00000028629|ENSRNOG00000002833|ENSRNOG00000034254|ENSRNOG00000010756|ENSRNOG00000013676|ENSRNOG00000018364|ENSRNOG00000004810|ENSRNOG00000032238|ENSRNOG00000006649|ENSRNOG00000009446|ENSRNOG00000016469|ENSRNOG00000048449|ENSRNOG00000004978|ENSRNOG00000000588|ENSRNOG00000010153|ENSRNOG00000009385|…	rno:25023|rno:114633|rno:84584|rno:24213|rno:25650|rno:24185|rno:84027|rno:81822|rno:24842|rno:29337|rno:303539|rno:24654|rno:24655|rno:24831|rno:25271|rno:29639|rno:29302|rno:293508|rno:170566|rno:24703|rno:298947|rno:85240|rno:317343|rno:366508|rno:25296|rno:501563|rno:60416|rno:313929|rno:266766|rno:24681|rno:81812|rno:25636|rno:29556|rno:140693|rno:24577|rno:287876|rno:497931|rno:297893|rno:2…	25023|114633|84584|24213|25650|24185|84027|81822|24842|29337|303539|24654|24655|24831|25271|29639|29302|293508|170566|24703|298947|85240|317343|366508|25296|501563|60416|313929|266766|24681|81812|25636|29556|140693|24577|287876|497931|297893|24680|24605|29693|24214|84511|314856|25031|24212|25390|84353|58919|60664|29414|690752|	http://www.genome.jp/kegg-bin/show_pathway?rno04919/rno:60416%09red/rno:60664%09red/rno:24577%09red/rno:29302%09red/rno:317343%09red/rno:81812%09red/rno:84584%09red/rno:366508%09red/rno:25031%09red/rno:24605%09red/rno:303539%09red/rno:84027%09red/rno:25271%09red/rno:29556%09red/rno:29639%09red/rno:287876%09red/rno:25296%09red/rno:24654%09red/rno:298947%09red/rno:24185%09red/rno:25650%09red/rno:29…
Endocrine and other factor-regulated calcium reabsorption	KEGG PATHWAY	rno04961	23	50	0.307656	0.784664	ENSRNOG00000016469|ENSRNOG00000020263|ENSRNOG00000002934|ENSRNOG00000011501|ENSRNOG00000007649|ENSRNOG00000015865|ENSRNOG00000033835|ENSRNOG00000004978|Novel01290|ENSRNOG00000012061|ENSRNOG00000003696|ENSRNOG00000014688|ENSRNOG00000026243|ENSRNOG00000014635|ENSRNOG00000005257|ENSRNOG00000026490|ENSRNOG00000033119|ENSRNOG00000047300|ENSRNOG00000003491|ENSRNOG00000011227|ENSRNOG00000007290|ENSRNOG0…	rno:29639|rno:24213|rno:25650|rno:25390|rno:25751|rno:65046|rno:140694|rno:293508|rno:85240|rno:25023|rno:501563|rno:24681|rno:308578|rno:83800|rno:25636|rno:171574|rno:25031|rno:25245|rno:24680|rno:24214|rno:24212|rno:25289|rno:24654|	29639|24213|25650|25390|25751|65046|140694|293508|85240|25023|501563|24681|308578|83800|25636|171574|25031|25245|24680|24214|24212|25289|24654|	http://www.genome.jp/kegg-bin/show_pathway?rno04961/rno:293508%09red/rno:308578%09red/rno:25031%09red/rno:25650%09red/rno:29639%09red/rno:24654%09red/rno:83800%09red/rno:501563%09red/rno:65046%09red/rno:24680%09red/rno:24681%09red/rno:85240%09red/rno:25289%09red/rno:25751%09red/rno:25390%09red/rno:25636%09red/rno:24213%09red/rno:171574%09red/rno:140694%09red/rno:25245%09red/rno:24214%09red/rno:25…
Hypertrophic cardiomyopathy (HCM)	KEGG PATHWAY	rno05410	37	84	0.315664	0.793147	ENSRNOG00000015496|ENSRNOG00000019638|ENSRNOG00000004518|ENSRNOG00000012080|ENSRNOG00000004517|ENSRNOG00000001795|ENSRNOG00000034254|ENSRNOG00000007666|ENSRNOG00000001142|ENSRNOG00000006226|ENSRNOG00000031287|ENSRNOG00000014348|ENSRNOG00000006569|ENSRNOG00000018378|ENSRNOG00000048449|ENSRNOG00000014416|ENSRNOG00000020652|ENSRNOG00000017060|ENSRNOG00000004276|ENSRNOG00000012208|ENSRNOG00000025757|…	rno:24852|rno:60374|rno:50688|rno:25118|rno:24482|rno:257645|rno:81822|rno:58942|rno:83803|rno:84347|rno:306243|rno:140729|rno:362800|rno:116600|rno:29302|rno:140728|rno:59086|rno:689560|rno:360606|rno:25713|rno:29556|rno:140726|rno:140724|rno:25437|rno:287876|rno:24310|rno:29716|rno:24239|rno:300992|rno:685269|rno:311144|rno:29693|rno:24835|rno:117557|rno:64362|rno:315346|rno:24511|	24852|60374|50688|25118|24482|257645|81822|58942|83803|84347|306243|140729|362800|116600|29302|140728|59086|689560|360606|25713|29556|140726|140724|25437|287876|24310|29716|24239|300992|685269|311144|29693|24835|117557|64362|315346|24511|	http://www.genome.jp/kegg-bin/show_pathway?rno05410/rno:24511%09red/rno:24852%09red/rno:689560%09red/rno:84347%09red/rno:311144%09red/rno:29302%09red/rno:117557%09red/rno:29556%09red/rno:140729%09red/rno:140728%09red/rno:287876%09red/rno:140724%09red/rno:59086%09red/rno:25118%09red/rno:24835%09red/rno:83803%09red/rno:50688%09red/rno:685269%09red/rno:29693%09red/rno:58942%09red/rno:306243%09red/rn…
Terpenoid backbone biosynthesis	KEGG PATHWAY	rno00900	11	22	0.316688	0.793147	ENSRNOG00000016552|ENSRNOG00000019120|ENSRNOG00000012054|ENSRNOG00000042962|ENSRNOG00000016690|ENSRNOG00000016122|ENSRNOG00000049604|ENSRNOG00000013376|ENSRNOG00000020696|ENSRNOG00000043377|ENSRNOG00000019189	rno:29637|rno:24450|rno:313564|rno:365592|rno:89784|rno:25675|rno:81727|rno:81726|rno:310645|rno:83791|rno:308100|	29637|24450|313564|365592|89784|25675|81727|81726|310645|83791|308100|	http://www.genome.jp/kegg-bin/show_pathway?rno00900/rno:313564%09red/rno:81727%09red/rno:29637%09red/rno:25675%09red/rno:310645%09red/rno:81726%09red/rno:308100%09red/rno:24450%09red/rno:83791%09red/rno:365592%09red/rno:89784%09red
Cell cycle	KEGG PATHWAY	rno04110	54	127	0.34394	0.853709	ENSRNOG00000000521|ENSRNOG00000018815|ENSRNOG00000008956|ENSRNOG00000001349|ENSRNOG00000001436|ENSRNOG00000029773|ENSRNOG00000021264|ENSRNOG00000005615|ENSRNOG00000019222|ENSRNOG00000050071|ENSRNOG00000050482|ENSRNOG00000010756|ENSRNOG00000016708|ENSRNOG00000025602|ENSRNOG00000012835|ENSRNOG00000016316|ENSRNOG00000006921|ENSRNOG00000008181|ENSRNOG00000037509|ENSRNOG00000013090|ENSRNOG00000001833|…	rno:114851|rno:25515|rno:54238|rno:288532|rno:56010|rno:300711|rno:25737|rno:25112|rno:361178|rno:287961|rno:312046|rno:24842|rno:399489|rno:94201|rno:315330|rno:312538|rno:680111|rno:140583|rno:114212|rno:291005|rno:29728|rno:294790|rno:360621|rno:171576|rno:299626|rno:59086|rno:362485|rno:316273|rno:25164|rno:64193|rno:29685|rno:25203|rno:84027|rno:297176|rno:24577|rno:25163|rno:315852|rno:3630…	114851|25515|54238|288532|56010|300711|25737|25112|361178|287961|312046|24842|399489|94201|315330|312538|680111|140583|114212|291005|29728|294790|360621|171576|299626|59086|362485|316273|25164|64193|29685|25203|84027|297176|24577|25163|315852|363088|362817|297893|114494|296137|25631|314856|312046|315958|54237|685029|291885|114483|25576|58919|361662|64515|	http://www.genome.jp/kegg-bin/show_pathway?rno04110/rno:363088%09red/rno:171576%09red/rno:24577%09red/rno:288532%09red/rno:114212%09red/rno:56010%09red/rno:680111%09red/rno:297176%09red/rno:114494%09red/rno:84027%09red/rno:315330%09red/rno:25112%09red/rno:299626%09red/rno:300711%09red/rno:59086%09red/rno:94201%09red/rno:291005%09red/rno:114851%09red/rno:54238%09red/rno:64193%09red/rno:296137%09re…
Measles	KEGG PATHWAY	rno05162	57	135	0.354542	0.872235	ENSRNOG00000007412|ENSRNOG00000004575|ENSRNOG00000006469|ENSRNOG00000004649|ENSRNOG00000018669|ENSRNOG00000023428|ENSRNOG00000002833|ENSRNOG00000010756|ENSRNOG00000030118|ENSRNOG00000005853|ENSRNOG00000015945|ENSRNOG00000013634|ENSRNOG00000016054|ENSRNOG00000049517|ENSRNOG00000019142|ENSRNOG00000023258|ENSRNOG00000045668|ENSRNOG00000048161|ENSRNOG00000019742|ENSRNOG00000020063|ENSRNOG00000046452|…	rno:312477|rno:24493|rno:362817|rno:24494|rno:25326|rno:497931|rno:84027|rno:24842|rno:81521|rno:24807|rno:300678|rno:301059|rno:308267|rno:683206|rno:246097|rno:81736|rno:686326|rno:338457|rno:25125|rno:81525|rno:289211|rno:298947|rno:100361294|rno:366508|rno:293624|rno:317468|rno:362485|rno:364420|rno:24514|rno:246268|rno:116465|rno:309165|rno:81635|rno:29260|rno:140924|rno:363984|rno:25150|rno…	312477|24493|362817|24494|25326|497931|84027|24842|81521|24807|300678|301059|308267|683206|246097|81736|686326|338457|25125|81525|289211|298947|100361294|366508|293624|317468|362485|364420|24514|246268|116465|309165|81635|29260|140924|363984|25150|24185|315609|317673|288264|83427|54318|25493|300177|58919|360697|310553|84589|114483|286918|60664|29414|171136|367915|299899|94201|	http://www.genome.jp/kegg-bin/show_pathway?rno05162/rno:60664%09red/rno:367915%09red/rno:24514%09red/rno:312477%09red/rno:81525%09red/rno:286918%09red/rno:25150%09red/rno:171136%09red/rno:81521%09red/rno:84589%09red/rno:29260%09red/rno:308267%09red/rno:362817%09red/rno:24494%09red/rno:140924%09red/rno:24493%09red/rno:246097%09red/rno:298947%09red/rno:24185%09red/rno:300177%09red/rno:94201%09red/r…
Alanine, aspartate and glutamate metabolism	KEGG PATHWAY	rno00250	16	35	0.359601	0.873908	ENSRNOG00000019659|ENSRNOG00000027797|ENSRNOG00000033915|ENSRNOG00000000903|ENSRNOG00000046763|ENSRNOG00000013770|ENSRNOG00000023538|ENSRNOG00000018200|ENSRNOG00000049560|ENSRNOG00000000007|ENSRNOG00000016356|ENSRNOG00000002636|ENSRNOG00000008625|ENSRNOG00000007546|ENSRNOG00000049351|ENSRNOG00000031612	rno:79251|rno:288174|rno:81670|rno:59085|rno:684425|rno:85309|rno:291133|rno:24380|rno:24957|rno:24379|rno:24401|rno:81632|rno:362428|rno:25612|rno:289727|rno:192268|	79251|288174|81670|59085|684425|85309|291133|24380|24957|24379|24401|81632|362428|25612|289727|192268|	http://www.genome.jp/kegg-bin/show_pathway?rno00250/rno:192268%09red/rno:362428%09red/rno:24957%09red/rno:79251%09red/rno:25612%09red/rno:81632%09red/rno:59085%09red/rno:81670%09red/rno:684425%09red/rno:85309%09red/rno:24380%09red/rno:289727%09red/rno:24401%09red/rno:291133%09red/rno:24379%09red/rno:288174%09red
Hepatitis C	KEGG PATHWAY	rno05160	54	128	0.361509	0.873908	ENSRNOG00000005452|ENSRNOG00000001476|ENSRNOG00000011424|ENSRNOG00000000981|ENSRNOG00000000521|ENSRNOG00000028629|ENSRNOG00000002833|ENSRNOG00000037237|ENSRNOG00000010756|ENSRNOG00000019050|ENSRNOG00000013172|ENSRNOG00000045668|ENSRNOG00000031312|ENSRNOG00000010922|ENSRNOG00000023258|ENSRNOG00000023079|ENSRNOG00000010085|ENSRNOG00000009446|ENSRNOG00000019742|ENSRNOG00000010153|ENSRNOG00000009385|…	rno:117256|rno:304407|rno:290789|rno:25073|rno:114851|rno:24185|rno:84027|rno:309295|rno:24842|rno:56824|rno:58852|rno:686326|rno:25625|rno:315648|rno:81736|rno:24605|rno:290485|rno:25271|rno:25125|rno:24703|rno:298947|rno:100361294|rno:366508|rno:364594|rno:293624|rno:60660|rno:60352|rno:306886|rno:246268|rno:309165|rno:497931|rno:294090|rno:83497|rno:363984|rno:89829|rno:313845|rno:50658|rno:24…	117256|304407|290789|25073|114851|24185|84027|309295|24842|56824|58852|686326|25625|315648|81736|24605|290485|25271|25125|24703|298947|100361294|366508|364594|293624|60660|60352|306886|246268|309165|497931|294090|83497|363984|89829|313845|50658|24835|84351|689314|680178|54318|25493|299872|246756|362788|24508|300438|288264|359726|60664|29414|25272|29513|	http://www.genome.jp/kegg-bin/show_pathway?rno05160/rno:60660%09red/rno:83497%09red/rno:60664%09red/rno:680178%09red/rno:24842%09red/rno:290485%09red/rno:117256%09red/rno:246756%09red/rno:25625%09red/rno:366508%09red/rno:364594%09red/rno:84027%09red/rno:359726%09red/rno:290789%09red/rno:25271%09red/rno:24508%09red/rno:300438%09red/rno:362788%09red/rno:298947%09red/rno:24185%09red/rno:114851%09red…
HIF-1 signaling pathway	KEGG PATHWAY	rno04066	49	116	0.367653	0.876313	ENSRNOG00000018911|ENSRNOG00000004005|ENSRNOG00000001214|ENSRNOG00000012582|ENSRNOG00000004517|ENSRNOG00000001517|ENSRNOG00000005008|ENSRNOG00000000521|ENSRNOG00000017895|ENSRNOG00000028629|ENSRNOG00000026235|ENSRNOG00000019598|ENSRNOG00000013676|ENSRNOG00000007663|ENSRNOG00000029028|ENSRNOG00000049025|ENSRNOG00000019264|ENSRNOG00000020811|ENSRNOG00000010208|ENSRNOG00000023258|ENSRNOG00000019742|…	rno:117276|rno:24245|rno:25741|rno:116636|rno:24482|rno:116551|rno:296269|rno:114851|rno:24333|rno:24185|rno:25060|rno:83785|rno:29337|rno:29304|rno:299618|rno:29304|rno:297604|rno:24499|rno:116510|rno:81736|rno:25125|rno:298947|rno:366508|rno:363275|rno:54283|rno:24681|rno:25400|rno:66021|rno:89805|rno:24533|rno:25023|rno:116465|rno:309165|rno:497931|rno:289950|rno:29260|rno:25059|rno:24680|rno:…	117276|24245|25741|116636|24482|116551|296269|114851|24333|24185|25060|83785|29337|29304|299618|29304|297604|24499|116510|81736|25125|298947|366508|363275|54283|24681|25400|66021|89805|24533|25023|116465|309165|497931|289950|29260|25059|24680|25058|500526|24323|360697|24334|171140|24451|29554|60664|29414|24617|	http://www.genome.jp/kegg-bin/show_pathway?rno04066/rno:25058%09red/rno:60664%09red/rno:299618%09red/rno:25059%09red/rno:116636%09red/rno:24245%09red/rno:500526%09red/rno:296269%09red/rno:289950%09red/rno:117276%09red/rno:24482%09red/rno:29304%09red/rno:24617%09red/rno:29260%09red/rno:24323%09red/rno:25400%09red/rno:29554%09red/rno:298947%09red/rno:24185%09red/rno:114851%09red/rno:29414%09red/rno…
RIG-I-like receptor signaling pathway	KEGG PATHWAY	rno04622	27	62	0.368808	0.876313	ENSRNOG00000012331|ENSRNOG00000009370|ENSRNOG00000002341|ENSRNOG00000037237|ENSRNOG00000008859|ENSRNOG00000013177|ENSRNOG00000023258|ENSRNOG00000015179|ENSRNOG00000020063|ENSRNOG00000015740|ENSRNOG00000006984|ENSRNOG00000000157|ENSRNOG00000042137|ENSRNOG00000031233|ENSRNOG00000017787|ENSRNOG00000030888|ENSRNOG00000025100|ENSRNOG00000002823|ENSRNOG00000000837|ENSRNOG00000019073|ENSRNOG00000017414|…	rno:64044|rno:266764|rno:494338|rno:309295|rno:252961|rno:116667|rno:81736|rno:246756|rno:81525|rno:361296|rno:689314|rno:361321|rno:498840|rno:60352|rno:306886|rno:309165|rno:363984|rno:50658|rno:24835|rno:84351|rno:293624|rno:25493|rno:266610|rno:362788|rno:298693|rno:25272|rno:29513|	64044|266764|494338|309295|252961|116667|81736|246756|81525|361296|689314|361321|498840|60352|306886|309165|363984|50658|24835|84351|293624|25493|266610|362788|298693|25272|29513|	http://www.genome.jp/kegg-bin/show_pathway?rno04622/rno:81525%09red/rno:252961%09red/rno:246756%09red/rno:306886%09red/rno:266764%09red/rno:25272%09red/rno:361296%09red/rno:362788%09red/rno:298693%09red/rno:24835%09red/rno:29513%09red/rno:309295%09red/rno:498840%09red/rno:266610%09red/rno:293624%09red/rno:25493%09red/rno:84351%09red/rno:60352%09red/rno:361321%09red/rno:363984%09red/rno:50658%09re…
Influenza A	KEGG PATHWAY	rno05164	73	176	0.376844	0.887819	ENSRNOG00000003834|ENSRNOG00000004575|ENSRNOG00000004649|ENSRNOG00000002341|ENSRNOG00000024457|ENSRNOG00000012061|ENSRNOG00000007372|ENSRNOG00000028629|ENSRNOG00000002833|ENSRNOG00000034254|ENSRNOG00000001963|ENSRNOG00000002946|ENSRNOG00000011352|ENSRNOG00000019675|ENSRNOG00000013634|ENSRNOG00000030058|ENSRNOG00000006612|ENSRNOG00000023428|ENSRNOG00000004700|ENSRNOG00000019142|ENSRNOG00000023258|…	rno:287398|rno:24493|rno:24494|rno:494338|rno:25310|rno:25023|rno:25166|rno:24185|rno:84027|rno:81822|rno:286918|rno:89829|rno:54281|rno:282817|rno:301059|rno:100359600|rno:100911550|rno:497931|rno:296219|rno:246097|rno:81736|rno:686326|rno:114495|rno:366508|rno:81525|rno:287876|rno:24703|rno:298947|rno:100361294|rno:156435|rno:364594|rno:293624|rno:25625|rno:317468|rno:25464|rno:361522|rno:36442…	287398|24493|24494|494338|25310|25023|25166|24185|84027|81822|286918|89829|54281|282817|301059|100359600|100911550|497931|296219|246097|81736|686326|114495|366508|81525|287876|24703|298947|100361294|156435|364594|293624|25625|317468|25464|361522|364420|60352|361749|63880|24514|287362|85245|246268|116465|50658|300177|304277|29260|24680|363984|83529|309165|24835|25493|84351|689314|54318|24516|24770…	http://www.genome.jp/kegg-bin/show_pathway?rno05164/rno:359726%09red/rno:60664%09red/rno:114495%09red/rno:287398%09red/rno:24514%09red/rno:24516%09red/rno:29197%09red/rno:282817%09red/rno:286918%09red/rno:25625%09red/rno:83791%09red/rno:304277%09red/rno:364594%09red/rno:29260%09red/rno:24770%09red/rno:287876%09red/rno:296219%09red/rno:24493%09red/rno:246097%09red/rno:25464%09red/rno:298947%09red/…
Carbohydrate digestion and absorption	KEGG PATHWAY	rno04973	19	43	0.383376	0.895618	ENSRNOG00000046891|ENSRNOG00000026235|ENSRNOG00000016469|ENSRNOG00000016846|ENSRNOG00000007290|ENSRNOG00000012061|ENSRNOG00000020263|Novel01290|ENSRNOG00000028629|ENSRNOG00000013147|ENSRNOG00000023428|ENSRNOG00000011501|ENSRNOG00000000145|ENSRNOG00000021497|ENSRNOG00000006116|ENSRNOG00000009385|ENSRNOG00000017693|ENSRNOG00000011227|ENSRNOG00000002934	rno:25058|rno:25060|rno:29639|rno:366508|rno:24212|rno:25023|rno:24213|rno:85240|rno:24185|rno:29716|rno:497931|rno:25390|rno:60664|rno:29414|rno:25059|rno:298947|rno:65197|rno:24214|rno:25650|	25058|25060|29639|366508|24212|25023|24213|85240|24185|29716|497931|25390|60664|29414|25059|298947|65197|24214|25650|	http://www.genome.jp/kegg-bin/show_pathway?rno04973/rno:24214%09red/rno:25023%09red/rno:24212%09red/rno:60664%09red/rno:29639%09red/rno:65197%09red/rno:298947%09red/rno:497931%09red/rno:24185%09red/rno:25390%09red/rno:24213%09red/rno:25060%09red/rno:25650%09red/rno:29414%09red/rno:25059%09red/rno:366508%09red/rno:85240%09red/rno:25058%09red/rno:29716%09red
Sphingolipid metabolism	KEGG PATHWAY	rno00600	21	48	0.386933	0.896394	ENSRNOG00000011284|ENSRNOG00000003759|ENSRNOG00000009345|ENSRNOG00000000565|ENSRNOG00000010034|ENSRNOG00000024595|ENSRNOG00000037695|ENSRNOG00000007637|ENSRNOG00000017022|ENSRNOG00000009980|ENSRNOG00000042041|ENSRNOG00000001072|ENSRNOG00000019031|ENSRNOG00000010626|ENSRNOG00000016364|ENSRNOG00000015895|ENSRNOG00000010196|ENSRNOG00000012196|ENSRNOG00000049281|ENSRNOG00000032942|ENSRNOG00000000257	rno:310849|rno:314360|rno:50555|rno:286896|rno:84431|rno:366065|rno:301543|rno:313339|rno:300129|rno:64369|rno:683713|rno:304208|rno:316642|rno:170897|rno:298399|rno:65196|rno:316033|rno:114104|rno:684536|rno:24591|rno:94338|	310849|314360|50555|286896|84431|366065|301543|313339|300129|64369|683713|304208|316642|170897|298399|65196|316033|114104|684536|24591|94338|	http://www.genome.jp/kegg-bin/show_pathway?rno00600/rno:286896%09red/rno:684536%09red/rno:24591%09red/rno:65196%09red/rno:313339%09red/rno:314360%09red/rno:94338%09red/rno:310849%09red/rno:301543%09red/rno:304208%09red/rno:683713%09red/rno:366065%09red/rno:114104%09red/rno:64369%09red/rno:50555%09red/rno:300129%09red/rno:298399%09red/rno:84431%09red/rno:316033%09red/rno:170897%09red/rno:316642%09…
2-Oxocarboxylic acid metabolism	KEGG PATHWAY	rno01210	9	19	0.391306	0.899033	ENSRNOG00000024128|ENSRNOG00000033915|ENSRNOG00000007316|ENSRNOG00000015514|ENSRNOG00000020956|ENSRNOG00000005849|ENSRNOG00000013949|ENSRNOG00000016356|ENSRNOG00000010277	rno:79250|rno:81670|rno:94173|rno:29592|rno:64203|rno:50655|rno:361596|rno:24401|rno:114096|	79250|81670|94173|29592|64203|50655|361596|24401|114096|	http://www.genome.jp/kegg-bin/show_pathway?rno01210/rno:361596%09red/rno:29592%09red/rno:64203%09red/rno:81670%09red/rno:50655%09red/rno:114096%09red/rno:79250%09red/rno:24401%09red/rno:94173%09red
Aldosterone-regulated sodium reabsorption	KEGG PATHWAY	rno04960	18	41	0.397285	0.899484	ENSRNOG00000011815|ENSRNOG00000011227|ENSRNOG00000016469|ENSRNOG00000016846|ENSRNOG00000007290|ENSRNOG00000004517|ENSRNOG00000012061|ENSRNOG00000020263|ENSRNOG00000002934|ENSRNOG00000009385|ENSRNOG00000023428|ENSRNOG00000011501|ENSRNOG00000002997|ENSRNOG00000000145|ENSRNOG00000003491|ENSRNOG00000034007|ENSRNOG00000017842|ENSRNOG00000014688	rno:29517|rno:24214|rno:29639|rno:366508|rno:24212|rno:24482|rno:25023|rno:24213|rno:25650|rno:298947|rno:497931|rno:25390|rno:116501|rno:60664|rno:24680|rno:25672|rno:24768|rno:24681|	29517|24214|29639|366508|24212|24482|25023|24213|25650|298947|497931|25390|116501|60664|24680|25672|24768|24681|	http://www.genome.jp/kegg-bin/show_pathway?rno04960/rno:24680%09red/rno:24214%09red/rno:25023%09red/rno:24212%09red/rno:60664%09red/rno:24768%09red/rno:25672%09red/rno:29639%09red/rno:497931%09red/rno:29517%09red/rno:25390%09red/rno:24213%09red/rno:25650%09red/rno:116501%09red/rno:24482%09red/rno:366508%09red/rno:298947%09red/rno:24681%09red
Butirosin and neomycin biosynthesis	KEGG PATHWAY	rno00524	3	5	0.403648	0.899484	ENSRNOG00000046891|ENSRNOG00000026235|ENSRNOG00000006116	rno:25058|rno:25060|rno:25059|	25058|25060|25059|	http://www.genome.jp/kegg-bin/show_pathway?rno00524/rno:25060%09red/rno:25058%09red/rno:25059%09red
Glutathione metabolism	KEGG PATHWAY	rno00480	24	56	0.404932	0.899484	ENSRNOG00000048812|Novel00264|ENSRNOG00000013296|ENSRNOG00000007743|ENSRNOG00000010461|ENSRNOG00000037254|ENSRNOG00000014915|ENSRNOG00000018237|ENSRNOG00000009751|ENSRNOG00000023272|ENSRNOG00000007688|ENSRNOG00000004245|ENSRNOG00000018937|ENSRNOG00000018964|ENSRNOG00000014610|ENSRNOG00000003289|ENSRNOG00000013949|ENSRNOG00000011781|ENSRNOG00000008090|ENSRNOG00000045752|ENSRNOG00000008450|ENSRNOG0…	rno:24404|rno:64317|rno:295037|rno:171341|rno:294744|rno:24377|rno:116686|rno:24426|rno:298376|rno:362720|rno:363469|rno:289197|rno:81869|rno:25458|rno:81641|rno:289668|rno:361596|rno:116684|rno:298370|rno:685579|rno:100359539|rno:156275|rno:300850|rno:114846|	24404|64317|295037|171341|294744|24377|116686|24426|298376|362720|363469|289197|81869|25458|81641|289668|361596|116684|298370|685579|100359539|156275|300850|114846|	http://www.genome.jp/kegg-bin/show_pathway?rno00480/rno:294744%09red/rno:361596%09red/rno:171341%09red/rno:295037%09red/rno:363469%09red/rno:116686%09red/rno:685579%09red/rno:100359539%09red/rno:64317%09red/rno:116684%09red/rno:81641%09red/rno:362720%09red/rno:24426%09red/rno:24404%09red/rno:81869%09red/rno:156275%09red/rno:298376%09red/rno:24377%09red/rno:298370%09red/rno:25458%09red/rno:289668%…
Inflammatory bowel disease (IBD)	KEGG PATHWAY	rno05321	26	61	0.406665	0.899484	ENSRNOG00000004575|ENSRNOG00000004649|ENSRNOG00000025023|ENSRNOG00000022067|Novel01888|ENSRNOG00000023258|ENSRNOG00000020652|ENSRNOG00000019742|ENSRNOG00000014124|ENSRNOG00000017146|ENSRNOG00000012428|ENSRNOG00000009848|ENSRNOG00000012074|ENSRNOG00000030888|ENSRNOG00000010522|ENSRNOG00000003954|ENSRNOG00000008620|ENSRNOG00000000837|ENSRNOG00000026293|ENSRNOG00000002032|ENSRNOG00000000451|ENSRNOG0…	rno:24493|rno:24494|rno:362896|rno:289337|rno:373540|rno:81736|rno:59086|rno:25125|rno:291912|rno:100361818|rno:54267|rno:29197|rno:116465|rno:309165|rno:29260|rno:140924|rno:25631|rno:24835|rno:24516|rno:360697|rno:309621|rno:310553|rno:373540|rno:308977|rno:309622|rno:25084|	24493|24494|362896|289337|373540|81736|59086|25125|291912|100361818|54267|29197|116465|309165|29260|140924|25631|24835|24516|360697|309621|310553|373540|308977|309622|25084|	http://www.genome.jp/kegg-bin/show_pathway?rno05321/rno:24516%09red/rno:29260%09red/rno:24494%09red/rno:140924%09red/rno:24493%09red/rno:59086%09red/rno:24835%09red/rno:373540%09red/rno:362896%09red/rno:289337%09red/rno:116465%09red/rno:308977%09red/rno:360697%09red/rno:309622%09red/rno:309621%09red/rno:310553%09red/rno:309165%09red/rno:25631%09red/rno:29197%09red/rno:100361818%09red/rno:25125%09…
Melanoma	KEGG PATHWAY	rno05218	30	71	0.409359	0.899484	ENSRNOG00000000521|ENSRNOG00000004517|ENSRNOG00000048389|ENSRNOG00000028629|ENSRNOG00000010756|ENSRNOG00000016708|ENSRNOG00000025602|ENSRNOG00000014882|ENSRNOG00000002244|ENSRNOG00000010695|ENSRNOG00000007027|ENSRNOG00000018461|ENSRNOG00000001931|ENSRNOG00000010153|ENSRNOG00000009385|ENSRNOG00000016846|ENSRNOG00000017392|ENSRNOG00000042753|ENSRNOG00000009288|ENSRNOG00000006664|ENSRNOG00000023428|…	rno:114851|rno:24482|rno:29369|rno:24185|rno:24842|rno:399489|rno:94201|rno:170632|rno:25267|rno:79429|rno:24446|rno:24629|rno:170630|rno:24703|rno:298947|rno:366508|rno:54250|rno:84488|rno:63851|rno:25163|rno:497931|rno:24605|rno:25444|rno:314856|rno:24628|rno:58919|rno:114483|rno:60664|rno:29414|rno:24553|	114851|24482|29369|24185|24842|399489|94201|170632|25267|79429|24446|24629|170630|24703|298947|366508|54250|84488|63851|25163|497931|24605|25444|314856|24628|58919|114483|60664|29414|24553|	http://www.genome.jp/kegg-bin/show_pathway?rno05218/rno:84488%09red/rno:60664%09red/rno:24553%09red/rno:54250%09red/rno:29369%09red/rno:79429%09red/rno:170632%09red/rno:170630%09red/rno:24605%09red/rno:314856%09red/rno:298947%09red/rno:25444%09red/rno:24185%09red/rno:114851%09red/rno:94201%09red/rno:29414%09red/rno:24842%09red/rno:58919%09red/rno:399489%09red/rno:24446%09red/rno:63851%09red/rno:3…
Pantothenate and CoA biosynthesis	KEGG PATHWAY	rno00770	8	17	0.410915	0.899484	ENSRNOG00000014044|ENSRNOG00000007419|ENSRNOG00000013791|ENSRNOG00000015514|ENSRNOG00000016219|ENSRNOG00000018944|ENSRNOG00000039865|ENSRNOG00000020956	rno:171053|rno:360511|rno:54410|rno:29592|rno:29142|rno:294088|rno:498992|rno:64203|	171053|360511|54410|29592|29142|294088|498992|64203|	http://www.genome.jp/kegg-bin/show_pathway?rno00770/rno:294088%09red/rno:360511%09red/rno:54410%09red/rno:29592%09red/rno:171053%09red/rno:64203%09red/rno:29142%09red/rno:498992%09red
Adherens junction	KEGG PATHWAY	rno04520	31	74	0.421991	0.902501	ENSRNOG00000007350|ENSRNOG00000009594|ENSRNOG00000032437|ENSRNOG00000006003|ENSRNOG00000034254|ENSRNOG00000018051|ENSRNOG00000007079|ENSRNOG00000009702|ENSRNOG00000048898|ENSRNOG00000005796|ENSRNOG00000017833|ENSRNOG00000012002|ENSRNOG00000047476|ENSRNOG00000015658|ENSRNOG00000049232|ENSRNOG00000004049|ENSRNOG00000050760|ENSRNOG00000013265|ENSRNOG00000010574|ENSRNOG00000013536|ENSRNOG00000036701|…	rno:366957|rno:116490|rno:81918|rno:297357|rno:81822|rno:316639|rno:24553|rno:361084|rno:682937|rno:307505|rno:291245|rno:361598|rno:294568|rno:686098|rno:679869|rno:117542|rno:29591|rno:81810|rno:24697|rno:64465|rno:287876|rno:25631|rno:363875|rno:25150|rno:117273|rno:317371|rno:29591|rno:84353|rno:29645|rno:313024|rno:116689|	366957|116490|81918|297357|81822|316639|24553|361084|682937|307505|291245|361598|294568|686098|679869|117542|29591|81810|24697|64465|287876|25631|363875|25150|117273|317371|29591|84353|29645|313024|116689|	http://www.genome.jp/kegg-bin/show_pathway?rno04520/rno:361084%09red/rno:24697%09red/rno:361598%09red/rno:81918%09red/rno:317371%09red/rno:81810%09red/rno:316639%09red/rno:294568%09red/rno:117273%09red/rno:25150%09red/rno:116490%09red/rno:682937%09red/rno:297357%09red/rno:686098%09red/rno:287876%09red/rno:24553%09red/rno:307505%09red/rno:116689%09red/rno:363875%09red/rno:291245%09red/rno:84353%09…
Vitamin B6 metabolism	KEGG PATHWAY	rno00750	5	10	0.424092	0.902501	ENSRNOG00000014555|ENSRNOG00000009570|ENSRNOG00000007979|ENSRNOG00000015354|ENSRNOG00000033923	rno:316424|rno:727679|rno:295663|rno:54349|rno:316421|	316424|727679|295663|54349|316421|	http://www.genome.jp/kegg-bin/show_pathway?rno00750/rno:316421%09red/rno:295663%09red/rno:54349%09red/rno:316424%09red/rno:727679%09red
Synthesis and degradation of ketone bodies	KEGG PATHWAY	rno00072	5	10	0.424092	0.902501	ENSRNOG00000043094|ENSRNOG00000016552|ENSRNOG00000019120|ENSRNOG00000019189|ENSRNOG00000009422	rno:690163|rno:29637|rno:24450|rno:308100|rno:79238|	690163|29637|24450|308100|79238|	http://www.genome.jp/kegg-bin/show_pathway?rno00072/rno:308100%09red/rno:79238%09red/rno:29637%09red/rno:690163%09red/rno:24450%09red
Galactose metabolism	KEGG PATHWAY	rno00052	14	32	0.425279	0.902501	ENSRNOG00000046891|ENSRNOG00000026235|ENSRNOG00000001214|ENSRNOG00000009289|ENSRNOG00000007023|ENSRNOG00000010196|ENSRNOG00000006359|ENSRNOG00000009628|ENSRNOG00000017163|ENSRNOG00000009889|ENSRNOG00000009875|ENSRNOG00000009734|ENSRNOG00000006116|ENSRNOG00000007966	rno:25058|rno:25060|rno:25741|rno:296117|rno:313843|rno:316033|rno:287835|rno:65152|rno:60416|rno:24645|rno:116463|rno:286921|rno:25059|rno:24390|	25058|25060|25741|296117|313843|316033|287835|65152|60416|24645|116463|286921|25059|24390|	http://www.genome.jp/kegg-bin/show_pathway?rno00052/rno:60416%09red/rno:24645%09red/rno:25060%09red/rno:286921%09red/rno:316033%09red/rno:313843%09red/rno:25741%09red/rno:287835%09red/rno:25059%09red/rno:116463%09red/rno:296117%09red/rno:24390%09red/rno:65152%09red/rno:25058%09red
Complement and coagulation cascades	KEGG PATHWAY	rno04610	30	72	0.43397	0.913968	ENSRNOG00000007457|ENSRNOG00000002815|ENSRNOG00000049795|ENSRNOG00000001414|ENSRNOG00000010516|ENSRNOG00000009211|ENSRNOG00000011796|ENSRNOG00000005039|ENSRNOG00000019689|ENSRNOG00000030715|ENSRNOG00000031197|ENSRNOG00000047800|ENSRNOG00000033564|ENSRNOG00000033444|ENSRNOG00000011971|ENSRNOG00000012749|ENSRNOG00000024115|ENSRNOG00000047300|ENSRNOG00000012804|ENSRNOG00000028896|ENSRNOG00000008193|…	rno:295703|rno:304929|rno:116669|rno:24617|rno:25619|rno:84007|rno:312705|rno:29436|rno:116669|rno:155012|rno:302470|rno:113959|rno:54249|rno:29243|rno:192262|rno:29687|rno:24237|rno:25245|rno:362634|rno:24153|rno:54243|rno:81750|rno:60327|rno:298566|rno:50692|rno:64023|rno:25692|rno:296545|rno:117517|rno:294257|	295703|304929|116669|24617|25619|84007|312705|29436|116669|155012|302470|113959|54249|29243|192262|29687|24237|25245|362634|24153|54243|81750|60327|298566|50692|64023|25692|296545|117517|294257|	http://www.genome.jp/kegg-bin/show_pathway?rno04610/rno:294257%09red/rno:155012%09red/rno:296545%09red/rno:84007%09red/rno:60327%09red/rno:24617%09red/rno:24153%09red/rno:50692%09red/rno:29436%09red/rno:312705%09red/rno:25619%09red/rno:113959%09red/rno:304929%09red/rno:192262%09red/rno:25692%09red/rno:302470%09red/rno:116669%09red/rno:295703%09red/rno:64023%09red/rno:298566%09red/rno:29243%09red/…
Glyoxylate and dicarboxylate metabolism	KEGG PATHWAY	rno00630	11	25	0.440924	0.918057	ENSRNOG00000005275|ENSRNOG00000050205|ENSRNOG00000050843|ENSRNOG00000024128|ENSRNOG00000049560|ENSRNOG00000009536|ENSRNOG00000001440|ENSRNOG00000005849|ENSRNOG00000008103|ENSRNOG00000029501|ENSRNOG00000019189	rno:287379|rno:688283|rno:688517|rno:79250|rno:24957|rno:287115|rno:81829|rno:50655|rno:24551|rno:293949|rno:308100|	287379|688283|688517|79250|24957|287115|81829|50655|24551|293949|308100|	http://www.genome.jp/kegg-bin/show_pathway?rno00630/rno:287379%09red/rno:688283%09red/rno:24551%09red/rno:50655%09red/rno:79250%09red/rno:24957%09red/rno:308100%09red/rno:688517%09red/rno:287115%09red/rno:293949%09red/rno:81829%09red
FoxO signaling pathway	KEGG PATHWAY	rno04068	55	135	0.442516	0.918057	ENSRNOG00000025584|ENSRNOG00000011815|ENSRNOG00000000521|ENSRNOG00000018815|ENSRNOG00000006735|ENSRNOG00000001389|ENSRNOG00000020229|ENSRNOG00000029773|ENSRNOG00000005615|ENSRNOG00000001142|ENSRNOG00000013090|ENSRNOG00000016823|ENSRNOG00000019742|ENSRNOG00000008620|ENSRNOG00000010153|ENSRNOG00000009385|ENSRNOG00000017417|ENSRNOG00000016846|ENSRNOG00000019822|ENSRNOG00000006984|ENSRNOG00000017413|…	rno:65218|rno:29517|rno:114851|rno:25515|rno:25164|rno:84021|rno:29548|rno:300711|rno:25112|rno:83803|rno:291005|rno:294790|rno:25125|rno:25631|rno:24703|rno:298947|rno:58974|rno:366508|rno:299626|rno:689314|rno:294797|rno:361321|rno:24482|rno:59086|rno:313558|rno:83722|rno:64547|rno:60352|rno:29591|rno:81810|rno:25203|rno:58822|rno:50658|rno:363088|rno:497931|rno:24787|rno:29376|rno:310344|rno:3…	65218|29517|114851|25515|25164|84021|29548|300711|25112|83803|291005|294790|25125|25631|24703|298947|58974|366508|299626|689314|294797|361321|24482|59086|313558|83722|64547|60352|29591|81810|25203|58822|50658|363088|497931|24787|29376|310344|313845|24605|24185|29157|84351|314856|362817|58919|29591|689954|29547|60664|29414|24414|29733|25272|29513|	http://www.genome.jp/kegg-bin/show_pathway?rno04068/rno:58822%09red/rno:60664%09red/rno:363088%09red/rno:298947%09red/rno:81810%09red/rno:291005%09red/rno:366508%09red/rno:84021%09red/rno:25272%09red/rno:29517%09red/rno:689954%09red/rno:299626%09red/rno:300711%09red/rno:59086%09red/rno:24185%09red/rno:362817%09red/rno:64547%09red/rno:114851%09red/rno:29513%09red/rno:29414%09red/rno:24414%09red/rn…
N-Glycan biosynthesis	KEGG PATHWAY	rno00510	21	50	0.446111	0.918658	ENSRNOG00000001823|ENSRNOG00000029077|ENSRNOG00000003235|ENSRNOG00000015439|ENSRNOG00000011922|ENSRNOG00000000800|ENSRNOG00000006369|ENSRNOG00000017087|ENSRNOG00000008648|ENSRNOG00000017434|ENSRNOG00000031208|ENSRNOG00000024954|ENSRNOG00000004149|ENSRNOG00000031896|ENSRNOG00000007966|ENSRNOG00000013485|ENSRNOG00000009799|ENSRNOG00000018276|ENSRNOG00000014511|ENSRNOG00000015079|ENSRNOG00000004234	rno:25197|rno:502017|rno:303100|rno:25478|rno:363160|rno:294410|rno:313231|rno:362625|rno:78947|rno:29582|rno:81519|rno:303693|rno:299756|rno:500972|rno:24390|rno:295051|rno:300668|rno:102554921|rno:245960|rno:313648|rno:94273|	25197|502017|303100|25478|363160|294410|313231|362625|78947|29582|81519|303693|299756|500972|24390|295051|300668|102554921|245960|313648|94273|	http://www.genome.jp/kegg-bin/show_pathway?rno00510/rno:94273%09red/rno:29582%09red/rno:102554921%09red/rno:363160%09red/rno:313231%09red/rno:303693%09red/rno:25478%09red/rno:245960%09red/rno:303100%09red/rno:313648%09red/rno:81519%09red/rno:78947%09red/rno:300668%09red/rno:294410%09red/rno:295051%09red/rno:25197%09red/rno:500972%09red/rno:24390%09red/rno:299756%09red/rno:502017%09red/rno:362625%…
Vascular smooth muscle contraction	KEGG PATHWAY	rno04270	50	123	0.452967	0.923892	ENSRNOG00000002657|Novel00009|ENSRNOG00000001804|ENSRNOG00000012061|ENSRNOG00000012060|ENSRNOG00000018708|ENSRNOG00000032150|ENSRNOG00000007090|ENSRNOG00000005032|ENSRNOG00000004890|ENSRNOG00000004873|ENSRNOG00000004810|Novel00326|ENSRNOG00000029876|ENSRNOG00000022297|ENSRNOG00000016826|ENSRNOG00000004978|ENSRNOG00000009522|ENSRNOG00000010153|Novel01290|ENSRNOG00000004060|ENSRNOG00000005985|ENSRN…	rno:24653|rno:81636|rno:81678|rno:25023|rno:25202|rno:24668|rno:81636|rno:24239|rno:304813|rno:29241|rno:81749|rno:24654|rno:24173|rno:66012|rno:66016|rno:298579|rno:293508|rno:29412|rno:24703|rno:85240|rno:24242|rno:83731|rno:501563|rno:29340|rno:170538|rno:24681|rno:84420|rno:497757|rno:303634|rno:29413|rno:25687|rno:64508|rno:25031|rno:25289|rno:367072|rno:24680|rno:305509|rno:24669|rno:24242|…	24653|81636|81678|25023|25202|24668|81636|24239|304813|29241|81749|24654|24173|66012|66016|298579|293508|29412|24703|85240|24242|83731|501563|29340|170538|24681|84420|497757|303634|29413|25687|64508|25031|25289|367072|24680|305509|24669|24242|78966|360426|117273|64532|499076|29716|296091|54223|25636|24582|308899|	http://www.genome.jp/kegg-bin/show_pathway?rno04270/rno:360426%09red/rno:24654%09red/rno:83731%09red/rno:170538%09red/rno:293508%09red/rno:304813%09red/rno:117273%09red/rno:24242%09red/rno:298579%09red/rno:25031%09red/rno:499076%09red/rno:303634%09red/rno:66012%09red/rno:29340%09red/rno:308899%09red/rno:25687%09red/rno:78966%09red/rno:64508%09red/rno:24653%09red/rno:29412%09red/rno:29413%09red/rn…
DNA replication	KEGG PATHWAY	rno03030	16	38	0.461801	0.923892	ENSRNOG00000001833|ENSRNOG00000001816|ENSRNOG00000003703|ENSRNOG00000037449|ENSRNOG00000021264|ENSRNOG00000014336|ENSRNOG00000001088|ENSRNOG00000012486|ENSRNOG00000013322|ENSRNOG00000018765|ENSRNOG00000001134|ENSRNOG00000016316|ENSRNOG00000009192|ENSRNOG00000004242|ENSRNOG00000012543|ENSRNOG00000001349	rno:29728|rno:288003|rno:29685|rno:304573|rno:25737|rno:291885|rno:288414|rno:301323|rno:85241|rno:361698|rno:304528|rno:312538|rno:361056|rno:299112|rno:316273|rno:288532|	29728|288003|29685|304573|25737|291885|288414|301323|85241|361698|304528|312538|361056|299112|316273|288532|	http://www.genome.jp/kegg-bin/show_pathway?rno03030/rno:291885%09red/rno:301323%09red/rno:25737%09red/rno:288003%09red/rno:85241%09red/rno:299112%09red/rno:304528%09red/rno:316273%09red/rno:288532%09red/rno:361698%09red/rno:312538%09red/rno:29728%09red/rno:361056%09red/rno:304573%09red/rno:288414%09red/rno:29685%09red
Pentose phosphate pathway	KEGG PATHWAY	rno00030	12	28	0.46188	0.923892	ENSRNOG00000017523|ENSRNOG00000005576|ENSRNOG00000001214|ENSRNOG00000007570|ENSRNOG00000025166|ENSRNOG00000018326|ENSRNOG00000009628|ENSRNOG00000004710|ENSRNOG00000009889|ENSRNOG00000037254|ENSRNOG00000017163|ENSRNOG00000018367	rno:298655|rno:362383|rno:25741|rno:690945|rno:29562|rno:290636|rno:65152|rno:362706|rno:24645|rno:24377|rno:60416|rno:83688|	298655|362383|25741|690945|29562|290636|65152|362706|24645|24377|60416|83688|	http://www.genome.jp/kegg-bin/show_pathway?rno00030/rno:25741%09red/rno:60416%09red/rno:24645%09red/rno:29562%09red/rno:83688%09red/rno:362706%09red/rno:24377%09red/rno:362383%09red/rno:690945%09red/rno:290636%09red/rno:65152%09red/rno:298655%09red
SNARE interactions in vesicular transport	KEGG PATHWAY	rno04130	14	33	0.461946	0.923892	ENSRNOG00000005281|ENSRNOG00000001867|ENSRNOG00000050552|ENSRNOG00000016619|ENSRNOG00000019219|ENSRNOG00000019193|ENSRNOG00000006989|ENSRNOG00000021013|Novel00122|ENSRNOG00000013165|ENSRNOG00000012748|ENSRNOG00000015670|ENSRNOG00000018847|ENSRNOG00000012659	rno:362283|rno:116500|rno:64630|rno:290627|rno:25624|rno:24923|rno:24803|rno:81802|rno:292483|rno:54400|rno:83730|rno:60466|rno:65134|rno:89818|	362283|116500|64630|290627|25624|24923|24803|81802|292483|54400|83730|60466|65134|89818|	http://www.genome.jp/kegg-bin/show_pathway?rno04130/rno:362283%09red/rno:24803%09red/rno:116500%09red/rno:60466%09red/rno:24923%09red/rno:83730%09red/rno:54400%09red/rno:290627%09red/rno:292483%09red/rno:64630%09red/rno:25624%09red/rno:81802%09red/rno:65134%09red/rno:89818%09red
Cytokine-cytokine receptor interaction	KEGG PATHWAY	rno04060	86	215	0.472427	0.929591	ENSRNOG00000018488|ENSRNOG00000026607|ENSRNOG00000013170|ENSRNOG00000049828|ENSRNOG00000031312|ENSRNOG00000019142|ENSRNOG00000016782|ENSRNOG00000006319|ENSRNOG00000021814|ENSRNOG00000017413|ENSRNOG00000020652|ENSRNOG00000006736|ENSRNOG00000006730|ENSRNOG00000012074|ENSRNOG00000017197|ENSRNOG00000014171|ENSRNOG00000007159|ENSRNOG00000002032|ENSRNOG00000017386|ENSRNOG00000014378|ENSRNOG00000004649|…	rno:171369|rno:364031|rno:252963|rno:171499|rno:25625|rno:246097|rno:25069|rno:100124593|rno:500592|rno:294797|rno:59086|rno:117027|rno:301088|rno:116465|rno:24628|rno:287437|rno:24770|rno:360697|rno:171040|rno:117022|rno:24494|rno:312679|rno:116637|rno:140635|rno:83785|rno:171056|rno:297604|rno:373540|rno:29385|rno:60584|rno:501043|rno:24336|rno:287561|rno:304091|rno:365395|rno:89808|rno:60628|r…	171369|364031|252963|171499|25625|246097|25069|100124593|500592|294797|59086|117027|301088|116465|24628|287437|24770|360697|171040|117022|24494|312679|116637|140635|83785|171056|297604|373540|29385|60584|501043|24336|287561|304091|365395|89808|60628|85272|117029|89814|298518|171081|29591|306748|29197|301133|24493|302965|301132|497942|114105|24446|307403|363682|360548|117539|361615|140924|25542|28…	http://www.genome.jp/kegg-bin/show_pathway?rno04060/rno:361615%09red/rno:85272%09red/rno:171081%09red/rno:501043%09red/rno:444986%09red/rno:24553%09red/rno:287437%09red/rno:298518%09red/rno:171056%09red/rno:81810%09red/rno:252963%09red/rno:116637%09red/rno:25625%09red/rno:54258%09red/rno:156767%09red/rno:365395%09red/rno:498666%09red/rno:363682%09red/rno:301088%09red/rno:24770%09red/rno:24494%09r…
Inositol phosphate metabolism	KEGG PATHWAY	rno00562	27	66	0.472472	0.929591	ENSRNOG00000018382|ENSRNOG00000020479|ENSRNOG00000003924|ENSRNOG00000017635|ENSRNOG00000019361|ENSRNOG00000048676|ENSRNOG00000032238|ENSRNOG00000029938|ENSRNOG00000009385|Novel01290|ENSRNOG00000015232|ENSRNOG00000016846|ENSRNOG00000017020|ENSRNOG00000020577|ENSRNOG00000013030|ENSRNOG00000008051|ENSRNOG00000016361|ENSRNOG00000002516|ENSRNOG00000033119|ENSRNOG00000048095|ENSRNOG00000013945|ENSRNOG0…	rno:116699|rno:361632|rno:305419|rno:365382|rno:171088|rno:687758|rno:24655|rno:289021|rno:298947|rno:85240|rno:309419|rno:366508|rno:54259|rno:314641|rno:89812|rno:500709|rno:140693|rno:288762|rno:25031|rno:29688|rno:308451|rno:116723|rno:114633|rno:64161|rno:85238|rno:24654|rno:29337|	116699|361632|305419|365382|171088|687758|24655|289021|298947|85240|309419|366508|54259|314641|89812|500709|140693|288762|25031|29688|308451|116723|114633|64161|85238|24654|29337|	http://www.genome.jp/kegg-bin/show_pathway?rno00562/rno:361632%09red/rno:308451%09red/rno:365382%09red/rno:25031%09red/rno:54259%09red/rno:24655%09red/rno:24654%09red/rno:298947%09red/rno:687758%09red/rno:288762%09red/rno:500709%09red/rno:116723%09red/rno:89812%09red/rno:85240%09red/rno:114633%09red/rno:29337%09red/rno:116699%09red/rno:140693%09red/rno:366508%09red/rno:64161%09red/rno:309419%09re…
ABC transporters	KEGG PATHWAY	rno02010	19	46	0.476922	0.929591	ENSRNOG00000029207|ENSRNOG00000021130|ENSRNOG00000014268|ENSRNOG00000010064|ENSRNOG00000022719|ENSRNOG00000008862|ENSRNOG00000015538|ENSRNOG00000018857|ENSRNOG00000030216|ENSRNOG00000011964|ENSRNOG00000018126|ENSRNOG00000012939|ENSRNOG00000004378|ENSRNOG00000002948|ENSRNOG00000001082|ENSRNOG00000012892|ENSRNOG00000018697|ENSRNOG00000001158|ENSRNOG00000039656	rno:24891|rno:25559|rno:79248|rno:170924|rno:24646|rno:300664|rno:84356|rno:363516|rno:289453|rno:299196|rno:313210|rno:299609|rno:286970|rno:140668|rno:63886|rno:310836|rno:140669|rno:85264|rno:287112|	24891|25559|79248|170924|24646|300664|84356|363516|289453|299196|313210|299609|286970|140668|63886|310836|140669|85264|287112|	http://www.genome.jp/kegg-bin/show_pathway?rno02010/rno:170924%09red/rno:79248%09red/rno:287112%09red/rno:24646%09red/rno:24891%09red/rno:310836%09red/rno:85264%09red/rno:313210%09red/rno:25559%09red/rno:299609%09red/rno:299196%09red/rno:84356%09red/rno:286970%09red/rno:300664%09red/rno:63886%09red/rno:363516%09red/rno:289453%09red/rno:140668%09red/rno:140669%09red
Pyruvate metabolism	KEGG PATHWAY	rno00620	17	41	0.478171	0.929591	ENSRNOG00000019372|ENSRNOG00000013000|ENSRNOG00000000541|ENSRNOG00000011497|ENSRNOG00000001344|ENSRNOG00000013009|ENSRNOG00000001440|ENSRNOG00000025383|ENSRNOG00000007895|ENSRNOG00000017311|ENSRNOG00000009994|ENSRNOG00000008103|ENSRNOG00000034013|ENSRNOG00000015582|ENSRNOG00000018755|ENSRNOG00000019189|ENSRNOG00000019612	rno:25104|rno:24534|rno:294320|rno:298079|rno:29539|rno:24533|rno:81829|rno:29554|rno:289950|rno:361602|rno:81654|rno:24551|rno:60581|rno:307270|rno:311569|rno:308100|rno:302995|	25104|24534|294320|298079|29539|24533|81829|29554|289950|361602|81654|24551|60581|307270|311569|308100|302995|	http://www.genome.jp/kegg-bin/show_pathway?rno00620/rno:24551%09red/rno:289950%09red/rno:29554%09red/rno:25104%09red/rno:298079%09red/rno:311569%09red/rno:24533%09red/rno:308100%09red/rno:24534%09red/rno:294320%09red/rno:302995%09red/rno:60581%09red/rno:307270%09red/rno:29539%09red/rno:361602%09red/rno:81829%09red/rno:81654%09red
Glycosaminoglycan biosynthesis - keratan sulfate	KEGG PATHWAY	rno00533	7	16	0.485853	0.932212	ENSRNOG00000007989|ENSRNOG00000009267|ENSRNOG00000017932|ENSRNOG00000008209|ENSRNOG00000007966|ENSRNOG00000018267|ENSRNOG00000021521	rno:295934|rno:305571|rno:64442|rno:362924|rno:24390|rno:316583|rno:307859|	295934|305571|64442|362924|24390|316583|307859|	http://www.genome.jp/kegg-bin/show_pathway?rno00533/rno:316583%09red/rno:307859%09red/rno:295934%09red/rno:64442%09red/rno:362924%09red/rno:24390%09red/rno:305571%09red
mTOR signaling pathway	KEGG PATHWAY	rno04150	26	64	0.486225	0.932212	ENSRNOG00000012582|ENSRNOG00000004517|ENSRNOG00000028629|ENSRNOG00000037505|ENSRNOG00000019598|ENSRNOG00000007663|ENSRNOG00000006632|ENSRNOG00000049025|ENSRNOG00000010103|ENSRNOG00000009385|ENSRNOG00000016846|ENSRNOG00000019634|ENSRNOG00000003821|ENSRNOG00000014688|ENSRNOG00000012061|ENSRNOG00000000577|ENSRNOG00000023428|ENSRNOG00000003491|ENSRNOG00000000837|ENSRNOG00000019073|ENSRNOG00000003160|…	rno:116636|rno:24482|rno:24185|rno:360827|rno:83785|rno:29304|rno:501560|rno:29304|rno:300253|rno:298947|rno:366508|rno:363275|rno:287871|rno:24681|rno:25023|rno:140942|rno:497931|rno:24680|rno:24835|rno:84351|rno:117043|rno:298514|rno:317203|rno:60664|rno:29414|rno:81771|	116636|24482|24185|360827|83785|29304|501560|29304|300253|298947|366508|363275|287871|24681|25023|140942|497931|24680|24835|84351|117043|298514|317203|60664|29414|81771|	http://www.genome.jp/kegg-bin/show_pathway?rno04150/rno:60664%09red/rno:363275%09red/rno:116636%09red/rno:140942%09red/rno:317203%09red/rno:24482%09red/rno:29304%09red/rno:298514%09red/rno:298947%09red/rno:24185%09red/rno:24835%09red/rno:29414%09red/rno:287871%09red/rno:501560%09red/rno:24680%09red/rno:24681%09red/rno:360827%09red/rno:117043%09red/rno:84351%09red/rno:366508%09red/rno:83785%09red/…
Glycerophospholipid metabolism	KEGG PATHWAY	rno00564	37	92	0.489878	0.932782	ENSRNOG00000002657|ENSRNOG00000028566|ENSRNOG00000005058|ENSRNOG00000021265|ENSRNOG00000001796|ENSRNOG00000019205|ENSRNOG00000009980|ENSRNOG00000026705|ENSRNOG00000001205|ENSRNOG00000016643|ENSRNOG00000012358|ENSRNOG00000001762|ENSRNOG00000016826|ENSRNOG00000036684|ENSRNOG00000023238|ENSRNOG00000027125|ENSRNOG00000028156|ENSRNOG00000002142|Novel00730|ENSRNOG00000025012|ENSRNOG00000012269|ENSRNOG0…	rno:24653|rno:362792|rno:296048|rno:114101|rno:25666|rno:84470|rno:64369|rno:688705|rno:294324|rno:100359680|rno:286936|rno:140544|rno:298579|rno:89841|rno:368088|rno:498741|rno:25096|rno:81925|rno:290567|rno:290567|rno:362434|rno:83817|rno:312828|rno:287644|rno:29194|rno:361527|rno:100361138|rno:311821|rno:54248|rno:360753|rno:246246|rno:360426|rno:361401|rno:406165|rno:296091|rno:497978|rno:313…	24653|362792|296048|114101|25666|84470|64369|688705|294324|100359680|286936|140544|298579|89841|368088|498741|25096|81925|290567|290567|362434|83817|312828|287644|29194|361527|100361138|311821|54248|360753|246246|360426|361401|406165|296091|497978|313977|	http://www.genome.jp/kegg-bin/show_pathway?rno00564/rno:360426%09red/rno:360753%09red/rno:89841%09red/rno:688705%09red/rno:361401%09red/rno:362792%09red/rno:298579%09red/rno:406165%09red/rno:498741%09red/rno:294324%09red/rno:290567%09red/rno:24653%09red/rno:313977%09red/rno:287644%09red/rno:361527%09red/rno:25096%09red/rno:246246%09red/rno:84470%09red/rno:25666%09red/rno:311821%09red/rno:362434%0…
Endocytosis	KEGG PATHWAY	rno04144	97	245	0.502135	0.944287	ENSRNOG00000050183|ENSRNOG00000042189|ENSRNOG00000006411|ENSRNOG00000019435|ENSRNOG00000006694|ENSRNOG00000014083|ENSRNOG00000047097|ENSRNOG00000031090|ENSRNOG00000007079|ENSRNOG00000014883|ENSRNOG00000048676|ENSRNOG00000026048|ENSRNOG00000000763|ENSRNOG00000047706|ENSRNOG00000012764|ENSRNOG00000020652|ENSRNOG00000050760|ENSRNOG00000050210|ENSRNOG00000019217|ENSRNOG00000006304|ENSRNOG00000017467|…	rno:309603|rno:246324|rno:363425|rno:171381|rno:25404|rno:404781|rno:686590|rno:368153|rno:24553|rno:83709|rno:687758|rno:309451|rno:24747|rno:309627|rno:362300|rno:59086|rno:29591|rno:414792|rno:24176|rno:314856|rno:25532|rno:117273|rno:84489|rno:25522|rno:414789|rno:65218|rno:60443|rno:308578|rno:365191|rno:24973|rno:116691|rno:25751|rno:309603|rno:29385|rno:307799|rno:24974|rno:307500|rno:7912…	309603|246324|363425|171381|25404|404781|686590|368153|24553|83709|687758|309451|24747|309627|362300|59086|29591|414792|24176|314856|25532|117273|84489|25522|414789|65218|60443|308578|365191|24973|116691|25751|309603|29385|307799|24974|307500|79121|287873|140694|414788|60628|303002|64465|503165|25631|29591|116692|192204|414783|287709|117029|306380|65046|309607|292156|309419|79128|288659|59323|690…	http://www.genome.jp/kegg-bin/show_pathway?rno04144/rno:59086%09red/rno:81810%09red/rno:293154%09red/rno:365024%09red/rno:117273%09red/rno:361617%09red/rno:414783%09red/rno:685244%09red/rno:414788%09red/rno:307403%09red/rno:83800%09red/rno:687758%09red/rno:246324%09red/rno:81922%09red/rno:54258%09red/rno:690037%09red/rno:365191%09red/rno:309627%09red/rno:29591%09red/rno:314856%09red/rno:171574%09…
Cytosolic DNA-sensing pathway	KEGG PATHWAY	rno04623	23	57	0.502714	0.944287	ENSRNOG00000004649|ENSRNOG00000019675|ENSRNOG00000007372|ENSRNOG00000004471|ENSRNOG00000037237|ENSRNOG00000003480|ENSRNOG00000023258|ENSRNOG00000022540|ENSRNOG00000046191|ENSRNOG00000017414|ENSRNOG00000042137|ENSRNOG00000016456|ENSRNOG00000017787|ENSRNOG00000020465|ENSRNOG00000011406|ENSRNOG00000030888|ENSRNOG00000020744|ENSRNOG00000025100|ENSRNOG00000020063|ENSRNOG00000019073|ENSRNOG00000007390|…	rno:24494|rno:282817|rno:25166|rno:300088|rno:309295|rno:304987|rno:81736|rno:100049583|rno:682147|rno:293624|rno:498840|rno:361749|rno:306886|rno:246240|rno:116637|rno:309165|rno:81635|rno:363984|rno:81525|rno:84351|rno:25493|rno:361102|rno:29197|	24494|282817|25166|300088|309295|304987|81736|100049583|682147|293624|498840|361749|306886|246240|116637|309165|81635|363984|81525|84351|25493|361102|29197|	http://www.genome.jp/kegg-bin/show_pathway?rno04623/rno:682147%09red/rno:116637%09red/rno:306886%09red/rno:81525%09red/rno:24494%09red/rno:282817%09red/rno:300088%09red/rno:361749%09red/rno:304987%09red/rno:309295%09red/rno:498840%09red/rno:100049583%09red/rno:293624%09red/rno:25493%09red/rno:84351%09red/rno:29197%09red/rno:25166%09red/rno:363984%09red/rno:246240%09red/rno:309165%09red/rno:81635%…
Amino sugar and nucleotide sugar metabolism	KEGG PATHWAY	rno00520	19	47	0.507875	0.94758	ENSRNOG00000046891|ENSRNOG00000009020|ENSRNOG00000002643|ENSRNOG00000018898|ENSRNOG00000010252|ENSRNOG00000009289|ENSRNOG00000026235|ENSRNOG00000025274|ENSRNOG00000037267|ENSRNOG00000045605|ENSRNOG00000002775|ENSRNOG00000009889|ENSRNOG00000013911|ENSRNOG00000012960|ENSRNOG00000006359|ENSRNOG00000006116|ENSRNOG00000047213|ENSRNOG00000006460|ENSRNOG00000002615	rno:25058|rno:300036|rno:83472|rno:300741|rno:300757|rno:296117|rno:25060|rno:294673|rno:81759|rno:246232|rno:304860|rno:24645|rno:297393|rno:296560|rno:287835|rno:25059|rno:683570|rno:302972|rno:302915|	25058|300036|83472|300741|300757|296117|25060|294673|81759|246232|304860|24645|297393|296560|287835|25059|683570|302972|302915|	http://www.genome.jp/kegg-bin/show_pathway?rno00520/rno:81759%09red/rno:297393%09red/rno:287835%09red/rno:683570%09red/rno:300036%09red/rno:302915%09red/rno:83472%09red/rno:296560%09red/rno:300741%09red/rno:25060%09red/rno:294673%09red/rno:304860%09red/rno:25059%09red/rno:302972%09red/rno:296117%09red/rno:300757%09red/rno:246232%09red/rno:25058%09red/rno:24645%09red
Bladder cancer	KEGG PATHWAY	rno05219	15	37	0.514368	0.953295	ENSRNOG00000006304|ENSRNOG00000000521|ENSRNOG00000020918|ENSRNOG00000016818|ENSRNOG00000016695|ENSRNOG00000010153|ENSRNOG00000004500|ENSRNOG00000006664|ENSRNOG00000010756|ENSRNOG00000016708|ENSRNOG00000017539|ENSRNOG00000019598|ENSRNOG00000023079|ENSRNOG00000021548|ENSRNOG00000025602	rno:314856|rno:114851|rno:58919|rno:84489|rno:81686|rno:24703|rno:24577|rno:25163|rno:24842|rno:399489|rno:81687|rno:83785|rno:24605|rno:363140|rno:94201|	314856|114851|58919|84489|81686|24703|24577|25163|24842|399489|81687|83785|24605|363140|94201|	http://www.genome.jp/kegg-bin/show_pathway?rno05219/rno:363140%09red/rno:84489%09red/rno:24703%09red/rno:24577%09red/rno:24842%09red/rno:58919%09red/rno:399489%09red/rno:114851%09red/rno:94201%09red/rno:24605%09red/rno:81687%09red/rno:81686%09red/rno:314856%09red/rno:25163%09red/rno:83785%09red
Butanoate metabolism	KEGG PATHWAY	rno00650	11	27	0.523211	0.963263	ENSRNOG00000000007|ENSRNOG00000000967|ENSRNOG00000019120|ENSRNOG00000009422|ENSRNOG00000023538|ENSRNOG00000018200|ENSRNOG00000010697|ENSRNOG00000002636|ENSRNOG00000016552|ENSRNOG00000043094|ENSRNOG00000019189	rno:24379|rno:65984|rno:24450|rno:79238|rno:291133|rno:24380|rno:113965|rno:81632|rno:29637|rno:690163|rno:308100|	24379|65984|24450|79238|291133|24380|113965|81632|29637|690163|308100|	http://www.genome.jp/kegg-bin/show_pathway?rno00650/rno:24450%09red/rno:65984%09red/rno:29637%09red/rno:113965%09red/rno:81632%09red/rno:308100%09red/rno:79238%09red/rno:24380%09red/rno:291133%09red/rno:24379%09red/rno:690163%09red
Fatty acid metabolism	KEGG PATHWAY	rno01212	21	53	0.534251	0.977117	ENSRNOG00000026163|ENSRNOG00000013552|ENSRNOG00000032908|ENSRNOG00000021808|ENSRNOG00000011381|ENSRNOG00000020480|ENSRNOG00000046005|ENSRNOG00000045636|ENSRNOG00000012966|ENSRNOG00000014718|ENSRNOG00000010633|ENSRNOG00000016265|ENSRNOG00000010697|ENSRNOG00000020440|ENSRNOG00000034013|ENSRNOG00000026745|ENSRNOG00000013766|ENSRNOG00000048949|ENSRNOG00000008474|ENSRNOG00000019189|ENSRNOG00000032554	rno:308579|rno:246074|rno:24157|rno:191576|rno:171410|rno:84575|rno:83792|rno:50671|rno:25287|rno:114024|rno:25288|rno:94340|rno:113965|rno:83512|rno:60581|rno:117243|rno:170465|rno:171402|rno:83522|rno:308100|rno:499358|	308579|246074|24157|191576|171410|84575|83792|50671|25287|114024|25288|94340|113965|83512|60581|117243|170465|171402|83522|308100|499358|	http://www.genome.jp/kegg-bin/show_pathway?rno01212/rno:25288%09red/rno:83792%09red/rno:94340%09red/rno:246074%09red/rno:25287%09red/rno:191576%09red/rno:113965%09red/rno:114024%09red/rno:84575%09red/rno:308100%09red/rno:171410%09red/rno:170465%09red/rno:171402%09red/rno:308579%09red/rno:60581%09red/rno:117243%09red/rno:83522%09red/rno:499358%09red/rno:83512%09red/rno:50671%09red/rno:24157%09red
PPAR signaling pathway	KEGG PATHWAY	rno03320	31	79	0.542506	0.978684	ENSRNOG00000007545|ENSRNOG00000008375|ENSRNOG00000010128|ENSRNOG00000046005|ENSRNOG00000013172|ENSRNOG00000008474|ENSRNOG00000019733|ENSRNOG00000026163|ENSRNOG00000032908|ENSRNOG00000019120|ENSRNOG00000000814|ENSRNOG00000018993|ENSRNOG00000010633|ENSRNOG00000014369|ENSRNOG00000012181|ENSRNOG00000013552|ENSRNOG00000011381|ENSRNOG00000014718|ENSRNOG00000015658|ENSRNOG00000016265|ENSRNOG00000043176|…	rno:362850|rno:140914|rno:65192|rno:83792|rno:58852|rno:83522|rno:291582|rno:308579|rno:24157|rno:24450|rno:80841|rno:170922|rno:25288|rno:311839|rno:24539|rno:246074|rno:171410|rno:114024|rno:686098|rno:94340|rno:499985|rno:140868|rno:79131|rno:25271|rno:296371|rno:25287|rno:29184|rno:117243|rno:79451|rno:499358|rno:83512|	362850|140914|65192|83792|58852|83522|291582|308579|24157|24450|80841|170922|25288|311839|24539|246074|171410|114024|686098|94340|499985|140868|79131|25271|296371|25287|29184|117243|79451|499358|83512|	http://www.genome.jp/kegg-bin/show_pathway?rno03320/rno:94340%09red/rno:29184%09red/rno:24450%09red/rno:308579%09red/rno:140868%09red/rno:83792%09red/rno:24539%09red/rno:83512%09red/rno:25271%09red/rno:686098%09red/rno:362850%09red/rno:79131%09red/rno:58852%09red/rno:291582%09red/rno:246074%09red/rno:79451%09red/rno:65192%09red/rno:171410%09red/rno:117243%09red/rno:83522%09red/rno:296371%09red/rn…
Glycerolipid metabolism	KEGG PATHWAY	rno00561	22	56	0.546399	0.978684	ENSRNOG00000009875|ENSRNOG00000001344|ENSRNOG00000001796|ENSRNOG00000009980|ENSRNOG00000026705|ENSRNOG00000016727|ENSRNOG00000023238|ENSRNOG00000027125|ENSRNOG00000028711|ENSRNOG00000012181|ENSRNOG00000001205|ENSRNOG00000016573|ENSRNOG00000018736|ENSRNOG00000024112|ENSRNOG00000009734|ENSRNOG00000019466|ENSRNOG00000030771|ENSRNOG00000022268|ENSRNOG00000000437|ENSRNOG00000002338|ENSRNOG00000011497|…	rno:116463|rno:29539|rno:25666|rno:64369|rno:688705|rno:78959|rno:368088|rno:498741|rno:84497|rno:24539|rno:294324|rno:252900|rno:361676|rno:100361138|rno:286921|rno:311821|rno:54248|rno:362972|rno:406165|rno:497978|rno:298079|rno:313977|	116463|29539|25666|64369|688705|78959|368088|498741|84497|24539|294324|252900|361676|100361138|286921|311821|54248|362972|406165|497978|298079|313977|	http://www.genome.jp/kegg-bin/show_pathway?rno00561/rno:25666%09red/rno:406165%09red/rno:498741%09red/rno:252900%09red/rno:294324%09red/rno:24539%09red/rno:313977%09red/rno:286921%09red/rno:29539%09red/rno:688705%09red/rno:311821%09red/rno:84497%09red/rno:362972%09red/rno:368088%09red/rno:116463%09red/rno:54248%09red/rno:298079%09red/rno:64369%09red/rno:361676%09red/rno:497978%09red/rno:78959%09r…
Non-small cell lung cancer	KEGG PATHWAY	rno05223	22	56	0.546399	0.978684	ENSRNOG00000012061|ENSRNOG00000028629|ENSRNOG00000010756|ENSRNOG00000016708|ENSRNOG00000025602|ENSRNOG00000009446|ENSRNOG00000010153|ENSRNOG00000009385|ENSRNOG00000016846|ENSRNOG00000021548|ENSRNOG00000014688|ENSRNOG00000008683|ENSRNOG00000006664|ENSRNOG00000023428|ENSRNOG00000003491|ENSRNOG00000007106|ENSRNOG00000023079|ENSRNOG00000020918|ENSRNOG00000009258|ENSRNOG00000000145|ENSRNOG00000021497|…	rno:25023|rno:24185|rno:24842|rno:399489|rno:94201|rno:25271|rno:24703|rno:298947|rno:366508|rno:363140|rno:24681|rno:266802|rno:25163|rno:497931|rno:24680|rno:313845|rno:24605|rno:58919|rno:114483|rno:60664|rno:29414|rno:29337|	25023|24185|24842|399489|94201|25271|24703|298947|366508|363140|24681|266802|25163|497931|24680|313845|24605|58919|114483|60664|29414|29337|	http://www.genome.jp/kegg-bin/show_pathway?rno05223/rno:363140%09red/rno:60664%09red/rno:24842%09red/rno:24605%09red/rno:25271%09red/rno:298947%09red/rno:24185%09red/rno:94201%09red/rno:29414%09red/rno:24680%09red/rno:24681%09red/rno:58919%09red/rno:399489%09red/rno:29337%09red/rno:366508%09red/rno:114483%09red/rno:25163%09red/rno:25023%09red/rno:313845%09red/rno:24703%09red/rno:497931%09red/rno:…
Rheumatoid arthritis	KEGG PATHWAY	rno05323	34	87	0.549189	0.978684	ENSRNOG00000004575|ENSRNOG00000006926|ENSRNOG00000018566|ENSRNOG00000038835|ENSRNOG00000021155|ENSRNOG00000046261|ENSRNOG00000019598|ENSRNOG00000011205|ENSRNOG00000004649|ENSRNOG00000008015|ENSRNOG00000020679|ENSRNOG00000020652|ENSRNOG00000036814|ENSRNOG00000017220|ENSRNOG00000009848|ENSRNOG00000017980|ENSRNOG00000001224|ENSRNOG00000010522|ENSRNOG00000008218|ENSRNOG00000001527|ENSRNOG00000018659|…	rno:24493|rno:297932|rno:25697|rno:56822|rno:29175|rno:25732|rno:83785|rno:25542|rno:24494|rno:314322|rno:25464|rno:59086|rno:29757|rno:293650|rno:29197|rno:308995|rno:309684|rno:29260|rno:436582|rno:25408|rno:78965|rno:24835|rno:287437|rno:94170|rno:24516|rno:24770|rno:368044|rno:309621|rno:310553|rno:298103|rno:171040|rno:171045|rno:309622|rno:498666|	24493|297932|25697|56822|29175|25732|83785|25542|24494|314322|25464|59086|29757|293650|29197|308995|309684|29260|436582|25408|78965|24835|287437|94170|24516|24770|368044|309621|310553|298103|171040|171045|309622|498666|	http://www.genome.jp/kegg-bin/show_pathway?rno05323/rno:293650%09red/rno:287437%09red/rno:24516%09red/rno:498666%09red/rno:298103%09red/rno:29260%09red/rno:24770%09red/rno:24494%09red/rno:25542%09red/rno:24493%09red/rno:78965%09red/rno:56822%09red/rno:25464%09red/rno:59086%09red/rno:25408%09red/rno:24835%09red/rno:368044%09red/rno:308995%09red/rno:297932%09red/rno:314322%09red/rno:25732%09red/rno…
Phagosome	KEGG PATHWAY	rno04145	76	195	0.5532	0.979552	ENSRNOG00000006926|ENSRNOG00000018566|ENSRNOG00000014992|ENSRNOG00000039744|ENSRNOG00000006940|ENSRNOG00000018568|ENSRNOG00000019430|ENSRNOG00000000981|ENSRNOG00000019629|ENSRNOG00000001795|ENSRNOG00000030712|ENSRNOG00000029386|ENSRNOG00000034254|ENSRNOG00000013014|ENSRNOG00000009700|ENSRNOG00000048169|ENSRNOG00000031090|ENSRNOG00000031607|ENSRNOG00000017558|ENSRNOG00000011796|ENSRNOG00000021199|…	rno:297932|rno:25697|rno:317202|rno:414783|rno:500904|rno:287709|rno:155151|rno:25073|rno:25328|rno:257645|rno:24974|rno:24748|rno:81822|rno:79129|rno:29564|rno:500377|rno:368153|rno:309603|rno:498736|rno:312705|rno:295279|rno:309607|rno:498276|rno:296554|rno:298068|rno:289211|rno:305353|rno:116591|rno:24747|rno:114553|rno:309627|rno:29302|rno:501854|rno:364018|rno:80843|rno:29489|rno:29757|rno:6…	297932|25697|317202|414783|500904|287709|155151|25073|25328|257645|24974|24748|81822|79129|29564|500377|368153|309603|498736|312705|295279|309607|498276|296554|298068|289211|305353|116591|24747|114553|309627|29302|501854|364018|80843|29489|29757|64158|66021|293650|309684|414792|307351|287876|309603|24511|502902|499985|316531|436582|140914|304966|414788|291327|292406|29213|363875|94170|25021|36804…	http://www.genome.jp/kegg-bin/show_pathway?rno04145/rno:29489%09red/rno:498276%09red/rno:64158%09red/rno:60350%09red/rno:293650%09red/rno:24511%09red/rno:29302%09red/rno:24944%09red/rno:309684%09red/rno:29184%09red/rno:50654%09red/rno:116591%09red/rno:414792%09red/rno:25073%09red/rno:317202%09red/rno:501854%09red/rno:298103%09red/rno:29260%09red/rno:414783%09red/rno:364018%09red/rno:295279%09red/…
Hippo signaling pathway	KEGG PATHWAY	rno04390	61	157	0.560865	0.984255	ENSRNOG00000016242|ENSRNOG00000005452|ENSRNOG00000001452|ENSRNOG00000018526|ENSRNOG00000007237|ENSRNOG00000018708|ENSRNOG00000032437|ENSRNOG00000006003|ENSRNOG00000005264|ENSRNOG00000002833|ENSRNOG00000034254|ENSRNOG00000001414|ENSRNOG00000010996|ENSRNOG00000005796|ENSRNOG00000050760|ENSRNOG00000026119|ENSRNOG00000016617|ENSRNOG00000003237|ENSRNOG00000015036|ENSRNOG00000008065|ENSRNOG00000001436|…	rno:58868|rno:117256|rno:266608|rno:29495|rno:25587|rno:24668|rno:81918|rno:297357|rno:299116|rno:84027|rno:81822|rno:24617|rno:360920|rno:307505|rno:29591|rno:25576|rno:295062|rno:305025|rno:64032|rno:303039|rno:56010|rno:25296|rno:64041|rno:24669|rno:58822|rno:59086|rno:679869|rno:60660|rno:363140|rno:114850|rno:25252|rno:294299|rno:297387|rno:81810|rno:83721|rno:361765|rno:24577|rno:287876|rno…	58868|117256|266608|29495|25587|24668|81918|297357|299116|84027|81822|24617|360920|307505|29591|25576|295062|305025|64032|303039|56010|25296|64041|24669|58822|59086|679869|60660|363140|114850|25252|294299|297387|81810|83721|361765|24577|287876|84006|60371|140581|29591|85272|361552|64053|309684|25631|317673|360661|316101|58919|65189|25522|84353|315648|307799|299611|24205|58948|25261|364952|	http://www.genome.jp/kegg-bin/show_pathway?rno04390/rno:363140%09red/rno:25587%09red/rno:84006%09red/rno:24577%09red/rno:25631%09red/rno:81810%09red/rno:60660%09red/rno:117256%09red/rno:64032%09red/rno:360661%09red/rno:56010%09red/rno:294299%09red/rno:299116%09red/rno:25252%09red/rno:24617%09red/rno:24205%09red/rno:679869%09red/rno:64053%09red/rno:25522%09red/rno:303039%09red/rno:287876%09red/rno…
Mucin type O-Glycan biosynthesis	KEGG PATHWAY	rno00512	11	28	0.562937	0.984255	ENSRNOG00000019143|ENSRNOG00000005335|ENSRNOG00000002488|ENSRNOG00000016207|ENSRNOG00000017932|ENSRNOG00000004589|ENSRNOG00000037476|ENSRNOG00000024435|ENSRNOG00000008209|ENSRNOG00000007804|ENSRNOG00000050534	rno:292090|rno:311039|rno:170501|rno:79214|rno:64442|rno:362760|rno:288611|rno:288611|rno:362924|rno:65044|rno:64043|	292090|311039|170501|79214|64442|362760|288611|288611|362924|65044|64043|	http://www.genome.jp/kegg-bin/show_pathway?rno00512/rno:79214%09red/rno:288611%09red/rno:170501%09red/rno:64043%09red/rno:311039%09red/rno:292090%09red/rno:362760%09red/rno:64442%09red/rno:362924%09red/rno:65044%09red
Prolactin signaling pathway	KEGG PATHWAY	rno04917	29	75	0.570075	0.990505	ENSRNOG00000028629|ENSRNOG00000002833|ENSRNOG00000011377|ENSRNOG00000023258|ENSRNOG00000019742|ENSRNOG00000008030|ENSRNOG00000010153|ENSRNOG00000009385|ENSRNOG00000016846|ENSRNOG00000006984|ENSRNOG00000008015|ENSRNOG00000020657|ENSRNOG00000015547|ENSRNOG00000014366|ENSRNOG00000030888|ENSRNOG00000023428|ENSRNOG00000002946|ENSRNOG00000007106|ENSRNOG00000023079|ENSRNOG00000031233|ENSRNOG00000002823|…	rno:24185|rno:84027|rno:305828|rno:81736|rno:25125|rno:314612|rno:24703|rno:298947|rno:366508|rno:689314|rno:314322|rno:85385|rno:24514|rno:114858|rno:309165|rno:497931|rno:89829|rno:313845|rno:24605|rno:60352|rno:50658|rno:24684|rno:58919|rno:24508|rno:60664|rno:29414|rno:307200|rno:25272|rno:29513|	24185|84027|305828|81736|25125|314612|24703|298947|366508|689314|314322|85385|24514|114858|309165|497931|89829|313845|24605|60352|50658|24684|58919|24508|60664|29414|307200|25272|29513|	http://www.genome.jp/kegg-bin/show_pathway?rno04917/rno:60664%09red/rno:24514%09red/rno:24605%09red/rno:84027%09red/rno:25272%09red/rno:85385%09red/rno:60352%09red/rno:298947%09red/rno:24185%09red/rno:29513%09red/rno:29414%09red/rno:114858%09red/rno:314322%09red/rno:24684%09red/rno:314612%09red/rno:58919%09red/rno:309165%09red/rno:689314%09red/rno:366508%09red/rno:50658%09red/rno:24508%09red/rno:…
Endometrial cancer	KEGG PATHWAY	rno05213	20	52	0.579911	1	ENSRNOG00000010756|ENSRNOG00000020918|ENSRNOG00000004500|ENSRNOG00000009385|ENSRNOG00000016846|ENSRNOG00000018993|ENSRNOG00000010153|ENSRNOG00000006003|ENSRNOG00000019139|ENSRNOG00000002833|ENSRNOG00000023428|ENSRNOG00000033791|ENSRNOG00000000145|ENSRNOG00000021497|ENSRNOG00000020423|ENSRNOG00000005796|ENSRNOG00000007106|ENSRNOG00000023079|ENSRNOG00000028629|ENSRNOG00000049232	rno:24842|rno:58919|rno:24577|rno:298947|rno:366508|rno:170922|rno:24703|rno:297357|rno:84353|rno:84027|rno:497931|rno:299611|rno:60664|rno:29414|rno:24205|rno:307505|rno:313845|rno:24605|rno:24185|rno:679869|	24842|58919|24577|298947|366508|170922|24703|297357|84353|84027|497931|299611|60664|29414|24205|307505|313845|24605|24185|679869|	http://www.genome.jp/kegg-bin/show_pathway?rno05213/rno:24703%09red/rno:297357%09red/rno:313845%09red/rno:60664%09red/rno:24577%09red/rno:298947%09red/rno:497931%09red/rno:24185%09red/rno:679869%09red/rno:307505%09red/rno:84353%09red/rno:170922%09red/rno:58919%09red/rno:29414%09red/rno:366508%09red/rno:84027%09red/rno:24605%09red/rno:24205%09red/rno:24842%09red/rno:299611%09red
Renal cell carcinoma	KEGG PATHWAY	rno05211	26	68	0.589444	1	ENSRNOG00000013017|ENSRNOG00000028629|ENSRNOG00000019598|ENSRNOG00000007079|ENSRNOG00000007027|ENSRNOG00000010153|ENSRNOG00000009385|ENSRNOG00000001747|ENSRNOG00000016846|ENSRNOG00000017197|ENSRNOG00000007925|ENSRNOG00000020652|ENSRNOG00000008941|ENSRNOG00000023428|ENSRNOG00000004676|ENSRNOG00000013536|ENSRNOG00000007106|ENSRNOG00000023079|ENSRNOG00000048172|ENSRNOG00000029784|ENSRNOG00000026293|…	rno:25243|rno:24185|rno:83785|rno:24553|rno:24446|rno:24703|rno:298947|rno:100910732|rno:366508|rno:24628|rno:296078|rno:59086|rno:24356|rno:497931|rno:29433|rno:64465|rno:313845|rno:24605|rno:363875|rno:29431|rno:24516|rno:171337|rno:361388|rno:60664|rno:29414|rno:311450|	25243|24185|83785|24553|24446|24703|298947|100910732|366508|24628|296078|59086|24356|497931|29433|64465|313845|24605|363875|29431|24516|171337|361388|60664|29414|311450|	http://www.genome.jp/kegg-bin/show_pathway?rno05211/rno:60664%09red/rno:24553%09red/rno:298947%09red/rno:24516%09red/rno:24605%09red/rno:313845%09red/rno:29431%09red/rno:29433%09red/rno:59086%09red/rno:24185%09red/rno:296078%09red/rno:29414%09red/rno:363875%09red/rno:100910732%09red/rno:311450%09red/rno:24446%09red/rno:24356%09red/rno:366508%09red/rno:171337%09red/rno:83785%09red/rno:25243%09red/…
Pathways in cancer	KEGG PATHWAY	rno05200	127	329	0.593266	1	ENSRNOG00000032516|ENSRNOG00000048389|ENSRNOG00000025120|ENSRNOG00000014288|ENSRNOG00000010756|ENSRNOG00000013676|ENSRNOG00000014882|ENSRNOG00000019142|ENSRNOG00000016823|ENSRNOG00000017392|ENSRNOG00000050819|ENSRNOG00000017197|ENSRNOG00000020652|ENSRNOG00000021548|ENSRNOG00000048782|ENSRNOG00000014688|ENSRNOG00000006735|ENSRNOG00000050760|ENSRNOG00000012172|ENSRNOG00000016695|ENSRNOG00000010602|…	rno:681162|rno:29369|rno:140589|rno:25661|rno:24842|rno:29337|rno:170632|rno:246097|rno:294790|rno:54250|rno:64041|rno:24628|rno:59086|rno:363140|rno:114850|rno:24681|rno:25164|rno:29591|rno:366126|rno:81686|rno:60371|rno:25402|rno:89830|rno:50662|rno:116546|rno:25444|rno:314856|rno:363875|rno:25493|rno:24516|rno:117273|rno:309816|rno:84489|rno:84353|rno:29414|rno:24205|rno:171136|rno:296468|rno:…	681162|29369|140589|25661|24842|29337|170632|246097|294790|54250|64041|24628|59086|363140|114850|24681|25164|29591|366126|81686|60371|25402|89830|50662|116546|25444|314856|363875|25493|24516|117273|309816|84489|84353|29414|24205|171136|296468|29527|499655|24208|25310|25023|29499|24185|140635|83785|290905|309696|362817|25296|362485|78971|63851|24577|24511|64465|313845|309165|25631|298518|117557|58…	http://www.genome.jp/kegg-bin/show_pathway?rno05200/rno:81819%09red/rno:309696%09red/rno:81810%09red/rno:24887%09red/rno:24516%09red/rno:117273%09red/rno:366126%09red/rno:114851%09red/rno:246097%09red/rno:298518%09red/rno:307403%09red/rno:94201%09red/rno:266608%09red/rno:89830%09red/rno:24680%09red/rno:24681%09red/rno:25661%09red/rno:29591%09red/rno:84351%09red/rno:84353%09red/rno:24446%09red/rno…
Melanogenesis	KEGG PATHWAY	rno04916	37	97	0.597696	1	Novel00009|ENSRNOG00000004005|ENSRNOG00000001452|ENSRNOG00000012061|ENSRNOG00000032150|ENSRNOG00000016242|ENSRNOG00000002833|ENSRNOG00000004890|ENSRNOG00000004810|ENSRNOG00000019139|ENSRNOG00000005257|ENSRNOG00000016770|ENSRNOG00000016592|ENSRNOG00000004978|ENSRNOG00000010153|Novel01290|ENSRNOG00000014361|ENSRNOG00000004060|ENSRNOG00000003696|ENSRNOG00000049232|ENSRNOG00000048782|ENSRNOG000000146…	rno:81636|rno:24245|rno:266608|rno:25023|rno:81636|rno:58868|rno:84027|rno:29241|rno:24654|rno:84353|rno:25636|rno:24242|rno:81664|rno:293508|rno:24703|rno:85240|rno:24323|rno:24242|rno:501563|rno:679869|rno:114850|rno:24681|rno:25400|rno:84420|rno:83721|rno:64508|rno:25031|rno:25289|rno:25686|rno:24680|rno:50664|rno:24605|rno:305509|rno:64532|rno:171140|rno:54223|rno:25643|	81636|24245|266608|25023|81636|58868|84027|29241|24654|84353|25636|24242|81664|293508|24703|85240|24323|24242|501563|679869|114850|24681|25400|84420|83721|64508|25031|25289|25686|24680|50664|24605|305509|64532|171140|54223|25643|	http://www.genome.jp/kegg-bin/show_pathway?rno04916/rno:25643%09red/rno:64508%09red/rno:266608%09red/rno:293508%09red/rno:24245%09red/rno:29241%09red/rno:24242%09red/rno:25031%09red/rno:50664%09red/rno:84027%09red/rno:24323%09red/rno:25400%09red/rno:25686%09red/rno:24654%09red/rno:679869%09red/rno:114850%09red/rno:305509%09red/rno:83721%09red/rno:81664%09red/rno:501563%09red/rno:24680%09red/rno:2…
Insulin signaling pathway	KEGG PATHWAY	rno04910	55	144	0.602797	1	ENSRNOG00000007583|ENSRNOG00000006388|ENSRNOG00000012582|ENSRNOG00000001389|ENSRNOG00000018708|ENSRNOG00000010574|ENSRNOG00000004473|ENSRNOG00000028629|ENSRNOG00000002833|ENSRNOG00000026235|ENSRNOG00000001142|ENSRNOG00000007663|ENSRNOG00000029028|ENSRNOG00000049025|ENSRNOG00000014366|ENSRNOG00000011377|ENSRNOG00000011474|ENSRNOG00000016770|ENSRNOG00000015658|ENSRNOG00000004978|ENSRNOG00000008030|…	rno:25739|rno:64035|rno:116636|rno:84021|rno:24668|rno:24697|rno:83516|rno:24185|rno:84027|rno:25060|rno:83803|rno:29304|rno:299618|rno:29304|rno:114858|rno:305828|rno:192280|rno:24242|rno:686098|rno:293508|rno:314612|rno:24703|rno:298947|rno:366508|rno:24242|rno:50671|rno:501563|rno:60581|rno:78968|rno:85385|rno:25058|rno:363275|rno:25636|rno:114203|rno:287871|rno:64561|rno:29516|rno:50658|rno:8…	25739|64035|116636|84021|24668|24697|83516|24185|84027|25060|83803|29304|299618|29304|114858|305828|192280|24242|686098|293508|314612|24703|298947|366508|24242|50671|501563|60581|78968|85385|25058|363275|25636|114203|287871|64561|29516|50658|84006|497931|29376|25059|89829|313845|24605|691447|24669|84351|24701|500526|25522|60664|29414|171136|25272|	http://www.genome.jp/kegg-bin/show_pathway?rno04910/rno:24697%09red/rno:84006%09red/rno:60664%09red/rno:299618%09red/rno:293508%09red/rno:116636%09red/rno:500526%09red/rno:171136%09red/rno:287871%09red/rno:24242%09red/rno:25059%09red/rno:83516%09red/rno:29304%09red/rno:24605%09red/rno:84027%09red/rno:25272%09red/rno:85385%09red/rno:84021%09red/rno:25522%09red/rno:686098%09red/rno:192280%09red/rno…
Base excision repair	KEGG PATHWAY	rno03410	15	40	0.614338	1	ENSRNOG00000008892|Novel00815|ENSRNOG00000003084|ENSRNOG00000011688|ENSRNOG00000037449|ENSRNOG00000029813|ENSRNOG00000021264|ENSRNOG00000027124|ENSRNOG00000012865|ENSRNOG00000018765|ENSRNOG00000009663|ENSRNOG00000008522|ENSRNOG00000000692|ENSRNOG00000004242|ENSRNOG00000030351	rno:290027|rno:304577|rno:25591|rno:290729|rno:304573|rno:25459|rno:25737|rno:114521|rno:300985|rno:361698|rno:79116|rno:81528|rno:304577|rno:299112|rno:25459|	290027|304577|25591|290729|304573|25459|25737|114521|300985|361698|79116|81528|304577|299112|25459|	http://www.genome.jp/kegg-bin/show_pathway?rno03410/rno:114521%09red/rno:25591%09red/rno:25459%09red/rno:25737%09red/rno:290027%09red/rno:300985%09red/rno:290729%09red/rno:361698%09red/rno:299112%09red/rno:79116%09red/rno:304573%09red/rno:81528%09red/rno:304577%09red
Ovarian steroidogenesis	KEGG PATHWAY	rno04913	21	56	0.618075	1	ENSRNOG00000002657|ENSRNOG00000002525|ENSRNOG00000032150|ENSRNOG00000014776|Novel00009|ENSRNOG00000004978|ENSRNOG00000004517|ENSRNOG00000002826|ENSRNOG00000040287|ENSRNOG00000000981|ENSRNOG00000003999|ENSRNOG00000024904|ENSRNOG00000009946|ENSRNOG00000049768|ENSRNOG00000047433|ENSRNOG00000003696|ENSRNOG00000004890|ENSRNOG00000020401|ENSRNOG00000008276|ENSRNOG00000002229|ENSRNOG00000005257	rno:24653|rno:29527|rno:81636|rno:84420|rno:81636|rno:293508|rno:24482|rno:29540|rno:25426|rno:25073|rno:64508|rno:296091|rno:300438|rno:25289|rno:25426|rno:501563|rno:29241|rno:54223|rno:305509|rno:64532|rno:25636|	24653|29527|81636|84420|81636|293508|24482|29540|25426|25073|64508|296091|300438|25289|25426|501563|29241|54223|305509|64532|25636|	http://www.genome.jp/kegg-bin/show_pathway?rno04913/rno:64532%09red/rno:25289%09red/rno:29540%09red/rno:24482%09red/rno:300438%09red/rno:81636%09red/rno:64508%09red/rno:24653%09red/rno:29241%09red/rno:501563%09red/rno:293508%09red/rno:296091%09red/rno:25636%09red/rno:29527%09red/rno:25073%09red/rno:305509%09red/rno:54223%09red/rno:25426%09red/rno:84420%09red
Sulfur metabolism	KEGG PATHWAY	rno00920	6	16	0.620137	1	ENSRNOG00000024457|ENSRNOG00000011068|ENSRNOG00000019982|ENSRNOG00000000185|ENSRNOG00000000186|ENSRNOG00000000172	rno:25310|rno:294103|rno:292710|rno:192172|rno:25274|rno:691966|	25310|294103|292710|192172|25274|691966|	http://www.genome.jp/kegg-bin/show_pathway?rno00920/rno:25274%09red/rno:294103%09red/rno:25310%09red/rno:691966%09red/rno:192172%09red/rno:292710%09red
Notch signaling pathway	KEGG PATHWAY	rno04330	19	51	0.625987	1	ENSRNOG00000017326|ENSRNOG00000003268|ENSRNOG00000019423|ENSRNOG00000007503|ENSRNOG00000009568|ENSRNOG00000050848|ENSRNOG00000001250|ENSRNOG00000013850|ENSRNOG00000005129|ENSRNOG00000005355|ENSRNOG00000021086|ENSRNOG00000046327|ENSRNOG00000002879|ENSRNOG00000027295|ENSRNOG00000018364|ENSRNOG00000008133|ENSRNOG00000005879|ENSRNOG00000013927|ENSRNOG00000023816	rno:81717|rno:303101|rno:83721|rno:57027|rno:297893|rno:687424|rno:170905|rno:79225|rno:500847|rno:289231|rno:293774|rno:679028|rno:81751|rno:300802|rno:303539|rno:315119|rno:689844|rno:29147|rno:365872|	81717|303101|83721|57027|297893|687424|170905|79225|500847|289231|293774|679028|81751|300802|303539|315119|689844|29147|365872|	http://www.genome.jp/kegg-bin/show_pathway?rno04330/rno:57027%09red/rno:679028%09red/rno:315119%09red/rno:300802%09red/rno:29147%09red/rno:81717%09red/rno:170905%09red/rno:303101%09red/rno:500847%09red/rno:289231%09red/rno:689844%09red/rno:79225%09red/rno:687424%09red/rno:83721%09red/rno:365872%09red/rno:297893%09red/rno:303539%09red/rno:81751%09red/rno:293774%09red
Collecting duct acid secretion	KEGG PATHWAY	rno04966	10	27	0.62682	1	ENSRNOG00000006926|ENSRNOG00000003269|ENSRNOG00000017220|ENSRNOG00000016372|ENSRNOG00000009629|ENSRNOG00000008163|ENSRNOG00000000840|ENSRNOG00000008218|ENSRNOG00000036814|ENSRNOG00000020951	rno:297932|rno:94170|rno:293650|rno:308069|rno:54231|rno:298103|rno:368044|rno:436582|rno:29757|rno:24779|	297932|94170|293650|308069|54231|298103|368044|436582|29757|24779|	http://www.genome.jp/kegg-bin/show_pathway?rno04966/rno:308069%09red/rno:293650%09red/rno:436582%09red/rno:24779%09red/rno:29757%09red/rno:368044%09red/rno:297932%09red/rno:54231%09red/rno:298103%09red/rno:94170%09red
Biosynthesis of unsaturated fatty acids	KEGG PATHWAY	rno01040	10	27	0.62682	1	ENSRNOG00000010580|ENSRNOG00000013552|ENSRNOG00000032908|ENSRNOG00000020480|ENSRNOG00000021808|ENSRNOG00000046005|ENSRNOG00000048949|ENSRNOG00000008474|ENSRNOG00000020440|ENSRNOG00000032554	rno:26759|rno:246074|rno:24157|rno:84575|rno:191576|rno:83792|rno:171402|rno:83522|rno:83512|rno:499358|	26759|246074|24157|84575|191576|83792|171402|83522|83512|499358|	http://www.genome.jp/kegg-bin/show_pathway?rno01040/rno:83792%09red/rno:246074%09red/rno:191576%09red/rno:84575%09red/rno:171402%09red/rno:26759%09red/rno:83522%09red/rno:24157%09red/rno:83512%09red/rno:499358%09red
Cyanoamino acid metabolism	KEGG PATHWAY	rno00460	2	5	0.632329	1	ENSRNOG00000005275|ENSRNOG00000018441	rno:287379|rno:156275|	287379|156275|	http://www.genome.jp/kegg-bin/show_pathway?rno00460/rno:287379%09red/rno:156275%09red
Biotin metabolism	KEGG PATHWAY	rno00780	2	5	0.632329	1	ENSRNOG00000049355|ENSRNOG00000046858	rno:317409|rno:317409|	317409|317409|	http://www.genome.jp/kegg-bin/show_pathway?rno00780/rno:317409%09red
Epstein-Barr virus infection	KEGG PATHWAY	rno05169	87	229	0.632985	1	ENSRNOG00000050183|ENSRNOG00000004437|ENSRNOG00000001436|ENSRNOG00000018488|ENSRNOG00000012160|ENSRNOG00000010756|ENSRNOG00000013676|ENSRNOG00000031090|ENSRNOG00000032948|ENSRNOG00000016823|ENSRNOG00000015179|ENSRNOG00000000763|ENSRNOG00000047706|ENSRNOG00000018087|ENSRNOG00000006984|ENSRNOG00000017787|ENSRNOG00000050210|ENSRNOG00000017980|ENSRNOG00000012172|ENSRNOG00000006304|ENSRNOG00000007390|…	rno:309603|rno:114495|rno:56010|rno:171369|rno:25155|rno:24842|rno:29337|rno:368153|rno:100361294|rno:294790|rno:246756|rno:24747|rno:309627|rno:81818|rno:689314|rno:306886|rno:414792|rno:308995|rno:366126|rno:314856|rno:25493|rno:316077|rno:24973|rno:25576|rno:64519|rno:29513|rno:414789|rno:24796|rno:24185|rno:309603|rno:308267|rno:81515|rno:25636|rno:64635|rno:79113|rno:24974|rno:316241|rno:294…	309603|114495|56010|171369|25155|24842|29337|368153|100361294|294790|246756|24747|309627|81818|689314|306886|414792|308995|366126|314856|25493|316077|24973|25576|64519|29513|414789|24796|24185|309603|308267|81515|25636|64635|79113|24974|316241|29414|364834|25406|114494|304091|309165|414788|299569|54237|679028|114851|100360982|414783|300088|309295|100911550|683206|309607|60664|25125|293508|501563|…	http://www.genome.jp/kegg-bin/show_pathway?rno05169/rno:24747%09red/rno:414788%09red/rno:81818%09red/rno:316077%09red/rno:60664%09red/rno:24796%09red/rno:24577%09red/rno:287398%09red/rno:56010%09red/rno:24516%09red/rno:79113%09red/rno:679028%09red/rno:246756%09red/rno:306886%09red/rno:84580%09red/rno:25155%09red/rno:360640%09red/rno:309452%09red/rno:25576%09red/rno:114494%09red/rno:114495%09red/r…
Taurine and hypotaurine metabolism	KEGG PATHWAY	rno00430	3	8	0.640522	1	ENSRNOG00000000007|ENSRNOG00000018441|ENSRNOG00000018200	rno:24379|rno:156275|rno:24380|	24379|156275|24380|	http://www.genome.jp/kegg-bin/show_pathway?rno00430/rno:24380%09red/rno:24379%09red/rno:156275%09red
Dorso-ventral axis formation	KEGG PATHWAY	rno04320	8	22	0.643928	1	ENSRNOG00000008941|ENSRNOG00000016920|ENSRNOG00000025324|Novel00509|ENSRNOG00000046471|ENSRNOG00000005984|ENSRNOG00000019161|ENSRNOG00000007106	rno:24356|rno:307925|rno:307348|rno:100360457|rno:100360457|rno:312777|rno:293056|rno:313845|	24356|307925|307348|100360457|100360457|312777|293056|313845|	http://www.genome.jp/kegg-bin/show_pathway?rno04320/rno:100360457%09red/rno:307925%09red/rno:313845%09red/rno:293056%09red/rno:307348%09red/rno:24356%09red/rno:312777%09red
Renin-angiotensin system	KEGG PATHWAY	rno04614	8	22	0.643928	1	ENSRNOG00000018445|ENSRNOG00000009514|ENSRNOG00000014610|ENSRNOG00000002937|ENSRNOG00000007467|ENSRNOG00000014971|ENSRNOG00000015857|ENSRNOG00000011561	rno:24179|rno:24590|rno:81641|rno:24715|rno:24310|rno:25153|rno:296370|rno:117041|	24179|24590|81641|24715|24310|25153|296370|117041|	http://www.genome.jp/kegg-bin/show_pathway?rno04614/rno:24590%09red/rno:24310%09red/rno:24715%09red/rno:24179%09red/rno:117041%09red/rno:25153%09red/rno:81641%09red/rno:296370%09red
Sulfur relay system	KEGG PATHWAY	rno04122	4	11	0.649689	1	ENSRNOG00000000185|ENSRNOG00000000186|ENSRNOG00000028270|ENSRNOG00000011784	rno:192172|rno:25274|rno:292069|rno:301221|	192172|25274|292069|301221|	http://www.genome.jp/kegg-bin/show_pathway?rno04122/rno:292069%09red/rno:25274%09red/rno:301221%09red/rno:192172%09red
Riboflavin metabolism	KEGG PATHWAY	rno00740	5	14	0.658781	1	ENSRNOG00000011820|ENSRNOG00000021659|ENSRNOG00000046261|ENSRNOG00000024410|ENSRNOG00000013791	rno:56780|rno:308569|rno:25732|rno:292737|rno:54410|	56780|308569|25732|292737|54410|	http://www.genome.jp/kegg-bin/show_pathway?rno00740/rno:292737%09red/rno:308569%09red/rno:56780%09red/rno:54410%09red/rno:25732%09red
Vasopressin-regulated water reabsorption	KEGG PATHWAY	rno04962	15	42	0.675241	1	ENSRNOG00000008921|ENSRNOG00000036688|ENSRNOG00000004978|ENSRNOG00000006178|ENSRNOG00000006989|ENSRNOG00000003999|ENSRNOG00000003905|ENSRNOG00000010048|ENSRNOG00000049768|ENSRNOG00000009700|ENSRNOG00000005809|ENSRNOG00000003696|ENSRNOG00000018568|ENSRNOG00000008622|ENSRNOG00000005257	rno:140734|rno:360678|rno:293508|rno:29489|rno:24803|rno:64508|rno:60355|rno:29167|rno:25289|rno:29564|rno:362456|rno:501563|rno:287709|rno:500131|rno:25636|	140734|360678|293508|29489|24803|64508|60355|29167|25289|29564|362456|501563|287709|500131|25636|	http://www.genome.jp/kegg-bin/show_pathway?rno04962/rno:29489%09red/rno:25289%09red/rno:60355%09red/rno:360678%09red/rno:293508%09red/rno:64508%09red/rno:140734%09red/rno:29564%09red/rno:501563%09red/rno:24803%09red/rno:500131%09red/rno:25636%09red/rno:362456%09red/rno:287709%09red/rno:29167%09red
Intestinal immune network for IgA production	KEGG PATHWAY	rno04672	16	45	0.683237	1	ENSRNOG00000014171|ENSRNOG00000012208|ENSRNOG00000003278|ENSRNOG00000020275|ENSRNOG00000032708|ENSRNOG00000000451|ENSRNOG00000038835|ENSRNOG00000003866|ENSRNOG00000018488|ENSRNOG00000001527|ENSRNOG00000023109|ENSRNOG00000020652|ENSRNOG00000019264|ENSRNOG00000004861|ENSRNOG00000046196|ENSRNOG00000014464	rno:287437|rno:25713|rno:360640|rno:363682|rno:309622|rno:309621|rno:56822|rno:60628|rno:171369|rno:25408|rno:499415|rno:59086|rno:297604|rno:311144|rno:64545|rno:498666|	287437|25713|360640|363682|309622|309621|56822|60628|171369|25408|499415|59086|297604|311144|64545|498666|	http://www.genome.jp/kegg-bin/show_pathway?rno04672/rno:499415%09red/rno:311144%09red/rno:360640%09red/rno:171369%09red/rno:56822%09red/rno:287437%09red/rno:309622%09red/rno:309621%09red/rno:59086%09red/rno:25408%09red/rno:25713%09red/rno:297604%09red/rno:64545%09red/rno:60628%09red/rno:498666%09red/rno:363682%09red
PI3K-Akt signaling pathway	KEGG PATHWAY	rno04151	128	340	0.684838	1	ENSRNOG00000005452|ENSRNOG00000012080|ENSRNOG00000001436|ENSRNOG00000019634|ENSRNOG00000014288|ENSRNOG00000012160|ENSRNOG00000048389|ENSRNOG00000049795|ENSRNOG00000010756|ENSRNOG00000047799|ENSRNOG00000007663|ENSRNOG00000007079|ENSRNOG00000014882|ENSRNOG00000020829|ENSRNOG00000010695|ENSRNOG00000017392|ENSRNOG00000017413|ENSRNOG00000017197|ENSRNOG00000015577|ENSRNOG00000036832|ENSRNOG00000019073|…	rno:117256|rno:25118|rno:56010|rno:363275|rno:25661|rno:25155|rno:29369|rno:116669|rno:24842|rno:83579|rno:29304|rno:24553|rno:170632|rno:361992|rno:79429|rno:54250|rno:294797|rno:24628|rno:691774|rno:315346|rno:84351|rno:498949|rno:89805|rno:79218|rno:29355|rno:306628|rno:25444|rno:314856|rno:363875|rno:363122|rno:309816|rno:84489|rno:25522|rno:25576|rno:29414|rno:25304|rno:24511|rno:83579|rno:1…	117256|25118|56010|363275|25661|25155|29369|116669|24842|83579|29304|24553|170632|361992|79429|54250|294797|24628|691774|315346|84351|498949|89805|79218|29355|306628|25444|314856|363875|363122|309816|84489|25522|25576|29414|25304|24511|83579|116636|85250|361821|257645|24185|83785|290905|24514|116669|29302|362485|60660|24336|294337|25713|116640|63851|309165|294048|309179|313845|311144|500131|29851…	http://www.genome.jp/kegg-bin/show_pathway?rno04151/rno:54250%09red/rno:25661%09red/rno:296269%09red/rno:294279%09red/rno:83579%09red/rno:29517%09red/rno:59265%09red/rno:78965%09red/rno:298518%09red/rno:307403%09red/rno:94201%09red/rno:24511%09red/rno:81667%09red/rno:24684%09red/rno:24680%09red/rno:686326%09red/rno:24514%09red/rno:310553%09red/rno:116669%09red/rno:84351%09red/rno:24446%09red/rno:…
Fructose and mannose metabolism	KEGG PATHWAY	rno00051	14	40	0.69646	1	ENSRNOG00000046891|ENSRNOG00000009020|ENSRNOG00000018911|ENSRNOG00000001214|ENSRNOG00000018898|ENSRNOG00000009628|ENSRNOG00000026235|ENSRNOG00000009875|ENSRNOG00000009734|ENSRNOG00000006116|ENSRNOG00000021565|ENSRNOG00000017163|ENSRNOG00000020656|ENSRNOG00000002615	rno:25058|rno:300036|rno:117276|rno:25741|rno:300741|rno:65152|rno:25060|rno:116463|rno:286921|rno:25059|rno:297610|rno:60416|rno:54283|rno:302915|	25058|300036|117276|25741|300741|65152|25060|116463|286921|25059|297610|60416|54283|302915|	http://www.genome.jp/kegg-bin/show_pathway?rno00051/rno:60416%09red/rno:54283%09red/rno:25058%09red/rno:25060%09red/rno:117276%09red/rno:302915%09red/rno:65152%09red/rno:300741%09red/rno:25741%09red/rno:300036%09red/rno:297610%09red/rno:25059%09red/rno:116463%09red/rno:286921%09red
Thyroid cancer	KEGG PATHWAY	rno05216	10	29	0.698611	1	ENSRNOG00000009446|ENSRNOG00000019768|ENSRNOG00000020918|ENSRNOG00000026203|ENSRNOG00000004500|ENSRNOG00000010756|ENSRNOG00000049232|ENSRNOG00000023079|ENSRNOG00000019139|ENSRNOG00000017441	rno:25271|rno:619385|rno:58919|rno:81819|rno:24577|rno:24842|rno:679869|rno:24605|rno:84353|rno:117557|	25271|619385|58919|81819|24577|24842|679869|24605|84353|117557|	http://www.genome.jp/kegg-bin/show_pathway?rno05216/rno:25271%09red/rno:679869%09red/rno:81819%09red/rno:24577%09red/rno:24842%09red/rno:58919%09red/rno:619385%09red/rno:84353%09red/rno:24605%09red/rno:117557%09red
Prostate cancer	KEGG PATHWAY	rno05215	32	89	0.702631	1	ENSRNOG00000000521|ENSRNOG00000005639|ENSRNOG00000004517|ENSRNOG00000028629|ENSRNOG00000002833|ENSRNOG00000037237|ENSRNOG00000010756|ENSRNOG00000016708|ENSRNOG00000002244|ENSRNOG00000018237|ENSRNOG00000023258|ENSRNOG00000010695|ENSRNOG00000010153|ENSRNOG00000009385|ENSRNOG00000016846|ENSRNOG00000017197|ENSRNOG00000008055|ENSRNOG00000030888|ENSRNOG00000023428|ENSRNOG00000007106|ENSRNOG00000023079|…	rno:114851|rno:24208|rno:24482|rno:24185|rno:84027|rno:309295|rno:24842|rno:399489|rno:25267|rno:24426|rno:81736|rno:79429|rno:24703|rno:298947|rno:366508|rno:24628|rno:362485|rno:309165|rno:497931|rno:313845|rno:24605|rno:679869|rno:500131|rno:84351|rno:314856|rno:25493|rno:362817|rno:58919|rno:24629|rno:84353|rno:60664|rno:29414|	114851|24208|24482|24185|84027|309295|24842|399489|25267|24426|81736|79429|24703|298947|366508|24628|362485|309165|497931|313845|24605|679869|500131|84351|314856|25493|362817|58919|24629|84353|60664|29414|	http://www.genome.jp/kegg-bin/show_pathway?rno05215/rno:60664%09red/rno:24842%09red/rno:79429%09red/rno:24208%09red/rno:500131%09red/rno:24605%09red/rno:84027%09red/rno:362817%09red/rno:679869%09red/rno:298947%09red/rno:24185%09red/rno:114851%09red/rno:25267%09red/rno:29414%09red/rno:309295%09red/rno:24426%09red/rno:25493%09red/rno:58919%09red/rno:399489%09red/rno:84351%09red/rno:84353%09red/rno:…
Purine metabolism	KEGG PATHWAY	rno00230	67	182	0.703871	1	Novel00009|ENSRNOG00000009031|ENSRNOG00000010265|ENSRNOG00000049056|ENSRNOG00000013791|ENSRNOG00000046947|ENSRNOG00000012060|ENSRNOG00000011071|ENSRNOG00000037449|ENSRNOG00000004471|ENSRNOG00000009982|ENSRNOG00000009889|ENSRNOG00000018282|ENSRNOG00000004890|ENSRNOG00000031965|ENSRNOG00000012486|ENSRNOG00000020032|ENSRNOG00000000122|ENSRNOG00000029876|ENSRNOG00000004242|ENSRNOG00000002229|ENSRNOG0…	rno:81636|rno:25711|rno:24165|rno:24183|rno:54410|rno:365985|rno:25202|rno:58813|rno:304573|rno:300088|rno:290029|rno:24645|rno:83585|rno:29241|rno:301005|rno:301323|rno:362329|rno:24184|rno:66012|rno:299112|rno:64532|rno:59320|rno:140946|rno:362720|rno:305509|rno:684425|rno:85260|rno:81643|rno:311422|rno:64519|rno:100360582|rno:303179|rno:314312|rno:84420|rno:497757|rno:497811|rno:29691|rno:2956…	81636|25711|24165|24183|54410|365985|25202|58813|304573|300088|290029|24645|83585|29241|301005|301323|362329|24184|66012|299112|64532|59320|140946|362720|305509|684425|85260|81643|311422|64519|100360582|303179|314312|84420|497757|497811|29691|29562|81743|29516|54223|25289|685679|64508|83782|361063|58964|294103|685579|362015|100359539|26956|316077|361784|81744|25638|361102|81636|309962|79222|29508…	http://www.genome.jp/kegg-bin/show_pathway?rno00230/rno:311422%09red/rno:292072%09red/rno:316077%09red/rno:314312%09red/rno:290029%09red/rno:362015%09red/rno:140946%09red/rno:29241%09red/rno:361698%09red/rno:100359539%09red/rno:54410%09red/rno:66012%09red/rno:25711%09red/rno:24183%09red/rno:301005%09red/rno:64508%09red/rno:685579%09red/rno:59320%09red/rno:300088%09red/rno:29516%09red/rno:81743%09…
Caffeine metabolism	KEGG PATHWAY	rno00232	2	6	0.708556	1	ENSRNOG00000014055|ENSRNOG00000007081	rno:116631|rno:497811|	116631|497811|	http://www.genome.jp/kegg-bin/show_pathway?rno00232/rno:497811%09red/rno:116631%09red
Valine, leucine and isoleucine degradation	KEGG PATHWAY	rno00280	18	52	0.722992	1	ENSRNOG00000014555|ENSRNOG00000016552|ENSRNOG00000011684|ENSRNOG00000019120|ENSRNOG00000050843|ENSRNOG00000009422|ENSRNOG00000001344|ENSRNOG00000015514|ENSRNOG00000015354|ENSRNOG00000013766|ENSRNOG00000020956|ENSRNOG00000010697|ENSRNOG00000033923|ENSRNOG00000011497|ENSRNOG00000002636|ENSRNOG00000032908|ENSRNOG00000043094|ENSRNOG00000019189	rno:316424|rno:29637|rno:361215|rno:24450|rno:688517|rno:79238|rno:29539|rno:29592|rno:54349|rno:170465|rno:64203|rno:113965|rno:316421|rno:298079|rno:81632|rno:24157|rno:690163|rno:308100|	316424|29637|361215|24450|688517|79238|29539|29592|54349|170465|64203|113965|316421|298079|81632|24157|690163|308100|	http://www.genome.jp/kegg-bin/show_pathway?rno00280/rno:24450%09red/rno:29637%09red/rno:298079%09red/rno:79238%09red/rno:113965%09red/rno:29592%09red/rno:81632%09red/rno:361215%09red/rno:308100%09red/rno:688517%09red/rno:54349%09red/rno:170465%09red/rno:29539%09red/rno:316421%09red/rno:64203%09red/rno:316424%09red/rno:690163%09red/rno:24157%09red
Viral myocarditis	KEGG PATHWAY	rno05416	33	93	0.72719	1	ENSRNOG00000012331|ENSRNOG00000007350|ENSRNOG00000050183|ENSRNOG00000024457|ENSRNOG00000039744|ENSRNOG00000018488|ENSRNOG00000038835|ENSRNOG00000029386|ENSRNOG00000034254|ENSRNOG00000006694|ENSRNOG00000031090|ENSRNOG00000031607|ENSRNOG00000000723|ENSRNOG00000030712|ENSRNOG00000000763|ENSRNOG00000047706|ENSRNOG00000020679|ENSRNOG00000025757|ENSRNOG00000050210|ENSRNOG00000017980|ENSRNOG00000036701|…	rno:64044|rno:366957|rno:309603|rno:25310|rno:414783|rno:171369|rno:56822|rno:24748|rno:81822|rno:25404|rno:368153|rno:309603|rno:309607|rno:24974|rno:24747|rno:309627|rno:25464|rno:29556|rno:414792|rno:308995|rno:287876|rno:414788|rno:25402|rno:25408|rno:309684|rno:363875|rno:25150|rno:58919|rno:309621|rno:24973|rno:414789|rno:309622|rno:64625|	64044|366957|309603|25310|414783|171369|56822|24748|81822|25404|368153|309603|309607|24974|24747|309627|25464|29556|414792|308995|287876|414788|25402|25408|309684|363875|25150|58919|309621|24973|414789|309622|64625|	http://www.genome.jp/kegg-bin/show_pathway?rno05416/rno:25464%09red/rno:171369%09red/rno:25150%09red/rno:414792%09red/rno:414783%09red/rno:25404%09red/rno:29556%09red/rno:25402%09red/rno:287876%09red/rno:414789%09red/rno:414788%09red/rno:25408%09red/rno:24974%09red/rno:24973%09red/rno:363875%09red/rno:56822%09red/rno:309622%09red/rno:309621%09red/rno:308995%09red/rno:309627%09red/rno:58919%09red/…
Ether lipid metabolism	KEGG PATHWAY	rno00565	14	42	0.750848	1	ENSRNOG00000002657|ENSRNOG00000028566|ENSRNOG00000005058|ENSRNOG00000016826|ENSRNOG00000025691|ENSRNOG00000020481|ENSRNOG00000018390|ENSRNOG00000024904|ENSRNOG00000004089|ENSRNOG00000009980|ENSRNOG00000012295|ENSRNOG00000002755|ENSRNOG00000016643|ENSRNOG00000028156	rno:24653|rno:362792|rno:296048|rno:298579|rno:301265|rno:114113|rno:361527|rno:296091|rno:84050|rno:64369|rno:360426|rno:83572|rno:100359680|rno:25096|	24653|362792|296048|298579|301265|114113|361527|296091|84050|64369|360426|83572|100359680|25096|	http://www.genome.jp/kegg-bin/show_pathway?rno00565/rno:360426%09red/rno:83572%09red/rno:114113%09red/rno:84050%09red/rno:24653%09red/rno:100359680%09red/rno:296091%09red/rno:64369%09red/rno:298579%09red/rno:296048%09red/rno:361527%09red/rno:25096%09red/rno:362792%09red/rno:301265%09red
Folate biosynthesis	KEGG PATHWAY	rno00790	4	13	0.751289	1	ENSRNOG00000007351|ENSRNOG00000003253|ENSRNOG00000011784|ENSRNOG00000011039	rno:25455|rno:64192|rno:301221|rno:29244|	25455|64192|301221|29244|	http://www.genome.jp/kegg-bin/show_pathway?rno00790/rno:64192%09red/rno:29244%09red/rno:301221%09red/rno:25455%09red
Ubiquinone and other terpenoid-quinone biosynthesis	KEGG PATHWAY	rno00130	3	10	0.756833	1	ENSRNOG00000012772|ENSRNOG00000050828|ENSRNOG00000001338	rno:24314|rno:309004|rno:29531|	24314|309004|29531|	http://www.genome.jp/kegg-bin/show_pathway?rno00130/rno:29531%09red/rno:309004%09red/rno:24314%09red
Circadian rhythm	KEGG PATHWAY	rno04710	9	28	0.757784	1	ENSRNOG00000007387|ENSRNOG00000009329|ENSRNOG00000013076|ENSRNOG00000013408|ENSRNOG00000007152|ENSRNOG00000001142|ENSRNOG00000016280|ENSRNOG00000018413|ENSRNOG00000048961	rno:287422|rno:252917|rno:58822|rno:316351|rno:79431|rno:83803|rno:361765|rno:78962|rno:117095|	287422|252917|58822|316351|79431|83803|361765|78962|117095|	http://www.genome.jp/kegg-bin/show_pathway?rno04710/rno:58822%09red/rno:287422%09red/rno:117095%09red/rno:78962%09red/rno:252917%09red/rno:361765%09red/rno:83803%09red/rno:79431%09red/rno:316351%09red
AMPK signaling pathway	KEGG PATHWAY	rno04152	46	130	0.758715	1	ENSRNOG00000018911|ENSRNOG00000002180|ENSRNOG00000014621|ENSRNOG00000001214|ENSRNOG00000012582|ENSRNOG00000001389|ENSRNOG00000005452|ENSRNOG00000004473|ENSRNOG00000028629|ENSRNOG00000001309|ENSRNOG00000037505|ENSRNOG00000016448|ENSRNOG00000001142|ENSRNOG00000004143|ENSRNOG00000046005|ENSRNOG00000003463|ENSRNOG00000026163|ENSRNOG00000009522|ENSRNOG00000009385|ENSRNOG00000020266|ENSRNOG00000016846|…	rno:117276|rno:360937|rno:117103|rno:25741|rno:116636|rno:84021|rno:117256|rno:83516|rno:24185|rno:83506|rno:360827|rno:25435|rno:83803|rno:289036|rno:83792|rno:78968|rno:308579|rno:29412|rno:298947|rno:29565|rno:366508|rno:50671|rno:60581|rno:60416|rno:60660|rno:54283|rno:499358|rno:246074|rno:287871|rno:114494|rno:25675|rno:24482|rno:497931|rno:309179|rno:312670|rno:500131|rno:60341|rno:363122|…	117276|360937|117103|25741|116636|84021|117256|83516|24185|83506|360827|25435|83803|289036|83792|78968|308579|29412|298947|29565|366508|50671|60581|60416|60660|54283|499358|246074|287871|114494|25675|24482|497931|309179|312670|500131|60341|363122|58919|65152|315648|29184|29376|60664|29414|499985|	http://www.genome.jp/kegg-bin/show_pathway?rno04152/rno:60660%09red/rno:60416%09red/rno:60664%09red/rno:360937%09red/rno:117256%09red/rno:29184%09red/rno:83516%09red/rno:25741%09red/rno:60341%09red/rno:287871%09red/rno:117276%09red/rno:24482%09red/rno:84021%09red/rno:114494%09red/rno:60581%09red/rno:308579%09red/rno:83792%09red/rno:78968%09red/rno:309179%09red/rno:298947%09red/rno:24185%09red/rno…
Cysteine and methionine metabolism	KEGG PATHWAY	rno00270	13	40	0.77181	1	ENSRNOG00000013000|ENSRNOG00000002262|ENSRNOG00000018569|ENSRNOG00000017777|ENSRNOG00000001440|ENSRNOG00000000185|ENSRNOG00000000186|ENSRNOG00000016356|ENSRNOG00000008103|ENSRNOG00000013009|ENSRNOG00000039859|ENSRNOG00000007688|ENSRNOG00000026649	rno:24534|rno:305177|rno:362013|rno:29443|rno:81829|rno:192172|rno:25274|rno:24401|rno:24551|rno:24533|rno:84350|rno:363469|rno:444984|	24534|305177|362013|29443|81829|192172|25274|24401|24551|24533|84350|363469|444984|	http://www.genome.jp/kegg-bin/show_pathway?rno00270/rno:444984%09red/rno:24551%09red/rno:25274%09red/rno:305177%09red/rno:81829%09red/rno:362013%09red/rno:29443%09red/rno:192172%09red/rno:84350%09red/rno:24533%09red/rno:24534%09red/rno:24401%09red/rno:363469%09red
Jak-STAT signaling pathway	KEGG PATHWAY	rno04630	50	142	0.775471	1	ENSRNOG00000000187|ENSRNOG00000018669|ENSRNOG00000025023|ENSRNOG00000000529|ENSRNOG00000012259|ENSRNOG00000028629|ENSRNOG00000013170|ENSRNOG00000024390|ENSRNOG00000011377|ENSRNOG00000020811|ENSRNOG00000049828|ENSRNOG00000025371|ENSRNOG00000045668|ENSRNOG00000007002|ENSRNOG00000009385|ENSRNOG00000032948|ENSRNOG00000016846|ENSRNOG00000023214|ENSRNOG00000017413|ENSRNOG00000033192|ENSRNOG00000012619|…	rno:171081|rno:25326|rno:362896|rno:24649|rno:444986|rno:24185|rno:252963|rno:289747|rno:305828|rno:24499|rno:171499|rno:306141|rno:686326|rno:60584|rno:298947|rno:100361294|rno:366508|rno:501043|rno:294797|rno:310132|rno:24336|rno:24514|rno:304091|rno:116465|rno:24577|rno:117539|rno:497931|rno:306141|rno:688621|rno:313173|rno:140924|rno:305539|rno:89829|rno:313845|rno:365395|rno:171136|rno:28826…	171081|25326|362896|24649|444986|24185|252963|289747|305828|24499|171499|306141|686326|60584|298947|100361294|366508|501043|294797|310132|24336|24514|304091|116465|24577|117539|497931|306141|688621|313173|140924|305539|89829|313845|365395|171136|288264|298518|25084|24684|58919|360697|25125|652957|171040|60664|29414|308977|116689|362628|	http://www.genome.jp/kegg-bin/show_pathway?rno04630/rno:171081%09red/rno:444986%09red/rno:24577%09red/rno:24514%09red/rno:252963%09red/rno:171136%09red/rno:313173%09red/rno:688621%09red/rno:60664%09red/rno:25326%09red/rno:310132%09red/rno:298518%09red/rno:24185%09red/rno:60584%09red/rno:171499%09red/rno:306141%09red/rno:362628%09red/rno:362896%09red/rno:116689%09red/rno:116465%09red/rno:308977%09…
Tryptophan metabolism	KEGG PATHWAY	rno00380	15	46	0.779113	1	ENSRNOG00000047433|ENSRNOG00000019955|ENSRNOG00000014555|ENSRNOG00000050205|ENSRNOG00000001344|ENSRNOG00000031263|ENSRNOG00000015354|ENSRNOG00000011250|ENSRNOG00000010697|ENSRNOG00000033923|ENSRNOG00000011497|ENSRNOG00000003709|ENSRNOG00000040287|ENSRNOG00000019189|ENSRNOG00000005130	rno:25426|rno:290566|rno:316424|rno:688283|rno:29539|rno:56823|rno:54349|rno:368066|rno:113965|rno:316421|rno:298079|rno:59113|rno:25426|rno:308100|rno:360975|	25426|290566|316424|688283|29539|56823|54349|368066|113965|316421|298079|59113|25426|308100|360975|	http://www.genome.jp/kegg-bin/show_pathway?rno00380/rno:688283%09red/rno:290566%09red/rno:56823%09red/rno:298079%09red/rno:360975%09red/rno:113965%09red/rno:25426%09red/rno:308100%09red/rno:368066%09red/rno:54349%09red/rno:29539%09red/rno:316421%09red/rno:316424%09red/rno:59113%09red
Proteasome	KEGG PATHWAY	rno03050	16	49	0.782736	1	ENSRNOG00000013493|ENSRNOG00000001488|ENSRNOG00000000459|ENSRNOG00000008630|ENSRNOG00000019246|ENSRNOG00000007114|ENSRNOG00000011745|ENSRNOG00000019041|ENSRNOG00000010420|ENSRNOG00000019868|ENSRNOG00000000456|ENSRNOG00000020979|ENSRNOG00000049150|ENSRNOG00000049920|ENSRNOG00000011463|ENSRNOG00000019494	rno:29671|rno:94198|rno:24967|rno:29674|rno:29614|rno:29673|rno:29668|rno:29630|rno:680532|rno:29672|rno:24968|rno:58854|rno:29673|rno:29669|rno:29675|rno:291983|	29671|94198|24967|29674|29614|29673|29668|29630|680532|29672|24968|58854|29673|29669|29675|291983|	http://www.genome.jp/kegg-bin/show_pathway?rno03050/rno:29614%09red/rno:24968%09red/rno:94198%09red/rno:24967%09red/rno:291983%09red/rno:29672%09red/rno:29673%09red/rno:29671%09red/rno:680532%09red/rno:29674%09red/rno:29675%09red/rno:29669%09red/rno:29668%09red/rno:58854%09red/rno:29630%09red
Histidine metabolism	KEGG PATHWAY	rno00340	7	23	0.785137	1	ENSRNOG00000019659|ENSRNOG00000011497|ENSRNOG00000015591|ENSRNOG00000027739|ENSRNOG00000001344|ENSRNOG00000001261|ENSRNOG00000017512	rno:79251|rno:298079|rno:291394|rno:307212|rno:29539|rno:89833|rno:309147|	79251|298079|291394|307212|29539|89833|309147|	http://www.genome.jp/kegg-bin/show_pathway?rno00340/rno:291394%09red/rno:307212%09red/rno:79251%09red/rno:298079%09red/rno:309147%09red/rno:29539%09red/rno:89833%09red
Nitrogen metabolism	KEGG PATHWAY	rno00910	5	17	0.787883	1	ENSRNOG00000049560|ENSRNOG00000012371|ENSRNOG00000002916|ENSRNOG00000010698|ENSRNOG00000009629	rno:24957|rno:291819|rno:29242|rno:310218|rno:54231|	24957|291819|29242|310218|54231|	http://www.genome.jp/kegg-bin/show_pathway?rno00910/rno:29242%09red/rno:291819%09red/rno:54231%09red/rno:310218%09red/rno:24957%09red
Type I diabetes mellitus	KEGG PATHWAY	rno04940	25	75	0.796486	1	ENSRNOG00000004575|ENSRNOG00000050183|ENSRNOG00000039744|ENSRNOG00000038835|ENSRNOG00000029386|ENSRNOG00000004649|ENSRNOG00000031090|ENSRNOG00000031607|ENSRNOG00000019142|ENSRNOG00000000723|ENSRNOG00000019587|ENSRNOG00000030712|ENSRNOG00000000763|ENSRNOG00000047706|ENSRNOG00000050210|ENSRNOG00000045924|ENSRNOG00000001527|ENSRNOG00000005003|ENSRNOG00000000837|ENSRNOG00000000451|ENSRNOG00000038999|…	rno:24493|rno:309603|rno:414783|rno:56822|rno:24748|rno:24494|rno:368153|rno:309603|rno:246097|rno:309607|rno:116660|rno:24974|rno:24747|rno:309627|rno:414792|rno:414788|rno:25408|rno:29714|rno:24835|rno:309621|rno:24973|rno:24380|rno:24379|rno:414789|rno:309622|	24493|309603|414783|56822|24748|24494|368153|309603|246097|309607|116660|24974|24747|309627|414792|414788|25408|29714|24835|309621|24973|24380|24379|414789|309622|	http://www.genome.jp/kegg-bin/show_pathway?rno04940/rno:414792%09red/rno:414783%09red/rno:24494%09red/rno:24493%09red/rno:246097%09red/rno:414789%09red/rno:414788%09red/rno:25408%09red/rno:24835%09red/rno:24973%09red/rno:24380%09red/rno:56822%09red/rno:309622%09red/rno:309621%09red/rno:309627%09red/rno:24974%09red/rno:309603%09red/rno:309607%09red/rno:116660%09red/rno:24379%09red/rno:24748%09red/…
Fatty acid degradation	KEGG PATHWAY	rno00071	15	47	0.801065	1	ENSRNOG00000026163|ENSRNOG00000032908|ENSRNOG00000001344|ENSRNOG00000010633|ENSRNOG00000011381|ENSRNOG00000012966|ENSRNOG00000014718|ENSRNOG00000016265|ENSRNOG00000010697|ENSRNOG00000011497|ENSRNOG00000012464|ENSRNOG00000026745|ENSRNOG00000013766|ENSRNOG00000008474|ENSRNOG00000019189	rno:308579|rno:24157|rno:29539|rno:25288|rno:171410|rno:25287|rno:114024|rno:94340|rno:113965|rno:298079|rno:24172|rno:117243|rno:170465|rno:83522|rno:308100|	308579|24157|29539|25288|171410|25287|114024|94340|113965|298079|24172|117243|170465|83522|308100|	http://www.genome.jp/kegg-bin/show_pathway?rno00071/rno:24172%09red/rno:25288%09red/rno:94340%09red/rno:113965%09red/rno:298079%09red/rno:25287%09red/rno:114024%09red/rno:171410%09red/rno:308100%09red/rno:83522%09red/rno:308579%09red/rno:117243%09red/rno:29539%09red/rno:170465%09red/rno:24157%09red
Wnt signaling pathway	KEGG PATHWAY	rno04310	49	142	0.809739	1	ENSRNOG00000043210|ENSRNOG00000004005|ENSRNOG00000001452|ENSRNOG00000007350|ENSRNOG00000012061|ENSRNOG00000004476|ENSRNOG00000016242|ENSRNOG00000002833|ENSRNOG00000045764|ENSRNOG00000018712|ENSRNOG00000016280|ENSRNOG00000009882|ENSRNOG00000009783|ENSRNOG00000010756|ENSRNOG00000004978|Novel01290|ENSRNOG00000004810|ENSRNOG00000003696|ENSRNOG00000017146|ENSRNOG00000049232|ENSRNOG00000048782|ENSRNOG0…	rno:29748|rno:24245|rno:266608|rno:366957|rno:25023|rno:114557|rno:58868|rno:84027|rno:83824|rno:25400|rno:361765|rno:24674|rno:171140|rno:24842|rno:293508|rno:85240|rno:24654|rno:501563|rno:100361818|rno:679869|rno:114850|rno:316201|rno:24681|rno:84402|rno:81717|rno:25636|rno:83721|rno:58822|rno:24577|rno:50658|rno:25031|rno:24675|rno:311658|rno:24680|rno:308692|rno:80722|rno:25631|rno:25335|rno…	29748|24245|266608|366957|25023|114557|58868|84027|83824|25400|361765|24674|171140|24842|293508|85240|24654|501563|100361818|679869|114850|316201|24681|84402|81717|25636|83721|58822|24577|50658|25031|24675|311658|24680|308692|80722|25631|25335|363875|78973|24516|58919|117273|84353|299611|24205|289144|25272|364952|	http://www.genome.jp/kegg-bin/show_pathway?rno04310/rno:316201%09red/rno:58822%09red/rno:311658%09red/rno:24577%09red/rno:293508%09red/rno:24516%09red/rno:24245%09red/rno:117273%09red/rno:114557%09red/rno:25031%09red/rno:80722%09red/rno:24205%09red/rno:25272%09red/rno:679869%09red/rno:25400%09red/rno:24654%09red/rno:24675%09red/rno:24674%09red/rno:83824%09red/rno:114850%09red/rno:364952%09red/rno…
Protein digestion and absorption	KEGG PATHWAY	rno04974	30	90	0.813478	1	ENSRNOG00000018487|ENSRNOG00000016469|ENSRNOG00000003736|ENSRNOG00000001254|ENSRNOG00000020263|ENSRNOG00000002934|ENSRNOG00000011501|ENSRNOG00000028092|ENSRNOG00000016281|ENSRNOG00000003897|ENSRNOG00000000463|ENSRNOG00000007006|ENSRNOG00000029871|ENSRNOG00000000588|ENSRNOG00000003357|ENSRNOG00000010296|ENSRNOG00000011227|ENSRNOG00000020579|ENSRNOG00000010630|ENSRNOG00000006305|ENSRNOG00000001229|…	rno:50567|rno:29639|rno:85250|rno:361821|rno:24213|rno:25650|rno:25390|rno:296959|rno:290905|rno:29393|rno:294279|rno:29484|rno:140448|rno:170566|rno:84032|rno:83509|rno:24214|rno:301012|rno:293118|rno:29642|rno:85251|rno:294337|rno:65206|rno:306628|rno:298069|rno:293118|rno:84551|rno:24590|rno:24212|rno:140447|	50567|29639|85250|361821|24213|25650|25390|296959|290905|29393|294279|29484|140448|170566|84032|83509|24214|301012|293118|29642|85251|294337|65206|306628|298069|293118|84551|24590|24212|140447|	http://www.genome.jp/kegg-bin/show_pathway?rno04974/rno:85250%09red/rno:85251%09red/rno:293118%09red/rno:294279%09red/rno:24590%09red/rno:65206%09red/rno:296959%09red/rno:298069%09red/rno:29639%09red/rno:170566%09red/rno:50567%09red/rno:29642%09red/rno:84551%09red/rno:25650%09red/rno:361821%09red/rno:29484%09red/rno:25390%09red/rno:294337%09red/rno:83509%09red/rno:84032%09red/rno:290905%09red/rno…
Fatty acid elongation	KEGG PATHWAY	rno00062	8	27	0.813614	1	ENSRNOG00000010580|Novel00981|ENSRNOG00000010450|ENSRNOG00000013766|ENSRNOG00000010697|ENSRNOG00000048949|ENSRNOG00000021808|ENSRNOG00000009773	rno:26759|rno:361895|rno:361895|rno:170465|rno:113965|rno:171402|rno:191576|rno:315851|	26759|361895|361895|170465|113965|171402|191576|315851|	http://www.genome.jp/kegg-bin/show_pathway?rno00062/rno:191576%09red/rno:113965%09red/rno:315851%09red/rno:171402%09red/rno:26759%09red/rno:361895%09red/rno:170465%09red
Peroxisome	KEGG PATHWAY	rno04146	27	82	0.819175	1	ENSRNOG00000020308|ENSRNOG00000010633|ENSRNOG00000019630|ENSRNOG00000015538|ENSRNOG00000019205|ENSRNOG00000010128|ENSRNOG00000049604|ENSRNOG00000016265|ENSRNOG00000020696|ENSRNOG00000026745|ENSRNOG00000008474|ENSRNOG00000032908|ENSRNOG00000009422|ENSRNOG00000001851|ENSRNOG00000019394|ENSRNOG00000018857|ENSRNOG00000021125|ENSRNOG00000007081|ENSRNOG00000014718|ENSRNOG00000017194|ENSRNOG00000013949|…	rno:64526|rno:25288|rno:85255|rno:84356|rno:84470|rno:65192|rno:81727|rno:94340|rno:310645|rno:117243|rno:83522|rno:24157|rno:79238|rno:500368|rno:290645|rno:363516|rno:113898|rno:497811|rno:114024|rno:117254|rno:361596|rno:83842|rno:117265|rno:289233|rno:24787|rno:299196|rno:114027|	64526|25288|85255|84356|84470|65192|81727|94340|310645|117243|83522|24157|79238|500368|290645|363516|113898|497811|114024|117254|361596|83842|117265|289233|24787|299196|114027|	http://www.genome.jp/kegg-bin/show_pathway?rno04146/rno:94340%09red/rno:500368%09red/rno:361596%09red/rno:117243%09red/rno:85255%09red/rno:113898%09red/rno:290645%09red/rno:64526%09red/rno:289233%09red/rno:81727%09red/rno:497811%09red/rno:84470%09red/rno:24787%09red/rno:310645%09red/rno:65192%09red/rno:25288%09red/rno:84356%09red/rno:117265%09red/rno:83522%09red/rno:299196%09red/rno:117254%09red/…
Arginine and proline metabolism	KEGG PATHWAY	rno00330	19	60	0.829889	1	ENSRNOG00000001344|ENSRNOG00000017118|ENSRNOG00000024577|ENSRNOG00000000903|ENSRNOG00000015591|ENSRNOG00000027739|ENSRNOG00000029501|ENSRNOG00000003289|ENSRNOG00000049560|ENSRNOG00000012315|ENSRNOG00000003809|ENSRNOG00000033663|ENSRNOG00000007688|ENSRNOG00000016356|ENSRNOG00000011497|ENSRNOG00000013304|ENSRNOG00000000694|ENSRNOG00000014573|ENSRNOG00000031612	rno:29539|rno:361612|rno:25257|rno:59085|rno:291394|rno:307212|rno:293949|rno:289668|rno:24957|rno:298607|rno:302642|rno:360526|rno:363469|rno:24401|rno:298079|rno:29221|rno:114027|rno:29593|rno:192268|	29539|361612|25257|59085|291394|307212|293949|289668|24957|298607|302642|360526|363469|24401|298079|29221|114027|29593|192268|	http://www.genome.jp/kegg-bin/show_pathway?rno00330/rno:29221%09red/rno:192268%09red/rno:361612%09red/rno:307212%09red/rno:360526%09red/rno:289668%09red/rno:298079%09red/rno:24957%09red/rno:29593%09red/rno:291394%09red/rno:114027%09red/rno:59085%09red/rno:24401%09red/rno:298607%09red/rno:29539%09red/rno:293949%09red/rno:363469%09red/rno:302642%09red/rno:25257%09red
Graft-versus-host disease	KEGG PATHWAY	rno05332	21	66	0.834363	1	ENSRNOG00000019142|ENSRNOG00000000723|ENSRNOG00000050183|ENSRNOG00000047706|ENSRNOG00000004575|ENSRNOG00000031090|ENSRNOG00000050210|ENSRNOG00000000451|ENSRNOG00000038835|ENSRNOG00000038999|ENSRNOG00000030712|ENSRNOG00000000763|ENSRNOG00000029386|ENSRNOG00000039744|ENSRNOG00000004649|ENSRNOG00000001527|ENSRNOG00000048951|ENSRNOG00000031607|ENSRNOG00000032708|ENSRNOG00000045924|ENSRNOG00000000837	rno:246097|rno:309607|rno:309603|rno:309627|rno:24493|rno:368153|rno:414792|rno:309621|rno:56822|rno:24973|rno:24974|rno:24747|rno:24748|rno:414783|rno:24494|rno:25408|rno:414789|rno:309603|rno:309622|rno:414788|rno:24835|	246097|309607|309603|309627|24493|368153|414792|309621|56822|24973|24974|24747|24748|414783|24494|25408|414789|309603|309622|414788|24835|	http://www.genome.jp/kegg-bin/show_pathway?rno05332/rno:414783%09red/rno:24748%09red/rno:24835%09red/rno:24493%09red/rno:56822%09red/rno:246097%09red/rno:309621%09red/rno:414788%09red/rno:309627%09red/rno:25408%09red/rno:24747%09red/rno:309622%09red/rno:309603%09red/rno:24974%09red/rno:414792%09red/rno:309607%09red/rno:24973%09red/rno:24494%09red/rno:414789%09red/rno:368153%09red
Viral carcinogenesis	KEGG PATHWAY	rno05203	82	234	0.835213	1	ENSRNOG00000012331|ENSRNOG00000000521|ENSRNOG00000006926|ENSRNOG00000018669|ENSRNOG00000039744|ENSRNOG00000001436|ENSRNOG00000008145|ENSRNOG00000031090|ENSRNOG00000012160|ENSRNOG00000000485|ENSRNOG00000030712|ENSRNOG00000029386|ENSRNOG00000037237|ENSRNOG00000050183|ENSRNOG00000025602|ENSRNOG00000031607|ENSRNOG00000018364|ENSRNOG00000006205|ENSRNOG00000019264|ENSRNOG00000019113|ENSRNOG00000008181|…	rno:64044|rno:114851|rno:297932|rno:25326|rno:414783|rno:56010|rno:362788|rno:368153|rno:25155|rno:116502|rno:24974|rno:24748|rno:309295|rno:309603|rno:94201|rno:309603|rno:303539|rno:305584|rno:297604|rno:117282|rno:140583|rno:81515|rno:360820|rno:24842|rno:309607|rno:64635|rno:84580|rno:25125|rno:293508|rno:291245|rno:298947|rno:24747|rno:24887|rno:309627|rno:366508|rno:293624|rno:501563|rno:36…	64044|114851|297932|25326|414783|56010|362788|368153|25155|116502|24974|24748|309295|309603|94201|309603|303539|305584|297604|117282|140583|81515|360820|24842|309607|64635|84580|25125|293508|291245|298947|24747|24887|309627|366508|293624|501563|361580|679028|362485|25252|25164|117027|114494|25636|83828|360739|297453|680111|84580|414792|81736|25163|309165|295277|497931|297893|25402|64465|117029|24…	http://www.genome.jp/kegg-bin/show_pathway?rno05203/rno:414788%09red/rno:360739%09red/rno:60664%09red/rno:24842%09red/rno:293508%09red/rno:297453%09red/rno:679028%09red/rno:24887%09red/rno:24516%09red/rno:313658%09red/rno:297604%09red/rno:117273%09red/rno:500131%09red/rno:56010%09red/rno:84580%09red/rno:25155%09red/rno:366508%09red/rno:246756%09red/rno:309452%09red/rno:25576%09red/rno:303539%09re…
Fat digestion and absorption	KEGG PATHWAY	rno04975	12	40	0.837212	1	ENSRNOG00000016826|ENSRNOG00000016573|ENSRNOG00000000437|ENSRNOG00000000981|ENSRNOG00000043176|ENSRNOG00000040108|ENSRNOG00000009980|ENSRNOG00000028711|ENSRNOG00000018126|ENSRNOG00000019466|ENSRNOG00000014369|ENSRNOG00000019189	rno:298579|rno:252900|rno:406165|rno:25073|rno:499985|rno:29184|rno:64369|rno:84497|rno:313210|rno:311821|rno:311839|rno:308100|	298579|252900|406165|25073|499985|29184|64369|84497|313210|311821|311839|308100|	http://www.genome.jp/kegg-bin/show_pathway?rno04975/rno:311821%09red/rno:406165%09red/rno:25073%09red/rno:84497%09red/rno:313210%09red/rno:29184%09red/rno:308100%09red/rno:311839%09red/rno:499985%09red/rno:252900%09red/rno:64369%09red/rno:298579%09red
alpha-Linolenic acid metabolism	KEGG PATHWAY	rno00592	7	25	0.840974	1	ENSRNOG00000002657|ENSRNOG00000012295|ENSRNOG00000032908|ENSRNOG00000016826|ENSRNOG00000024904|ENSRNOG00000008474|ENSRNOG00000020440	rno:24653|rno:360426|rno:24157|rno:298579|rno:296091|rno:83522|rno:83512|	24653|360426|24157|298579|296091|83522|83512|	http://www.genome.jp/kegg-bin/show_pathway?rno00592/rno:360426%09red/rno:24653%09red/rno:296091%09red/rno:298579%09red/rno:83522%09red/rno:83512%09red/rno:24157%09red
Starch and sucrose metabolism	KEGG PATHWAY	rno00500	16	52	0.841536	1	ENSRNOG00000046891|ENSRNOG00000013791|ENSRNOG00000002643|ENSRNOG00000006116|ENSRNOG00000002185|ENSRNOG00000016214|ENSRNOG00000026235|ENSRNOG00000018740|ENSRNOG00000045605|ENSRNOG00000009889|ENSRNOG00000007583|ENSRNOG00000017079|Novel00370|ENSRNOG00000006388|ENSRNOG00000021090|ENSRNOG00000000913	rno:25058|rno:54410|rno:83472|rno:25059|rno:685076|rno:362029|rno:25060|rno:113992|rno:246232|rno:24645|rno:25739|rno:685076|rno:288333|rno:64035|rno:24701|rno:24434|	25058|54410|83472|25059|685076|362029|25060|113992|246232|24645|25739|685076|288333|64035|24701|24434|	http://www.genome.jp/kegg-bin/show_pathway?rno00500/rno:113992%09red/rno:24701%09red/rno:24645%09red/rno:24434%09red/rno:288333%09red/rno:25059%09red/rno:25739%09red/rno:83472%09red/rno:25060%09red/rno:64035%09red/rno:685076%09red/rno:246232%09red/rno:54410%09red/rno:25058%09red/rno:362029%09red
Cardiac muscle contraction	KEGG PATHWAY	rno04260	27	84	0.847771	1	ENSRNOG00000015496|ENSRNOG00000004518|ENSRNOG00000016469|ENSRNOG00000020263|ENSRNOG00000007090|ENSRNOG00000011501|ENSRNOG00000007666|ENSRNOG00000031766|ENSRNOG00000006226|ENSRNOG00000014348|ENSRNOG00000018378|ENSRNOG00000000879|ENSRNOG00000034234|ENSRNOG00000014416|ENSRNOG00000017060|ENSRNOG00000031287|ENSRNOG00000025757|ENSRNOG00000003288|ENSRNOG00000012362|ENSRNOG00000004526|ENSRNOG00000013147|…	rno:24852|rno:50688|rno:29639|rno:24213|rno:24239|rno:25390|rno:58942|rno:26192|rno:84347|rno:140729|rno:116600|rno:302863|rno:26195|rno:140728|rno:689560|rno:306243|rno:29556|rno:140726|rno:140724|rno:298762|rno:29716|rno:25650|rno:300992|rno:29693|rno:24214|rno:117557|rno:24212|	24852|50688|29639|24213|24239|25390|58942|26192|84347|140729|116600|302863|26195|140728|689560|306243|29556|140726|140724|298762|29716|25650|300992|29693|24214|117557|24212|	http://www.genome.jp/kegg-bin/show_pathway?rno04260/rno:26195%09red/rno:689560%09red/rno:84347%09red/rno:298762%09red/rno:26192%09red/rno:29556%09red/rno:140729%09red/rno:140728%09red/rno:140726%09red/rno:140724%09red/rno:24852%09red/rno:50688%09red/rno:29693%09red/rno:25650%09red/rno:306243%09red/rno:116600%09red/rno:25390%09red/rno:300992%09red/rno:117557%09red/rno:24214%09red/rno:24213%09red/r…
beta-Alanine metabolism	KEGG PATHWAY	rno00410	9	32	0.858813	1	ENSRNOG00000000007|ENSRNOG00000015591|ENSRNOG00000027739|ENSRNOG00000018200|ENSRNOG00000001344|ENSRNOG00000007688|ENSRNOG00000011497|ENSRNOG00000002636|ENSRNOG00000017512	rno:24379|rno:291394|rno:307212|rno:24380|rno:29539|rno:363469|rno:298079|rno:81632|rno:309147|	24379|291394|307212|24380|29539|363469|298079|81632|309147|	http://www.genome.jp/kegg-bin/show_pathway?rno00410/rno:291394%09red/rno:307212%09red/rno:298079%09red/rno:81632%09red/rno:309147%09red/rno:29539%09red/rno:24380%09red/rno:363469%09red/rno:24379%09red
Propanoate metabolism	KEGG PATHWAY	rno00640	8	29	0.86098	1	ENSRNOG00000013000|ENSRNOG00000002636|ENSRNOG00000050843|ENSRNOG00000018755|ENSRNOG00000017481|ENSRNOG00000034013|ENSRNOG00000013009|ENSRNOG00000019189	rno:24534|rno:81632|rno:688517|rno:311569|rno:361071|rno:60581|rno:24533|rno:308100|	24534|81632|688517|311569|361071|60581|24533|308100|	http://www.genome.jp/kegg-bin/show_pathway?rno00640/rno:60581%09red/rno:24533%09red/rno:81632%09red/rno:308100%09red/rno:688517%09red/rno:361071%09red/rno:24534%09red/rno:311569%09red
Hedgehog signaling pathway	KEGG PATHWAY	rno04340	14	48	0.873049	1	ENSRNOG00000003696|ENSRNOG00000019354|ENSRNOG00000050485|ENSRNOG00000006120|ENSRNOG00000004978|ENSRNOG00000002833|ENSRNOG00000018268|ENSRNOG00000009694|ENSRNOG00000047711|ENSRNOG00000025120|ENSRNOG00000013076|ENSRNOG00000016280|ENSRNOG00000048782|ENSRNOG00000005257	rno:501563|rno:89830|rno:683470|rno:29499|rno:293508|rno:84027|rno:291936|rno:25296|rno:29216|rno:140589|rno:58822|rno:361765|rno:114850|rno:25636|	501563|89830|683470|29499|293508|84027|291936|25296|29216|140589|58822|361765|114850|25636|	http://www.genome.jp/kegg-bin/show_pathway?rno04340/rno:29499%09red/rno:58822%09red/rno:25296%09red/rno:84027%09red/rno:114850%09red/rno:293508%09red/rno:683470%09red/rno:25636%09red/rno:89830%09red/rno:140589%09red/rno:291936%09red/rno:501563%09red/rno:29216%09red/rno:361765%09red
Lysine degradation	KEGG PATHWAY	rno00310	17	57	0.873988	1	ENSRNOG00000019955|ENSRNOG00000017508|ENSRNOG00000001344|ENSRNOG00000015133|ENSRNOG00000046858|ENSRNOG00000013045|ENSRNOG00000039576|ENSRNOG00000010697|ENSRNOG00000007997|ENSRNOG00000030183|ENSRNOG00000011497|ENSRNOG00000001417|ENSRNOG00000023317|ENSRNOG00000049355|ENSRNOG00000007763|ENSRNOG00000019189|ENSRNOG00000005130	rno:290566|rno:308345|rno:29539|rno:315606|rno:317409|rno:689954|rno:302553|rno:113965|rno:502710|rno:300901|rno:298079|rno:288583|rno:290637|rno:317409|rno:116552|rno:308100|rno:360975|	290566|308345|29539|315606|317409|689954|302553|113965|502710|300901|298079|288583|290637|317409|116552|308100|360975|	http://www.genome.jp/kegg-bin/show_pathway?rno00310/rno:300901%09red/rno:288583%09red/rno:290637%09red/rno:290566%09red/rno:317409%09red/rno:689954%09red/rno:298079%09red/rno:302553%09red/rno:113965%09red/rno:308100%09red/rno:502710%09red/rno:116552%09red/rno:315606%09red/rno:360975%09red/rno:29539%09red/rno:308345%09red
Pentose and glucuronate interconversions	KEGG PATHWAY	rno00040	10	36	0.875935	1	ENSRNOG00000002643|ENSRNOG00000000913|ENSRNOG00000001344|ENSRNOG00000014168|ENSRNOG00000050315|ENSRNOG00000018740|ENSRNOG00000009875|ENSRNOG00000009734|ENSRNOG00000011497|ENSRNOG00000016727	rno:83472|rno:24434|rno:29539|rno:316067|rno:171408|rno:113992|rno:116463|rno:286921|rno:298079|rno:78959|	83472|24434|29539|316067|171408|113992|116463|286921|298079|78959|	http://www.genome.jp/kegg-bin/show_pathway?rno00040/rno:113992%09red/rno:316067%09red/rno:24434%09red/rno:298079%09red/rno:83472%09red/rno:116463%09red/rno:286921%09red/rno:29539%09red/rno:78959%09red/rno:171408%09red
Protein processing in endoplasmic reticulum	KEGG PATHWAY	rno04141	56	169	0.885502	1	ENSRNOG00000019940|ENSRNOG00000007944|ENSRNOG00000013469|ENSRNOG00000024470|ENSRNOG00000000485|ENSRNOG00000019933|ENSRNOG00000037283|ENSRNOG00000037137|ENSRNOG00000020938|ENSRNOG00000016161|ENSRNOG00000005958|ENSRNOG00000019053|ENSRNOG00000000800|ENSRNOG00000009217|ENSRNOG00000010352|ENSRNOG00000014901|ENSRNOG00000025570|ENSRNOG00000036689|ENSRNOG00000017087|ENSRNOG00000015018|ENSRNOG00000003099|…	rno:295235|rno:297504|rno:100362805|rno:116666|rno:116502|rno:310633|rno:29435|rno:499157|rno:171071|rno:290994|rno:311483|rno:293852|rno:294410|rno:192351|rno:63880|rno:171129|rno:362891|rno:25506|rno:362625|rno:29468|rno:317396|rno:78947|rno:24887|rno:100360412|rno:362859|rno:298068|rno:294993|rno:296304|rno:362912|rno:313648|rno:286906|rno:286900|rno:81784|rno:192235|rno:298652|rno:363160|rno:…	295235|297504|100362805|116666|116502|310633|29435|499157|171071|290994|311483|293852|294410|192351|63880|171129|362891|25506|362625|29468|317396|78947|24887|100360412|362859|298068|294993|296304|362912|313648|286906|286900|81784|192235|298652|363160|287275|294331|83619|689593|50658|80843|310843|312903|500972|297994|54318|287276|288444|117030|81920|362226|297522|85273|300445|25272|	http://www.genome.jp/kegg-bin/show_pathway?rno04141/rno:310843%09red/rno:192235%09red/rno:363160%09red/rno:83619%09red/rno:171071%09red/rno:192351%09red/rno:296304%09red/rno:24887%09red/rno:81784%09red/rno:85273%09red/rno:286906%09red/rno:293852%09red/rno:298652%09red/rno:25506%09red/rno:298068%09red/rno:499157%09red/rno:25272%09red/rno:362859%09red/rno:290994%09red/rno:311483%09red/rno:286900%09…
Fanconi anemia pathway	KEGG PATHWAY	rno03460	15	52	0.887503	1	ENSRNOG00000011213|ENSRNOG00000000593|ENSRNOG00000016689|ENSRNOG00000007890|ENSRNOG00000016774|ENSRNOG00000001111|ENSRNOG00000022393|ENSRNOG00000024475|ENSRNOG00000025126|ENSRNOG00000020701|ENSRNOG00000030317|ENSRNOG00000024420|ENSRNOG00000016706|ENSRNOG00000005038|Novel00065	rno:308755|rno:309812|rno:100360594|rno:313387|rno:302986|rno:360254|rno:502320|rno:312641|rno:293452|rno:497672|rno:100534597|rno:287634|rno:361435|rno:360847|rno:100360594|	308755|309812|100360594|313387|302986|360254|502320|312641|293452|497672|100534597|287634|361435|360847|100360594|	http://www.genome.jp/kegg-bin/show_pathway?rno03460/rno:497672%09red/rno:312641%09red/rno:360254%09red/rno:287634%09red/rno:302986%09red/rno:361435%09red/rno:100534597%09red/rno:100360594%09red/rno:308755%09red/rno:293452%09red/rno:360847%09red/rno:313387%09red/rno:309812%09red/rno:502320%09red
Vitamin digestion and absorption	KEGG PATHWAY	rno04977	6	24	0.889709	1	ENSRNOG00000013770|ENSRNOG00000000981|ENSRNOG00000015958|ENSRNOG00000002839|ENSRNOG00000012178|ENSRNOG00000004280	rno:85309|rno:25073|rno:316559|rno:289175|rno:246046|rno:64365|	85309|25073|316559|289175|246046|64365|	http://www.genome.jp/kegg-bin/show_pathway?rno04977/rno:246046%09red/rno:85309%09red/rno:25073%09red/rno:64365%09red/rno:316559%09red/rno:289175%09red
Porphyrin and chlorophyll metabolism	KEGG PATHWAY	rno00860	11	40	0.890618	1	ENSRNOG00000003773|ENSRNOG00000012294|ENSRNOG00000000913|Novel02000|ENSRNOG00000011913|ENSRNOG00000024410|ENSRNOG00000018740|ENSRNOG00000014117|ENSRNOG00000011778|ENSRNOG00000000167|ENSRNOG00000010390	rno:79239|rno:117240|rno:24434|rno:25748|rno:24268|rno:292737|rno:113992|rno:24451|rno:116599|rno:25748|rno:25709|	79239|117240|24434|25748|24268|292737|113992|24451|116599|25748|25709|	http://www.genome.jp/kegg-bin/show_pathway?rno00860/rno:292737%09red/rno:113992%09red/rno:24434%09red/rno:25709%09red/rno:24451%09red/rno:79239%09red/rno:117240%09red/rno:24268%09red/rno:25748%09red/rno:116599%09red
Glycosaminoglycan biosynthesis - chondroitin sulfate / dermatan sulfate	KEGG PATHWAY	rno00532	5	21	0.896696	1	ENSRNOG00000003728|ENSRNOG00000012698|ENSRNOG00000001252|ENSRNOG00000000824|ENSRNOG00000045997	rno:64134|rno:292999|rno:304322|rno:365583|rno:691394|	64134|292999|304322|365583|691394|	http://www.genome.jp/kegg-bin/show_pathway?rno00532/rno:292999%09red/rno:304322%09red/rno:691394%09red/rno:64134%09red/rno:365583%09red
Allograft rejection	KEGG PATHWAY	rno05330	20	68	0.900302	1	ENSRNOG00000019142|ENSRNOG00000000723|ENSRNOG00000050183|ENSRNOG00000047706|ENSRNOG00000039744|ENSRNOG00000031090|ENSRNOG00000050210|ENSRNOG00000000451|ENSRNOG00000038835|ENSRNOG00000038999|ENSRNOG00000030712|ENSRNOG00000000763|ENSRNOG00000029386|ENSRNOG00000018488|ENSRNOG00000001527|ENSRNOG00000048951|ENSRNOG00000031607|ENSRNOG00000032708|ENSRNOG00000045924|ENSRNOG00000000837	rno:246097|rno:309607|rno:309603|rno:309627|rno:414783|rno:368153|rno:414792|rno:309621|rno:56822|rno:24973|rno:24974|rno:24747|rno:24748|rno:171369|rno:25408|rno:414789|rno:309603|rno:309622|rno:414788|rno:24835|	246097|309607|309603|309627|414783|368153|414792|309621|56822|24973|24974|24747|24748|171369|25408|414789|309603|309622|414788|24835|	http://www.genome.jp/kegg-bin/show_pathway?rno05330/rno:414783%09red/rno:24748%09red/rno:24835%09red/rno:171369%09red/rno:309622%09red/rno:56822%09red/rno:246097%09red/rno:309621%09red/rno:414788%09red/rno:309627%09red/rno:25408%09red/rno:24747%09red/rno:309603%09red/rno:24974%09red/rno:414792%09red/rno:309607%09red/rno:24973%09red/rno:414789%09red/rno:368153%09red
Carbon metabolism	KEGG PATHWAY	rno01200	38	121	0.906571	1	ENSRNOG00000005576|ENSRNOG00000006116|ENSRNOG00000001214|ENSRNOG00000024128|ENSRNOG00000017311|ENSRNOG00000007316|ENSRNOG00000017895|ENSRNOG00000026235|ENSRNOG00000016356|ENSRNOG00000037254|ENSRNOG00000018367|ENSRNOG00000005130|ENSRNOG00000033915|ENSRNOG00000013331|ENSRNOG00000017163|ENSRNOG00000017523|ENSRNOG00000005275|ENSRNOG00000010277|ENSRNOG00000050843|ENSRNOG00000018755|ENSRNOG00000017481|…	rno:362383|rno:25059|rno:25741|rno:79250|rno:361602|rno:94173|rno:24333|rno:25060|rno:24401|rno:24377|rno:83688|rno:360975|rno:81670|rno:157074|rno:60416|rno:298655|rno:287379|rno:114096|rno:688517|rno:311569|rno:361071|rno:81829|rno:29562|rno:50655|rno:289950|rno:361596|rno:81654|rno:25104|rno:362657|rno:308100|rno:25058|rno:290566|rno:290636|rno:65152|rno:29554|rno:307270|rno:24551|rno:24334|	362383|25059|25741|79250|361602|94173|24333|25060|24401|24377|83688|360975|81670|157074|60416|298655|287379|114096|688517|311569|361071|81829|29562|50655|289950|361596|81654|25104|362657|308100|25058|290566|290636|65152|29554|307270|24551|24334|	http://www.genome.jp/kegg-bin/show_pathway?rno01200/rno:287379%09red/rno:60416%09red/rno:24551%09red/rno:362657%09red/rno:79250%09red/rno:360975%09red/rno:308100%09red/rno:114096%09red/rno:25741%09red/rno:289950%09red/rno:25059%09red/rno:311569%09red/rno:298655%09red/rno:290566%09red/rno:29554%09red/rno:25058%09red/rno:81829%09red/rno:24334%09red/rno:361071%09red/rno:361596%09red/rno:362383%09red…
Glycolysis / Gluconeogenesis	KEGG PATHWAY	rno00010	22	75	0.911169	1	ENSRNOG00000001214|ENSRNOG00000001344|ENSRNOG00000017895|ENSRNOG00000026235|ENSRNOG00000016727|ENSRNOG00000007023|ENSRNOG00000017163|ENSRNOG00000012464|ENSRNOG00000013000|ENSRNOG00000018755|ENSRNOG00000013009|ENSRNOG00000017512|ENSRNOG00000007895|ENSRNOG00000013141|ENSRNOG00000009994|ENSRNOG00000006116|ENSRNOG00000010133|ENSRNOG00000046891|ENSRNOG00000009889|ENSRNOG00000009628|ENSRNOG00000025383|…	rno:25741|rno:29539|rno:24333|rno:25060|rno:78959|rno:313843|rno:60416|rno:24172|rno:24534|rno:311569|rno:24533|rno:309147|rno:289950|rno:24334|rno:81654|rno:25059|rno:296973|rno:25058|rno:24645|rno:65152|rno:29554|rno:298079|	25741|29539|24333|25060|78959|313843|60416|24172|24534|311569|24533|309147|289950|24334|81654|25059|296973|25058|24645|65152|29554|298079|	http://www.genome.jp/kegg-bin/show_pathway?rno00010/rno:60416%09red/rno:25058%09red/rno:289950%09red/rno:24533%09red/rno:25741%09red/rno:24534%09red/rno:25059%09red/rno:311569%09red/rno:29554%09red/rno:296973%09red/rno:29539%09red/rno:25060%09red/rno:309147%09red/rno:24333%09red/rno:24334%09red/rno:24172%09red/rno:313843%09red/rno:24645%09red/rno:298079%09red/rno:78959%09red/rno:65152%09red/rno:8…
Basal cell carcinoma	KEGG PATHWAY	rno05217	15	55	0.922842	1	ENSRNOG00000010756|ENSRNOG00000019354|ENSRNOG00000001452|ENSRNOG00000019423|ENSRNOG00000006120|ENSRNOG00000019139|ENSRNOG00000002833|ENSRNOG00000018268|ENSRNOG00000009694|ENSRNOG00000033791|ENSRNOG00000025120|ENSRNOG00000020423|ENSRNOG00000049232|ENSRNOG00000016242|ENSRNOG00000048782	rno:24842|rno:89830|rno:266608|rno:83721|rno:29499|rno:84353|rno:84027|rno:291936|rno:25296|rno:299611|rno:140589|rno:24205|rno:679869|rno:58868|rno:114850|	24842|89830|266608|83721|29499|84353|84027|291936|25296|299611|140589|24205|679869|58868|114850|	http://www.genome.jp/kegg-bin/show_pathway?rno05217/rno:29499%09red/rno:679869%09red/rno:299611%09red/rno:266608%09red/rno:25296%09red/rno:24842%09red/rno:84027%09red/rno:114850%09red/rno:84353%09red/rno:140589%09red/rno:291936%09red/rno:83721%09red/rno:58868%09red/rno:24205%09red/rno:89830%09red
Phenylalanine, tyrosine and tryptophan biosynthesis	KEGG PATHWAY	rno00400	1	7	0.929785	1	ENSRNOG00000016356	rno:24401|	24401|	http://www.genome.jp/kegg-bin/show_pathway?rno00400/rno:24401%09red
Mismatch repair	KEGG PATHWAY	rno03430	5	23	0.930044	1	ENSRNOG00000001816|ENSRNOG00000001088|ENSRNOG00000018765|ENSRNOG00000021264|ENSRNOG00000001134	rno:288003|rno:288414|rno:361698|rno:25737|rno:304528|	288003|288414|361698|25737|304528|	http://www.genome.jp/kegg-bin/show_pathway?rno03430/rno:288414%09red/rno:361698%09red/rno:304528%09red/rno:25737%09red/rno:288003%09red
Homologous recombination	KEGG PATHWAY	rno03440	6	27	0.936212	1	ENSRNOG00000011213|ENSRNOG00000001111|ENSRNOG00000010420|ENSRNOG00000024420|ENSRNOG00000018765|ENSRNOG00000013148	rno:308755|rno:360254|rno:680532|rno:287634|rno:361698|rno:298429|	308755|360254|680532|287634|361698|298429|	http://www.genome.jp/kegg-bin/show_pathway?rno03440/rno:360254%09red/rno:287634%09red/rno:298429%09red/rno:308755%09red/rno:361698%09red/rno:680532%09red
Primary bile acid biosynthesis	KEGG PATHWAY	rno00120	3	16	0.936291	1	ENSRNOG00000019141|ENSRNOG00000019080|ENSRNOG00000007147	rno:309527|rno:246211|rno:362782|	309527|246211|362782|	http://www.genome.jp/kegg-bin/show_pathway?rno00120/rno:246211%09red/rno:309527%09red/rno:362782%09red
Arachidonic acid metabolism	KEGG PATHWAY	rno00590	22	78	0.936414	1	ENSRNOG00000002657|ENSRNOG00000002525|ENSRNOG00000048812|ENSRNOG00000013468|ENSRNOG00000007415|Novel00264|ENSRNOG00000050347|ENSRNOG00000010461|ENSRNOG00000006320|ENSRNOG00000009751|ENSRNOG00000016826|ENSRNOG00000003244|ENSRNOG00000034157|ENSRNOG00000019183|ENSRNOG00000001701|ENSRNOG00000012295|ENSRNOG00000018441|ENSRNOG00000004494|ENSRNOG00000024904|ENSRNOG00000007918|ENSRNOG00000027037|ENSRNOG0…	rno:24653|rno:29527|rno:24404|rno:362676|rno:24693|rno:64317|rno:362809|rno:294744|rno:59103|rno:298376|rno:298579|rno:114097|rno:266689|rno:81639|rno:304078|rno:360426|rno:156275|rno:299732|rno:296091|rno:24886|rno:287454|rno:58962|	24653|29527|24404|362676|24693|64317|362809|294744|59103|298376|298579|114097|266689|81639|304078|360426|156275|299732|296091|24886|287454|58962|	http://www.genome.jp/kegg-bin/show_pathway?rno00590/rno:24693%09red/rno:360426%09red/rno:294744%09red/rno:24886%09red/rno:266689%09red/rno:114097%09red/rno:298579%09red/rno:59103%09red/rno:287454%09red/rno:304078%09red/rno:24653%09red/rno:156275%09red/rno:64317%09red/rno:24404%09red/rno:298376%09red/rno:299732%09red/rno:81639%09red/rno:362809%09red/rno:296091%09red/rno:29527%09red/rno:58962%09red…
Antigen processing and presentation	KEGG PATHWAY	rno04612	28	96	0.936481	1	ENSRNOG00000012702|ENSRNOG00000050183|ENSRNOG00000017123|ENSRNOG00000039744|ENSRNOG00000048951|ENSRNOG00000029386|ENSRNOG00000031090|ENSRNOG00000018566|ENSRNOG00000000723|ENSRNOG00000015018|ENSRNOG00000030712|ENSRNOG00000000763|ENSRNOG00000047706|ENSRNOG00000007089|ENSRNOG00000050210|ENSRNOG00000045924|ENSRNOG00000007129|ENSRNOG00000010331|ENSRNOG00000019041|ENSRNOG00000000837|ENSRNOG00000021157|…	rno:29508|rno:309603|rno:24223|rno:414783|rno:414789|rno:24748|rno:368153|rno:25697|rno:309607|rno:29468|rno:24974|rno:24747|rno:309627|rno:63865|rno:414792|rno:414788|rno:24931|rno:64529|rno:29630|rno:24835|rno:50654|rno:29614|rno:309621|rno:24973|rno:24930|rno:290644|rno:309603|rno:309622|	29508|309603|24223|414783|414789|24748|368153|25697|309607|29468|24974|24747|309627|63865|414792|414788|24931|64529|29630|24835|50654|29614|309621|24973|24930|290644|309603|309622|	http://www.genome.jp/kegg-bin/show_pathway?rno04612/rno:414792%09red/rno:63865%09red/rno:414783%09red/rno:24223%09red/rno:64529%09red/rno:290644%09red/rno:414789%09red/rno:414788%09red/rno:29630%09red/rno:24835%09red/rno:309622%09red/rno:29614%09red/rno:24930%09red/rno:24931%09red/rno:24973%09red/rno:309621%09red/rno:309627%09red/rno:24974%09red/rno:50654%09red/rno:309603%09red/rno:309607%09red/r…
Pyrimidine metabolism	KEGG PATHWAY	rno00240	32	108	0.937541	1	ENSRNOG00000011071|ENSRNOG00000037449|ENSRNOG00000001797|ENSRNOG00000009982|ENSRNOG00000047314|ENSRNOG00000004972|ENSRNOG00000023272|ENSRNOG00000013215|ENSRNOG00000014574|ENSRNOG00000003650|ENSRNOG00000033206|ENSRNOG00000016231|ENSRNOG00000004471|ENSRNOG00000007427|ENSRNOG00000020721|ENSRNOG00000037225|ENSRNOG00000021233|ENSRNOG00000002671|ENSRNOG00000016321|ENSRNOG00000045752|ENSRNOG00000008450|…	rno:58813|rno:304573|rno:288051|rno:290029|rno:24834|rno:289801|rno:362720|rno:290741|rno:64519|rno:100360582|rno:314312|rno:364834|rno:300088|rno:85260|rno:58964|rno:29261|rno:311422|rno:83782|rno:361063|rno:685579|rno:100359539|rno:316077|rno:361784|rno:299112|rno:361102|rno:192252|rno:85241|rno:361698|rno:64519|rno:301622|rno:685679|rno:301323|	58813|304573|288051|290029|24834|289801|362720|290741|64519|100360582|314312|364834|300088|85260|58964|29261|311422|83782|361063|685579|100359539|316077|361784|299112|361102|192252|85241|361698|64519|301622|685679|301323|	http://www.genome.jp/kegg-bin/show_pathway?rno00240/rno:289801%09red/rno:311422%09red/rno:316077%09red/rno:314312%09red/rno:290029%09red/rno:290741%09red/rno:192252%09red/rno:361698%09red/rno:29261%09red/rno:301323%09red/rno:685579%09red/rno:100359539%09red/rno:300088%09red/rno:301622%09red/rno:24834%09red/rno:299112%09red/rno:100360582%09red/rno:685679%09red/rno:304573%09red/rno:362720%09red/rno…
Herpes simplex infection	KEGG PATHWAY	rno05168	70	218	0.942206	1	ENSRNOG00000012331|ENSRNOG00000028626|ENSRNOG00000050183|ENSRNOG00000024457|ENSRNOG00000039744|ENSRNOG00000008145|ENSRNOG00000018708|ENSRNOG00000031090|ENSRNOG00000029386|ENSRNOG00000037237|ENSRNOG00000010756|ENSRNOG00000002946|ENSRNOG00000031607|ENSRNOG00000001163|ENSRNOG00000016054|ENSRNOG00000031312|ENSRNOG00000018027|ENSRNOG00000019142|ENSRNOG00000000723|ENSRNOG00000013634|ENSRNOG00000048161|…	rno:64044|rno:362687|rno:309603|rno:25310|rno:414783|rno:362788|rno:24668|rno:368153|rno:24748|rno:309295|rno:24842|rno:89829|rno:309603|rno:288701|rno:308267|rno:25625|rno:307927|rno:246097|rno:309607|rno:301059|rno:338457|rno:81525|rno:24974|rno:24747|rno:100361294|rno:364594|rno:293624|rno:24835|rno:314322|rno:117282|rno:686326|rno:288264|rno:24514|rno:287422|rno:246268|rno:414792|rno:81736|rn…	64044|362687|309603|25310|414783|362788|24668|368153|24748|309295|24842|89829|309603|288701|308267|25625|307927|246097|309607|301059|338457|81525|24974|24747|100361294|364594|293624|24835|314322|117282|686326|288264|24514|287422|246268|414792|81736|116465|309165|414788|362817|54237|294090|25402|363984|78962|50658|300033|24669|25493|84351|294790|54318|24516|24770|309627|56824|266610|309621|310553|…	http://www.genome.jp/kegg-bin/show_pathway?rno05168/rno:362687%09red/rno:414788%09red/rno:359726%09red/rno:56824%09red/rno:301133%09red/rno:24514%09red/rno:24516%09red/rno:81525%09red/rno:25625%09red/rno:414792%09red/rno:364594%09red/rno:117282%09red/rno:308267%09red/rno:24770%09red/rno:299314%09red/rno:300033%09red/rno:294090%09red/rno:25402%09red/rno:246097%09red/rno:414789%09red/rno:362788%09r…
TGF-beta signaling pathway	KEGG PATHWAY	rno04350	22	82	0.960442	1	ENSRNOG00000006921|ENSRNOG00000027183|ENSRNOG00000019222|ENSRNOG00000000091|ENSRNOG00000026124|ENSRNOG00000004828|ENSRNOG00000009694|ENSRNOG00000007237|ENSRNOG00000020652|ENSRNOG00000047726|ENSRNOG00000006735|ENSRNOG00000050760|ENSRNOG00000013265|ENSRNOG00000004500|ENSRNOG00000011631|ENSRNOG00000008620|ENSRNOG00000000837|ENSRNOG00000050519|ENSRNOG00000007036|ENSRNOG00000010922|ENSRNOG00000007108|…	rno:680111|rno:313477|rno:361178|rno:85435|rno:25585|rno:245921|rno:25296|rno:25587|rno:59086|rno:25196|rno:25164|rno:29591|rno:81810|rno:24577|rno:24373|rno:25631|rno:24835|rno:117273|rno:29591|rno:315648|rno:85272|rno:25261|	680111|313477|361178|85435|25585|245921|25296|25587|59086|25196|25164|29591|81810|24577|24373|25631|24835|117273|29591|315648|85272|25261|	http://www.genome.jp/kegg-bin/show_pathway?rno04350/rno:25261%09red/rno:25585%09red/rno:85272%09red/rno:25587%09red/rno:361178%09red/rno:81810%09red/rno:25296%09red/rno:24373%09red/rno:59086%09red/rno:24835%09red/rno:313477%09red/rno:117273%09red/rno:25631%09red/rno:315648%09red/rno:29591%09red/rno:24577%09red/rno:680111%09red/rno:25196%09red/rno:245921%09red/rno:85435%09red/rno:25164%09red
Selenocompound metabolism	KEGG PATHWAY	rno00450	3	18	0.960808	1	ENSRNOG00000048397|ENSRNOG00000011068|ENSRNOG00000011250	rno:308993|rno:294103|rno:368066|	308993|294103|368066|	http://www.genome.jp/kegg-bin/show_pathway?rno00450/rno:294103%09red/rno:308993%09red/rno:368066%09red
Glycosylphosphatidylinositol(GPI)-anchor biosynthesis	KEGG PATHWAY	rno00563	5	26	0.962213	1	ENSRNOG00000010914|ENSRNOG00000017702|ENSRNOG00000003554|ENSRNOG00000033623|ENSRNOG00000014866	rno:362756|rno:291132|rno:363464|rno:288041|rno:309051|	362756|291132|363464|288041|309051|	http://www.genome.jp/kegg-bin/show_pathway?rno00563/rno:363464%09red/rno:362756%09red/rno:291132%09red/rno:309051%09red/rno:288041%09red
Signaling pathways regulating pluripotency of stem cells	KEGG PATHWAY	rno04550	42	143	0.963327	1	ENSRNOG00000018669|ENSRNOG00000001452|ENSRNOG00000007237|ENSRNOG00000028629|ENSRNOG00000004606|ENSRNOG00000010259|ENSRNOG00000009385|ENSRNOG00000007002|ENSRNOG00000026124|ENSRNOG00000010153|ENSRNOG00000009694|ENSRNOG00000004828|ENSRNOG00000016846|ENSRNOG00000017392|ENSRNOG00000002074|ENSRNOG00000004517|ENSRNOG00000048782|ENSRNOG00000047726|ENSRNOG00000015547|ENSRNOG00000001392|ENSRNOG00000019423|…	rno:25326|rno:266608|rno:25587|rno:24185|rno:686117|rno:299210|rno:298947|rno:60584|rno:25585|rno:24703|rno:25296|rno:245921|rno:366508|rno:54250|rno:83618|rno:24482|rno:114850|rno:25196|rno:24514|rno:124451|rno:83721|rno:84027|rno:24205|rno:24577|rno:312398|rno:497931|rno:58868|rno:24605|rno:25631|rno:114208|rno:60352|rno:689314|rno:25125|rno:84489|rno:85435|rno:84353|rno:299611|rno:60664|rno:29…	25326|266608|25587|24185|686117|299210|298947|60584|25585|24703|25296|245921|366508|54250|83618|24482|114850|25196|24514|124451|83721|84027|24205|24577|312398|497931|58868|24605|25631|114208|60352|689314|25125|84489|85435|84353|299611|60664|29414|171046|25261|29513|	http://www.genome.jp/kegg-bin/show_pathway?rno04550/rno:25585%09red/rno:25587%09red/rno:83618%09red/rno:84489%09red/rno:60664%09red/rno:24577%09red/rno:24514%09red/rno:124451%09red/rno:24605%09red/rno:299210%09red/rno:24205%09red/rno:25326%09red/rno:25296%09red/rno:54250%09red/rno:24185%09red/rno:84027%09red/rno:114850%09red/rno:60584%09red/rno:29513%09red/rno:29414%09red/rno:266608%09red/rno:837…
Tyrosine metabolism	KEGG PATHWAY	rno00350	8	37	0.963329	1	ENSRNOG00000014555|ENSRNOG00000001889|ENSRNOG00000015354|ENSRNOG00000016356|ENSRNOG00000017512|ENSRNOG00000012464|ENSRNOG00000001338|ENSRNOG00000033923	rno:316424|rno:24267|rno:54349|rno:24401|rno:309147|rno:24172|rno:29531|rno:316421|	316424|24267|54349|24401|309147|24172|29531|316421|	http://www.genome.jp/kegg-bin/show_pathway?rno00350/rno:24172%09red/rno:24401%09red/rno:29531%09red/rno:54349%09red/rno:309147%09red/rno:316421%09red/rno:24267%09red/rno:316424%09red
Non-homologous end-joining	KEGG PATHWAY	rno03450	2	14	0.964019	1	ENSRNOG00000013615|ENSRNOG00000015980	rno:294051|rno:259171|	294051|259171|	http://www.genome.jp/kegg-bin/show_pathway?rno03450/rno:259171%09red/rno:294051%09red
Taste transduction	KEGG PATHWAY	rno04742	15	62	0.970793	1	Novel00283|ENSRNOG00000005257|ENSRNOG00000046949|ENSRNOG00000004978|ENSRNOG00000017842|ENSRNOG00000004560|ENSRNOG00000019570|ENSRNOG00000000487|ENSRNOG00000046731|ENSRNOG00000049768|ENSRNOG00000020401|Novel01290|ENSRNOG00000003696|ENSRNOG00000004890|ENSRNOG00000007019	rno:25364|rno:25636|rno:25736|rno:293508|rno:24768|rno:257648|rno:114117|rno:24417|rno:25398|rno:25289|rno:54223|rno:85240|rno:501563|rno:29241|rno:25364|	25364|25636|25736|293508|24768|257648|114117|24417|25398|25289|54223|85240|501563|29241|25364|	http://www.genome.jp/kegg-bin/show_pathway?rno04742/rno:25289%09red/rno:25736%09red/rno:24768%09red/rno:85240%09red/rno:24417%09red/rno:29241%09red/rno:114117%09red/rno:257648%09red/rno:293508%09red/rno:25636%09red/rno:25364%09red/rno:25398%09red/rno:54223%09red/rno:501563%09red
Alcoholism	KEGG PATHWAY	rno05034	52	175	0.971133	1	ENSRNOG00000018839|ENSRNOG00000012562|ENSRNOG00000012703|ENSRNOG00000006532|ENSRNOG00000018708|ENSRNOG00000006824|ENSRNOG00000025040|ENSRNOG00000019570|ENSRNOG00000020478|ENSRNOG00000001309|ENSRNOG00000047799|ENSRNOG00000033942|ENSRNOG00000024751|ENSRNOG00000006108|ENSRNOG00000020905|ENSRNOG00000008766|ENSRNOG00000016770|ENSRNOG00000016592|ENSRNOG00000007026|ENSRNOG00000010153|ENSRNOG00000011992|…	rno:25054|rno:170796|rno:81648|rno:117056|rno:24668|rno:297453|rno:114119|rno:114117|rno:25050|rno:83506|rno:83579|rno:24409|rno:361844|rno:690825|rno:84580|rno:24410|rno:24242|rno:81664|rno:685909|rno:24703|rno:25693|rno:24318|rno:58940|rno:24242|rno:500131|rno:114858|rno:85385|rno:29384|rno:360616|rno:81667|rno:84580|rno:25636|rno:117056|rno:24412|rno:114120|rno:79218|rno:24408|rno:25686|rno:29…	25054|170796|81648|117056|24668|297453|114119|114117|25050|83506|83579|24409|361844|690825|84580|24410|24242|81664|685909|24703|25693|24318|58940|24242|500131|114858|85385|29384|360616|81667|84580|25636|117056|24412|114120|79218|24408|25686|295277|114118|297893|25643|50664|313845|24605|24669|60341|690795|83579|64532|314612|191573|	http://www.genome.jp/kegg-bin/show_pathway?rno05034/rno:25643%09red/rno:690795%09red/rno:685909%09red/rno:64532%09red/rno:117056%09red/rno:79218%09red/rno:24412%09red/rno:500131%09red/rno:60341%09red/rno:84580%09red/rno:24242%09red/rno:297453%09red/rno:50664%09red/rno:25054%09red/rno:83579%09red/rno:25050%09red/rno:114119%09red/rno:85385%09red/rno:24408%09red/rno:360616%09red/rno:25686%09red/rno:…
Nucleotide excision repair	KEGG PATHWAY	rno03420	10	46	0.974357	1	ENSRNOG00000001816|ENSRNOG00000009576|ENSRNOG00000037449|ENSRNOG00000021264|ENSRNOG00000012360|ENSRNOG00000009968|ENSRNOG00000001088|ENSRNOG00000018765|ENSRNOG00000001134|ENSRNOG00000004242	rno:288003|rno:298074|rno:304573|rno:25737|rno:361580|rno:310071|rno:288414|rno:361698|rno:304528|rno:299112|	288003|298074|304573|25737|361580|310071|288414|361698|304528|299112|	http://www.genome.jp/kegg-bin/show_pathway?rno03420/rno:310071%09red/rno:25737%09red/rno:298074%09red/rno:361580%09red/rno:299112%09red/rno:304528%09red/rno:361698%09red/rno:288414%09red/rno:288003%09red/rno:304573%09red
Glycine, serine and threonine metabolism	KEGG PATHWAY	rno00260	8	39	0.974599	1	ENSRNOG00000010596|ENSRNOG00000024577|Novel02000|ENSRNOG00000005275|ENSRNOG00000000167|ENSRNOG00000010133|ENSRNOG00000015859|ENSRNOG00000000694	rno:366959|rno:25257|rno:25748|rno:287379|rno:25748|rno:296973|rno:290551|rno:114027|	366959|25257|25748|287379|25748|296973|290551|114027|	http://www.genome.jp/kegg-bin/show_pathway?rno00260/rno:287379%09red/rno:114027%09red/rno:296973%09red/rno:290551%09red/rno:25748%09red/rno:366959%09red/rno:25257%09red
Autoimmune thyroid disease	KEGG PATHWAY	rno05320	19	76	0.974761	1	ENSRNOG00000019142|ENSRNOG00000000723|ENSRNOG00000050183|ENSRNOG00000047706|ENSRNOG00000039744|ENSRNOG00000031090|ENSRNOG00000050210|ENSRNOG00000000451|ENSRNOG00000038835|ENSRNOG00000038999|ENSRNOG00000030712|ENSRNOG00000000763|ENSRNOG00000029386|ENSRNOG00000018488|ENSRNOG00000001527|ENSRNOG00000048951|ENSRNOG00000031607|ENSRNOG00000032708|ENSRNOG00000045924	rno:246097|rno:309607|rno:309603|rno:309627|rno:414783|rno:368153|rno:414792|rno:309621|rno:56822|rno:24973|rno:24974|rno:24747|rno:24748|rno:171369|rno:25408|rno:414789|rno:309603|rno:309622|rno:414788|	246097|309607|309603|309627|414783|368153|414792|309621|56822|24973|24974|24747|24748|171369|25408|414789|309603|309622|414788|	http://www.genome.jp/kegg-bin/show_pathway?rno05320/rno:414783%09red/rno:24748%09red/rno:171369%09red/rno:309622%09red/rno:56822%09red/rno:246097%09red/rno:309621%09red/rno:414788%09red/rno:309627%09red/rno:25408%09red/rno:24747%09red/rno:309603%09red/rno:24974%09red/rno:414792%09red/rno:309607%09red/rno:24973%09red/rno:414789%09red/rno:368153%09red
Protein export	KEGG PATHWAY	rno03060	4	24	0.975194	1	ENSRNOG00000013743|ENSRNOG00000011029|ENSRNOG00000006345|ENSRNOG00000007512	rno:80843|rno:65166|rno:298068|rno:296076|	80843|65166|298068|296076|	http://www.genome.jp/kegg-bin/show_pathway?rno03060/rno:298068%09red/rno:80843%09red/rno:65166%09red/rno:296076%09red
Phenylalanine metabolism	KEGG PATHWAY	rno00360	3	20	0.976236	1	ENSRNOG00000017512|ENSRNOG00000016356|ENSRNOG00000001338	rno:309147|rno:24401|rno:29531|	309147|24401|29531|	http://www.genome.jp/kegg-bin/show_pathway?rno00360/rno:29531%09red/rno:309147%09red/rno:24401%09red
RNA transport	KEGG PATHWAY	rno03013	48	166	0.977755	1	ENSRNOG00000015642|ENSRNOG00000011876|ENSRNOG00000018564|ENSRNOG00000012582|ENSRNOG00000019634|ENSRNOG00000006126|ENSRNOG00000016226|ENSRNOG00000020619|ENSRNOG00000018761|ENSRNOG00000004727|ENSRNOG00000009310|Novel01070|ENSRNOG00000009439|ENSRNOG00000010103|ENSRNOG00000017907|ENSRNOG00000046621|ENSRNOG00000010117|ENSRNOG00000028592|ENSRNOG00000022267|ENSRNOG00000000786|ENSRNOG00000032840|ENSRNOG0…	rno:298510|rno:287433|rno:291874|rno:116636|rno:363275|rno:113929|rno:291071|rno:298700|rno:293484|rno:299706|rno:310512|rno:100366044|rno:171361|rno:300253|rno:25573|rno:308306|rno:292148|rno:298510|rno:302405|rno:406230|rno:682787|rno:360962|rno:690244|rno:303073|rno:682390|rno:297522|rno:113975|rno:64514|rno:308666|rno:287436|rno:298385|rno:362952|rno:688288|rno:296219|rno:296302|rno:54318|rno…	298510|287433|291874|116636|363275|113929|291071|298700|293484|299706|310512|100366044|171361|300253|25573|308306|292148|298510|302405|406230|682787|360962|690244|303073|682390|297522|113975|64514|308666|287436|298385|362952|688288|296219|296302|54318|78973|299872|100911798|307604|171350|293427|301068|362965|299027|24799|294429|299899|	http://www.genome.jp/kegg-bin/show_pathway?rno03013/rno:690244%09red/rno:294429%09red/rno:293427%09red/rno:24799%09red/rno:406230%09red/rno:287436%09red/rno:293484%09red/rno:287433%09red/rno:296302%09red/rno:171361%09red/rno:116636%09red/rno:308666%09red/rno:682390%09red/rno:302405%09red/rno:298385%09red/rno:298510%09red/rno:308306%09red/rno:682787%09red/rno:362965%09red/rno:292148%09red/rno:3010…
Asthma	KEGG PATHWAY	rno05310	5	29	0.980234	1	ENSRNOG00000024159|ENSRNOG00000000451|ENSRNOG00000032708|ENSRNOG00000000837|ENSRNOG00000018488	rno:25441|rno:309621|rno:309622|rno:24835|rno:171369|	25441|309621|309622|24835|171369|	http://www.genome.jp/kegg-bin/show_pathway?rno05310/rno:25441%09red/rno:309622%09red/rno:309621%09red/rno:24835%09red/rno:171369%09red
Biosynthesis of amino acids	KEGG PATHWAY	rno01230	22	88	0.981681	1	ENSRNOG00000005576|ENSRNOG00000001214|ENSRNOG00000024128|ENSRNOG00000007316|ENSRNOG00000015514|ENSRNOG00000017895|ENSRNOG00000020956|ENSRNOG00000016356|ENSRNOG00000018367|ENSRNOG00000033915|ENSRNOG00000049560|ENSRNOG00000017163|ENSRNOG00000005275|ENSRNOG00000010277|ENSRNOG00000025166|ENSRNOG00000005849|ENSRNOG00000013949|ENSRNOG00000019372|ENSRNOG00000000903|ENSRNOG00000009628|ENSRNOG00000013141|…	rno:362383|rno:25741|rno:79250|rno:94173|rno:29592|rno:24333|rno:64203|rno:24401|rno:83688|rno:81670|rno:24957|rno:60416|rno:287379|rno:114096|rno:29562|rno:50655|rno:361596|rno:25104|rno:59085|rno:65152|rno:24334|rno:29221|	362383|25741|79250|94173|29592|24333|64203|24401|83688|81670|24957|60416|287379|114096|29562|50655|361596|25104|59085|65152|24334|29221|	http://www.genome.jp/kegg-bin/show_pathway?rno01230/rno:287379%09red/rno:60416%09red/rno:79250%09red/rno:114096%09red/rno:25741%09red/rno:29221%09red/rno:25104%09red/rno:59085%09red/rno:361596%09red/rno:362383%09red/rno:83688%09red/rno:24957%09red/rno:29592%09red/rno:24401%09red/rno:50655%09red/rno:24333%09red/rno:24334%09red/rno:29562%09red/rno:64203%09red/rno:81670%09red/rno:65152%09red/rno:941…
Drug metabolism - other enzymes	KEGG PATHWAY	rno00983	12	55	0.981978	1	ENSRNOG00000004972|ENSRNOG00000014055|ENSRNOG00000000913|ENSRNOG00000016468|ENSRNOG00000001797|ENSRNOG00000018740|ENSRNOG00000007081|Novel01011|ENSRNOG00000047314|ENSRNOG00000031965|ENSRNOG00000020032|ENSRNOG00000021233	rno:289801|rno:116631|rno:24434|rno:690050|rno:288051|rno:113992|rno:497811|rno:295088|rno:24834|rno:301005|rno:362329|rno:311422|	289801|116631|24434|690050|288051|113992|497811|295088|24834|301005|362329|311422|	http://www.genome.jp/kegg-bin/show_pathway?rno00983/rno:289801%09red/rno:113992%09red/rno:288051%09red/rno:24434%09red/rno:295088%09red/rno:301005%09red/rno:311422%09red/rno:362329%09red/rno:24834%09red/rno:116631%09red/rno:497811%09red/rno:690050%09red
Maturity onset diabetes of the young	KEGG PATHWAY	rno04950	4	26	0.984524	1	ENSRNOG00000016595|ENSRNOG00000005609|ENSRNOG00000008020|ENSRNOG00000007668	rno:79237|rno:29458|rno:83630|rno:366949|	79237|29458|83630|366949|	http://www.genome.jp/kegg-bin/show_pathway?rno04950/rno:366949%09red/rno:79237%09red/rno:83630%09red/rno:29458%09red
Metabolism of xenobiotics by cytochrome P450	KEGG PATHWAY	rno00980	15	67	0.986399	1	ENSRNOG00000018237|ENSRNOG00000028746|ENSRNOG00000030449|ENSRNOG00000001701|ENSRNOG00000018740|ENSRNOG00000013296|ENSRNOG00000005861|ENSRNOG00000047433|ENSRNOG00000007743|ENSRNOG00000020743|ENSRNOG00000017512|ENSRNOG00000012464|ENSRNOG00000004245|ENSRNOG00000040287|ENSRNOG00000018937	rno:24426|rno:114846|rno:300850|rno:304078|rno:113992|rno:295037|rno:25116|rno:25426|rno:171341|rno:308445|rno:309147|rno:24172|rno:289197|rno:25426|rno:81869|	24426|114846|300850|304078|113992|295037|25116|25426|171341|308445|309147|24172|289197|25426|81869|	http://www.genome.jp/kegg-bin/show_pathway?rno00980/rno:24172%09red/rno:25116%09red/rno:113992%09red/rno:304078%09red/rno:308445%09red/rno:25426%09red/rno:81869%09red/rno:114846%09red/rno:300850%09red/rno:171341%09red/rno:309147%09red/rno:24426%09red/rno:295037%09red/rno:289197%09red
RNA degradation	KEGG PATHWAY	rno03018	19	81	0.987574	1	ENSRNOG00000021052|ENSRNOG00000003300|ENSRNOG00000042126|ENSRNOG00000001555|ENSRNOG00000028592|ENSRNOG00000004284|ENSRNOG00000050500|ENSRNOG00000008639|ENSRNOG00000015642|ENSRNOG00000017895|ENSRNOG00000022267|ENSRNOG00000002075|ENSRNOG00000013141|ENSRNOG00000008504|ENSRNOG00000002803|ENSRNOG00000008733|ENSRNOG00000002828|ENSRNOG00000000942|ENSRNOG00000011785	rno:361736|rno:29619|rno:306222|rno:54230|rno:298510|rno:29618|rno:315159|rno:171350|rno:298510|rno:24333|rno:302405|rno:360917|rno:24334|rno:296913|rno:287249|rno:297455|rno:170842|rno:360760|rno:362229|	361736|29619|306222|54230|298510|29618|315159|171350|298510|24333|302405|360917|24334|296913|287249|297455|170842|360760|362229|	http://www.genome.jp/kegg-bin/show_pathway?rno03018/rno:170842%09red/rno:298510%09red/rno:315159%09red/rno:360917%09red/rno:24334%09red/rno:29618%09red/rno:29619%09red/rno:287249%09red/rno:302405%09red/rno:362229%09red/rno:171350%09red/rno:296913%09red/rno:54230%09red/rno:24333%09red/rno:306222%09red/rno:361736%09red/rno:297455%09red/rno:360760%09red
Phototransduction	KEGG PATHWAY	rno04744	4	27	0.987829	1	ENSRNOG00000007931|ENSRNOG00000004060|ENSRNOG00000016770|ENSRNOG00000019308	rno:79222|rno:24242|rno:24242|rno:25388|	79222|24242|24242|25388|	http://www.genome.jp/kegg-bin/show_pathway?rno04744/rno:25388%09red/rno:24242%09red/rno:79222%09red
Ascorbate and aldarate metabolism	KEGG PATHWAY	rno00053	4	27	0.987829	1	ENSRNOG00000001344|ENSRNOG00000002643|ENSRNOG00000018740|ENSRNOG00000011497	rno:29539|rno:83472|rno:113992|rno:298079|	29539|83472|113992|298079|	http://www.genome.jp/kegg-bin/show_pathway?rno00053/rno:29539%09red/rno:298079%09red/rno:113992%09red/rno:83472%09red
Drug metabolism - cytochrome P450	KEGG PATHWAY	rno00982	15	69	0.990128	1	ENSRNOG00000018237|ENSRNOG00000014555|ENSRNOG00000028746|ENSRNOG00000003510|ENSRNOG00000030449|ENSRNOG00000018937|ENSRNOG00000015354|ENSRNOG00000018740|ENSRNOG00000013296|ENSRNOG00000007743|ENSRNOG00000017512|ENSRNOG00000012464|ENSRNOG00000004245|ENSRNOG00000003400|ENSRNOG00000033923	rno:24426|rno:316424|rno:114846|rno:246245|rno:300850|rno:81869|rno:54349|rno:113992|rno:295037|rno:171341|rno:309147|rno:24172|rno:289197|rno:246247|rno:316421|	24426|316424|114846|246245|300850|81869|54349|113992|295037|171341|309147|24172|289197|246247|316421|	http://www.genome.jp/kegg-bin/show_pathway?rno00982/rno:24172%09red/rno:113992%09red/rno:24426%09red/rno:316424%09red/rno:81869%09red/rno:114846%09red/rno:54349%09red/rno:171341%09red/rno:309147%09red/rno:300850%09red/rno:316421%09red/rno:295037%09red/rno:246247%09red/rno:289197%09red/rno:246245%09red
Non-alcoholic fatty liver disease (NAFLD)	KEGG PATHWAY	rno04932	47	175	0.993554	1	ENSRNOG00000012331|ENSRNOG00000004575|ENSRNOG00000004649|ENSRNOG00000024457|ENSRNOG00000034234|ENSRNOG00000016836|ENSRNOG00000028629|ENSRNOG00000002833|ENSRNOG00000023509|ENSRNOG00000001142|ENSRNOG00000004143|ENSRNOG00000031766|ENSRNOG00000013172|ENSRNOG00000020773|ENSRNOG00000020811|ENSRNOG00000020876|ENSRNOG00000031312|ENSRNOG00000013331|ENSRNOG00000019142|ENSRNOG00000023258|ENSRNOG00000009446|…	rno:64044|rno:24493|rno:24494|rno:25310|rno:26195|rno:64026|rno:24185|rno:84027|rno:29376|rno:83803|rno:289036|rno:26192|rno:58852|rno:309168|rno:24499|rno:24887|rno:25625|rno:157074|rno:246097|rno:81736|rno:25271|rno:298947|rno:366508|rno:24252|rno:78968|rno:59086|rno:64547|rno:309165|rno:497931|rno:312670|rno:25402|rno:64465|rno:89829|rno:50658|rno:24835|rno:171078|rno:84351|rno:363875|rno:5431…	64044|24493|24494|25310|26195|64026|24185|84027|29376|83803|289036|26192|58852|309168|24499|24887|25625|157074|246097|81736|25271|298947|366508|24252|78968|59086|64547|309165|497931|312670|25402|64465|89829|50658|24835|171078|84351|363875|54318|24516|298762|301458|60664|29414|681418|64625|25272|	http://www.genome.jp/kegg-bin/show_pathway?rno04932/rno:60664%09red/rno:298947%09red/rno:24887%09red/rno:24516%09red/rno:171078%09red/rno:25625%09red/rno:298762%09red/rno:25272%09red/rno:24494%09red/rno:25271%09red/rno:309168%09red/rno:24493%09red/rno:25402%09red/rno:301458%09red/rno:246097%09red/rno:59086%09red/rno:24185%09red/rno:78968%09red/rno:64547%09red/rno:24835%09red/rno:289036%09red/rno:…
Regulation of autophagy	KEGG PATHWAY	rno04140	5	34	0.993671	1	ENSRNOG00000017417|ENSRNOG00000000157|ENSRNOG00000037505|ENSRNOG00000008767|ENSRNOG00000007486	rno:58974|rno:361321|rno:360827|rno:313391|rno:312647|	58974|361321|360827|313391|312647|	http://www.genome.jp/kegg-bin/show_pathway?rno04140/rno:361321%09red/rno:313391%09red/rno:58974%09red/rno:312647%09red/rno:360827%09red
Alzheimer's disease	KEGG PATHWAY	rno05010	55	200	0.993905	1	ENSRNOG00000012331|ENSRNOG00000004649|ENSRNOG00000001804|ENSRNOG00000021685|ENSRNOG00000024457|ENSRNOG00000034234|ENSRNOG00000007090|ENSRNOG00000002833|ENSRNOG00000002879|ENSRNOG00000031766|ENSRNOG00000009882|ENSRNOG00000031979|ENSRNOG00000007503|ENSRNOG00000005133|ENSRNOG00000031312|ENSRNOG00000019142|ENSRNOG00000018454|ENSRNOG00000015038|ENSRNOG00000016770|ENSRNOG00000018020|Novel01290|ENSRNOG0…	rno:64044|rno:24494|rno:81678|rno:116671|rno:25310|rno:26195|rno:24239|rno:84027|rno:81751|rno:26192|rno:24674|rno:26197|rno:57027|rno:29477|rno:25625|rno:246097|rno:25728|rno:29650|rno:24242|rno:29722|rno:85240|rno:29392|rno:24242|rno:157074|rno:365872|rno:24539|rno:29748|rno:171082|rno:24412|rno:170546|rno:24408|rno:25031|rno:24675|rno:24410|rno:25402|rno:24409|rno:29693|rno:24835|rno:24590|rno…	64044|24494|81678|116671|25310|26195|24239|84027|81751|26192|24674|26197|57027|29477|25625|246097|25728|29650|24242|29722|85240|29392|24242|157074|365872|24539|29748|171082|24412|170546|24408|25031|24675|24410|25402|24409|29693|24835|24590|29219|64026|170546|298762|78963|266610|26196|299858|289231|24654|301458|29716|681418|300802|64625|170546|	http://www.genome.jp/kegg-bin/show_pathway?rno05010/rno:300802%09red/rno:25728%09red/rno:24410%09red/rno:24412%09red/rno:116671%09red/rno:25625%09red/rno:24242%09red/rno:25031%09red/rno:24539%09red/rno:298762%09red/rno:24590%09red/rno:24494%09red/rno:289231%09red/rno:26196%09red/rno:26197%09red/rno:25402%09red/rno:301458%09red/rno:246097%09red/rno:24654%09red/rno:24675%09red/rno:24674%09red/rno:7…
mRNA surveillance pathway	KEGG PATHWAY	rno03015	22	96	0.994052	1	ENSRNOG00000015642|Novel02005|ENSRNOG00000000985|ENSRNOG00000018708|ENSRNOG00000005452|ENSRNOG00000004700|ENSRNOG00000027962|ENSRNOG00000022999|ENSRNOG00000019450|ENSRNOG00000021025|ENSRNOG00000001156|ENSRNOG00000001269|ENSRNOG00000048025|ENSRNOG00000042983|ENSRNOG00000028592|ENSRNOG00000008639|ENSRNOG00000014353|ENSRNOG00000022267|ENSRNOG00000010922|ENSRNOG00000018851|ENSRNOG00000012778|ENSRNOG0…	rno:298510|rno:501582|rno:304277|rno:24668|rno:117256|rno:296219|rno:360855|rno:363122|rno:307503|rno:309179|rno:259272|rno:24669|rno:683927|rno:291877|rno:298510|rno:171350|rno:292683|rno:302405|rno:315648|rno:60660|rno:298385|rno:688288|	298510|501582|304277|24668|117256|296219|360855|363122|307503|309179|259272|24669|683927|291877|298510|171350|292683|302405|315648|60660|298385|688288|	http://www.genome.jp/kegg-bin/show_pathway?rno03015/rno:298385%09red/rno:60660%09red/rno:24669%09red/rno:298510%09red/rno:304277%09red/rno:688288%09red/rno:309179%09red/rno:315648%09red/rno:24668%09red/rno:683927%09red/rno:117256%09red/rno:292683%09red/rno:291877%09red/rno:259272%09red/rno:171350%09red/rno:307503%09red/rno:363122%09red/rno:360855%09red/rno:296219%09red/rno:501582%09red/rno:302405…
Systemic lupus erythematosus	KEGG PATHWAY	rno05322	31	126	0.994464	1	ENSRNOG00000006532|ENSRNOG00000018488|ENSRNOG00000011523|ENSRNOG00000038835|ENSRNOG00000033045|ENSRNOG00000033942|ENSRNOG00000017833|ENSRNOG00000024751|ENSRNOG00000011796|ENSRNOG00000024382|ENSRNOG00000007026|ENSRNOG00000046663|ENSRNOG00000010306|ENSRNOG00000006961|ENSRNOG00000011971|ENSRNOG00000012749|ENSRNOG00000024115|ENSRNOG00000030142|ENSRNOG00000008766|ENSRNOG00000001527|ENSRNOG00000049422|…	rno:117056|rno:171369|rno:29384|rno:56822|rno:690795|rno:24409|rno:291245|rno:361844|rno:312705|rno:304966|rno:685909|rno:116591|rno:58940|rno:171365|rno:192262|rno:29687|rno:24237|rno:295277|rno:24410|rno:25408|rno:498276|rno:24835|rno:298566|rno:117056|rno:362634|rno:687711|rno:309621|rno:296545|rno:117517|rno:309622|rno:295279|	117056|171369|29384|56822|690795|24409|291245|361844|312705|304966|685909|116591|58940|171365|192262|29687|24237|295277|24410|25408|498276|24835|298566|117056|362634|687711|309621|296545|117517|309622|295279|	http://www.genome.jp/kegg-bin/show_pathway?rno05322/rno:498276%09red/rno:690795%09red/rno:171369%09red/rno:685909%09red/rno:171365%09red/rno:117056%09red/rno:24410%09red/rno:29384%09red/rno:296545%09red/rno:116591%09red/rno:295279%09red/rno:56822%09red/rno:25408%09red/rno:312705%09red/rno:24835%09red/rno:309622%09red/rno:687711%09red/rno:24409%09red/rno:295277%09red/rno:309621%09red/rno:192262%09…
Ubiquitin mediated proteolysis	KEGG PATHWAY	rno04120	33	135	0.996032	1	ENSRNOG00000042239|ENSRNOG00000011663|ENSRNOG00000010303|ENSRNOG00000013718|ENSRNOG00000043162|ENSRNOG00000016280|ENSRNOG00000013177|ENSRNOG00000026286|ENSRNOG00000017907|ENSRNOG00000015131|ENSRNOG00000009409|ENSRNOG00000015622|ENSRNOG00000001222|ENSRNOG00000017373|ENSRNOG00000034075|ENSRNOG00000005731|ENSRNOG00000014986|ENSRNOG00000020701|ENSRNOG00000011007|ENSRNOG00000007304|ENSRNOG00000016823|…	rno:363836|rno:300948|rno:313264|rno:308669|rno:315771|rno:361765|rno:116667|rno:364682|rno:25573|rno:296368|rno:85273|rno:310363|rno:294331|rno:306004|rno:679949|rno:78971|rno:298652|rno:497672|rno:303689|rno:362377|rno:294790|rno:60371|rno:81920|rno:89829|rno:100360914|rno:360592|rno:314856|rno:309722|rno:64515|rno:685029|rno:310071|rno:171136|rno:296468|	363836|300948|313264|308669|315771|361765|116667|364682|25573|296368|85273|310363|294331|306004|679949|78971|298652|497672|303689|362377|294790|60371|81920|89829|100360914|360592|314856|309722|64515|685029|310071|171136|296468|	http://www.genome.jp/kegg-bin/show_pathway?rno04120/rno:310071%09red/rno:85273%09red/rno:364682%09red/rno:100360914%09red/rno:313264%09red/rno:362377%09red/rno:171136%09red/rno:298652%09red/rno:308669%09red/rno:679949%09red/rno:363836%09red/rno:303689%09red/rno:361765%09red/rno:81920%09red/rno:315771%09red/rno:497672%09red/rno:306004%09red/rno:60371%09red/rno:294790%09red/rno:296468%09red/rno:310…
RNA polymerase	KEGG PATHWAY	rno03020	4	33	0.997266	1	ENSRNOG00000000779|ENSRNOG00000004471|ENSRNOG00000010008|ENSRNOG00000016231	rno:361784|rno:300088|rno:361102|rno:364834|	361784|300088|361102|364834|	http://www.genome.jp/kegg-bin/show_pathway?rno03020/rno:300088%09red/rno:361784%09red/rno:361102%09red/rno:364834%09red
Spliceosome	KEGG PATHWAY	rno03040	33	140	0.997966	1	ENSRNOG00000028626|ENSRNOG00000002818|ENSRNOG00000000989|ENSRNOG00000001556|ENSRNOG00000016507|ENSRNOG00000015844|ENSRNOG00000008504|ENSRNOG00000043065|ENSRNOG00000008733|ENSRNOG00000018783|ENSRNOG00000001163|ENSRNOG00000031127|ENSRNOG00000009451|ENSRNOG00000012219|ENSRNOG00000036839|ENSRNOG00000006961|ENSRNOG00000005556|ENSRNOG00000027006|ENSRNOG00000001783|ENSRNOG00000000493|ENSRNOG00000014908|…	rno:362687|rno:287739|rno:89819|rno:362152|rno:681031|rno:680309|rno:296913|rno:363000|rno:297455|rno:295334|rno:288701|rno:685587|rno:298374|rno:313056|rno:29578|rno:171365|rno:680737|rno:362152|rno:117259|rno:361808|rno:680891|rno:307410|rno:192246|rno:100365504|rno:295607|rno:362223|rno:292019|rno:687711|rno:117282|rno:362394|rno:298385|rno:688288|rno:306222|	362687|287739|89819|362152|681031|680309|296913|363000|297455|295334|288701|685587|298374|313056|29578|171365|680737|362152|117259|361808|680891|307410|192246|100365504|295607|362223|292019|687711|117282|362394|298385|688288|306222|	http://www.genome.jp/kegg-bin/show_pathway?rno03040/rno:100365504%09red/rno:362394%09red/rno:117259%09red/rno:313056%09red/rno:171365%09red/rno:297455%09red/rno:298385%09red/rno:29578%09red/rno:288701%09red/rno:681031%09red/rno:362223%09red/rno:306222%09red/rno:89819%09red/rno:680309%09red/rno:687711%09red/rno:192246%09red/rno:295607%09red/rno:688288%09red/rno:680891%09red/rno:680737%09red/rno:29…
Linoleic acid metabolism	KEGG PATHWAY	rno00591	5	40	0.998507	1	ENSRNOG00000002657|ENSRNOG00000012295|ENSRNOG00000024904|ENSRNOG00000019183|ENSRNOG00000016826	rno:24653|rno:360426|rno:296091|rno:81639|rno:298579|	24653|360426|296091|81639|298579|	http://www.genome.jp/kegg-bin/show_pathway?rno00591/rno:360426%09red/rno:296091%09red/rno:24653%09red/rno:81639%09red/rno:298579%09red
Chemical carcinogenesis	KEGG PATHWAY	rno05204	16	87	0.999188	1	ENSRNOG00000002525|ENSRNOG00000018237|ENSRNOG00000014055|ENSRNOG00000030449|ENSRNOG00000028746|ENSRNOG00000018740|ENSRNOG00000013296|ENSRNOG00000005861|ENSRNOG00000010853|ENSRNOG00000047433|ENSRNOG00000007743|ENSRNOG00000017512|ENSRNOG00000012464|ENSRNOG00000004245|ENSRNOG00000040287|ENSRNOG00000018937	rno:29527|rno:24426|rno:116631|rno:300850|rno:114846|rno:113992|rno:295037|rno:25116|rno:25302|rno:25426|rno:171341|rno:309147|rno:24172|rno:289197|rno:25426|rno:81869|	29527|24426|116631|300850|114846|113992|295037|25116|25302|25426|171341|309147|24172|289197|25426|81869|	http://www.genome.jp/kegg-bin/show_pathway?rno05204/rno:24172%09red/rno:25116%09red/rno:113992%09red/rno:25302%09red/rno:24426%09red/rno:25426%09red/rno:81869%09red/rno:114846%09red/rno:300850%09red/rno:171341%09red/rno:29527%09red/rno:116631%09red/rno:295037%09red/rno:289197%09red/rno:309147%09red
Ribosome biogenesis in eukaryotes	KEGG PATHWAY	rno03008	15	87	0.9996	1	ENSRNOG00000002644|ENSRNOG00000004723|ENSRNOG00000047111|ENSRNOG00000016226|ENSRNOG00000018939|ENSRNOG00000016266|ENSRNOG00000026316|ENSRNOG00000013451|ENSRNOG00000009310|ENSRNOG00000014513|ENSRNOG00000005012|ENSRNOG00000019229|ENSRNOG00000011785|ENSRNOG00000015303|ENSRNOG00000004700	rno:303456|rno:299198|rno:313167|rno:291071|rno:300689|rno:293828|rno:362703|rno:310159|rno:310512|rno:309036|rno:317579|rno:292747|rno:362229|rno:363563|rno:296219|	303456|299198|313167|291071|300689|293828|362703|310159|310512|309036|317579|292747|362229|363563|296219|	http://www.genome.jp/kegg-bin/show_pathway?rno03008/rno:363563%09red/rno:292747%09red/rno:317579%09red/rno:309036%09red/rno:310159%09red/rno:299198%09red/rno:310512%09red/rno:362703%09red/rno:362229%09red/rno:300689%09red/rno:303456%09red/rno:313167%09red/rno:296219%09red/rno:291071%09red/rno:293828%09red
Retinol metabolism	KEGG PATHWAY	rno00830	12	80	0.99985	1	ENSRNOG00000006681|ENSRNOG00000014555|ENSRNOG00000017619|ENSRNOG00000014090|ENSRNOG00000009582|ENSRNOG00000015354|ENSRNOG00000018740|ENSRNOG00000028711|ENSRNOG00000020743|ENSRNOG00000012464|ENSRNOG00000030698|ENSRNOG00000033923	rno:353252|rno:316424|rno:24188|rno:246298|rno:89826|rno:54349|rno:113992|rno:84497|rno:308445|rno:24172|rno:308190|rno:316421|	353252|316424|24188|246298|89826|54349|113992|84497|308445|24172|308190|316421|	http://www.genome.jp/kegg-bin/show_pathway?rno00830/rno:24172%09red/rno:246298%09red/rno:113992%09red/rno:24188%09red/rno:308190%09red/rno:84497%09red/rno:308445%09red/rno:54349%09red/rno:316421%09red/rno:89826%09red/rno:316424%09red/rno:353252%09red
Basal transcription factors	KEGG PATHWAY	rno03022	4	45	0.999887	1	ENSRNOG00000018027|ENSRNOG00000029316|ENSRNOG00000011062|ENSRNOG00000012360	rno:307927|rno:81674|rno:83828|rno:361580|	307927|81674|83828|361580|	http://www.genome.jp/kegg-bin/show_pathway?rno03022/rno:361580%09red/rno:307927%09red/rno:83828%09red/rno:81674%09red
Parkinson's disease	KEGG PATHWAY	rno05012	35	169	0.999922	1	ENSRNOG00000042239|ENSRNOG00000002524|ENSRNOG00000024457|ENSRNOG00000034234|ENSRNOG00000010440|ENSRNOG00000046381|ENSRNOG00000031766|ENSRNOG00000016592|ENSRNOG00000004978|ENSRNOG00000029912|ENSRNOG00000029971|ENSRNOG00000008428|ENSRNOG00000011992|ENSRNOG00000013331|ENSRNOG00000003696|ENSRNOG00000015320|ENSRNOG00000005257|ENSRNOG00000001222|ENSRNOG00000005210|ENSRNOG00000031979|ENSRNOG00000047374|…	rno:363836|rno:117549|rno:25310|rno:26195|rno:24611|rno:24611|rno:26192|rno:81664|rno:293508|rno:116728|rno:26202|rno:24318|rno:25693|rno:157074|rno:501563|rno:171082|rno:25636|rno:294331|rno:25686|rno:26197|rno:24611|rno:25402|rno:26193|rno:26200|rno:29219|rno:26194|rno:298762|rno:78963|rno:26196|rno:64532|rno:83529|rno:301458|rno:681418|rno:26201|rno:25643|	363836|117549|25310|26195|24611|24611|26192|81664|293508|116728|26202|24318|25693|157074|501563|171082|25636|294331|25686|26197|24611|25402|26193|26200|29219|26194|298762|78963|26196|64532|83529|301458|681418|26201|25643|	http://www.genome.jp/kegg-bin/show_pathway?rno05012/rno:25643%09red/rno:117549%09red/rno:293508%09red/rno:26201%09red/rno:24611%09red/rno:298762%09red/rno:26192%09red/rno:26193%09red/rno:26196%09red/rno:26197%09red/rno:26194%09red/rno:25402%09red/rno:301458%09red/rno:25686%09red/rno:78963%09red/rno:363836%09red/rno:81664%09red/rno:501563%09red/rno:116728%09red/rno:29219%09red/rno:83529%09red/rno:…
Metabolic pathways	KEGG PATHWAY	rno01100	415	1295	0.999936	1	ENSRNOG00000014555|ENSRNOG00000005058|ENSRNOG00000046947|ENSRNOG00000017311|ENSRNOG00000011071|ENSRNOG00000015781|ENSRNOG00000000800|ENSRNOG00000048676|ENSRNOG00000019143|ENSRNOG00000016776|ENSRNOG00000014168|ENSRNOG00000009875|ENSRNOG00000002142|ENSRNOG00000013376|ENSRNOG00000000565|ENSRNOG00000010914|ENSRNOG00000003728|ENSRNOG00000007081|ENSRNOG00000018736|ENSRNOG00000008218|ENSRNOG00000007804|…	rno:316424|rno:296048|rno:365985|rno:361602|rno:58813|rno:295430|rno:294410|rno:687758|rno:292090|rno:313610|rno:316067|rno:116463|rno:81925|rno:81726|rno:286896|rno:362756|rno:64134|rno:497811|rno:361676|rno:436582|rno:65044|rno:26193|rno:50671|rno:727679|rno:362035|rno:64161|rno:64828|rno:192252|rno:364901|rno:191576|rno:29337|rno:29527|rno:79214|rno:25427|rno:26192|rno:286936|rno:297508|rno:84…	316424|296048|365985|361602|58813|295430|294410|687758|292090|313610|316067|116463|81925|81726|286896|362756|64134|497811|361676|436582|65044|26193|50671|727679|362035|64161|64828|192252|364901|191576|29337|29527|79214|25427|26192|286936|297508|84597|56823|83522|407764|25709|353252|300757|171410|100361138|114024|24183|29261|25059|56819|299732|366065|295088|25280|683713|292999|311422|25257|26202|6…	http://www.genome.jp/kegg-bin/show_pathway?rno01100/rno:360426%09red/rno:94340%09red/rno:25666%09red/rno:290741%09red/rno:362428%09red/rno:192252%09red/rno:266689%09red/rno:25741%09red/rno:311569%09red/rno:25031%09red/rno:25748%09red/rno:296973%09red/rno:29531%09red/rno:29539%09red/rno:502017%09red/rno:297508%09red/rno:24886%09red/rno:368088%09red/rno:25197%09red/rno:289727%09red/rno:293949%09red…
Steroid hormone biosynthesis	KEGG PATHWAY	rno00140	11	80	0.999939	1	ENSRNOG00000017601|ENSRNOG00000021046|ENSRNOG00000001889|ENSRNOG00000002826|ENSRNOG00000018740|ENSRNOG00000005861|ENSRNOG00000002216|ENSRNOG00000047433|ENSRNOG00000030182|ENSRNOG00000029179|ENSRNOG00000040287	rno:24950|rno:292915|rno:24267|rno:29540|rno:113992|rno:25116|rno:305291|rno:25426|rno:266684|rno:24303|rno:25426|	24950|292915|24267|29540|113992|25116|305291|25426|266684|24303|25426|	http://www.genome.jp/kegg-bin/show_pathway?rno00140/rno:24950%09red/rno:25116%09red/rno:113992%09red/rno:29540%09red/rno:24303%09red/rno:25426%09red/rno:292915%09red/rno:24267%09red/rno:305291%09red/rno:266684%09red
Huntington's disease	KEGG PATHWAY	rno05016	43	213	0.999994	1	ENSRNOG00000012331|ENSRNOG00000016429|ENSRNOG00000048812|ENSRNOG00000024457|ENSRNOG00000018526|ENSRNOG00000024530|Novel01734|ENSRNOG00000013734|ENSRNOG00000014635|ENSRNOG00000031766|ENSRNOG00000031979|ENSRNOG00000042333|ENSRNOG00000015865|ENSRNOG00000016231|ENSRNOG00000010756|ENSRNOG00000008766|Novel01290|ENSRNOG00000020876|ENSRNOG00000034234|ENSRNOG00000011849|ENSRNOG00000008622|ENSRNOG000000133…	rno:64044|rno:24418|rno:24404|rno:25310|rno:29495|rno:117249|rno:117249|rno:500442|rno:83800|rno:26192|rno:26197|rno:685664|rno:65046|rno:364834|rno:24842|rno:24410|rno:85240|rno:24887|rno:26195|rno:301458|rno:500131|rno:157074|rno:308578|rno:83516|rno:171082|rno:681418|rno:29430|rno:24408|rno:303242|rno:25031|rno:24787|rno:297893|rno:25402|rno:56083|rno:83529|rno:317673|rno:29167|rno:78963|rno:2…	64044|24418|24404|25310|29495|117249|117249|500442|83800|26192|26197|685664|65046|364834|24842|24410|85240|24887|26195|301458|500131|157074|308578|83516|171082|681418|29430|24408|303242|25031|24787|297893|25402|56083|83529|317673|29167|78963|26196|24654|83618|298762|171339|	http://www.genome.jp/kegg-bin/show_pathway?rno05016/rno:83618%09red/rno:24418%09red/rno:24887%09red/rno:500131%09red/rno:308578%09red/rno:83516%09red/rno:500442%09red/rno:25031%09red/rno:24404%09red/rno:298762%09red/rno:26192%09red/rno:26196%09red/rno:26197%09red/rno:25402%09red/rno:301458%09red/rno:24654%09red/rno:78963%09red/rno:83800%09red/rno:317673%09red/rno:303242%09red/rno:29167%09red/rno:…
Aminoacyl-tRNA biosynthesis	KEGG PATHWAY	rno00970	5	69	0.999999	1	ENSRNOG00000003743|ENSRNOG00000007739|ENSRNOG00000007213|ENSRNOG00000043447|ENSRNOG00000018404	rno:116483|rno:287191|rno:313047|rno:290868|rno:292023|	116483|287191|313047|290868|292023|	http://www.genome.jp/kegg-bin/show_pathway?rno00970/rno:292023%09red/rno:290868%09red/rno:287191%09red/rno:116483%09red/rno:313047%09red
Oxidative phosphorylation	KEGG PATHWAY	rno00190	22	157	1	1	ENSRNOG00000006926|ENSRNOG00000034234|ENSRNOG00000031766|ENSRNOG00000029971|ENSRNOG00000013331|ENSRNOG00000036814|ENSRNOG00000015320|ENSRNOG00000017220|ENSRNOG00000004526|ENSRNOG00000008218|ENSRNOG00000030644|ENSRNOG00000031053|ENSRNOG00000003269|ENSRNOG00000031033|ENSRNOG00000031979|ENSRNOG00000000840|ENSRNOG00000033299|ENSRNOG00000008163|ENSRNOG00000002458|ENSRNOG00000011849|ENSRNOG00000014568|…	rno:297932|rno:26195|rno:26192|rno:26202|rno:157074|rno:29757|rno:171082|rno:293650|rno:298762|rno:436582|rno:26193|rno:26200|rno:94170|rno:26194|rno:26197|rno:368044|rno:26196|rno:298103|rno:690300|rno:301458|rno:681418|rno:26201|	297932|26195|26192|26202|157074|29757|171082|293650|298762|436582|26193|26200|94170|26194|26197|368044|26196|298103|690300|301458|681418|26201|	http://www.genome.jp/kegg-bin/show_pathway?rno00190/rno:293650%09red/rno:298103%09red/rno:298762%09red/rno:26192%09red/rno:26193%09red/rno:26196%09red/rno:26197%09red/rno:26194%09red/rno:26195%09red/rno:301458%09red/rno:368044%09red/rno:297932%09red/rno:436582%09red/rno:690300%09red/rno:26202%09red/rno:26200%09red/rno:26201%09red/rno:157074%09red/rno:171082%09red/rno:29757%09red/rno:94170%09red/r…
Olfactory transduction	KEGG PATHWAY	rno04740	15	1198	1	1	ENSRNOG00000047374|ENSRNOG00000004005|ENSRNOG00000004978|ENSRNOG00000010440|ENSRNOG00000003999|ENSRNOG00000009783|ENSRNOG00000046381|ENSRNOG00000004060|ENSRNOG00000018712|ENSRNOG00000002361|ENSRNOG00000003696|ENSRNOG00000013447|ENSRNOG00000019308|ENSRNOG00000016770|ENSRNOG00000005257	rno:24611|rno:24245|rno:293508|rno:24611|rno:64508|rno:171140|rno:24611|rno:24242|rno:25400|rno:25523|rno:501563|rno:308015|rno:25388|rno:24242|rno:25636|	24611|24245|293508|24611|64508|171140|24611|24242|25400|25523|501563|308015|25388|24242|25636|	http://www.genome.jp/kegg-bin/show_pathway?rno04740/rno:308015%09red/rno:25523%09red/rno:171140%09red/rno:25388%09red/rno:293508%09red/rno:64508%09red/rno:24245%09red/rno:25636%09red/rno:24242%09red/rno:24611%09red/rno:501563%09red/rno:25400%09red
--------------------
#Term	Database	ID	Input number	Background number	P-Value	Corrected P-Value	Input	KEGG_ID/KO	Entrez_ID	Hyperlink
--------------------
#Term	Database	ID	Input number	Background number	P-Value	Corrected P-Value	Input	KEGG_ID/KO	Entrez_ID	Hyperlink
--------------------

## Sheet: up.DEG_KEGG
##Databases: KEGG PATHWAY
##Statistical test method: hypergeometric test / Fisher's exact test
##FDR correction method: Benjamini and Hochberg
#Term	Database	ID	Input number	Background number	P-Value	Corrected P-Value	Input	KEGG_ID/KO	Entrez_ID	Hyperlink
Ribosome	KEGG PATHWAY	rno03010	88	178	2.83751e-08	7.80316e-06	ENSRNOG00000009378|ENSRNOG00000004107|ENSRNOG00000031889|ENSRNOG00000004741|ENSRNOG00000007663|Novel00801|ENSRNOG00000031244|ENSRNOG00000023407|ENSRNOG00000019578|ENSRNOG00000005517|ENSRNOG00000029574|ENSRNOG00000017418|ENSRNOG00000033473|ENSRNOG00000000957|ENSRNOG00000024603|ENSRNOG00000014582|ENSRNOG00000016580|ENSRNOG00000033843|ENSRNOG00000018320|ENSRNOG00000014272|ENSRNOG00000018645|ENSRNOG0…	rno:64302|rno:29282|rno:117042|rno:81767|rno:29304|rno:317646|rno:296596|rno:364656|rno:140655|rno:100360508|rno:29426|rno:140654|rno:58927|rno:79449|rno:29285|rno:292244|rno:124323|rno:296596|rno:117053|rno:296709|rno:29236|rno:83789|rno:300079|rno:287302|rno:360572|rno:57809|rno:25538|rno:81766|rno:691531|rno:64205|rno:94266|rno:81764|rno:294282|rno:81763|rno:689284|rno:310653|rno:161477|rno:64…	64302|29282|117042|81767|29304|317646|296596|364656|140655|100360508|29426|140654|58927|79449|29285|292244|124323|296596|117053|296709|29236|83789|300079|287302|360572|57809|25538|81766|691531|64205|94266|81764|294282|81763|689284|310653|161477|64156|81775|83789|292964|64638|29283|83789|81774|317646|100361520|65136|64640|29286|79449|81765|25347|29752|362631|100361520|362041|29257|81773|65139|1009…	http://www.genome.jp/kegg-bin/show_pathway?rno03010/rno:26962%09red/rno:292964%09red/rno:317646%09red/rno:79449%09red/rno:364656%09red/rno:117053%09red/rno:57809%09red/rno:291434%09red/rno:287417%09red/rno:29285%09red/rno:140661%09red/rno:310653%09red/rno:245981%09red/rno:100360017%09red/rno:29304%09red/rno:28298%09red/rno:58927%09red/rno:25347%09red/rno:689284%09red/rno:64640%09red/rno:65139%09r…
Osteoclast differentiation	KEGG PATHWAY	rno04380	65	126	5.60895e-07	6.3444e-05	ENSRNOG00000004575|ENSRNOG00000004649|ENSRNOG00000033235|ENSRNOG00000004763|ENSRNOG00000012160|ENSRNOG00000028629|ENSRNOG00000009705|ENSRNOG00000037237|ENSRNOG00000006940|ENSRNOG00000013676|ENSRNOG00000018659|ENSRNOG00000009385|ENSRNOG00000045668|ENSRNOG00000016054|ENSRNOG00000031312|ENSRNOG00000002278|ENSRNOG00000013967|ENSRNOG00000023258|ENSRNOG00000049422|ENSRNOG00000020652|ENSRNOG00000003278|…	rno:24493|rno:24494|rno:100360982|rno:25528|rno:25155|rno:24185|rno:313050|rno:309295|rno:500904|rno:29337|rno:78965|rno:298947|rno:686326|rno:308267|rno:25625|rno:84492|rno:499356|rno:81736|rno:498276|rno:59086|rno:360640|rno:292537|rno:63839|rno:116591|rno:114553|rno:100361294|rno:366508|rno:309452|rno:307403|rno:314322|rno:24517|rno:29302|rno:364018|rno:308350|rno:84351|rno:29591|rno:81810|rno…	24493|24494|100360982|25528|25155|24185|313050|309295|500904|29337|78965|298947|686326|308267|25625|84492|499356|81736|498276|59086|360640|292537|63839|116591|114553|100361294|366508|309452|307403|314322|24517|29302|364018|308350|84351|29591|81810|66021|691533|100361818|301227|116465|309165|497931|155918|361537|89829|304966|24835|25493|288264|25150|25446|24516|366126|79129|367901|295279|84477|291…	http://www.genome.jp/kegg-bin/show_pathway?rno04380/rno:498276%09red/rno:360640%09red/rno:366126%09red/rno:295279%09red/rno:81810%09red/rno:24516%09red/rno:24517%09red/rno:301227%09red/rno:116591%09red/rno:25150%09red/rno:25625%09red/rno:24185%09red/rno:25155%09red/rno:309452%09red/rno:29302%09red/rno:308267%09red/rno:24494%09red/rno:24493%09red/rno:292537%09red/rno:78965%09red/rno:367901%09red/r…
Lysosome	KEGG PATHWAY	rno04142	65	127	6.92116e-07	6.3444e-05	ENSRNOG00000014997|ENSRNOG00000037563|ENSRNOG00000006926|ENSRNOG00000011150|ENSRNOG00000011054|ENSRNOG00000019103|ENSRNOG00000014064|ENSRNOG00000009330|ENSRNOG00000021157|ENSRNOG00000021155|ENSRNOG00000000043|ENSRNOG00000009759|ENSRNOG00000011461|ENSRNOG00000014635|ENSRNOG00000049281|ENSRNOG00000014992|ENSRNOG00000001415|ENSRNOG00000023830|ENSRNOG00000000913|ENSRNOG00000046159|ENSRNOG00000018566|…	rno:25151|rno:287435|rno:297932|rno:25227|rno:89783|rno:293485|rno:25425|rno:363103|rno:50654|rno:29175|rno:360904|rno:306128|rno:171126|rno:83800|rno:684536|rno:317202|rno:360785|rno:171575|rno:24434|rno:100909505|rno:25697|rno:117106|rno:84431|rno:25423|rno:314360|rno:316519|rno:298875|rno:25424|rno:171293|rno:290923|rno:300757|rno:286898|rno:63865|rno:310166|rno:25328|rno:293650|rno:25524|rno:…	25151|287435|297932|25227|89783|293485|25425|363103|50654|29175|360904|306128|171126|83800|684536|317202|360785|171575|24434|100909505|25697|117106|84431|25423|314360|316519|298875|25424|171293|290923|300757|286898|63865|310166|25328|293650|25524|293676|24375|316033|310864|309969|362409|361704|296370|303631|361378|64529|29186|83534|24591|25055|60575|688293|361401|294673|252929|25732|684529|684529…	http://www.genome.jp/kegg-bin/show_pathway?rno04142/rno:688293%09red/rno:290923%09red/rno:63865%09red/rno:362409%09red/rno:293650%09red/rno:24434%09red/rno:361401%09red/rno:287435%09red/rno:24944%09red/rno:292073%09red/rno:316519%09red/rno:317202%09red/rno:25151%09red/rno:60575%09red/rno:293485%09red/rno:25423%09red/rno:171575%09red/rno:25055%09red/rno:171293%09red/rno:83534%09red/rno:25425%09red…
NF-kappa B signaling pathway	KEGG PATHWAY	rno04064	48	89	6.51787e-06	0.000448103	ENSRNOG00000002525|ENSRNOG00000004649|ENSRNOG00000002341|ENSRNOG00000018488|ENSRNOG00000029773|ENSRNOG00000009705|ENSRNOG00000037237|ENSRNOG00000002792|ENSRNOG00000013676|ENSRNOG00000010516|ENSRNOG00000033235|ENSRNOG00000019264|ENSRNOG00000013634|ENSRNOG00000016054|ENSRNOG00000008180|ENSRNOG00000031312|ENSRNOG00000013967|ENSRNOG00000040315|ENSRNOG00000017907|ENSRNOG00000003278|ENSRNOG00000015179|…	rno:29527|rno:24494|rno:494338|rno:171369|rno:300711|rno:313050|rno:309295|rno:114105|rno:29337|rno:25619|rno:100360982|rno:297604|rno:301059|rno:308267|rno:81515|rno:25625|rno:499356|rno:448830|rno:25573|rno:360640|rno:246756|rno:299626|rno:29469|rno:683206|rno:25464|rno:170929|rno:309452|rno:78971|rno:306886|rno:116637|rno:25155|rno:81736|rno:100363332|rno:309165|rno:300177|rno:29260|rno:24835|…	29527|24494|494338|171369|300711|313050|309295|114105|29337|25619|100360982|297604|301059|308267|81515|25625|499356|448830|25573|360640|246756|299626|29469|683206|25464|170929|309452|78971|306886|116637|25155|81736|100363332|309165|300177|29260|24835|25493|84351|364867|25591|60371|367901|60350|83477|301133|117279|498666|	http://www.genome.jp/kegg-bin/show_pathway?rno04064/rno:367901%09red/rno:360640%09red/rno:171369%09red/rno:83477%09red/rno:313050%09red/rno:297604%09red/rno:246756%09red/rno:25625%09red/rno:25155%09red/rno:117279%09red/rno:309452%09red/rno:29260%09red/rno:498666%09red/rno:308267%09red/rno:24494%09red/rno:299626%09red/rno:300711%09red/rno:25464%09red/rno:300177%09red/rno:24835%09red/rno:100363332%…
TNF signaling pathway	KEGG PATHWAY	rno04668	51	109	6.42652e-05	0.00353459	ENSRNOG00000012331|ENSRNOG00000002525|ENSRNOG00000004649|ENSRNOG00000014361|ENSRNOG00000016378|ENSRNOG00000042353|ENSRNOG00000021117|ENSRNOG00000028629|ENSRNOG00000037237|ENSRNOG00000049517|ENSRNOG00000002792|ENSRNOG00000002946|ENSRNOG00000016054|ENSRNOG00000006612|ENSRNOG00000031312|ENSRNOG00000019142|ENSRNOG00000023258|ENSRNOG00000003278|ENSRNOG00000015179|ENSRNOG00000014124|ENSRNOG00000009385|…	rno:64044|rno:29527|rno:24494|rno:24323|rno:116596|rno:690743|rno:361715|rno:24185|rno:309295|rno:683206|rno:114105|rno:89829|rno:308267|rno:100911550|rno:25625|rno:246097|rno:81736|rno:360640|rno:246756|rno:291912|rno:298947|rno:366508|rno:81687|rno:314322|rno:24517|rno:25464|rno:78971|rno:24770|rno:246208|rno:306886|rno:246240|rno:81707|rno:81503|rno:156767|rno:309165|rno:497931|rno:25402|rno:2…	64044|29527|24494|24323|116596|690743|361715|24185|309295|683206|114105|89829|308267|100911550|25625|246097|81736|360640|246756|291912|298947|366508|81687|314322|24517|25464|78971|24770|246208|306886|246240|81707|81503|156767|309165|497931|25402|24253|78965|24835|84351|64026|25493|24516|60371|266610|60584|680611|171045|117279|29513|	http://www.genome.jp/kegg-bin/show_pathway?rno04668/rno:81707%09red/rno:360640%09red/rno:24516%09red/rno:24517%09red/rno:246756%09red/rno:25625%09red/rno:116596%09red/rno:156767%09red/rno:117279%09red/rno:361715%09red/rno:81687%09red/rno:81503%09red/rno:308267%09red/rno:24770%09red/rno:24494%09red/rno:24323%09red/rno:25402%09red/rno:78965%09red/rno:25464%09red/rno:298947%09red/rno:690743%09red/rn…
Toll-like receptor signaling pathway	KEGG PATHWAY	rno04620	46	96	9.29341e-05	0.00425948	ENSRNOG00000012331|ENSRNOG00000016378|ENSRNOG00000007437|ENSRNOG00000018488|ENSRNOG00000038835|ENSRNOG00000011406|ENSRNOG00000028629|ENSRNOG00000037237|ENSRNOG00000004649|ENSRNOG00000013634|ENSRNOG00000016054|ENSRNOG00000022067|ENSRNOG00000040315|ENSRNOG00000023258|ENSRNOG00000045668|ENSRNOG00000048161|ENSRNOG00000002161|ENSRNOG00000009385|ENSRNOG00000006612|ENSRNOG00000016846|ENSRNOG00000021726|…	rno:64044|rno:116596|rno:296953|rno:171369|rno:56822|rno:116637|rno:24185|rno:309295|rno:24494|rno:301059|rno:308267|rno:289337|rno:448830|rno:81736|rno:686326|rno:338457|rno:305353|rno:298947|rno:100911550|rno:366508|rno:364594|rno:29469|rno:314322|rno:317468|rno:364867|rno:84351|rno:306886|rno:305354|rno:309165|rno:300177|rno:29260|rno:25408|rno:363984|rno:25542|rno:310553|rno:24835|rno:288264|…	64044|116596|296953|171369|56822|116637|24185|309295|24494|301059|308267|289337|448830|81736|686326|338457|305353|298947|100911550|366508|364594|29469|314322|317468|364867|84351|306886|305354|309165|300177|29260|25408|363984|25542|310553|24835|288264|25493|24516|497931|266610|60350|684440|29175|29513|25353|	http://www.genome.jp/kegg-bin/show_pathway?rno04620/rno:171369%09red/rno:24516%09red/rno:305353%09red/rno:116637%09red/rno:306886%09red/rno:116596%09red/rno:305354%09red/rno:448830%09red/rno:364594%09red/rno:29260%09red/rno:308267%09red/rno:84351%09red/rno:24494%09red/rno:25542%09red/rno:296953%09red/rno:298947%09red/rno:25408%09red/rno:24185%09red/rno:300177%09red/rno:24835%09red/rno:29513%09red…
NOD-like receptor signaling pathway	KEGG PATHWAY	rno04621	32	57	0.000121703	0.00478118	ENSRNOG00000012331|ENSRNOG00000004649|ENSRNOG00000019675|ENSRNOG00000007372|ENSRNOG00000001271|ENSRNOG00000037237|ENSRNOG00000002792|ENSRNOG00000042256|ENSRNOG00000047137|ENSRNOG00000016054|ENSRNOG00000049517|ENSRNOG00000003170|ENSRNOG00000023258|ENSRNOG00000014124|ENSRNOG00000048580|ENSRNOG00000008134|ENSRNOG00000019073|ENSRNOG00000002802|ENSRNOG00000020063|ENSRNOG00000010602|ENSRNOG00000016413|…	rno:64044|rno:24494|rno:282817|rno:25166|rno:294770|rno:309295|rno:114105|rno:294691|rno:365661|rno:308267|rno:683206|rno:287362|rno:81736|rno:291912|rno:686323|rno:58923|rno:84351|rno:81503|rno:81525|rno:60371|rno:300732|rno:309165|rno:191568|rno:64171|rno:24835|rno:298784|rno:25493|rno:24770|rno:360557|rno:78971|rno:29197|rno:29513|	64044|24494|282817|25166|294770|309295|114105|294691|365661|308267|683206|287362|81736|291912|686323|58923|84351|81503|81525|60371|300732|309165|191568|64171|24835|298784|25493|24770|360557|78971|29197|29513|	http://www.genome.jp/kegg-bin/show_pathway?rno04621/rno:58923%09red/rno:365661%09red/rno:81525%09red/rno:298784%09red/rno:81503%09red/rno:64171%09red/rno:24770%09red/rno:24494%09red/rno:282817%09red/rno:24835%09red/rno:686323%09red/rno:29513%09red/rno:683206%09red/rno:360557%09red/rno:300732%09red/rno:308267%09red/rno:294770%09red/rno:191568%09red/rno:287362%09red/rno:25493%09red/rno:309165%09red…
Chagas disease (American trypanosomiasis)	KEGG PATHWAY	rno05142	47	104	0.00022715	0.00780827	ENSRNOG00000012331|ENSRNOG00000004649|ENSRNOG00000007159|ENSRNOG00000028629|ENSRNOG00000037237|ENSRNOG00000001414|ENSRNOG00000015945|ENSRNOG00000013634|ENSRNOG00000031312|ENSRNOG00000013265|ENSRNOG00000019142|ENSRNOG00000023258|ENSRNOG00000048161|ENSRNOG00000016592|ENSRNOG00000016069|ENSRNOG00000002161|ENSRNOG00000009385|Novel01290|ENSRNOG00000016846|ENSRNOG00000008015|ENSRNOG00000020652|ENSRNOG0…	rno:64044|rno:24494|rno:24770|rno:24185|rno:309295|rno:24617|rno:300678|rno:301059|rno:25625|rno:81810|rno:246097|rno:81736|rno:338457|rno:81664|rno:315609|rno:305353|rno:298947|rno:85240|rno:366508|rno:314322|rno:59086|rno:29687|rno:84351|rno:29591|rno:89788|rno:116465|rno:309165|rno:24310|rno:497931|rno:25245|rno:29260|rno:25643|rno:25542|rno:25631|rno:24835|rno:298566|rno:362634|rno:25493|rno:…	64044|24494|24770|24185|309295|24617|300678|301059|25625|81810|246097|81736|338457|81664|315609|305353|298947|85240|366508|314322|59086|29687|84351|29591|89788|116465|309165|24310|497931|25245|29260|25643|25542|25631|24835|298566|362634|25493|24516|300177|266610|310553|29591|315648|360697|117279|29513|	http://www.genome.jp/kegg-bin/show_pathway?rno05142/rno:25643%09red/rno:81664%09red/rno:59086%09red/rno:81810%09red/rno:24516%09red/rno:315648%09red/rno:305353%09red/rno:25625%09red/rno:117279%09red/rno:24617%09red/rno:29260%09red/rno:24770%09red/rno:24494%09red/rno:25542%09red/rno:338457%09red/rno:246097%09red/rno:298947%09red/rno:24185%09red/rno:300177%09red/rno:24835%09red/rno:362634%09red/rno…
Pertussis	KEGG PATHWAY	rno05133	35	72	0.000493288	0.0136359	ENSRNOG00000004575|ENSRNOG00000004649|ENSRNOG00000019675|ENSRNOG00000007372|ENSRNOG00000013634|ENSRNOG00000011796|ENSRNOG00000003170|ENSRNOG00000023258|ENSRNOG00000016592|ENSRNOG00000019728|ENSRNOG00000017869|ENSRNOG00000008015|ENSRNOG00000007457|ENSRNOG00000011971|ENSRNOG00000012749|ENSRNOG00000036832|ENSRNOG00000010475|ENSRNOG00000040315|ENSRNOG00000030888|ENSRNOG00000005965|ENSRNOG00000012804|…	rno:24493|rno:24494|rno:282817|rno:25166|rno:301059|rno:312705|rno:287362|rno:81736|rno:81664|rno:25021|rno:292060|rno:314322|rno:295703|rno:192262|rno:29687|rno:315346|rno:25402|rno:448830|rno:309165|rno:300177|rno:362634|rno:29260|rno:25643|rno:309684|rno:24835|rno:298566|rno:364867|rno:64026|rno:24516|rno:117273|rno:24508|rno:29271|rno:24511|rno:60350|rno:29513|	24493|24494|282817|25166|301059|312705|287362|81736|81664|25021|292060|314322|295703|192262|29687|315346|25402|448830|309165|300177|362634|29260|25643|309684|24835|298566|364867|64026|24516|117273|24508|29271|24511|60350|29513|	http://www.genome.jp/kegg-bin/show_pathway?rno05133/rno:25643%09red/rno:24511%09red/rno:24516%09red/rno:117273%09red/rno:448830%09red/rno:29260%09red/rno:24494%09red/rno:24493%09red/rno:25402%09red/rno:282817%09red/rno:29271%09red/rno:300177%09red/rno:312705%09red/rno:24835%09red/rno:362634%09red/rno:29513%09red/rno:314322%09red/rno:81664%09red/rno:292060%09red/rno:192262%09red/rno:287362%09red/r…
Salmonella infection	KEGG PATHWAY	rno05132	38	81	0.00049585	0.0136359	ENSRNOG00000004575|ENSRNOG00000004649|ENSRNOG00000019675|ENSRNOG00000007372|ENSRNOG00000014289|ENSRNOG00000011406|ENSRNOG00000034254|ENSRNOG00000002792|ENSRNOG00000013634|ENSRNOG00000037239|ENSRNOG00000022067|ENSRNOG00000023258|ENSRNOG00000036701|ENSRNOG00000007281|ENSRNOG00000014532|ENSRNOG00000008015|ENSRNOG00000009805|ENSRNOG00000002802|ENSRNOG00000019657|ENSRNOG00000003975|ENSRNOG00000004131|…	rno:24493|rno:24494|rno:282817|rno:25166|rno:301511|rno:116637|rno:81822|rno:114105|rno:301059|rno:293860|rno:289337|rno:81736|rno:287876|rno:362332|rno:29469|rno:314322|rno:313024|rno:81503|rno:171436|rno:64303|rno:29355|rno:116465|rno:54227|rno:29260|rno:64465|rno:25542|rno:309165|rno:298784|rno:297518|rno:24516|rno:360697|rno:60350|rno:317371|rno:288669|rno:360854|rno:29197|rno:501854|rno:2951…	24493|24494|282817|25166|301511|116637|81822|114105|301059|293860|289337|81736|287876|362332|29469|314322|313024|81503|171436|64303|29355|116465|54227|29260|64465|25542|309165|298784|297518|24516|360697|60350|317371|288669|360854|29197|501854|29513|	http://www.genome.jp/kegg-bin/show_pathway?rno05132/rno:297518%09red/rno:317371%09red/rno:24516%09red/rno:116637%09red/rno:298784%09red/rno:362332%09red/rno:501854%09red/rno:81503%09red/rno:288669%09red/rno:24494%09red/rno:25542%09red/rno:24493%09red/rno:282817%09red/rno:29260%09red/rno:301511%09red/rno:29513%09red/rno:314322%09red/rno:289337%09red/rno:116465%09red/rno:360697%09red/rno:171436%09r…
Leishmaniasis	KEGG PATHWAY	rno05140	35	73	0.00059833	0.0149582	ENSRNOG00000002525|ENSRNOG00000004575|ENSRNOG00000004649|ENSRNOG00000006940|ENSRNOG00000013634|ENSRNOG00000016054|ENSRNOG00000023258|ENSRNOG00000024382|ENSRNOG00000019728|ENSRNOG00000046663|ENSRNOG00000001480|ENSRNOG00000008015|ENSRNOG00000020652|ENSRNOG00000028016|ENSRNOG00000015547|ENSRNOG00000013014|ENSRNOG00000012074|ENSRNOG00000020063|ENSRNOG00000005965|ENSRNOG00000010522|ENSRNOG00000014294|…	rno:29527|rno:24493|rno:24494|rno:500904|rno:301059|rno:308267|rno:81736|rno:304966|rno:25021|rno:116591|rno:114553|rno:314322|rno:59086|rno:364018|rno:24514|rno:79129|rno:116465|rno:81525|rno:300177|rno:29260|rno:116689|rno:311144|rno:309684|rno:24835|rno:25493|rno:24516|rno:360697|rno:309621|rno:310553|rno:309165|rno:24511|rno:309622|rno:295279|rno:498276|rno:29513|	29527|24493|24494|500904|301059|308267|81736|304966|25021|116591|114553|314322|59086|364018|24514|79129|116465|81525|300177|29260|116689|311144|309684|24835|25493|24516|360697|309621|310553|309165|24511|309622|295279|498276|29513|	http://www.genome.jp/kegg-bin/show_pathway?rno05140/rno:498276%09red/rno:24511%09red/rno:24514%09red/rno:24516%09red/rno:81525%09red/rno:114553%09red/rno:311144%09red/rno:29260%09red/rno:308267%09red/rno:24494%09red/rno:24493%09red/rno:295279%09red/rno:59086%09red/rno:300177%09red/rno:24835%09red/rno:29513%09red/rno:500904%09red/rno:314322%09red/rno:116689%09red/rno:116465%09red/rno:301059%09red/…
Malaria	KEGG PATHWAY	rno05144	29	56	0.000674148	0.0154492	ENSRNOG00000004649|ENSRNOG00000018488|ENSRNOG00000002794|ENSRNOG00000048955|ENSRNOG00000007079|ENSRNOG00000047098|ENSRNOG00000013634|ENSRNOG00000048161|ENSRNOG00000007027|ENSRNOG00000020679|ENSRNOG00000020652|ENSRNOG00000029886|ENSRNOG00000006396|ENSRNOG00000017980|ENSRNOG00000001224|ENSRNOG00000043176|ENSRNOG00000010522|ENSRNOG00000047321|ENSRNOG00000049424|ENSRNOG00000000837|ENSRNOG00000010529|…	rno:24494|rno:171369|rno:25651|rno:689064|rno:24553|rno:361619|rno:301059|rno:338457|rno:24446|rno:25464|rno:59086|rno:25632|rno:25216|rno:308995|rno:309684|rno:499985|rno:29260|rno:360504|rno:24440|rno:24835|rno:292406|rno:689064|rno:364837|rno:24770|rno:310553|rno:29184|rno:688972|rno:29197|rno:29583|	24494|171369|25651|689064|24553|361619|301059|338457|24446|25464|59086|25632|25216|308995|309684|499985|29260|360504|24440|24835|292406|689064|364837|24770|310553|29184|688972|29197|29583|	http://www.genome.jp/kegg-bin/show_pathway?rno05144/rno:29583%09red/rno:171369%09red/rno:24553%09red/rno:361619%09red/rno:29184%09red/rno:25216%09red/rno:29260%09red/rno:24770%09red/rno:24494%09red/rno:25464%09red/rno:59086%09red/rno:688972%09red/rno:24835%09red/rno:308995%09red/rno:364837%09red/rno:25651%09red/rno:310553%09red/rno:25632%09red/rno:24440%09red/rno:24446%09red/rno:338457%09red/rno:…
p53 signaling pathway	KEGG PATHWAY	rno04115	35	75	0.000869105	0.0183849	ENSRNOG00000012331|ENSRNOG00000000521|ENSRNOG00000004517|ENSRNOG00000029773|ENSRNOG00000005615|ENSRNOG00000010756|ENSRNOG00000001414|ENSRNOG00000025602|ENSRNOG00000008181|ENSRNOG00000020876|ENSRNOG00000037509|ENSRNOG00000013090|ENSRNOG00000019142|ENSRNOG00000008645|ENSRNOG00000000047|ENSRNOG00000023272|ENSRNOG00000019822|ENSRNOG00000002089|ENSRNOG00000016148|ENSRNOG00000003256|ENSRNOG00000018635|…	rno:64044|rno:114851|rno:24482|rno:300711|rno:25112|rno:24842|rno:24617|rno:94201|rno:140583|rno:24887|rno:114212|rno:291005|rno:246097|rno:24484|rno:83628|rno:362720|rno:299626|rno:29157|rno:300126|rno:25405|rno:25203|rno:25163|rno:363088|rno:362817|rno:25402|rno:317673|rno:314856|rno:100359539|rno:170824|rno:78963|rno:54237|rno:114483|rno:58919|rno:301013|rno:64625|	64044|114851|24482|300711|25112|24842|24617|94201|140583|24887|114212|291005|246097|24484|83628|362720|299626|29157|300126|25405|25203|25163|363088|362817|25402|317673|314856|100359539|170824|78963|54237|114483|58919|301013|64625|	http://www.genome.jp/kegg-bin/show_pathway?rno04115/rno:25163%09red/rno:363088%09red/rno:24887%09red/rno:114212%09red/rno:100359539%09red/rno:24617%09red/rno:25402%09red/rno:25405%09red/rno:25112%09red/rno:299626%09red/rno:246097%09red/rno:78963%09red/rno:114851%09red/rno:94201%09red/rno:64625%09red/rno:317673%09red/rno:362720%09red/rno:362817%09red/rno:58919%09red/rno:25203%09red/rno:314856%09re…
Cytokine-cytokine receptor interaction	KEGG PATHWAY	rno04060	77	215	0.00113756	0.022345	ENSRNOG00000004575|ENSRNOG00000004649|ENSRNOG00000014464|ENSRNOG00000003546|ENSRNOG00000011153|ENSRNOG00000018488|ENSRNOG00000003866|ENSRNOG00000011406|ENSRNOG00000026607|ENSRNOG00000026647|ENSRNOG00000002792|ENSRNOG00000018461|ENSRNOG00000011205|ENSRNOG00000013170|ENSRNOG00000018509|ENSRNOG00000019264|ENSRNOG00000045668|ENSRNOG00000020811|ENSRNOG00000024390|ENSRNOG00000031312|Novel01888|ENSRNOG0…	rno:24493|rno:24494|rno:498666|rno:302965|rno:312679|rno:171369|rno:60628|rno:116637|rno:364031|rno:497942|rno:114105|rno:24629|rno:25542|rno:252963|rno:171056|rno:297604|rno:686326|rno:24499|rno:289747|rno:25625|rno:373540|rno:25267|rno:246097|rno:29385|rno:25069|rno:60584|rno:24446|rno:54258|rno:100124593|rno:501043|rno:294797|rno:307403|rno:360918|rno:59086|rno:117022|rno:288264|rno:310132|rno…	24493|24494|498666|302965|312679|171369|60628|116637|364031|497942|114105|24629|25542|252963|171056|297604|686326|24499|289747|25625|373540|25267|246097|29385|25069|60584|24446|54258|100124593|501043|294797|307403|360918|59086|117022|288264|310132|24336|301088|81810|287561|57301|29197|360548|304091|156767|365395|117539|24628|171081|688621|117027|116465|140924|117029|78965|89814|24835|301133|28743…	http://www.genome.jp/kegg-bin/show_pathway?rno04060/rno:361615%09red/rno:85272%09red/rno:501043%09red/rno:171369%09red/rno:24553%09red/rno:287437%09red/rno:24499%09red/rno:171056%09red/rno:81810%09red/rno:252963%09red/rno:297604%09red/rno:25625%09red/rno:156767%09red/rno:498666%09red/rno:24629%09red/rno:288264%09red/rno:301088%09red/rno:24770%09red/rno:24494%09red/rno:364031%09red/rno:54258%09red…
Apoptosis	KEGG PATHWAY	rno04210	37	85	0.00167756	0.0284201	ENSRNOG00000012331|ENSRNOG00000004575|ENSRNOG00000004649|ENSRNOG00000029773|ENSRNOG00000028629|ENSRNOG00000037237|ENSRNOG00000010756|ENSRNOG00000013634|ENSRNOG00000020876|ENSRNOG00000031312|ENSRNOG00000019142|ENSRNOG00000023258|ENSRNOG00000003278|ENSRNOG00000015179|ENSRNOG00000009385|ENSRNOG00000009508|ENSRNOG00000016846|ENSRNOG00000003696|ENSRNOG00000005731|ENSRNOG00000038483|ENSRNOG00000017787|…	rno:64044|rno:24493|rno:24494|rno:300711|rno:24185|rno:309295|rno:24842|rno:301059|rno:24887|rno:25625|rno:246097|rno:81736|rno:360640|rno:246756|rno:298947|rno:83584|rno:366508|rno:501563|rno:78971|rno:364420|rno:306886|rno:309165|rno:497931|rno:171081|rno:25402|rno:24835|rno:84351|rno:64026|rno:25493|rno:300177|rno:78963|rno:266610|rno:362418|rno:60371|rno:64625|rno:296468|rno:117279|	64044|24493|24494|300711|24185|309295|24842|301059|24887|25625|246097|81736|360640|246756|298947|83584|366508|501563|78971|364420|306886|309165|497931|171081|25402|24835|84351|64026|25493|300177|78963|266610|362418|60371|64625|296468|117279|	http://www.genome.jp/kegg-bin/show_pathway?rno04210/rno:360640%09red/rno:24842%09red/rno:24887%09red/rno:246756%09red/rno:25625%09red/rno:117279%09red/rno:300177%09red/rno:24494%09red/rno:24493%09red/rno:25402%09red/rno:246097%09red/rno:298947%09red/rno:24185%09red/rno:78963%09red/rno:24835%09red/rno:64625%09red/rno:309295%09red/rno:83584%09red/rno:501563%09red/rno:364420%09red/rno:266610%09red/r…
Cell cycle	KEGG PATHWAY	rno04110	50	127	0.00169835	0.0284201	ENSRNOG00000000521|ENSRNOG00000018815|ENSRNOG00000006921|ENSRNOG00000001349|ENSRNOG00000005376|ENSRNOG00000029773|ENSRNOG00000021264|ENSRNOG00000005615|ENSRNOG00000019222|ENSRNOG00000050071|ENSRNOG00000050482|ENSRNOG00000010756|ENSRNOG00000016708|ENSRNOG00000025602|ENSRNOG00000016316|ENSRNOG00000008181|ENSRNOG00000037509|ENSRNOG00000013090|ENSRNOG00000032778|ENSRNOG00000001833|ENSRNOG00000016823|…	rno:114851|rno:25515|rno:680111|rno:288532|rno:297176|rno:300711|rno:25737|rno:25112|rno:361178|rno:287961|rno:312046|rno:24842|rno:399489|rno:94201|rno:312538|rno:140583|rno:114212|rno:291005|rno:296137|rno:29728|rno:294790|rno:315330|rno:299626|rno:171576|rno:59086|rno:316273|rno:25164|rno:64193|rno:29685|rno:25203|rno:114494|rno:24577|rno:25163|rno:315852|rno:363088|rno:362817|rno:297893|rno:3…	114851|25515|680111|288532|297176|300711|25737|25112|361178|287961|312046|24842|399489|94201|312538|140583|114212|291005|296137|29728|294790|315330|299626|171576|59086|316273|25164|64193|29685|25203|114494|24577|25163|315852|363088|362817|297893|360621|25631|314856|312046|315958|54237|685029|291885|114483|58919|361662|54238|64515|	http://www.genome.jp/kegg-bin/show_pathway?rno04110/rno:363088%09red/rno:24577%09red/rno:288532%09red/rno:114212%09red/rno:300711%09red/rno:680111%09red/rno:297176%09red/rno:114494%09red/rno:315330%09red/rno:25112%09red/rno:685029%09red/rno:315958%09red/rno:171576%09red/rno:59086%09red/rno:54238%09red/rno:291005%09red/rno:114851%09red/rno:94201%09red/rno:64193%09red/rno:296137%09red/rno:29728%09r…
Chemokine signaling pathway	KEGG PATHWAY	rno04062	65	178	0.00180158	0.0284201	ENSRNOG00000007350|ENSRNOG00000018669|ENSRNOG00000028548|ENSRNOG00000003866|ENSRNOG00000011406|ENSRNOG00000025040|ENSRNOG00000007048|ENSRNOG00000028629|ENSRNOG00000026647|ENSRNOG00000015547|ENSRNOG00000027839|ENSRNOG00000002792|ENSRNOG00000019308|ENSRNOG00000018509|ENSRNOG00000006932|ENSRNOG00000006319|ENSRNOG00000008180|ENSRNOG00000001149|ENSRNOG00000023258|ENSRNOG00000014269|ENSRNOG00000019742|…	rno:366957|rno:25326|rno:360579|rno:60628|rno:116637|rno:114119|rno:171337|rno:24185|rno:497942|rno:24514|rno:50646|rno:114105|rno:25388|rno:171056|rno:360509|rno:100124593|rno:81515|rno:360820|rno:81736|rno:29385|rno:25125|rno:54258|rno:79113|rno:24703|rno:298947|rno:85240|rno:114553|rno:366508|rno:306748|rno:501563|rno:360918|rno:690825|rno:363577|rno:81664|rno:117027|rno:301088|rno:84420|rno:2…	366957|25326|360579|60628|116637|114119|171337|24185|497942|24514|50646|114105|25388|171056|360509|100124593|81515|360820|81736|29385|25125|54258|79113|24703|298947|85240|114553|366508|306748|501563|360918|690825|363577|81664|117027|301088|84420|287561|57301|81503|25734|170538|114120|79218|59076|81525|497931|25643|64465|117029|25542|24605|287910|81667|84351|25493|24770|84475|25156|85385|117273|31…	http://www.genome.jp/kegg-bin/show_pathway?rno04062/rno:25643%09red/rno:360918%09red/rno:114120%09red/rno:100124593%09red/rno:171056%09red/rno:24514%09red/rno:79218%09red/rno:79113%09red/rno:81525%09red/rno:114553%09red/rno:50646%09red/rno:366508%09red/rno:25388%09red/rno:81503%09red/rno:301088%09red/rno:114119%09red/rno:85385%09red/rno:25542%09red/rno:54258%09red/rno:25326%09red/rno:84351%09red/…
Legionellosis	KEGG PATHWAY	rno05134	29	61	0.00186022	0.0284201	ENSRNOG00000012331|ENSRNOG00000004649|ENSRNOG00000019675|ENSRNOG00000007372|ENSRNOG00000002792|ENSRNOG00000020075|ENSRNOG00000042256|ENSRNOG00000013634|ENSRNOG00000022067|ENSRNOG00000023258|ENSRNOG00000004820|ENSRNOG00000004992|ENSRNOG00000019728|ENSRNOG00000002802|ENSRNOG00000030888|ENSRNOG00000010522|ENSRNOG00000010475|ENSRNOG00000001224|ENSRNOG00000033693|ENSRNOG00000000837|ENSRNOG00000019311|…	rno:64044|rno:24494|rno:282817|rno:25166|rno:114105|rno:293725|rno:294691|rno:301059|rno:289337|rno:81736|rno:287276|rno:81754|rno:25021|rno:81503|rno:309165|rno:29260|rno:25402|rno:309684|rno:191568|rno:24835|rno:309452|rno:298784|rno:64026|rno:25493|rno:78963|rno:60350|rno:310553|rno:171361|rno:29197|	64044|24494|282817|25166|114105|293725|294691|301059|289337|81736|287276|81754|25021|81503|309165|29260|25402|309684|191568|24835|309452|298784|64026|25493|78963|60350|310553|171361|29197|	http://www.genome.jp/kegg-bin/show_pathway?rno05134/rno:64026%09red/rno:171361%09red/rno:298784%09red/rno:309452%09red/rno:81503%09red/rno:24494%09red/rno:25402%09red/rno:282817%09red/rno:78963%09red/rno:24835%09red/rno:289337%09red/rno:191568%09red/rno:310553%09red/rno:25493%09red/rno:309165%09red/rno:294691%09red/rno:29197%09red/rno:60350%09red/rno:287276%09red/rno:25166%09red/rno:29260%09red/r…
Hematopoietic cell lineage	KEGG PATHWAY	rno04640	36	83	0.0020153	0.0291688	ENSRNOG00000004575|ENSRNOG00000004649|ENSRNOG00000020699|ENSRNOG00000012080|ENSRNOG00000024000|ENSRNOG00000015821|ENSRNOG00000013615|ENSRNOG00000019556|ENSRNOG00000050078|ENSRNOG00000015945|ENSRNOG00000020811|ENSRNOG00000006094|ENSRNOG00000017386|ENSRNOG00000019728|ENSRNOG00000048449|ENSRNOG00000017413|ENSRNOG00000000837|ENSRNOG00000036832|ENSRNOG00000012619|ENSRNOG00000016451|ENSRNOG00000014610|…	rno:24493|rno:24494|rno:29185|rno:25118|rno:308501|rno:497761|rno:294051|rno:24936|rno:305081|rno:300678|rno:24499|rno:25406|rno:171040|rno:25021|rno:29302|rno:294797|rno:24835|rno:315346|rno:24336|rno:25109|rno:81641|rno:652957|rno:499985|rno:685269|rno:78965|rno:311144|rno:315609|rno:307403|rno:298518|rno:295279|rno:24930|rno:29184|rno:24931|rno:25084|rno:60350|rno:117022|	24493|24494|29185|25118|308501|497761|294051|24936|305081|300678|24499|25406|171040|25021|29302|294797|24835|315346|24336|25109|81641|652957|499985|685269|78965|311144|315609|307403|298518|295279|24930|29184|24931|25084|60350|117022|	http://www.genome.jp/kegg-bin/show_pathway?rno04640/rno:497761%09red/rno:24499%09red/rno:294051%09red/rno:29184%09red/rno:29185%09red/rno:311144%09red/rno:29302%09red/rno:24494%09red/rno:25406%09red/rno:24493%09red/rno:78965%09red/rno:24931%09red/rno:298518%09red/rno:307403%09red/rno:25118%09red/rno:24835%09red/rno:81641%09red/rno:315609%09red/rno:305081%09red/rno:300678%09red/rno:24936%09red/rno…
Tuberculosis	KEGG PATHWAY	rno05152	65	181	0.00248505	0.0325159	ENSRNOG00000012331|ENSRNOG00000004575|ENSRNOG00000012702|ENSRNOG00000004649|ENSRNOG00000010153|ENSRNOG00000018568|ENSRNOG00000019430|ENSRNOG00000012160|ENSRNOG00000020300|ENSRNOG00000028629|ENSRNOG00000021157|ENSRNOG00000006926|ENSRNOG00000010203|ENSRNOG00000010626|ENSRNOG00000013634|ENSRNOG00000020876|ENSRNOG00000031312|ENSRNOG00000021199|ENSRNOG00000023258|ENSRNOG00000049422|ENSRNOG00000048161|…	rno:64044|rno:24493|rno:29508|rno:24494|rno:24703|rno:287709|rno:155151|rno:25155|rno:361680|rno:24185|rno:50654|rno:297932|rno:450223|rno:170897|rno:301059|rno:24887|rno:25625|rno:295279|rno:81736|rno:498276|rno:338457|rno:246756|rno:291912|rno:25021|rno:305353|rno:116591|rno:291327|rno:362418|rno:304091|rno:29469|rno:59086|rno:24514|rno:305354|rno:25328|rno:293650|rno:29197|rno:499271|rno:11646…	64044|24493|29508|24494|24703|287709|155151|25155|361680|24185|50654|297932|450223|170897|301059|24887|25625|295279|81736|498276|338457|246756|291912|25021|305353|116591|291327|362418|304091|29469|59086|24514|305354|25328|293650|29197|499271|116465|309684|117539|25441|502902|29260|25402|171293|24253|304966|64171|24835|289211|300177|78963|266610|117273|310553|60350|309165|29513|83477|360697|25301|…	http://www.genome.jp/kegg-bin/show_pathway?rno05152/rno:498276%09red/rno:117273%09red/rno:29513%09red/rno:499271%09red/rno:293650%09red/rno:24944%09red/rno:24514%09red/rno:304091%09red/rno:305353%09red/rno:116591%09red/rno:246756%09red/rno:25625%09red/rno:25155%09red/rno:305354%09red/rno:300177%09red/rno:171293%09red/rno:29260%09red/rno:64171%09red/rno:24494%09red/rno:24493%09red/rno:25402%09red/…
B cell receptor signaling pathway	KEGG PATHWAY	rno04662	32	72	0.00258006	0.0325159	ENSRNOG00000007350|ENSRNOG00000024000|ENSRNOG00000010575|ENSRNOG00000028629|ENSRNOG00000037237|ENSRNOG00000013676|ENSRNOG00000008180|ENSRNOG00000013967|ENSRNOG00000023258|ENSRNOG00000023079|ENSRNOG00000046452|ENSRNOG00000010153|ENSRNOG00000009385|ENSRNOG00000019907|ENSRNOG00000016846|ENSRNOG00000017020|ENSRNOG00000008015|ENSRNOG00000017146|ENSRNOG00000012160|ENSRNOG00000017485|ENSRNOG00000024277|…	rno:366957|rno:308501|rno:362046|rno:24185|rno:309295|rno:29337|rno:81515|rno:499356|rno:81736|rno:24605|rno:289211|rno:24703|rno:298947|rno:316241|rno:366508|rno:54259|rno:314322|rno:100361818|rno:25155|rno:313498|rno:100363332|rno:309165|rno:497931|rno:81525|rno:84351|rno:25493|rno:24516|rno:25156|rno:367901|rno:294048|rno:83477|rno:116689|	366957|308501|362046|24185|309295|29337|81515|499356|81736|24605|289211|24703|298947|316241|366508|54259|314322|100361818|25155|313498|100363332|309165|497931|81525|84351|25493|24516|25156|367901|294048|83477|116689|	http://www.genome.jp/kegg-bin/show_pathway?rno04662/rno:316241%09red/rno:83477%09red/rno:24516%09red/rno:81525%09red/rno:25156%09red/rno:25155%09red/rno:24605%09red/rno:54259%09red/rno:367901%09red/rno:298947%09red/rno:24185%09red/rno:100363332%09red/rno:289211%09red/rno:314322%09red/rno:309295%09red/rno:116689%09red/rno:294048%09red/rno:25493%09red/rno:313498%09red/rno:309165%09red/rno:308501%09…
Fc gamma R-mediated phagocytosis	KEGG PATHWAY	rno04666	38	91	0.00260127	0.0325159	ENSRNOG00000002657|ENSRNOG00000007350|ENSRNOG00000017020|ENSRNOG00000008673|ENSRNOG00000014289|ENSRNOG00000009331|ENSRNOG00000009385|ENSRNOG00000009980|ENSRNOG00000013676|ENSRNOG00000007649|ENSRNOG00000008180|ENSRNOG00000049422|ENSRNOG00000046452|ENSRNOG00000010153|ENSRNOG00000046663|ENSRNOG00000001480|ENSRNOG00000016846|ENSRNOG00000028156|ENSRNOG00000004791|ENSRNOG00000006932|ENSRNOG00000009805|…	rno:24653|rno:366957|rno:54259|rno:288669|rno:301511|rno:25734|rno:298947|rno:64369|rno:29337|rno:25751|rno:81515|rno:498276|rno:289211|rno:24703|rno:116591|rno:114553|rno:366508|rno:25096|rno:79121|rno:360509|rno:313024|rno:25155|rno:170538|rno:361517|rno:170897|rno:497931|rno:25603|rno:64465|rno:54227|rno:24185|rno:297518|rno:24699|rno:295279|rno:317371|rno:84477|rno:25156|rno:29271|rno:360854|	24653|366957|54259|288669|301511|25734|298947|64369|29337|25751|81515|498276|289211|24703|116591|114553|366508|25096|79121|360509|313024|25155|170538|361517|170897|497931|25603|64465|54227|24185|297518|24699|295279|317371|84477|25156|29271|360854|	http://www.genome.jp/kegg-bin/show_pathway?rno04666/rno:498276%09red/rno:297518%09red/rno:298947%09red/rno:24699%09red/rno:116591%09red/rno:25603%09red/rno:360854%09red/rno:25155%09red/rno:288669%09red/rno:54259%09red/rno:25734%09red/rno:24653%09red/rno:360509%09red/rno:24185%09red/rno:301511%09red/rno:170538%09red/rno:289211%09red/rno:25096%09red/rno:170897%09red/rno:84477%09red/rno:295279%09red…
HTLV-I infection	KEGG PATHWAY	rno05166	96	292	0.00277074	0.0331284	ENSRNOG00000050183|ENSRNOG00000018488|ENSRNOG00000032162|ENSRNOG00000019673|ENSRNOG00000010756|ENSRNOG00000031090|ENSRNOG00000015945|ENSRNOG00000031312|ENSRNOG00000013177|ENSRNOG00000000763|ENSRNOG00000047706|ENSRNOG00000020652|ENSRNOG00000006735|ENSRNOG00000050760|ENSRNOG00000014776|ENSRNOG00000029773|ENSRNOG00000037247|ENSRNOG00000050210|ENSRNOG00000017980|ENSRNOG00000021264|ENSRNOG00000012678|…	rno:309603|rno:171369|rno:315305|rno:79426|rno:24842|rno:368153|rno:300678|rno:25625|rno:116667|rno:24747|rno:309627|rno:59086|rno:25164|rno:29591|rno:84420|rno:300711|rno:361568|rno:414792|rno:308995|rno:25737|rno:363088|rno:366126|rno:315609|rno:303604|rno:25493|rno:24516|rno:309621|rno:24973|rno:84353|rno:64515|rno:94201|rno:414789|rno:24185|rno:309603|rno:297604|rno:140583|rno:24974|rno:29634…	309603|171369|315305|79426|24842|368153|300678|25625|116667|24747|309627|59086|25164|29591|84420|300711|361568|414792|308995|25737|363088|366126|315609|303604|25493|24516|309621|24973|84353|64515|94201|414789|24185|309603|297604|140583|24974|296344|299112|24230|309165|25620|25631|58919|29591|171046|309622|117022|25389|114851|100360982|414783|304573|313050|309295|399489|361698|54238|24887|309607|2…	http://www.genome.jp/kegg-bin/show_pathway?rno05166/rno:360739%09red/rno:366126%09red/rno:81810%09red/rno:24887%09red/rno:24516%09red/rno:297176%09red/rno:414783%09red/rno:414789%09red/rno:25464%09red/rno:94201%09red/rno:100360982%09red/rno:315609%09red/rno:300678%09red/rno:501563%09red/rno:361662%09red/rno:309622%09red/rno:309621%09red/rno:309627%09red/rno:29591%09red/rno:84351%09red/rno:84353%0…
Leukocyte transendothelial migration	KEGG PATHWAY	rno04670	46	120	0.00378875	0.0432077	ENSRNOG00000007350|ENSRNOG00000002540|ENSRNOG00000001476|ENSRNOG00000011424|ENSRNOG00000018524|ENSRNOG00000033217|ENSRNOG00000004414|ENSRNOG00000034254|ENSRNOG00000027839|ENSRNOG00000020726|ENSRNOG00000013676|ENSRNOG00000005796|ENSRNOG00000001149|ENSRNOG00000016592|ENSRNOG00000015278|ENSRNOG00000036701|ENSRNOG00000019728|ENSRNOG00000009385|ENSRNOG00000001480|ENSRNOG00000016846|ENSRNOG00000006940|…	rno:366957|rno:305341|rno:304407|rno:290789|rno:54319|rno:300519|rno:116479|rno:81822|rno:50646|rno:361710|rno:29337|rno:307505|rno:360820|rno:81664|rno:501203|rno:287876|rno:25021|rno:298947|rno:114553|rno:366508|rno:500904|rno:81521|rno:81687|rno:25464|rno:361517|rno:364018|rno:363577|rno:66021|rno:81686|rno:79129|rno:308995|rno:309684|rno:171337|rno:29583|rno:25643|rno:64465|rno:83497|rno:3111…	366957|305341|304407|290789|54319|300519|116479|81822|50646|361710|29337|307505|360820|81664|501203|287876|25021|298947|114553|366508|500904|81521|81687|25464|361517|364018|363577|66021|81686|79129|308995|309684|171337|29583|25643|64465|83497|311144|60628|497931|25156|117273|652929|84353|24511|29513|	http://www.genome.jp/kegg-bin/show_pathway?rno04670/rno:25643%09red/rno:361710%09red/rno:117273%09red/rno:29583%09red/rno:83497%09red/rno:501203%09red/rno:24511%09red/rno:652929%09red/rno:114553%09red/rno:50646%09red/rno:300519%09red/rno:81521%09red/rno:81687%09red/rno:81686%09red/rno:500904%09red/rno:290789%09red/rno:364018%09red/rno:311144%09red/rno:287876%09red/rno:25464%09red/rno:298947%09red…
MicroRNAs in cancer	KEGG PATHWAY	rno05206	53	144	0.00393842	0.0432077	ENSRNOG00000002525|ENSRNOG00000000521|ENSRNOG00000042460|ENSRNOG00000018524|ENSRNOG00000029773|ENSRNOG00000000485|ENSRNOG00000021548|ENSRNOG00000010756|ENSRNOG00000016708|ENSRNOG00000018461|ENSRNOG00000007079|ENSRNOG00000010516|ENSRNOG00000039859|ENSRNOG00000025371|ENSRNOG00000026649|ENSRNOG00000002244|ENSRNOG00000006094|ENSRNOG00000017907|ENSRNOG00000019742|ENSRNOG00000010153|ENSRNOG00000020701|…	rno:29527|rno:114851|rno:84017|rno:54319|rno:300711|rno:116502|rno:363140|rno:24842|rno:399489|rno:24629|rno:24553|rno:25619|rno:84350|rno:306141|rno:444984|rno:25267|rno:25406|rno:25573|rno:25125|rno:24703|rno:497672|rno:81818|rno:25426|rno:81687|rno:25405|rno:29302|rno:246142|rno:85385|rno:24649|rno:315346|rno:64547|rno:25603|rno:116640|rno:65205|rno:81736|rno:25163|rno:140942|rno:24628|rno:254…	29527|114851|84017|54319|300711|116502|363140|24842|399489|24629|24553|25619|84350|306141|444984|25267|25406|25573|25125|24703|497672|81818|25426|81687|25405|29302|246142|85385|24649|315346|64547|25603|116640|65205|81736|25163|140942|24628|25402|24577|24605|114093|84351|314856|684771|58919|24646|117273|117282|315740|114483|25426|29337|	http://www.genome.jp/kegg-bin/show_pathway?rno05206/rno:363140%09red/rno:81818%09red/rno:315740%09red/rno:24553%09red/rno:24577%09red/rno:300711%09red/rno:117273%09red/rno:25603%09red/rno:140942%09red/rno:114093%09red/rno:444984%09red/rno:81687%09red/rno:29302%09red/rno:25426%09red/rno:25405%09red/rno:85385%09red/rno:65205%09red/rno:25406%09red/rno:25402%09red/rno:314856%09red/rno:64547%09red/rno…
Bacterial invasion of epithelial cells	KEGG PATHWAY	rno05100	33	78	0.00408509	0.0432077	ENSRNOG00000002182|ENSRNOG00000006694|ENSRNOG00000006411|ENSRNOG00000014289|ENSRNOG00000014288|ENSRNOG00000034254|ENSRNOG00000013152|ENSRNOG00000007079|ENSRNOG00000007649|ENSRNOG00000005796|ENSRNOG00000001149|ENSRNOG00000018993|ENSRNOG00000009385|ENSRNOG00000038881|ENSRNOG00000016846|ENSRNOG00000020657|ENSRNOG00000036832|ENSRNOG00000014635|ENSRNOG00000009805|ENSRNOG00000002807|ENSRNOG00000000991|…	rno:305227|rno:25404|rno:363425|rno:301511|rno:25661|rno:81822|rno:688429|rno:24553|rno:25751|rno:307505|rno:360820|rno:170922|rno:298947|rno:288077|rno:366508|rno:85385|rno:315346|rno:83800|rno:313024|rno:83788|rno:54227|rno:497931|rno:64465|rno:171136|rno:287876|rno:297518|rno:117273|rno:317371|rno:288669|rno:84353|rno:316258|rno:360854|rno:24511|	305227|25404|363425|301511|25661|81822|688429|24553|25751|307505|360820|170922|298947|288077|366508|85385|315346|83800|313024|83788|54227|497931|64465|171136|287876|297518|117273|317371|288669|84353|316258|360854|24511|	http://www.genome.jp/kegg-bin/show_pathway?rno05100/rno:297518%09red/rno:24553%09red/rno:24511%09red/rno:317371%09red/rno:25661%09red/rno:117273%09red/rno:171136%09red/rno:360854%09red/rno:363425%09red/rno:288669%09red/rno:85385%09red/rno:287876%09red/rno:298947%09red/rno:301511%09red/rno:307505%09red/rno:83800%09red/rno:305227%09red/rno:360820%09red/rno:316258%09red/rno:25404%09red/rno:25751%09r…
Staphylococcus aureus infection	KEGG PATHWAY	rno05150	25	54	0.00481292	0.0490205	ENSRNOG00000046452|ENSRNOG00000002794|ENSRNOG00000009211|ENSRNOG00000011796|ENSRNOG00000024382|ENSRNOG00000030715|ENSRNOG00000019728|ENSRNOG00000046663|ENSRNOG00000047800|ENSRNOG00000020679|ENSRNOG00000033564|ENSRNOG00000013231|ENSRNOG00000011971|ENSRNOG00000012749|ENSRNOG00000017980|ENSRNOG00000001224|ENSRNOG00000049422|ENSRNOG00000012807|ENSRNOG00000012804|ENSRNOG00000001827|ENSRNOG00000021199|…	rno:289211|rno:25651|rno:84007|rno:312705|rno:304966|rno:155012|rno:25021|rno:116591|rno:113959|rno:25464|rno:54249|rno:58949|rno:192262|rno:29687|rno:308995|rno:309684|rno:498276|rno:298566|rno:362634|rno:64023|rno:295279|rno:291755|rno:309622|rno:309621|rno:294257|	289211|25651|84007|312705|304966|155012|25021|116591|113959|25464|54249|58949|192262|29687|308995|309684|498276|298566|362634|64023|295279|291755|309622|309621|294257|	http://www.genome.jp/kegg-bin/show_pathway?rno05150/rno:498276%09red/rno:294257%09red/rno:155012%09red/rno:116591%09red/rno:84007%09red/rno:113959%09red/rno:291755%09red/rno:25464%09red/rno:312705%09red/rno:308995%09red/rno:289211%09red/rno:25651%09red/rno:295279%09red/rno:309622%09red/rno:309621%09red/rno:192262%09red/rno:304966%09red/rno:64023%09red/rno:298566%09red/rno:54249%09red/rno:25021%09…
Platelet activation	KEGG PATHWAY	rno04611	49	133	0.00531906	0.0522408	ENSRNOG00000002657|ENSRNOG00000049795|ENSRNOG00000024159|ENSRNOG00000007415|ENSRNOG00000003736|ENSRNOG00000018708|ENSRNOG00000012160|ENSRNOG00000028629|ENSRNOG00000034254|ENSRNOG00000013676|ENSRNOG00000048186|ENSRNOG00000003897|ENSRNOG00000019689|ENSRNOG00000048449|ENSRNOG00000016630|ENSRNOG00000015278|ENSRNOG00000003357|ENSRNOG00000009385|Novel01290|ENSRNOG00000008180|ENSRNOG00000016846|ENSRNOG0…	rno:24653|rno:116669|rno:25441|rno:24693|rno:85250|rno:24668|rno:25155|rno:24185|rno:81822|rno:29337|rno:116498|rno:29393|rno:116669|rno:29302|rno:313494|rno:501203|rno:84032|rno:298947|rno:85240|rno:81515|rno:366508|rno:24886|rno:501563|rno:83730|rno:84420|rno:303634|rno:361517|rno:309186|rno:497931|rno:64803|rno:25643|rno:685269|rno:25150|rno:498276|rno:24669|rno:307171|rno:25505|rno:155918|rno…	24653|116669|25441|24693|85250|24668|25155|24185|81822|29337|116498|29393|116669|29302|313494|501203|84032|298947|85240|81515|366508|24886|501563|83730|84420|303634|361517|309186|497931|64803|25643|685269|25150|498276|24669|307171|25505|155918|171337|367901|117273|81664|64630|81678|54223|287876|24511|684555|29513|	http://www.genome.jp/kegg-bin/show_pathway?rno04611/rno:24693%09red/rno:498276%09red/rno:83730%09red/rno:501203%09red/rno:24653%09red/rno:85250%09red/rno:684555%09red/rno:24886%09red/rno:117273%09red/rno:25150%09red/rno:25155%09red/rno:25505%09red/rno:29302%09red/rno:303634%09red/rno:84032%09red/rno:25441%09red/rno:685269%09red/rno:25643%09red/rno:367901%09red/rno:298947%09red/rno:24185%09red/rno…
Natural killer cell mediated cytotoxicity	KEGG PATHWAY	rno04650	38	97	0.00603131	0.0543072	ENSRNOG00000007350|ENSRNOG00000031599|ENSRNOG00000012160|ENSRNOG00000009385|ENSRNOG00000009705|ENSRNOG00000027839|ENSRNOG00000013676|ENSRNOG00000045668|ENSRNOG00000023428|ENSRNOG00000019142|ENSRNOG00000024382|ENSRNOG00000000854|ENSRNOG00000010153|ENSRNOG00000046663|ENSRNOG00000016846|ENSRNOG00000017146|ENSRNOG00000020679|ENSRNOG00000020657|ENSRNOG00000038483|ENSRNOG00000020849|ENSRNOG00000017980|…	rno:366957|rno:501869|rno:25155|rno:298947|rno:313050|rno:50646|rno:29337|rno:686326|rno:497931|rno:246097|rno:304966|rno:294251|rno:24703|rno:116591|rno:366508|rno:100361818|rno:25464|rno:85385|rno:364420|rno:474146|rno:308995|rno:116465|rno:309684|rno:25441|rno:155918|rno:305450|rno:25402|rno:361537|rno:24605|rno:24835|rno:288264|rno:25150|rno:245962|rno:25156|rno:360697|rno:64025|rno:116689|rn…	366957|501869|25155|298947|313050|50646|29337|686326|497931|246097|304966|294251|24703|116591|366508|100361818|25464|85385|364420|474146|308995|116465|309684|25441|155918|305450|25402|361537|24605|24835|288264|25150|245962|25156|360697|64025|116689|64625|	http://www.genome.jp/kegg-bin/show_pathway?rno04650/rno:305450%09red/rno:294251%09red/rno:313050%09red/rno:116591%09red/rno:25150%09red/rno:50646%09red/rno:25155%09red/rno:24605%09red/rno:85385%09red/rno:25402%09red/rno:25441%09red/rno:246097%09red/rno:25464%09red/rno:298947%09red/rno:24835%09red/rno:686326%09red/rno:308995%09red/rno:116689%09red/rno:116465%09red/rno:366957%09red/rno:364420%09red…
T cell receptor signaling pathway	KEGG PATHWAY	rno04660	41	107	0.00603668	0.0543072	ENSRNOG00000016378|ENSRNOG00000028629|ENSRNOG00000009705|ENSRNOG00000037237|ENSRNOG00000025602|ENSRNOG00000014917|ENSRNOG00000015945|ENSRNOG00000023258|ENSRNOG00000003278|ENSRNOG00000046196|ENSRNOG00000010153|ENSRNOG00000009385|ENSRNOG00000001747|ENSRNOG00000019907|ENSRNOG00000016846|ENSRNOG00000008015|ENSRNOG00000017146|ENSRNOG00000006860|ENSRNOG00000024277|ENSRNOG00000020063|ENSRNOG00000023428|…	rno:116596|rno:24185|rno:313050|rno:309295|rno:94201|rno:300955|rno:300678|rno:81736|rno:360640|rno:64545|rno:24703|rno:298947|rno:100910732|rno:316241|rno:366508|rno:314322|rno:100361818|rno:363577|rno:100363332|rno:81525|rno:497931|rno:155918|rno:116689|rno:64465|rno:24605|rno:315609|rno:24835|rno:84351|rno:25150|rno:25493|rno:24516|rno:24699|rno:84492|rno:117273|rno:24930|rno:309165|rno:25156|…	116596|24185|313050|309295|94201|300955|300678|81736|360640|64545|24703|298947|100910732|316241|366508|314322|100361818|363577|100363332|81525|497931|155918|116689|64465|24605|315609|24835|84351|25150|25493|24516|24699|84492|117273|24930|309165|25156|24931|83477|171136|29513|	http://www.genome.jp/kegg-bin/show_pathway?rno04660/rno:360640%09red/rno:64545%09red/rno:316241%09red/rno:24699%09red/rno:83477%09red/rno:24516%09red/rno:313050%09red/rno:81525%09red/rno:117273%09red/rno:25150%09red/rno:171136%09red/rno:25156%09red/rno:24605%09red/rno:298947%09red/rno:94201%09red/rno:24185%09red/rno:24835%09red/rno:100363332%09red/rno:29513%09red/rno:315609%09red/rno:314322%09red…
Other glycan degradation	KEGG PATHWAY	rno00511	12	18	0.0061219	0.0543072	ENSRNOG00000013476|ENSRNOG00000010252|ENSRNOG00000027498|ENSRNOG00000009325|ENSRNOG00000010196|ENSRNOG00000019031|ENSRNOG00000005526|ENSRNOG00000025274|ENSRNOG00000023910|ENSRNOG00000032942|ENSRNOG00000049281|ENSRNOG00000000108	rno:310864|rno:300757|rno:303702|rno:24375|rno:316033|rno:316642|rno:360955|rno:294673|rno:361378|rno:24591|rno:684536|rno:290923|	310864|300757|303702|24375|316033|316642|360955|294673|361378|24591|684536|290923|	http://www.genome.jp/kegg-bin/show_pathway?rno00511/rno:24591%09red/rno:310864%09red/rno:290923%09red/rno:360955%09red/rno:361378%09red/rno:684536%09red/rno:24375%09red/rno:303702%09red/rno:300757%09red/rno:316033%09red/rno:294673%09red/rno:316642%09red
Complement and coagulation cascades	KEGG PATHWAY	rno04610	30	72	0.00706778	0.0607387	ENSRNOG00000007457|ENSRNOG00000002815|ENSRNOG00000049795|ENSRNOG00000001414|ENSRNOG00000010516|ENSRNOG00000009211|ENSRNOG00000011796|ENSRNOG00000005039|ENSRNOG00000019689|ENSRNOG00000030715|ENSRNOG00000031197|ENSRNOG00000047800|ENSRNOG00000033564|ENSRNOG00000033444|ENSRNOG00000011971|ENSRNOG00000012749|ENSRNOG00000024115|ENSRNOG00000047300|ENSRNOG00000012804|ENSRNOG00000028896|ENSRNOG00000008193|…	rno:295703|rno:304929|rno:116669|rno:24617|rno:25619|rno:84007|rno:312705|rno:29436|rno:116669|rno:155012|rno:302470|rno:113959|rno:54249|rno:29243|rno:192262|rno:29687|rno:24237|rno:25245|rno:362634|rno:24153|rno:54243|rno:81750|rno:60327|rno:298566|rno:50692|rno:64023|rno:25692|rno:296545|rno:117517|rno:294257|	295703|304929|116669|24617|25619|84007|312705|29436|116669|155012|302470|113959|54249|29243|192262|29687|24237|25245|362634|24153|54243|81750|60327|298566|50692|64023|25692|296545|117517|294257|	http://www.genome.jp/kegg-bin/show_pathway?rno04610/rno:294257%09red/rno:155012%09red/rno:29243%09red/rno:84007%09red/rno:60327%09red/rno:24617%09red/rno:24153%09red/rno:50692%09red/rno:29436%09red/rno:312705%09red/rno:25619%09red/rno:113959%09red/rno:304929%09red/rno:192262%09red/rno:25692%09red/rno:302470%09red/rno:116669%09red/rno:295703%09red/rno:64023%09red/rno:298566%09red/rno:296545%09red/…
Small cell lung cancer	KEGG PATHWAY	rno05222	35	89	0.00778751	0.0640171	ENSRNOG00000002525|ENSRNOG00000032516|ENSRNOG00000006469|ENSRNOG00000042561|ENSRNOG00000014288|ENSRNOG00000028629|ENSRNOG00000037237|ENSRNOG00000010756|ENSRNOG00000016708|ENSRNOG00000025602|ENSRNOG00000016281|ENSRNOG00000016823|ENSRNOG00000047768|ENSRNOG00000009446|ENSRNOG00000009385|ENSRNOG00000016846|ENSRNOG00000005731|ENSRNOG00000006735|ENSRNOG00000002680|ENSRNOG00000023258|ENSRNOG00000030888|…	rno:29527|rno:681162|rno:362817|rno:499655|rno:25661|rno:24185|rno:309295|rno:24842|rno:399489|rno:94201|rno:290905|rno:294790|rno:25473|rno:25271|rno:298947|rno:366508|rno:78971|rno:25164|rno:117036|rno:81736|rno:309165|rno:497931|rno:685269|rno:24577|rno:84351|rno:25493|rno:306628|rno:78963|rno:309816|rno:498709|rno:114483|rno:58919|rno:60371|rno:24511|rno:296468|	29527|681162|362817|499655|25661|24185|309295|24842|399489|94201|290905|294790|25473|25271|298947|366508|78971|25164|117036|81736|309165|497931|685269|24577|84351|25493|306628|78963|309816|498709|114483|58919|60371|24511|296468|	http://www.genome.jp/kegg-bin/show_pathway?rno05222/rno:498709%09red/rno:24511%09red/rno:25661%09red/rno:117036%09red/rno:499655%09red/rno:296468%09red/rno:362817%09red/rno:25271%09red/rno:685269%09red/rno:298947%09red/rno:24185%09red/rno:78963%09red/rno:94201%09red/rno:24577%09red/rno:309295%09red/rno:24842%09red/rno:25493%09red/rno:58919%09red/rno:399489%09red/rno:309165%09red/rno:294790%09red/…
Chronic myeloid leukemia	KEGG PATHWAY	rno05220	31	76	0.00791484	0.0640171	ENSRNOG00000000521|ENSRNOG00000028629|ENSRNOG00000037237|ENSRNOG00000010756|ENSRNOG00000016708|ENSRNOG00000009258|ENSRNOG00000023258|ENSRNOG00000010153|ENSRNOG00000009385|ENSRNOG00000016846|ENSRNOG00000020652|ENSRNOG00000020657|ENSRNOG00000017326|ENSRNOG00000050760|ENSRNOG00000013265|ENSRNOG00000004500|ENSRNOG00000006664|ENSRNOG00000030888|ENSRNOG00000023428|ENSRNOG00000009568|ENSRNOG00000001704|…	rno:114851|rno:24185|rno:309295|rno:24842|rno:399489|rno:114483|rno:81736|rno:24703|rno:298947|rno:366508|rno:59086|rno:85385|rno:81717|rno:29591|rno:81810|rno:24577|rno:25163|rno:309165|rno:497931|rno:297893|rno:50662|rno:24605|rno:25631|rno:84351|rno:314856|rno:25493|rno:58919|rno:84477|rno:29591|rno:171136|rno:94201|	114851|24185|309295|24842|399489|114483|81736|24703|298947|366508|59086|85385|81717|29591|81810|24577|25163|309165|497931|297893|50662|24605|25631|84351|314856|25493|58919|84477|29591|171136|94201|	http://www.genome.jp/kegg-bin/show_pathway?rno05220/rno:81717%09red/rno:81810%09red/rno:171136%09red/rno:24605%09red/rno:50662%09red/rno:85385%09red/rno:114483%09red/rno:298947%09red/rno:24185%09red/rno:114851%09red/rno:94201%09red/rno:59086%09red/rno:24577%09red/rno:309295%09red/rno:84477%09red/rno:24842%09red/rno:25493%09red/rno:29591%09red/rno:399489%09red/rno:309165%09red/rno:25631%09red/rno:…
Inflammatory bowel disease (IBD)	KEGG PATHWAY	rno05321	26	61	0.00932035	0.0732313	ENSRNOG00000004575|ENSRNOG00000004649|ENSRNOG00000025023|ENSRNOG00000022067|Novel01888|ENSRNOG00000023258|ENSRNOG00000020652|ENSRNOG00000019742|ENSRNOG00000014124|ENSRNOG00000017146|ENSRNOG00000012428|ENSRNOG00000015773|ENSRNOG00000012074|ENSRNOG00000030888|ENSRNOG00000010522|ENSRNOG00000003954|ENSRNOG00000008620|ENSRNOG00000000837|ENSRNOG00000026293|ENSRNOG00000002032|ENSRNOG00000000451|ENSRNOG0…	rno:24493|rno:24494|rno:362896|rno:289337|rno:373540|rno:81736|rno:59086|rno:25125|rno:291912|rno:100361818|rno:54267|rno:308977|rno:116465|rno:309165|rno:29260|rno:140924|rno:25631|rno:24835|rno:24516|rno:360697|rno:309621|rno:310553|rno:373540|rno:29197|rno:309622|rno:25084|	24493|24494|362896|289337|373540|81736|59086|25125|291912|100361818|54267|308977|116465|309165|29260|140924|25631|24835|24516|360697|309621|310553|373540|29197|309622|25084|	http://www.genome.jp/kegg-bin/show_pathway?rno05321/rno:24516%09red/rno:29260%09red/rno:24494%09red/rno:140924%09red/rno:24493%09red/rno:59086%09red/rno:24835%09red/rno:373540%09red/rno:362896%09red/rno:289337%09red/rno:116465%09red/rno:308977%09red/rno:360697%09red/rno:309622%09red/rno:309621%09red/rno:310553%09red/rno:309165%09red/rno:25631%09red/rno:29197%09red/rno:100361818%09red/rno:25125%09…
Pancreatic cancer	KEGG PATHWAY	rno05212	27	65	0.0105421	0.0805299	ENSRNOG00000007350|ENSRNOG00000028629|ENSRNOG00000037237|ENSRNOG00000010756|ENSRNOG00000016708|ENSRNOG00000009258|ENSRNOG00000023258|ENSRNOG00000019742|ENSRNOG00000010153|ENSRNOG00000009385|ENSRNOG00000016846|ENSRNOG00000028156|ENSRNOG00000020652|ENSRNOG00000002440|ENSRNOG00000050760|ENSRNOG00000013265|ENSRNOG00000001111|ENSRNOG00000006664|ENSRNOG00000030888|ENSRNOG00000023428|ENSRNOG00000013536|…	rno:366957|rno:24185|rno:309295|rno:24842|rno:399489|rno:114483|rno:81736|rno:25125|rno:24703|rno:298947|rno:366508|rno:25096|rno:59086|rno:116546|rno:29591|rno:81810|rno:360254|rno:25163|rno:309165|rno:497931|rno:64465|rno:25631|rno:84351|rno:58919|rno:29591|rno:363509|rno:94201|	366957|24185|309295|24842|399489|114483|81736|25125|24703|298947|366508|25096|59086|116546|29591|81810|360254|25163|309165|497931|64465|25631|84351|58919|29591|363509|94201|	http://www.genome.jp/kegg-bin/show_pathway?rno05212/rno:24842%09red/rno:81810%09red/rno:363509%09red/rno:298947%09red/rno:24185%09red/rno:94201%09red/rno:59086%09red/rno:116546%09red/rno:84351%09red/rno:309295%09red/rno:25096%09red/rno:29591%09red/rno:399489%09red/rno:309165%09red/rno:25631%09red/rno:58919%09red/rno:366508%09red/rno:114483%09red/rno:25163%09red/rno:360254%09red/rno:24703%09red/rn…
Transcriptional misregulation in cancer	KEGG PATHWAY	rno05202	57	169	0.0120049	0.0892258	ENSRNOG00000014282|ENSRNOG00000000521|ENSRNOG00000020193|ENSRNOG00000008956|ENSRNOG00000006532|ENSRNOG00000004517|ENSRNOG00000038835|ENSRNOG00000032162|ENSRNOG00000001704|ENSRNOG00000010756|ENSRNOG00000007079|ENSRNOG00000010516|ENSRNOG00000002950|ENSRNOG00000006205|ENSRNOG00000013265|ENSRNOG00000016595|ENSRNOG00000023258|ENSRNOG00000008645|ENSRNOG00000049393|ENSRNOG00000009446|ENSRNOG00000019728|…	rno:25410|rno:114851|rno:367218|rno:54238|rno:117056|rno:24482|rno:56822|rno:315305|rno:50662|rno:24842|rno:24553|rno:25619|rno:304663|rno:305584|rno:81810|rno:79237|rno:81736|rno:24484|rno:24253|rno:25271|rno:25021|rno:498333|rno:84017|rno:312777|rno:24252|rno:81687|rno:171369|rno:54267|rno:78971|rno:24705|rno:25713|rno:116663|rno:314856|rno:315532|rno:171046|rno:24577|rno:309165|rno:366126|rno:…	25410|114851|367218|54238|117056|24482|56822|315305|50662|24842|24553|25619|304663|305584|81810|79237|81736|24484|24253|25271|25021|498333|84017|312777|24252|81687|171369|54267|78971|24705|25713|116663|314856|315532|171046|24577|309165|366126|499497|297893|361295|170929|25587|307403|311876|117056|304005|309447|295279|362176|25692|300711|305152|171045|60350|114845|117022|	http://www.genome.jp/kegg-bin/show_pathway?rno05202/rno:315532%09red/rno:25587%09red/rno:60350%09red/rno:171369%09red/rno:24553%09red/rno:366126%09red/rno:117056%09red/rno:81810%09red/rno:498333%09red/rno:305152%09red/rno:81687%09red/rno:50662%09red/rno:25271%09red/rno:361295%09red/rno:311876%09red/rno:300711%09red/rno:295279%09red/rno:114845%09red/rno:307403%09red/rno:114851%09red/rno:54238%09re…
Proteoglycans in cancer	KEGG PATHWAY	rno05205	66	202	0.0126437	0.0915005	ENSRNOG00000016242|ENSRNOG00000000521|ENSRNOG00000006694|ENSRNOG00000018566|ENSRNOG00000006411|ENSRNOG00000004517|ENSRNOG00000018524|ENSRNOG00000002188|ENSRNOG00000001795|ENSRNOG00000028629|ENSRNOG00000034254|ENSRNOG00000010756|ENSRNOG00000038881|ENSRNOG00000007663|ENSRNOG00000007079|ENSRNOG00000010516|ENSRNOG00000001804|ENSRNOG00000037239|ENSRNOG00000012002|ENSRNOG00000010103|ENSRNOG00000014288|…	rno:58868|rno:114851|rno:25404|rno:25697|rno:363425|rno:24482|rno:54319|rno:64537|rno:257645|rno:24185|rno:81822|rno:24842|rno:288077|rno:29304|rno:24553|rno:25619|rno:81678|rno:293860|rno:361598|rno:300253|rno:25661|rno:25406|rno:25125|rno:24446|rno:29513|rno:59327|rno:24703|rno:298947|rno:362332|rno:25402|rno:366508|rno:54250|rno:81521|rno:81687|rno:501563|rno:29302|rno:360820|rno:365355|rno:24…	58868|114851|25404|25697|363425|24482|54319|64537|257645|24185|81822|24842|288077|29304|24553|25619|81678|293860|361598|300253|25661|25406|25125|24446|29513|59327|24703|298947|362332|25402|366508|54250|81521|81687|501563|29302|360820|365355|24668|361568|246097|25216|81686|24577|287876|497931|29260|116689|64465|59086|29186|24605|24835|314856|50692|114633|24511|117273|310553|84353|58919|315346|2466…	http://www.genome.jp/kegg-bin/show_pathway?rno05205/rno:361598%09red/rno:54250%09red/rno:29302%09red/rno:25661%09red/rno:117273%09red/rno:171136%09red/rno:81521%09red/rno:29186%09red/rno:366508%09red/rno:362332%09red/rno:29304%09red/rno:81686%09red/rno:363425%09red/rno:29260%09red/rno:287876%09red/rno:24771%09red/rno:25406%09red/rno:25402%09red/rno:59327%09red/rno:246097%09red/rno:24553%09red/rno…
Measles	KEGG PATHWAY	rno05162	47	135	0.0137651	0.0970613	ENSRNOG00000007412|ENSRNOG00000004575|ENSRNOG00000006469|ENSRNOG00000004649|ENSRNOG00000018669|ENSRNOG00000028629|ENSRNOG00000010756|ENSRNOG00000025602|ENSRNOG00000015945|ENSRNOG00000013634|ENSRNOG00000016054|ENSRNOG00000049517|ENSRNOG00000019142|ENSRNOG00000023258|ENSRNOG00000045668|ENSRNOG00000048161|ENSRNOG00000019742|ENSRNOG00000046452|ENSRNOG00000009385|ENSRNOG00000032948|ENSRNOG00000016846|…	rno:312477|rno:24493|rno:362817|rno:24494|rno:25326|rno:24185|rno:24842|rno:94201|rno:300678|rno:301059|rno:308267|rno:683206|rno:246097|rno:81736|rno:686326|rno:338457|rno:25125|rno:289211|rno:298947|rno:100361294|rno:366508|rno:81521|rno:317468|rno:364420|rno:24514|rno:116465|rno:81525|rno:497931|rno:29260|rno:140924|rno:363984|rno:25150|rno:309165|rno:315609|rno:317673|rno:288264|rno:83427|rno…	312477|24493|362817|24494|25326|24185|24842|94201|300678|301059|308267|683206|246097|81736|686326|338457|25125|289211|298947|100361294|366508|81521|317468|364420|24514|116465|81525|497931|29260|140924|363984|25150|309165|315609|317673|288264|83427|54318|25493|300177|58919|360697|310553|84589|114483|171136|299899|	http://www.genome.jp/kegg-bin/show_pathway?rno05162/rno:24842%09red/rno:24514%09red/rno:312477%09red/rno:81525%09red/rno:25150%09red/rno:171136%09red/rno:81521%09red/rno:84589%09red/rno:29260%09red/rno:308267%09red/rno:362817%09red/rno:24494%09red/rno:140924%09red/rno:25326%09red/rno:246097%09red/rno:298947%09red/rno:24185%09red/rno:300177%09red/rno:94201%09red/rno:289211%09red/rno:686326%09red/r…
Glycosaminoglycan degradation	KEGG PATHWAY	rno00531	12	21	0.0143839	0.098889	ENSRNOG00000000043|ENSRNOG00000011150|ENSRNOG00000000913|ENSRNOG00000010252|ENSRNOG00000049552|ENSRNOG00000046159|ENSRNOG00000031420|ENSRNOG00000002188|ENSRNOG00000010196|ENSRNOG00000025274|ENSRNOG00000014461|ENSRNOG00000032381	rno:360904|rno:25227|rno:24434|rno:300757|rno:688293|rno:100909505|rno:64468|rno:64537|rno:316033|rno:294673|rno:292073|rno:360630|	360904|25227|24434|300757|688293|100909505|64468|64537|316033|294673|292073|360630|	http://www.genome.jp/kegg-bin/show_pathway?rno00531/rno:100909505%09red/rno:292073%09red/rno:360904%09red/rno:64468%09red/rno:24434%09red/rno:64537%09red/rno:360630%09red/rno:688293%09red/rno:25227%09red/rno:300757%09red/rno:316033%09red/rno:294673%09red
Hepatitis B	KEGG PATHWAY	rno05161	48	141	0.0174741	0.117204	ENSRNOG00000012331|ENSRNOG00000000521|ENSRNOG00000025023|ENSRNOG00000021264|ENSRNOG00000028629|ENSRNOG00000037237|ENSRNOG00000027839|ENSRNOG00000016708|ENSRNOG00000007036|ENSRNOG00000013634|ENSRNOG00000020876|ENSRNOG00000013177|ENSRNOG00000019142|ENSRNOG00000023258|ENSRNOG00000019742|ENSRNOG00000018186|ENSRNOG00000010153|ENSRNOG00000009385|ENSRNOG00000016846|ENSRNOG00000021726|ENSRNOG00000050819|…	rno:64044|rno:114851|rno:362896|rno:25737|rno:24185|rno:309295|rno:50646|rno:399489|rno:29591|rno:301059|rno:24887|rno:116667|rno:246097|rno:81736|rno:25125|rno:295357|rno:24703|rno:298947|rno:366508|rno:364594|rno:64041|rno:81687|rno:314322|rno:100361818|rno:59086|rno:364867|rno:84351|rno:29591|rno:114494|rno:24577|rno:309165|rno:497931|rno:29260|rno:25402|rno:363984|rno:24605|rno:24835|rno:2882…	64044|114851|362896|25737|24185|309295|50646|399489|29591|301059|24887|116667|246097|81736|25125|295357|24703|298947|366508|364594|64041|81687|314322|100361818|59086|364867|84351|29591|114494|24577|309165|497931|29260|25402|363984|24605|24835|288264|25493|24516|362817|78963|266610|310553|114483|58919|24842|94201|	http://www.genome.jp/kegg-bin/show_pathway?rno05161/rno:24577%09red/rno:24887%09red/rno:24516%09red/rno:84351%09red/rno:50646%09red/rno:24605%09red/rno:81687%09red/rno:114494%09red/rno:29260%09red/rno:362817%09red/rno:25402%09red/rno:246097%09red/rno:298947%09red/rno:94201%09red/rno:24185%09red/rno:78963%09red/rno:114851%09red/rno:24835%09red/rno:59086%09red/rno:362896%09red/rno:314322%09red/rno:…
Toxoplasmosis	KEGG PATHWAY	rno05145	43	124	0.0187019	0.121737	ENSRNOG00000012331|ENSRNOG00000009822|ENSRNOG00000018488|ENSRNOG00000028629|ENSRNOG00000037237|ENSRNOG00000013634|ENSRNOG00000016054|ENSRNOG00000006612|ENSRNOG00000031312|ENSRNOG00000040315|ENSRNOG00000023258|ENSRNOG00000047768|ENSRNOG00000019742|ENSRNOG00000009385|ENSRNOG00000010475|ENSRNOG00000032948|ENSRNOG00000016846|ENSRNOG00000020652|ENSRNOG00000005731|ENSRNOG00000015547|ENSRNOG00000002680|…	rno:64044|rno:310553|rno:171369|rno:24185|rno:309295|rno:301059|rno:308267|rno:100911550|rno:25625|rno:448830|rno:81736|rno:25473|rno:25125|rno:298947|rno:25402|rno:100361294|rno:366508|rno:59086|rno:78971|rno:24514|rno:117036|rno:304091|rno:116465|rno:81525|rno:117539|rno:300177|rno:29260|rno:25643|rno:117029|rno:309165|rno:24835|rno:84351|rno:25493|rno:497931|rno:360697|rno:309621|rno:309816|rn…	64044|310553|171369|24185|309295|301059|308267|100911550|25625|448830|81736|25473|25125|298947|25402|100361294|366508|59086|78971|24514|117036|304091|116465|81525|117539|300177|29260|25643|117029|309165|24835|84351|25493|497931|360697|309621|309816|81664|60371|24511|309622|296468|29513|	http://www.genome.jp/kegg-bin/show_pathway?rno05145/rno:25643%09red/rno:81664%09red/rno:171369%09red/rno:24511%09red/rno:24514%09red/rno:117036%09red/rno:81525%09red/rno:25625%09red/rno:448830%09red/rno:29260%09red/rno:308267%09red/rno:25402%09red/rno:298947%09red/rno:24185%09red/rno:300177%09red/rno:24835%09red/rno:59086%09red/rno:29513%09red/rno:84351%09red/rno:309295%09red/rno:116465%09red/rno…
ECM-receptor interaction	KEGG PATHWAY	rno04512	32	86	0.0190353	0.121737	ENSRNOG00000012080|ENSRNOG00000003736|ENSRNOG00000001254|ENSRNOG00000014288|ENSRNOG00000001795|ENSRNOG00000049795|ENSRNOG00000016281|Novel00324|ENSRNOG00000006094|ENSRNOG00000047768|ENSRNOG00000003357|ENSRNOG00000003897|ENSRNOG00000048449|ENSRNOG00000019689|ENSRNOG00000036832|ENSRNOG00000001249|ENSRNOG00000012208|ENSRNOG00000049585|ENSRNOG00000006396|ENSRNOG00000002680|ENSRNOG00000023972|ENSRNOG0…	rno:25118|rno:85250|rno:361821|rno:25661|rno:257645|rno:116669|rno:290905|rno:25460|rno:25406|rno:25473|rno:84032|rno:29393|rno:29302|rno:116669|rno:315346|rno:294337|rno:25713|rno:116640|rno:25216|rno:117036|rno:306628|rno:499985|rno:685269|rno:311144|rno:292406|rno:309816|rno:29184|rno:29364|rno:24511|rno:684555|rno:24771|rno:25353|	25118|85250|361821|25661|257645|116669|290905|25460|25406|25473|84032|29393|29302|116669|315346|294337|25713|116640|25216|117036|306628|499985|685269|311144|292406|309816|29184|29364|24511|684555|24771|25353|	http://www.genome.jp/kegg-bin/show_pathway?rno04512/rno:24511%09red/rno:85250%09red/rno:25661%09red/rno:117036%09red/rno:29184%09red/rno:25216%09red/rno:311144%09red/rno:29364%09red/rno:24771%09red/rno:25406%09red/rno:84032%09red/rno:684555%09red/rno:685269%09red/rno:25460%09red/rno:29302%09red/rno:361821%09red/rno:116669%09red/rno:116640%09red/rno:25713%09red/rno:294337%09red/rno:290905%09red/rn…
Primary immunodeficiency	KEGG PATHWAY	rno05340	16	35	0.0232995	0.145622	ENSRNOG00000013967|ENSRNOG00000000692|ENSRNOG00000018669|ENSRNOG00000000655|ENSRNOG00000011331|ENSRNOG00000046196|ENSRNOG00000003954|ENSRNOG00000007178|ENSRNOG00000009705|ENSRNOG00000037237|ENSRNOG00000007129|ENSRNOG00000017413|ENSRNOG00000018488|ENSRNOG00000010265|ENSRNOG00000015980|ENSRNOG00000016069	rno:499356|rno:304577|rno:25326|rno:24699|rno:367901|rno:64545|rno:140924|rno:24930|rno:313050|rno:309295|rno:24931|rno:294797|rno:171369|rno:24165|rno:259171|rno:315609|	499356|304577|25326|24699|367901|64545|140924|24930|313050|309295|24931|294797|171369|24165|259171|315609|	http://www.genome.jp/kegg-bin/show_pathway?rno05340/rno:24165%09red/rno:24930%09red/rno:171369%09red/rno:24931%09red/rno:24699%09red/rno:367901%09red/rno:313050%09red/rno:499356%09red/rno:64545%09red/rno:304577%09red/rno:25326%09red/rno:259171%09red/rno:315609%09red/rno:309295%09red/rno:294797%09red/rno:140924%09red
African trypanosomiasis	KEGG PATHWAY	rno05143	16	36	0.0278911	0.170446	ENSRNOG00000048955|ENSRNOG00000019142|ENSRNOG00000004649|ENSRNOG00000048161|ENSRNOG00000018003|ENSRNOG00000000599|Novel01290|ENSRNOG00000031230|ENSRNOG00000029886|ENSRNOG00000047321|ENSRNOG00000009848|ENSRNOG00000020679|ENSRNOG00000047098|ENSRNOG00000013634|ENSRNOG00000049424|ENSRNOG00000000837	rno:689064|rno:246097|rno:24494|rno:338457|rno:116677|rno:309816|rno:85240|rno:689064|rno:25632|rno:360504|rno:29197|rno:25464|rno:361619|rno:301059|rno:24440|rno:24835|	689064|246097|24494|338457|116677|309816|85240|689064|25632|360504|29197|25464|361619|301059|24440|24835|	http://www.genome.jp/kegg-bin/show_pathway?rno05143/rno:24494%09red/rno:689064%09red/rno:246097%09red/rno:25464%09red/rno:24440%09red/rno:361619%09red/rno:25632%09red/rno:24835%09red/rno:29197%09red/rno:301059%09red/rno:85240%09red/rno:338457%09red/rno:116677%09red/rno:309816%09red/rno:360504%09red
[truncated: 230 more rows]

## Sheet: down.DEG_KEGG
##Databases: KEGG PATHWAY
##Statistical test method: hypergeometric test / Fisher's exact test
##FDR correction method: Benjamini and Hochberg
#Term	Database	ID	Input number	Background number	P-Value	Corrected P-Value	Input	KEGG_ID/KO	Entrez_ID	Hyperlink
[truncated: 262 more rows]
