# Supplementary material for: Transcriptome profile of rat genes in injured spinal cord at different stages by RNA-sequencing
Source: BMC Genomics. 2017 Feb 15;18:173. doi: 10.1186/s12864-017-3532-x (PMC5312572; doi:10.1186/s12864-017-3532-x)
Supplement: Additional file 15: Table S9. — KEGG enrichment analysis of up DEGs chronic SCI (28 dpi). (XLSX 267 kb) [file 12864_2017_3532_MOESM15_ESM.xlsx]

## Sheet: all.DEG_KEGG
##Databases: KEGG PATHWAY
##Statistical test method: hypergeometric test / Fisher's exact test
##FDR correction method: Benjamini and Hochberg
#Term	Database	ID	Input number	Background number	P-Value	Corrected P-Value	Input	KEGG_ID/KO	Entrez_ID	Hyperlink
Ribosome	KEGG PATHWAY	rno03010	93	178	1.11069e-09	3.0655e-07	ENSRNOG00000009378|ENSRNOG00000004107|ENSRNOG00000018647|ENSRNOG00000031889|ENSRNOG00000004741|ENSRNOG00000007663|Novel00801|ENSRNOG00000031244|ENSRNOG00000023407|ENSRNOG00000019578|ENSRNOG00000005517|ENSRNOG00000029574|ENSRNOG00000017418|ENSRNOG00000033473|ENSRNOG00000000957|ENSRNOG00000024603|ENSRNOG00000016580|ENSRNOG00000023385|ENSRNOG00000018320|ENSRNOG00000014272|ENSRNOG00000018645|ENSRNOG0…	rno:64302|rno:29282|rno:680747|rno:117042|rno:81767|rno:29304|rno:317646|rno:296596|rno:364656|rno:140655|rno:100360508|rno:29426|rno:140654|rno:58927|rno:79449|rno:29285|rno:124323|rno:100361520|rno:117053|rno:296709|rno:29236|rno:83789|rno:300079|rno:287302|rno:360572|rno:28298|rno:57809|rno:117042|rno:25538|rno:81766|rno:691531|rno:64205|rno:94266|rno:81764|rno:296596|rno:498555|rno:292244|rno…	64302|29282|680747|117042|81767|29304|317646|296596|364656|140655|100360508|29426|140654|58927|79449|29285|124323|100361520|117053|296709|29236|83789|300079|287302|360572|28298|57809|117042|25538|81766|691531|64205|94266|81764|296596|498555|292244|81763|689284|310653|161477|64156|81775|292964|64638|29283|81774|499782|317646|296596|65136|64640|29286|79449|81765|25347|29752|100363434|362631|1003615…	http://www.genome.jp/kegg-bin/show_pathway?rno03010/rno:26962%09red/rno:292964%09red/rno:317646%09red/rno:79449%09red/rno:364656%09red/rno:117053%09red/rno:57809%09red/rno:291434%09red/rno:64156%09red/rno:292244%09red/rno:287417%09red/rno:310653%09red/rno:245981%09red/rno:100360017%09red/rno:29304%09red/rno:28298%09red/rno:499782%09red/rno:58927%09red/rno:25347%09red/rno:100360508%09red/rno:64640…
Circadian entrainment	KEGG PATHWAY	rno04713	49	96	1.40194e-05	0.00193468	ENSRNOG00000004005|ENSRNOG00000005369|ENSRNOG00000004890|ENSRNOG00000025040|ENSRNOG00000002361|ENSRNOG00000014776|ENSRNOG00000001658|ENSRNOG00000021150|ENSRNOG00000033942|ENSRNOG00000003999|ENSRNOG00000006108|ENSRNOG00000029876|ENSRNOG00000008766|ENSRNOG00000016592|Novel01290|ENSRNOG00000029914|ENSRNOG00000004060|ENSRNOG00000003696|ENSRNOG00000007682|ENSRNOG00000017060|ENSRNOG00000028589|ENSRNOG0…	rno:24245|rno:50599|rno:29241|rno:114119|rno:25523|rno:84420|rno:25743|rno:29322|rno:24409|rno:64508|rno:690825|rno:66012|rno:24410|rno:81664|rno:85240|rno:56827|rno:24242|rno:501563|rno:29628|rno:689560|rno:29627|rno:25400|rno:114862|rno:497757|rno:24412|rno:170546|rno:79218|rno:24408|rno:25686|rno:25031|rno:25289|rno:24598|rno:24239|rno:63840|rno:81636|rno:78962|rno:305509|rno:170546|rno:170546…	24245|50599|29241|114119|25523|84420|25743|29322|24409|64508|690825|66012|24410|81664|85240|56827|24242|501563|29628|689560|29627|25400|114862|497757|24412|170546|79218|24408|25686|25031|25289|24598|24239|63840|81636|78962|305509|170546|170546|64532|29716|171140|54223|29713|29717|29629|50592|192363|25643|	http://www.genome.jp/kegg-bin/show_pathway?rno04713/rno:25643%09red/rno:64508%09red/rno:24242%09red/rno:79218%09red/rno:24412%09red/rno:25743%09red/rno:29241%09red/rno:63840%09red/rno:29322%09red/rno:689560%09red/rno:25031%09red/rno:114119%09red/rno:66012%09red/rno:24408%09red/rno:24598%09red/rno:25686%09red/rno:24409%09red/rno:78962%09red/rno:170546%09red/rno:305509%09red/rno:81664%09red/rno:501…
Glutamatergic synapse	KEGG PATHWAY	rno04724	51	115	0.000159033	0.014631	ENSRNOG00000002657|ENSRNOG00000016429|ENSRNOG00000005369|ENSRNOG00000018526|ENSRNOG00000020229|ENSRNOG00000025040|ENSRNOG00000007090|ENSRNOG00000000487|ENSRNOG00000045816|ENSRNOG00000019207|ENSRNOG00000042732|ENSRNOG00000021150|ENSRNOG00000020310|ENSRNOG00000009882|ENSRNOG00000006108|ENSRNOG00000028589|ENSRNOG00000013595|ENSRNOG00000016592|Novel01290|ENSRNOG00000005662|ENSRNOG00000028156|ENSRNOG0…	rno:24653|rno:24418|rno:50599|rno:29495|rno:29548|rno:114119|rno:24239|rno:24417|rno:50592|rno:78957|rno:81672|rno:29322|rno:24407|rno:24674|rno:690825|rno:29627|rno:24398|rno:81664|rno:85240|rno:81672|rno:25096|rno:501563|rno:24416|rno:29628|rno:84420|rno:25372|rno:24412|rno:79218|rno:24408|rno:25686|rno:84487|rno:25289|rno:24410|rno:64508|rno:81636|rno:24409|rno:305509|rno:192268|rno:29642|rno:…	24653|24418|50599|29495|29548|114119|24239|24417|50592|78957|81672|29322|24407|24674|690825|29627|24398|81664|85240|81672|25096|501563|24416|29628|84420|25372|24412|79218|24408|25686|84487|25289|24410|64508|81636|24409|305509|192268|29642|29241|298521|25031|64532|29716|59312|25398|54223|29629|24414|191573|25643|	http://www.genome.jp/kegg-bin/show_pathway?rno04724/rno:25643%09red/rno:24418%09red/rno:24414%09red/rno:24417%09red/rno:84487%09red/rno:79218%09red/rno:24412%09red/rno:24398%09red/rno:29241%09red/rno:29322%09red/rno:25372%09red/rno:25031%09red/rno:78957%09red/rno:114119%09red/rno:25686%09red/rno:64508%09red/rno:24653%09red/rno:24674%09red/rno:305509%09red/rno:81664%09red/rno:25096%09red/rno:50156…
GABAergic synapse	KEGG PATHWAY	rno04727	42	90	0.000252421	0.0158345	ENSRNOG00000032659|ENSRNOG00000002349|ENSRNOG00000025040|ENSRNOG00000007090|ENSRNOG00000001658|ENSRNOG00000014862|ENSRNOG00000004890|ENSRNOG00000007490|ENSRNOG00000003999|ENSRNOG00000014938|ENSRNOG00000006108|ENSRNOG00000015393|ENSRNOG00000013595|ENSRNOG00000016592|ENSRNOG00000018111|ENSRNOG00000003905|ENSRNOG00000017417|ENSRNOG00000020401|ENSRNOG00000003696|ENSRNOG00000002636|ENSRNOG00000004560|…	rno:84587|rno:289606|rno:114119|rno:24239|rno:25743|rno:79211|rno:29241|rno:29695|rno:64508|rno:24922|rno:690825|rno:83612|rno:24398|rno:81664|rno:171373|rno:60355|rno:58974|rno:54223|rno:501563|rno:81632|rno:257648|rno:84420|rno:29430|rno:79218|rno:25686|rno:25289|rno:79212|rno:81636|rno:305509|rno:192268|rno:29642|rno:83633|rno:81657|rno:64532|rno:29716|rno:24380|rno:25398|rno:24379|rno:29709|r…	84587|289606|114119|24239|25743|79211|29241|29695|64508|24922|690825|83612|24398|81664|171373|60355|58974|54223|501563|81632|257648|84420|29430|79218|25686|25289|79212|81636|305509|192268|29642|83633|81657|64532|29716|24380|25398|24379|29709|29705|29707|25643|	http://www.genome.jp/kegg-bin/show_pathway?rno04727/rno:25643%09red/rno:58974%09red/rno:64508%09red/rno:79211%09red/rno:24922%09red/rno:79218%09red/rno:83612%09red/rno:25743%09red/rno:29241%09red/rno:83633%09red/rno:114119%09red/rno:29430%09red/rno:25686%09red/rno:79212%09red/rno:29709%09red/rno:305509%09red/rno:29695%09red/rno:81664%09red/rno:501563%09red/rno:29705%09red/rno:192268%09red/rno:171…
Retrograde endocannabinoid signaling	KEGG PATHWAY	rno04723	46	103	0.000286857	0.0158345	ENSRNOG00000019465|ENSRNOG00000016429|ENSRNOG00000005369|ENSRNOG00000004890|ENSRNOG00000002349|ENSRNOG00000025040|ENSRNOG00000007090|ENSRNOG00000001658|ENSRNOG00000014862|ENSRNOG00000021150|ENSRNOG00000007490|ENSRNOG00000027264|ENSRNOG00000003999|ENSRNOG00000014938|ENSRNOG00000006108|ENSRNOG00000015393|ENSRNOG00000028589|ENSRNOG00000016592|ENSRNOG00000045816|Novel01290|ENSRNOG00000003696|ENSRNOG0…	rno:25643|rno:24418|rno:50599|rno:29241|rno:289606|rno:114119|rno:24239|rno:25743|rno:79211|rno:29322|rno:29695|rno:309207|rno:64508|rno:24922|rno:690825|rno:83612|rno:29627|rno:81664|rno:50592|rno:85240|rno:501563|rno:29628|rno:84420|rno:257648|rno:79218|rno:25686|rno:50658|rno:84487|rno:25289|rno:84556|rno:81636|rno:305509|rno:25248|rno:25031|rno:64532|rno:29716|rno:25398|rno:54223|rno:29713|rn…	25643|24418|50599|29241|289606|114119|24239|25743|79211|29322|29695|309207|64508|24922|690825|83612|29627|81664|50592|85240|501563|29628|84420|257648|79218|25686|50658|84487|25289|84556|81636|305509|25248|25031|64532|29716|25398|54223|29713|29707|29709|29705|29629|24414|25272|29513|	http://www.genome.jp/kegg-bin/show_pathway?rno04723/rno:25643%09red/rno:79211%09red/rno:24418%09red/rno:24922%09red/rno:24414%09red/rno:84487%09red/rno:79218%09red/rno:83612%09red/rno:25743%09red/rno:29241%09red/rno:29322%09red/rno:25031%09red/rno:25248%09red/rno:25272%09red/rno:25686%09red/rno:64508%09red/rno:29709%09red/rno:29513%09red/rno:305509%09red/rno:29695%09red/rno:81664%09red/rno:501563…
Salivary secretion	KEGG PATHWAY	rno04970	36	76	0.000542637	0.0227083	ENSRNOG00000004890|ENSRNOG00000020263|ENSRNOG00000007982|ENSRNOG00000020733|ENSRNOG00000011501|ENSRNOG00000021150|ENSRNOG00000003999|ENSRNOG00000029876|ENSRNOG00000003069|ENSRNOG00000002229|ENSRNOG00000009522|Novel01290|ENSRNOG00000011227|ENSRNOG00000004060|ENSRNOG00000005985|ENSRNOG00000017798|ENSRNOG00000003696|ENSRNOG00000005195|ENSRNOG00000030269|ENSRNOG00000003031|ENSRNOG00000014714|ENSRNOG0…	rno:29241|rno:24213|rno:24782|rno:316010|rno:25390|rno:29322|rno:64508|rno:66012|rno:25668|rno:64532|rno:29412|rno:85240|rno:24214|rno:24242|rno:83731|rno:29599|rno:501563|rno:25307|rno:24215|rno:29600|rno:114246|rno:84420|rno:497757|rno:170546|rno:65206|rno:25031|rno:25289|rno:24598|rno:25523|rno:81636|rno:24176|rno:305509|rno:170546|rno:24212|rno:170546|rno:54223|	29241|24213|24782|316010|25390|29322|64508|66012|25668|64532|29412|85240|24214|24242|83731|29599|501563|25307|24215|29600|114246|84420|497757|170546|65206|25031|25289|24598|25523|81636|24176|305509|170546|24212|170546|54223|	http://www.genome.jp/kegg-bin/show_pathway?rno04970/rno:25668%09red/rno:83731%09red/rno:29599%09red/rno:29241%09red/rno:29322%09red/rno:25031%09red/rno:66012%09red/rno:25523%09red/rno:24598%09red/rno:64508%09red/rno:25307%09red/rno:29412%09red/rno:170546%09red/rno:305509%09red/rno:501563%09red/rno:497757%09red/rno:65206%09red/rno:85240%09red/rno:114246%09red/rno:24215%09red/rno:24782%09red/rno:25…
Platelet activation	KEGG PATHWAY	rno04611	54	133	0.000575936	0.0227083	ENSRNOG00000002657|ENSRNOG00000019465|ENSRNOG00000024159|ENSRNOG00000004890|ENSRNOG00000012160|ENSRNOG00000002361|ENSRNOG00000034254|ENSRNOG00000013676|ENSRNOG00000021150|ENSRNOG00000008180|ENSRNOG00000048043|ENSRNOG00000018373|ENSRNOG00000000463|ENSRNOG00000029876|ENSRNOG00000016592|ENSRNOG00000016630|ENSRNOG00000015278|ENSRNOG00000009385|Novel01290|ENSRNOG00000048186|ENSRNOG00000016846|ENSRNOG0…	rno:24653|rno:25643|rno:25441|rno:29241|rno:25155|rno:25523|rno:81822|rno:29337|rno:29322|rno:81515|rno:25439|rno:315776|rno:294279|rno:66012|rno:81664|rno:313494|rno:501203|rno:298947|rno:85240|rno:116498|rno:366508|rno:24886|rno:501563|rno:367072|rno:83730|rno:25031|rno:84420|rno:497757|rno:303634|rno:361517|rno:25686|rno:309186|rno:497931|rno:25289|rno:155918|rno:64508|rno:306400|rno:685269|rn…	24653|25643|25441|29241|25155|25523|81822|29337|29322|81515|25439|315776|294279|66012|81664|313494|501203|298947|85240|116498|366508|24886|501563|367072|83730|25031|84420|497757|303634|361517|25686|309186|497931|25289|155918|64508|306400|685269|498276|305509|24669|307171|64803|171337|367901|64532|64630|81636|288057|54223|306400|29414|29513|29434|	http://www.genome.jp/kegg-bin/show_pathway?rno04611/rno:25643%09red/rno:498276%09red/rno:64508%09red/rno:25155%09red/rno:306400%09red/rno:83730%09red/rno:501203%09red/rno:29434%09red/rno:24886%09red/rno:29241%09red/rno:29322%09red/rno:294279%09red/rno:25031%09red/rno:303634%09red/rno:66012%09red/rno:25523%09red/rno:25441%09red/rno:25686%09red/rno:367901%09red/rno:24653%09red/rno:29513%09red/rno:1…
cAMP signaling pathway	KEGG PATHWAY	rno04024	72	195	0.000725226	0.0233015	ENSRNOG00000008831|ENSRNOG00000007350|ENSRNOG00000007199|ENSRNOG00000003999|ENSRNOG00000045816|ENSRNOG00000025120|ENSRNOG00000001516|ENSRNOG00000021079|ENSRNOG00000007982|ENSRNOG00000020478|ENSRNOG00000004005|ENSRNOG00000018268|ENSRNOG00000011501|ENSRNOG00000002793|ENSRNOG00000004890|ENSRNOG00000033942|ENSRNOG00000009450|ENSRNOG00000048043|ENSRNOG00000028589|ENSRNOG00000008766|ENSRNOG00000016592|…	rno:114244|rno:366957|rno:59326|rno:64508|rno:50592|rno:140589|rno:252857|rno:58971|rno:24782|rno:25050|rno:24245|rno:291936|rno:25390|rno:54305|rno:29241|rno:24409|rno:59266|rno:25439|rno:29627|rno:24410|rno:81664|rno:25638|rno:29693|rno:25096|rno:24318|rno:81736|rno:366508|rno:24242|rno:29599|rno:501563|rno:29628|rno:24215|rno:304109|rno:298947|rno:29600|rno:689560|rno:54244|rno:25400|rno:24213…	114244|366957|59326|64508|50592|140589|252857|58971|24782|25050|24245|291936|25390|54305|29241|24409|59266|25439|29627|24410|81664|25638|29693|25096|24318|81736|366508|24242|29599|501563|29628|24215|304109|298947|29600|689560|54244|25400|24213|84420|24412|361568|24408|25686|50658|497931|25289|24239|89830|81636|25033|24176|305509|24669|83633|171337|24212|81657|64532|29716|25051|171140|25156|24214|…	http://www.genome.jp/kegg-bin/show_pathway?rno04024/rno:25643%09red/rno:64508%09red/rno:29629%09red/rno:64532%09red/rno:24410%09red/rno:24412%09red/rno:25075%09red/rno:29241%09red/rno:83633%09red/rno:24242%09red/rno:689560%09red/rno:25033%09red/rno:25050%09red/rno:25051%09red/rno:25272%09red/rno:191573%09red/rno:29599%09red/rno:24214%09red/rno:25156%09red/rno:25686%09red/rno:24409%09red/rno:29894…
Nicotine addiction	KEGG PATHWAY	rno05033	23	40	0.00075983	0.0233015	ENSRNOG00000002349|ENSRNOG00000020778|ENSRNOG00000045816|ENSRNOG00000014862|ENSRNOG00000033942|ENSRNOG00000007490|ENSRNOG00000014938|ENSRNOG00000015393|ENSRNOG00000028589|ENSRNOG00000008766|ENSRNOG00000010853|ENSRNOG00000007682|ENSRNOG00000021063|ENSRNOG00000004560|ENSRNOG00000011726|ENSRNOG00000016147|ENSRNOG00000011202|ENSRNOG00000046731|ENSRNOG00000003241|ENSRNOG00000003512|ENSRNOG00000006957|…	rno:289606|rno:54239|rno:50592|rno:79211|rno:24409|rno:29695|rno:24922|rno:83612|rno:29627|rno:24410|rno:25302|rno:29628|rno:24412|rno:257648|rno:24408|rno:84487|rno:25590|rno:25398|rno:29709|rno:29705|rno:29629|rno:191573|rno:29707|	289606|54239|50592|79211|24409|29695|24922|83612|29627|24410|25302|29628|24412|257648|24408|84487|25590|25398|29709|29705|29629|191573|29707|	http://www.genome.jp/kegg-bin/show_pathway?rno05033/rno:79211%09red/rno:24922%09red/rno:84487%09red/rno:24410%09red/rno:83612%09red/rno:24412%09red/rno:25302%09red/rno:54239%09red/rno:29695%09red/rno:29707%09red/rno:29705%09red/rno:25590%09red/rno:24408%09red/rno:24409%09red/rno:50592%09red/rno:289606%09red/rno:25398%09red/rno:191573%09red/rno:29629%09red/rno:29628%09red/rno:29627%09red/rno:29709…
Lysosome	KEGG PATHWAY	rno04142	51	127	0.000974708	0.026902	ENSRNOG00000037563|ENSRNOG00000011150|ENSRNOG00000011054|ENSRNOG00000014064|ENSRNOG00000020206|ENSRNOG00000021157|ENSRNOG00000025274|ENSRNOG00000014635|ENSRNOG00000018566|ENSRNOG00000005228|ENSRNOG00000000913|ENSRNOG00000046159|ENSRNOG00000019629|ENSRNOG00000010034|ENSRNOG00000016496|ENSRNOG00000003759|ENSRNOG00000023830|ENSRNOG00000001082|ENSRNOG00000006963|ENSRNOG00000036814|ENSRNOG00000012062|…	rno:287435|rno:25227|rno:89783|rno:25425|rno:171293|rno:50654|rno:294673|rno:83800|rno:25697|rno:362865|rno:24434|rno:100909505|rno:25328|rno:84431|rno:25423|rno:314360|rno:171575|rno:63886|rno:25424|rno:29757|rno:286898|rno:63865|rno:300757|rno:360658|rno:293650|rno:25524|rno:293676|rno:24375|rno:316033|rno:362409|rno:361704|rno:296370|rno:361378|rno:64529|rno:298875|rno:29186|rno:83534|rno:7924…	287435|25227|89783|25425|171293|50654|294673|83800|25697|362865|24434|100909505|25328|84431|25423|314360|171575|63886|25424|29757|286898|63865|300757|360658|293650|25524|293676|24375|316033|362409|361704|296370|361378|64529|298875|29186|83534|79248|25055|688293|361401|308777|252929|25732|317202|684529|684529|292073|360630|83689|24944|	http://www.genome.jp/kegg-bin/show_pathway?rno04142/rno:688293%09red/rno:292073%09red/rno:362409%09red/rno:293650%09red/rno:24434%09red/rno:361401%09red/rno:287435%09red/rno:24944%09red/rno:317202%09red/rno:29186%09red/rno:298875%09red/rno:25423%09red/rno:171575%09red/rno:25055%09red/rno:171293%09red/rno:83534%09red/rno:25425%09red/rno:25424%09red/rno:100909505%09red/rno:25524%09red/rno:64529%09r…
Calcium signaling pathway	KEGG PATHWAY	rno04020	65	182	0.00243241	0.0581336	ENSRNOG00000036828|ENSRNOG00000009372|ENSRNOG00000016429|ENSRNOG00000004005|ENSRNOG00000004890|ENSRNOG00000050658|ENSRNOG00000030877|ENSRNOG00000007090|ENSRNOG00000020478|ENSRNOG00000012789|ENSRNOG00000018712|ENSRNOG00000005853|ENSRNOG00000013676|ENSRNOG00000021150|ENSRNOG00000001300|ENSRNOG00000009882|ENSRNOG00000019208|ENSRNOG00000032238|ENSRNOG00000048043|ENSRNOG00000007066|ENSRNOG00000001296|…	rno:29691|rno:24808|rno:24418|rno:24245|rno:29241|rno:25007|rno:25187|rno:24239|rno:25050|rno:252859|rno:25400|rno:24807|rno:29337|rno:29322|rno:29659|rno:24674|rno:113995|rno:24655|rno:25439|rno:25689|rno:29665|rno:29412|rno:85240|rno:56827|rno:25302|rno:24242|rno:29599|rno:114862|rno:24215|rno:29693|rno:29600|rno:689560|rno:59323|rno:501563|rno:89788|rno:25668|rno:24412|rno:170546|rno:257648|rn…	29691|24808|24418|24245|29241|25007|25187|24239|25050|252859|25400|24807|29337|29322|29659|24674|113995|24655|25439|25689|29665|29412|85240|56827|25302|24242|29599|114862|24215|29693|29600|689560|59323|501563|89788|25668|24412|170546|257648|24408|64508|24611|25031|29716|24598|54260|81636|24409|54234|24176|305509|140448|29581|170546|140447|171140|25398|288057|54223|58949|366274|29717|24414|170546|…	http://www.genome.jp/kegg-bin/show_pathway?rno04020/rno:29581%09red/rno:64508%09red/rno:25668%09red/rno:24414%09red/rno:29599%09red/rno:24412%09red/rno:24245%09red/rno:29241%09red/rno:24242%09red/rno:689560%09red/rno:84420%09red/rno:25031%09red/rno:24611%09red/rno:54260%09red/rno:25050%09red/rno:24418%09red/rno:29659%09red/rno:252859%09red/rno:25689%09red/rno:25302%09red/rno:24655%09red/rno:24409…
Cholinergic synapse	KEGG PATHWAY	rno04725	44	111	0.00252755	0.0581336	ENSRNOG00000010597|ENSRNOG00000010853|ENSRNOG00000005369|ENSRNOG00000005206|ENSRNOG00000025040|ENSRNOG00000007090|ENSRNOG00000020478|ENSRNOG00000020778|ENSRNOG00000001658|ENSRNOG00000021150|ENSRNOG00000015547|ENSRNOG00000013829|ENSRNOG00000006108|ENSRNOG00000016592|ENSRNOG00000009385|Novel01290|ENSRNOG00000016846|ENSRNOG00000003696|ENSRNOG00000004005|ENSRNOG00000002303|Novel00730|ENSRNOG000000250…	rno:85426|rno:25302|rno:50599|rno:29682|rno:114119|rno:24239|rno:25050|rno:54239|rno:25743|rno:29322|rno:24514|rno:25101|rno:690825|rno:81664|rno:298947|rno:85240|rno:366508|rno:501563|rno:24245|rno:117052|rno:290567|rno:290567|rno:25400|rno:83817|rno:84420|rno:257648|rno:79218|rno:25686|rno:497931|rno:25289|rno:64508|rno:81636|rno:305509|rno:25590|rno:29241|rno:25031|rno:64532|rno:29716|rno:1711…	85426|25302|50599|29682|114119|24239|25050|54239|25743|29322|24514|25101|690825|81664|298947|85240|366508|501563|24245|117052|290567|290567|25400|83817|84420|257648|79218|25686|497931|25289|64508|81636|305509|25590|29241|25031|64532|29716|171140|25398|54223|29414|170848|25643|	http://www.genome.jp/kegg-bin/show_pathway?rno04725/rno:25643%09red/rno:64532%09red/rno:24514%09red/rno:79218%09red/rno:117052%09red/rno:25743%09red/rno:29241%09red/rno:29322%09red/rno:366508%09red/rno:25031%09red/rno:25050%09red/rno:114119%09red/rno:290567%09red/rno:25400%09red/rno:25302%09red/rno:25686%09red/rno:64508%09red/rno:298947%09red/rno:54239%09red/rno:29414%09red/rno:305509%09red/rno:8…
Osteoclast differentiation	KEGG PATHWAY	rno04380	48	126	0.0031324	0.0665033	ENSRNOG00000004575|ENSRNOG00000006940|ENSRNOG00000033235|ENSRNOG00000004763|ENSRNOG00000012160|ENSRNOG00000020478|ENSRNOG00000009705|ENSRNOG00000013014|ENSRNOG00000013676|ENSRNOG00000009882|ENSRNOG00000031312|ENSRNOG00000019478|ENSRNOG00000013967|ENSRNOG00000023258|ENSRNOG00000049422|ENSRNOG00000038776|ENSRNOG00000002278|ENSRNOG00000046452|ENSRNOG00000046663|ENSRNOG00000001480|ENSRNOG00000016846|…	rno:24493|rno:500904|rno:100360982|rno:25528|rno:25155|rno:25050|rno:313050|rno:79129|rno:29337|rno:24674|rno:25625|rno:305896|rno:499356|rno:81736|rno:498276|rno:292537|rno:84492|rno:289211|rno:116591|rno:114553|rno:366508|rno:24517|rno:59086|rno:364018|rno:298947|rno:25124|rno:29591|rno:301227|rno:116465|rno:50658|rno:497931|rno:155918|rno:311658|rno:361537|rno:89829|rno:304966|rno:307403|rno:3…	24493|500904|100360982|25528|25155|25050|313050|79129|29337|24674|25625|305896|499356|81736|498276|292537|84492|289211|116591|114553|366508|24517|59086|364018|298947|25124|29591|301227|116465|50658|497931|155918|311658|361537|89829|304966|307403|309452|288774|366126|367901|295279|29591|25732|29414|360697|25272|29513|	http://www.genome.jp/kegg-bin/show_pathway?rno04380/rno:498276%09red/rno:311658%09red/rno:366126%09red/rno:313050%09red/rno:301227%09red/rno:116591%09red/rno:25625%09red/rno:307403%09red/rno:25155%09red/rno:309452%09red/rno:25050%09red/rno:25272%09red/rno:364018%09red/rno:24493%09red/rno:292537%09red/rno:367901%09red/rno:59086%09red/rno:24674%09red/rno:25528%09red/rno:29513%09red/rno:100360982%09…
Fc gamma R-mediated phagocytosis	KEGG PATHWAY	rno04666	37	91	0.00381096	0.0733503	ENSRNOG00000002657|ENSRNOG00000007350|ENSRNOG00000001470|ENSRNOG00000031058|ENSRNOG00000014289|ENSRNOG00000009331|ENSRNOG00000009385|ENSRNOG00000009980|ENSRNOG00000013676|ENSRNOG00000008180|ENSRNOG00000046452|ENSRNOG00000046663|ENSRNOG00000001480|ENSRNOG00000016846|ENSRNOG00000017020|ENSRNOG00000015603|ENSRNOG00000020577|ENSRNOG00000000579|ENSRNOG00000006932|ENSRNOG00000006056|ENSRNOG00000012160|…	rno:24653|rno:366957|rno:65172|rno:317371|rno:301511|rno:25734|rno:298947|rno:64369|rno:29337|rno:81515|rno:289211|rno:116591|rno:114553|rno:366508|rno:54259|rno:29340|rno:314641|rno:25603|rno:360509|rno:362719|rno:25155|rno:170538|rno:60668|rno:361517|rno:54227|rno:497931|rno:64465|rno:498276|rno:24699|rno:295279|rno:298975|rno:288669|rno:25156|rno:29271|rno:29414|rno:360854|rno:25096|	24653|366957|65172|317371|301511|25734|298947|64369|29337|81515|289211|116591|114553|366508|54259|29340|314641|25603|360509|362719|25155|170538|60668|361517|54227|497931|64465|498276|24699|295279|298975|288669|25156|29271|29414|360854|25096|	http://www.genome.jp/kegg-bin/show_pathway?rno04666/rno:498276%09red/rno:298947%09red/rno:24699%09red/rno:116591%09red/rno:25603%09red/rno:360854%09red/rno:25155%09red/rno:288669%09red/rno:29340%09red/rno:54259%09red/rno:25734%09red/rno:24653%09red/rno:301511%09red/rno:29414%09red/rno:170538%09red/rno:289211%09red/rno:25096%09red/rno:60668%09red/rno:314641%09red/rno:295279%09red/rno:29337%09red/r…
Gastric acid secretion	KEGG PATHWAY	rno04971	31	72	0.00398643	0.0733503	ENSRNOG00000003813|ENSRNOG00000002653|ENSRNOG00000004005|ENSRNOG00000018524|ENSRNOG00000021150|ENSRNOG00000020263|ENSRNOG00000007982|ENSRNOG00000007705|ENSRNOG00000011501|ENSRNOG00000002793|ENSRNOG00000004890|ENSRNOG00000016592|Novel01290|ENSRNOG00000011227|ENSRNOG00000004060|ENSRNOG00000003696|ENSRNOG00000018712|ENSRNOG00000014776|ENSRNOG00000005210|ENSRNOG00000033119|ENSRNOG00000049768|ENSRNOG0…	rno:65272|rno:170899|rno:24245|rno:54319|rno:29322|rno:24213|rno:24782|rno:29718|rno:25390|rno:54305|rno:29241|rno:81664|rno:85240|rno:24214|rno:24242|rno:501563|rno:25400|rno:84420|rno:25686|rno:25031|rno:25289|rno:64508|rno:81636|rno:305509|rno:24212|rno:64532|rno:81822|rno:171140|rno:288057|rno:54223|rno:25643|	65272|170899|24245|54319|29322|24213|24782|29718|25390|54305|29241|81664|85240|24214|24242|501563|25400|84420|25686|25031|25289|64508|81636|305509|24212|64532|81822|171140|288057|54223|25643|	http://www.genome.jp/kegg-bin/show_pathway?rno04971/rno:25643%09red/rno:29322%09red/rno:24245%09red/rno:29241%09red/rno:24242%09red/rno:25031%09red/rno:25400%09red/rno:25686%09red/rno:64508%09red/rno:170899%09red/rno:305509%09red/rno:81664%09red/rno:54319%09red/rno:501563%09red/rno:171140%09red/rno:85240%09red/rno:24782%09red/rno:25390%09red/rno:24214%09red/rno:81822%09red/rno:65272%09red/rno:252…
Oxytocin signaling pathway	KEGG PATHWAY	rno04921	56	158	0.00523744	0.0891426	ENSRNOG00000002657|ENSRNOG00000001216|ENSRNOG00000012175|ENSRNOG00000005369|ENSRNOG00000004890|ENSRNOG00000007090|ENSRNOG00000020478|ENSRNOG00000017882|ENSRNOG00000034254|ENSRNOG00000007666|ENSRNOG00000001142|ENSRNOG00000021150|ENSRNOG00000009882|ENSRNOG00000006226|ENSRNOG00000006470|ENSRNOG00000029876|ENSRNOG00000003069|ENSRNOG00000014348|ENSRNOG00000016592|ENSRNOG00000018378|ENSRNOG00000009385|…	rno:24653|rno:294329|rno:311658|rno:50599|rno:29241|rno:24239|rno:25050|rno:307124|rno:81822|rno:58942|rno:83803|rno:29322|rno:24674|rno:84347|rno:171358|rno:66012|rno:25668|rno:140729|rno:81664|rno:116600|rno:298947|rno:85240|rno:29716|rno:366508|rno:24242|rno:501563|rno:117052|rno:689560|rno:24245|rno:25400|rno:306243|rno:497757|rno:170546|rno:140726|rno:25686|rno:497931|rno:25289|rno:64508|rno…	24653|294329|311658|50599|29241|24239|25050|307124|81822|58942|83803|29322|24674|84347|171358|66012|25668|140729|81664|116600|298947|85240|29716|366508|24242|501563|117052|689560|24245|25400|306243|497757|170546|140726|25686|497931|25289|64508|300992|81636|305509|24669|60341|170546|25031|170546|64532|25743|171140|288057|54223|29713|266766|304813|84420|25643|	http://www.genome.jp/kegg-bin/show_pathway?rno04921/rno:25643%09red/rno:64508%09red/rno:25668%09red/rno:311658%09red/rno:64532%09red/rno:117052%09red/rno:304813%09red/rno:25743%09red/rno:29241%09red/rno:60341%09red/rno:24242%09red/rno:689560%09red/rno:84347%09red/rno:25031%09red/rno:294329%09red/rno:266766%09red/rno:25050%09red/rno:66012%09red/rno:25400%09red/rno:140729%09red/rno:25686%09red/rno:…
Adrenergic signaling in cardiomyocytes	KEGG PATHWAY	rno04261	53	148	0.00549066	0.0891426	ENSRNOG00000019465|ENSRNOG00000007199|ENSRNOG00000015835|ENSRNOG00000001516|ENSRNOG00000020263|ENSRNOG00000007982|ENSRNOG00000004005|ENSRNOG00000011501|ENSRNOG00000007666|ENSRNOG00000021150|ENSRNOG00000003999|ENSRNOG00000014776|ENSRNOG00000005452|ENSRNOG00000014348|ENSRNOG00000016592|ENSRNOG00000006226|ENSRNOG00000009522|ENSRNOG00000018378|ENSRNOG00000009385|Novel01290|ENSRNOG00000011227|ENSRNOG0…	rno:25643|rno:59326|rno:300992|rno:252857|rno:24213|rno:24782|rno:24245|rno:25390|rno:58942|rno:29322|rno:64508|rno:84420|rno:117256|rno:140729|rno:81664|rno:84347|rno:29412|rno:116600|rno:298947|rno:85240|rno:24214|rno:366508|rno:24242|rno:29599|rno:501563|rno:24215|rno:363122|rno:29693|rno:29600|rno:689560|rno:25400|rno:306243|rno:29556|rno:140726|rno:29241|rno:25686|rno:497931|rno:25289|rno:24…	25643|59326|300992|252857|24213|24782|24245|25390|58942|29322|64508|84420|117256|140729|81664|84347|29412|116600|298947|85240|24214|366508|24242|29599|501563|24215|363122|29693|29600|689560|25400|306243|29556|140726|29241|25686|497931|25289|24239|315611|81636|24176|305509|24669|117557|25031|24212|64532|29716|171140|54223|29414|29513|	http://www.genome.jp/kegg-bin/show_pathway?rno04261/rno:25643%09red/rno:64508%09red/rno:29322%09red/rno:64532%09red/rno:59326%09red/rno:117256%09red/rno:24245%09red/rno:29241%09red/rno:24242%09red/rno:689560%09red/rno:84347%09red/rno:25031%09red/rno:29556%09red/rno:116600%09red/rno:24214%09red/rno:25686%09red/rno:171140%09red/rno:298947%09red/rno:29412%09red/rno:24213%09red/rno:29513%09red/rno:29…
Tuberculosis	KEGG PATHWAY	rno05152	62	181	0.00630026	0.096604	ENSRNOG00000004575|ENSRNOG00000020206|ENSRNOG00000046452|ENSRNOG00000028638|ENSRNOG00000004005|ENSRNOG00000005330|ENSRNOG00000018568|ENSRNOG00000019430|ENSRNOG00000012160|ENSRNOG00000020300|ENSRNOG00000033215|ENSRNOG00000046663|ENSRNOG00000021157|ENSRNOG00000009882|ENSRNOG00000013634|ENSRNOG00000020876|ENSRNOG00000031312|ENSRNOG00000023258|ENSRNOG00000049422|ENSRNOG00000015179|ENSRNOG00000000515|…	rno:24493|rno:171293|rno:289211|rno:304091|rno:24245|rno:54244|rno:287709|rno:155151|rno:25155|rno:361680|rno:294270|rno:116591|rno:50654|rno:24674|rno:301059|rno:24887|rno:25625|rno:81736|rno:498276|rno:246756|rno:29513|rno:25021|rno:305353|rno:294269|rno:362418|rno:24242|rno:59086|rno:29757|rno:25124|rno:25400|rno:24514|rno:305354|rno:24232|rno:293650|rno:309684|rno:499271|rno:116465|rno:50658|…	24493|171293|289211|304091|24245|54244|287709|155151|25155|361680|294270|116591|50654|24674|301059|24887|25625|81736|498276|246756|29513|25021|305353|294269|362418|24242|59086|29757|25124|25400|24514|305354|24232|293650|309684|499271|116465|50658|117539|25441|502902|367072|29260|25599|24253|304966|64171|360697|309621|310553|316010|60350|171140|29414|25328|29197|25301|309622|64625|295279|25272|249…	http://www.genome.jp/kegg-bin/show_pathway?rno05152/rno:498276%09red/rno:499271%09red/rno:293650%09red/rno:295279%09red/rno:24944%09red/rno:24514%09red/rno:24887%09red/rno:305353%09red/rno:294270%09red/rno:116591%09red/rno:246756%09red/rno:25625%09red/rno:24242%09red/rno:305354%09red/rno:171293%09red/rno:29260%09red/rno:64171%09red/rno:25272%09red/rno:25400%09red/rno:24493%09red/rno:25441%09red/r…
Morphine addiction	KEGG PATHWAY	rno05032	36	92	0.00688542	0.10002	ENSRNOG00000005369|ENSRNOG00000002349|ENSRNOG00000025040|ENSRNOG00000001658|ENSRNOG00000014862|ENSRNOG00000004890|ENSRNOG00000007490|ENSRNOG00000014938|ENSRNOG00000006108|ENSRNOG00000015393|ENSRNOG00000016592|ENSRNOG00000020828|ENSRNOG00000003696|ENSRNOG00000036828|ENSRNOG00000014776|Novel00460|ENSRNOG00000004560|ENSRNOG00000015936|ENSRNOG00000019560|ENSRNOG00000005210|ENSRNOG00000049768|ENSRNOG0…	rno:50599|rno:289606|rno:114119|rno:25743|rno:79211|rno:29241|rno:29695|rno:24922|rno:690825|rno:83612|rno:81664|rno:25638|rno:501563|rno:29691|rno:84420|rno:25372|rno:257648|rno:79218|rno:81743|rno:25686|rno:25289|rno:64508|rno:81636|rno:305509|rno:83633|rno:81657|rno:64532|rno:25398|rno:25601|rno:54223|rno:29713|rno:29709|rno:29705|rno:24627|rno:29707|rno:25643|	50599|289606|114119|25743|79211|29241|29695|24922|690825|83612|81664|25638|501563|29691|84420|25372|257648|79218|81743|25686|25289|64508|81636|305509|83633|81657|64532|25398|25601|54223|29713|29709|29705|24627|29707|25643|	http://www.genome.jp/kegg-bin/show_pathway?rno05032/rno:25643%09red/rno:64508%09red/rno:79211%09red/rno:24922%09red/rno:79218%09red/rno:83612%09red/rno:25743%09red/rno:29241%09red/rno:83633%09red/rno:25601%09red/rno:25398%09red/rno:25638%09red/rno:114119%09red/rno:25686%09red/rno:81657%09red/rno:29709%09red/rno:305509%09red/rno:29695%09red/rno:81664%09red/rno:501563%09red/rno:29705%09red/rno:2971…
Hematopoietic cell lineage	KEGG PATHWAY	rno04640	32	83	0.0122026	0.16224	ENSRNOG00000004575|ENSRNOG00000000321|ENSRNOG00000019556|ENSRNOG00000024000|ENSRNOG00000015821|ENSRNOG00000033215|ENSRNOG00000013615|ENSRNOG00000020699|ENSRNOG00000050078|ENSRNOG00000015945|ENSRNOG00000020811|ENSRNOG00000006094|ENSRNOG00000019728|ENSRNOG00000032844|ENSRNOG00000016294|ENSRNOG00000036832|ENSRNOG00000004276|ENSRNOG00000000949|ENSRNOG00000016451|ENSRNOG00000003069|ENSRNOG00000014610|…	rno:24493|rno:25145|rno:24936|rno:308501|rno:497761|rno:294270|rno:294051|rno:29185|rno:305081|rno:300678|rno:24499|rno:25406|rno:25021|rno:294269|rno:24932|rno:315346|rno:360606|rno:140635|rno:25109|rno:25668|rno:81641|rno:652957|rno:24931|rno:685269|rno:311144|rno:307403|rno:298518|rno:295279|rno:24930|rno:25407|rno:25084|rno:60350|	24493|25145|24936|308501|497761|294270|294051|29185|305081|300678|24499|25406|25021|294269|24932|315346|360606|140635|25109|25668|81641|652957|24931|685269|311144|307403|298518|295279|24930|25407|25084|60350|	http://www.genome.jp/kegg-bin/show_pathway?rno04640/rno:25668%09red/rno:24499%09red/rno:294051%09red/rno:294270%09red/rno:311144%09red/rno:497761%09red/rno:25407%09red/rno:25406%09red/rno:24493%09red/rno:685269%09red/rno:24931%09red/rno:298518%09red/rno:307403%09red/rno:81641%09red/rno:305081%09red/rno:300678%09red/rno:24936%09red/rno:24932%09red/rno:24930%09red/rno:295279%09red/rno:652957%09red/…
Rap1 signaling pathway	KEGG PATHWAY	rno04015	69	214	0.0123443	0.16224	ENSRNOG00000033942|ENSRNOG00000007350|ENSRNOG00000007199|ENSRNOG00000019791|ENSRNOG00000013886|ENSRNOG00000050638|ENSRNOG00000021401|ENSRNOG00000004517|ENSRNOG00000001516|ENSRNOG00000019657|ENSRNOG00000014060|ENSRNOG00000034254|ENSRNOG00000018051|ENSRNOG00000019598|Novel01290|ENSRNOG00000011726|ENSRNOG00000021150|ENSRNOG00000007646|ENSRNOG00000014882|ENSRNOG00000048043|ENSRNOG00000018373|ENSRNOG0…	rno:24409|rno:366957|rno:59326|rno:361442|rno:499537|rno:246212|rno:500317|rno:24482|rno:252857|rno:171436|rno:25482|rno:81822|rno:316639|rno:83785|rno:85240|rno:24408|rno:29322|rno:246212|rno:170632|rno:25439|rno:315776|rno:24410|rno:113970|rno:81664|rno:313494|rno:25021|rno:298947|rno:24318|rno:116498|rno:366508|rno:24242|rno:25444|rno:116546|rno:304109|rno:84488|rno:25031|rno:361517|rno:84420|…	24409|366957|59326|361442|499537|246212|500317|24482|252857|171436|25482|81822|316639|83785|85240|24408|29322|246212|170632|25439|315776|24410|113970|81664|313494|25021|298947|24318|116498|366508|24242|25444|116546|304109|84488|25031|361517|84420|63851|361568|64303|308995|25686|309684|497931|25289|155918|64508|64465|81636|685269|25718|305509|307403|307171|29241|25248|25643|171337|64532|89804|8435…	http://www.genome.jp/kegg-bin/show_pathway?rno04015/rno:25643%09red/rno:361710%09red/rno:84488%09red/rno:24242%09red/rno:361442%09red/rno:64532%09red/rno:29414%09red/rno:316639%09red/rno:25482%09red/rno:29241%09red/rno:170632%09red/rno:29322%09red/rno:366508%09red/rno:114705%09red/rno:116498%09red/rno:313644%09red/rno:25686%09red/rno:64508%09red/rno:298947%09red/rno:25444%09red/rno:307403%09red/r…
Staphylococcus aureus infection	KEGG PATHWAY	rno05150	23	54	0.0131773	0.165316	ENSRNOG00000046452|ENSRNOG00000033215|ENSRNOG00000032844|ENSRNOG00000009211|ENSRNOG00000024382|ENSRNOG00000030715|ENSRNOG00000019728|ENSRNOG00000046663|ENSRNOG00000047800|ENSRNOG00000020679|ENSRNOG00000033564|ENSRNOG00000013231|ENSRNOG00000012749|ENSRNOG00000046834|ENSRNOG00000017980|ENSRNOG00000001224|ENSRNOG00000049422|ENSRNOG00000012807|ENSRNOG00000012804|ENSRNOG00000001827|ENSRNOG00000021199|…	rno:289211|rno:294270|rno:294269|rno:84007|rno:304966|rno:155012|rno:25021|rno:116591|rno:113959|rno:25464|rno:54249|rno:58949|rno:29687|rno:24232|rno:308995|rno:309684|rno:498276|rno:298566|rno:362634|rno:64023|rno:295279|rno:309622|rno:309621|	289211|294270|294269|84007|304966|155012|25021|116591|113959|25464|54249|58949|29687|24232|308995|309684|498276|298566|362634|64023|295279|309622|309621|	http://www.genome.jp/kegg-bin/show_pathway?rno05150/rno:498276%09red/rno:155012%09red/rno:294270%09red/rno:116591%09red/rno:84007%09red/rno:298566%09red/rno:25464%09red/rno:308995%09red/rno:289211%09red/rno:113959%09red/rno:295279%09red/rno:309622%09red/rno:309621%09red/rno:304966%09red/rno:64023%09red/rno:294269%09red/rno:54249%09red/rno:24232%09red/rno:25021%09red/rno:309684%09red/rno:362634%09…
Cell adhesion molecules (CAMs)	KEGG PATHWAY	rno04514	57	172	0.0141902	0.170282	ENSRNOG00000003812|ENSRNOG00000049590|ENSRNOG00000008976|ENSRNOG00000018668|Novel01596|ENSRNOG00000033608|ENSRNOG00000018488|ENSRNOG00000024000|ENSRNOG00000038835|ENSRNOG00000015821|ENSRNOG00000037274|ENSRNOG00000033215|ENSRNOG00000030712|ENSRNOG00000029386|ENSRNOG00000043167|ENSRNOG00000050735|ENSRNOG00000019202|ENSRNOG00000031090|ENSRNOG00000050078|ENSRNOG00000032596|ENSRNOG00000000723|ENSRNOG0…	rno:171297|rno:24988|rno:114588|rno:29476|rno:116508|rno:315716|rno:171369|rno:308501|rno:56822|rno:497761|rno:50687|rno:294270|rno:24974|rno:24748|rno:685004|rno:652929|rno:25066|rno:368153|rno:305081|rno:361787|rno:309607|rno:414783|rno:64545|rno:25021|rno:294269|rno:24747|rno:309627|rno:25752|rno:308571|rno:25464|rno:25356|rno:84008|rno:116595|rno:25216|rno:59318|rno:414792|rno:308995|rno:3096…	171297|24988|114588|29476|116508|315716|171369|308501|56822|497761|50687|294270|24974|24748|685004|652929|25066|368153|305081|361787|309607|414783|64545|25021|294269|24747|309627|25752|308571|25464|25356|84008|116595|25216|59318|414792|308995|309684|414788|295382|24931|499415|311144|116690|24932|117096|24699|309621|24973|24930|360882|116508|116508|414789|24750|309622|24771|	http://www.genome.jp/kegg-bin/show_pathway?rno04514/rno:652929%09red/rno:414788%09red/rno:497761%09red/rno:171369%09red/rno:24699%09red/rno:309622%09red/rno:84008%09red/rno:25216%09red/rno:414792%09red/rno:116595%09red/rno:171297%09red/rno:311144%09red/rno:308571%09red/rno:24973%09red/rno:309627%09red/rno:24771%09red/rno:29476%09red/rno:685004%09red/rno:295382%09red/rno:24931%09red/rno:24750%09re…
Leishmaniasis	KEGG PATHWAY	rno05140	28	73	0.0190759	0.212994	ENSRNOG00000004575|ENSRNOG00000006940|ENSRNOG00000033215|ENSRNOG00000032844|ENSRNOG00000013014|ENSRNOG00000013634|ENSRNOG00000023258|ENSRNOG00000024382|ENSRNOG00000019728|ENSRNOG00000046663|ENSRNOG00000001480|ENSRNOG00000020652|ENSRNOG00000028016|ENSRNOG00000014079|ENSRNOG00000015547|ENSRNOG00000046834|ENSRNOG00000012074|ENSRNOG00000001224|ENSRNOG00000010522|ENSRNOG00000004861|ENSRNOG00000002032|…	rno:24493|rno:500904|rno:294270|rno:294269|rno:79129|rno:301059|rno:81736|rno:304966|rno:25021|rno:116591|rno:114553|rno:59086|rno:364018|rno:25124|rno:24514|rno:24232|rno:116465|rno:309684|rno:29260|rno:311144|rno:360697|rno:309621|rno:310553|rno:116689|rno:309622|rno:295279|rno:498276|rno:29513|	24493|500904|294270|294269|79129|301059|81736|304966|25021|116591|114553|59086|364018|25124|24514|24232|116465|309684|29260|311144|360697|309621|310553|116689|309622|295279|498276|29513|	http://www.genome.jp/kegg-bin/show_pathway?rno05140/rno:498276%09red/rno:24514%09red/rno:294270%09red/rno:114553%09red/rno:311144%09red/rno:29260%09red/rno:364018%09red/rno:24493%09red/rno:59086%09red/rno:29513%09red/rno:500904%09red/rno:116689%09red/rno:116465%09red/rno:295279%09red/rno:360697%09red/rno:309622%09red/rno:309621%09red/rno:310553%09red/rno:304966%09red/rno:294269%09red/rno:24232%09…
Chagas disease (American trypanosomiasis)	KEGG PATHWAY	rno05142	37	104	0.0192929	0.212994	ENSRNOG00000005452|ENSRNOG00000010440|ENSRNOG00000021150|ENSRNOG00000015945|ENSRNOG00000013634|ENSRNOG00000031312|ENSRNOG00000019142|ENSRNOG00000023258|ENSRNOG00000016592|ENSRNOG00000002161|ENSRNOG00000009385|Novel01290|ENSRNOG00000016846|ENSRNOG00000020652|ENSRNOG00000012749|ENSRNOG00000050760|ENSRNOG00000005378|ENSRNOG00000046834|ENSRNOG00000005210|ENSRNOG00000002823|ENSRNOG00000023428|ENSRNOG0…	rno:117256|rno:24611|rno:29322|rno:300678|rno:301059|rno:25625|rno:246097|rno:81736|rno:81664|rno:305353|rno:298947|rno:85240|rno:366508|rno:59086|rno:29687|rno:29591|rno:89788|rno:24232|rno:25686|rno:50658|rno:497931|rno:25643|rno:29260|rno:116465|rno:25542|rno:25631|rno:305509|rno:298566|rno:362634|rno:24770|rno:25031|rno:360697|rno:310553|rno:29591|rno:29414|rno:25272|rno:29513|	117256|24611|29322|300678|301059|25625|246097|81736|81664|305353|298947|85240|366508|59086|29687|29591|89788|24232|25686|50658|497931|25643|29260|116465|25542|25631|305509|298566|362634|24770|25031|360697|310553|29591|29414|25272|29513|	http://www.genome.jp/kegg-bin/show_pathway?rno05142/rno:25643%09red/rno:81664%09red/rno:298947%09red/rno:117256%09red/rno:305353%09red/rno:25625%09red/rno:29322%09red/rno:25031%09red/rno:24611%09red/rno:29260%09red/rno:25272%09red/rno:25542%09red/rno:246097%09red/rno:59086%09red/rno:362634%09red/rno:29513%09red/rno:29414%09red/rno:305509%09red/rno:300678%09red/rno:116465%09red/rno:24770%09red/rno…
Axon guidance	KEGG PATHWAY	rno04360	44	130	0.021861	0.232063	ENSRNOG00000007350|ENSRNOG00000001470|ENSRNOG00000011683|ENSRNOG00000012175|ENSRNOG00000037291|ENSRNOG00000007377|ENSRNOG00000037274|ENSRNOG00000045703|ENSRNOG00000002833|Novel00242|ENSRNOG00000007882|ENSRNOG00000009882|ENSRNOG00000007133|ENSRNOG00000006784|ENSRNOG00000026065|ENSRNOG00000016592|ENSRNOG00000025920|ENSRNOG00000046333|ENSRNOG00000029184|ENSRNOG00000011858|ENSRNOG00000013213|ENSRNOG0…	rno:366957|rno:65172|rno:361597|rno:311658|rno:363517|rno:83467|rno:50687|rno:29202|rno:84027|rno:307989|rno:360958|rno:24674|rno:315217|rno:29745|rno:65047|rno:81664|rno:60629|rno:307989|rno:29202|rno:306534|rno:316539|rno:312213|rno:296078|rno:309280|rno:312275|rno:362049|rno:25686|rno:295382|rno:367072|rno:29433|rno:64465|rno:500287|rno:316009|rno:65208|rno:84609|rno:311384|rno:315996|rno:2927…	366957|65172|361597|311658|363517|83467|50687|29202|84027|307989|360958|24674|315217|29745|65047|81664|60629|307989|29202|306534|316539|312213|296078|309280|312275|362049|25686|295382|367072|29433|64465|500287|316009|65208|84609|311384|315996|29271|246262|296789|361764|362873|361324|25643|	http://www.genome.jp/kegg-bin/show_pathway?rno04360/rno:25643%09red/rno:311658%09red/rno:361597%09red/rno:312213%09red/rno:24674%09red/rno:316539%09red/rno:360958%09red/rno:84027%09red/rno:29202%09red/rno:295382%09red/rno:25686%09red/rno:29433%09red/rno:315217%09red/rno:311384%09red/rno:29271%09red/rno:65208%09red/rno:362873%09red/rno:29745%09red/rno:361764%09red/rno:296078%09red/rno:50687%09red/…
Long-term potentiation	KEGG PATHWAY	rno04720	25	65	0.0251024	0.252831	ENSRNOG00000007199|ENSRNOG00000016429|ENSRNOG00000004005|ENSRNOG00000021150|ENSRNOG00000007090|ENSRNOG00000020478|ENSRNOG00000045816|ENSRNOG00000004890|ENSRNOG00000033942|ENSRNOG00000028589|ENSRNOG00000008766|Novel01290|ENSRNOG00000004060|ENSRNOG00000003696|ENSRNOG00000005330|ENSRNOG00000018712|ENSRNOG00000021063|ENSRNOG00000011726|ENSRNOG00000009882|ENSRNOG00000033119|ENSRNOG00000008276|ENSRNOG0…	rno:59326|rno:24418|rno:24245|rno:29322|rno:24239|rno:25050|rno:50592|rno:29241|rno:24409|rno:29627|rno:24410|rno:85240|rno:24242|rno:501563|rno:54244|rno:25400|rno:24412|rno:24408|rno:24674|rno:25031|rno:305509|rno:24669|rno:171337|rno:171140|rno:24414|	59326|24418|24245|29322|24239|25050|50592|29241|24409|29627|24410|85240|24242|501563|54244|25400|24412|24408|24674|25031|305509|24669|171337|171140|24414|	http://www.genome.jp/kegg-bin/show_pathway?rno04720/rno:24242%09red/rno:24414%09red/rno:24410%09red/rno:24412%09red/rno:24245%09red/rno:29241%09red/rno:29322%09red/rno:25031%09red/rno:25050%09red/rno:24418%09red/rno:25400%09red/rno:59326%09red/rno:24409%09red/rno:24674%09red/rno:305509%09red/rno:501563%09red/rno:24408%09red/rno:171140%09red/rno:85240%09red/rno:50592%09red/rno:171337%09red/rno:246…
B cell receptor signaling pathway	KEGG PATHWAY	rno04662	27	72	0.0258382	0.252831	ENSRNOG00000007350|ENSRNOG00000024000|ENSRNOG00000010575|ENSRNOG00000011917|ENSRNOG00000002833|ENSRNOG00000013676|ENSRNOG00000009882|ENSRNOG00000008180|ENSRNOG00000013967|ENSRNOG00000023258|ENSRNOG00000046452|ENSRNOG00000009385|ENSRNOG00000016846|ENSRNOG00000017020|ENSRNOG00000020451|ENSRNOG00000012160|ENSRNOG00000017485|ENSRNOG00000024277|ENSRNOG00000020125|ENSRNOG00000023428|ENSRNOG00000012175|…	rno:366957|rno:308501|rno:362046|rno:171055|rno:84027|rno:29337|rno:24674|rno:81515|rno:499356|rno:81736|rno:289211|rno:298947|rno:366508|rno:54259|rno:25621|rno:25155|rno:313498|rno:100363332|rno:100913063|rno:497931|rno:311658|rno:313845|rno:25156|rno:367901|rno:294048|rno:29414|rno:116689|	366957|308501|362046|171055|84027|29337|24674|81515|499356|81736|289211|298947|366508|54259|25621|25155|313498|100363332|100913063|497931|311658|313845|25156|367901|294048|29414|116689|	http://www.genome.jp/kegg-bin/show_pathway?rno04662/rno:311658%09red/rno:171055%09red/rno:25621%09red/rno:25156%09red/rno:25155%09red/rno:84027%09red/rno:100913063%09red/rno:54259%09red/rno:367901%09red/rno:298947%09red/rno:24674%09red/rno:100363332%09red/rno:29414%09red/rno:289211%09red/rno:116689%09red/rno:294048%09red/rno:313498%09red/rno:308501%09red/rno:81515%09red/rno:366508%09red/rno:36204…
Insulin secretion	KEGG PATHWAY	rno04911	31	86	0.0265656	0.252831	ENSRNOG00000004005|ENSRNOG00000019433|ENSRNOG00000001516|ENSRNOG00000020263|ENSRNOG00000007090|ENSRNOG00000011501|ENSRNOG00000004890|ENSRNOG00000004201|ENSRNOG00000002229|Novel01290|ENSRNOG00000011227|ENSRNOG00000005985|ENSRNOG00000003696|ENSRNOG00000017060|ENSRNOG00000018712|ENSRNOG00000014776|ENSRNOG00000021150|ENSRNOG00000019440|ENSRNOG00000006037|ENSRNOG00000033119|ENSRNOG00000049768|ENSRNOG0…	rno:24245|rno:25531|rno:252857|rno:24213|rno:24239|rno:25390|rno:29241|rno:116839|rno:64532|rno:85240|rno:24214|rno:83731|rno:501563|rno:689560|rno:25400|rno:84420|rno:29322|rno:65206|rno:25012|rno:25031|rno:25289|rno:64508|rno:81636|rno:305509|rno:56768|rno:24212|rno:29716|rno:25051|rno:171140|rno:54223|rno:56768|	24245|25531|252857|24213|24239|25390|29241|116839|64532|85240|24214|83731|501563|689560|25400|84420|29322|65206|25012|25031|25289|64508|81636|305509|56768|24212|29716|25051|171140|54223|56768|	http://www.genome.jp/kegg-bin/show_pathway?rno04911/rno:83731%09red/rno:24245%09red/rno:29241%09red/rno:29322%09red/rno:689560%09red/rno:25031%09red/rno:25051%09red/rno:25012%09red/rno:65206%09red/rno:56768%09red/rno:25400%09red/rno:64508%09red/rno:116839%09red/rno:305509%09red/rno:501563%09red/rno:171140%09red/rno:252857%09red/rno:85240%09red/rno:25390%09red/rno:25531%09red/rno:25289%09red/rno:2…
Synaptic vesicle cycle	KEGG PATHWAY	rno04721	24	63	0.0300472	0.276434	ENSRNOG00000019433|ENSRNOG00000021013|ENSRNOG00000007694|ENSRNOG00000019193|ENSRNOG00000003905|ENSRNOG00000008237|ENSRNOG00000015393|ENSRNOG00000033835|ENSRNOG00000018452|ENSRNOG00000017220|ENSRNOG00000036814|ENSRNOG00000026243|ENSRNOG00000014635|ENSRNOG00000026490|ENSRNOG00000015420|ENSRNOG00000006426|ENSRNOG00000004560|ENSRNOG00000011000|ENSRNOG00000006037|ENSRNOG00000016147|ENSRNOG00000003269|…	rno:25531|rno:81802|rno:286931|rno:24923|rno:60355|rno:64830|rno:83612|rno:140694|rno:64829|rno:293650|rno:29757|rno:308578|rno:83800|rno:171574|rno:25558|rno:25716|rno:257648|rno:84556|rno:25012|rno:84487|rno:94170|rno:298103|rno:25398|rno:64832|	25531|81802|286931|24923|60355|64830|83612|140694|64829|293650|29757|308578|83800|171574|25558|25716|257648|84556|25012|84487|94170|298103|25398|64832|	http://www.genome.jp/kegg-bin/show_pathway?rno04721/rno:293650%09red/rno:84487%09red/rno:83612%09red/rno:308578%09red/rno:298103%09red/rno:25012%09red/rno:24923%09red/rno:83800%09red/rno:64829%09red/rno:84556%09red/rno:81802%09red/rno:25716%09red/rno:60355%09red/rno:25398%09red/rno:171574%09red/rno:140694%09red/rno:25531%09red/rno:25558%09red/rno:94170%09red/rno:29757%09red/rno:286931%09red/rno:6…
Dilated cardiomyopathy	KEGG PATHWAY	rno05414	31	88	0.0331137	0.286717	ENSRNOG00000004517|ENSRNOG00000007090|ENSRNOG00000043167|ENSRNOG00000034254|ENSRNOG00000007666|ENSRNOG00000004890|ENSRNOG00000006226|ENSRNOG00000014776|ENSRNOG00000014348|ENSRNOG00000002229|ENSRNOG00000018378|ENSRNOG00000003696|ENSRNOG00000020652|ENSRNOG00000017060|ENSRNOG00000004276|ENSRNOG00000031287|ENSRNOG00000025757|ENSRNOG00000003288|ENSRNOG00000037241|ENSRNOG00000003999|ENSRNOG00000049768|…	rno:24482|rno:24239|rno:685004|rno:81822|rno:58942|rno:29241|rno:84347|rno:84420|rno:140729|rno:64532|rno:116600|rno:501563|rno:59086|rno:689560|rno:360606|rno:306243|rno:29556|rno:140726|rno:25437|rno:64508|rno:25289|rno:300992|rno:81636|rno:685269|rno:311144|rno:29693|rno:305509|rno:117557|rno:29716|rno:54223|rno:315346|	24482|24239|685004|81822|58942|29241|84347|84420|140729|64532|116600|501563|59086|689560|360606|306243|29556|140726|25437|64508|25289|300992|81636|685269|311144|29693|305509|117557|29716|54223|315346|	http://www.genome.jp/kegg-bin/show_pathway?rno05414/rno:29241%09red/rno:689560%09red/rno:84347%09red/rno:311144%09red/rno:25437%09red/rno:685004%09red/rno:29556%09red/rno:140729%09red/rno:140726%09red/rno:64508%09red/rno:59086%09red/rno:305509%09red/rno:501563%09red/rno:29693%09red/rno:58942%09red/rno:306243%09red/rno:315346%09red/rno:116600%09red/rno:81822%09red/rno:300992%09red/rno:117557%09red…
Dopaminergic synapse	KEGG PATHWAY	rno04728	43	131	0.0332425	0.286717	ENSRNOG00000005452|ENSRNOG00000004005|ENSRNOG00000005369|ENSRNOG00000025040|ENSRNOG00000007090|ENSRNOG00000002833|ENSRNOG00000001658|ENSRNOG00000008428|ENSRNOG00000021150|ENSRNOG00000009882|ENSRNOG00000006108|ENSRNOG00000028589|ENSRNOG00000008766|ENSRNOG00000016592|Novel01290|ENSRNOG00000005299|ENSRNOG00000004060|ENSRNOG00000003696|ENSRNOG00000007682|ENSRNOG00000022999|ENSRNOG00000004680|ENSRNOG0…	rno:117256|rno:24245|rno:50599|rno:114119|rno:24239|rno:84027|rno:25743|rno:24318|rno:29322|rno:24674|rno:690825|rno:29627|rno:24410|rno:81664|rno:85240|rno:314906|rno:24242|rno:501563|rno:29628|rno:363122|rno:311024|rno:81574|rno:25400|rno:24267|rno:257648|rno:79218|rno:25686|rno:50658|rno:25031|rno:29716|rno:25643|rno:24409|rno:24611|rno:24669|rno:64532|rno:50592|rno:171140|rno:25398|rno:29713|…	117256|24245|50599|114119|24239|84027|25743|24318|29322|24674|690825|29627|24410|81664|85240|314906|24242|501563|29628|363122|311024|81574|25400|24267|257648|79218|25686|50658|25031|29716|25643|24409|24611|24669|64532|50592|171140|25398|29713|29414|29629|25272|29513|	http://www.genome.jp/kegg-bin/show_pathway?rno04728/rno:25643%09red/rno:24242%09red/rno:79218%09red/rno:117256%09red/rno:25743%09red/rno:314906%09red/rno:29322%09red/rno:25031%09red/rno:24267%09red/rno:24611%09red/rno:84027%09red/rno:25272%09red/rno:25400%09red/rno:311024%09red/rno:25686%09red/rno:24409%09red/rno:24674%09red/rno:29513%09red/rno:29414%09red/rno:81664%09red/rno:501563%09red/rno:114…
Primary immunodeficiency	KEGG PATHWAY	rno05340	15	35	0.0388166	0.30637	ENSRNOG00000013967|Novel00815|ENSRNOG00000018669|ENSRNOG00000009705|ENSRNOG00000000655|ENSRNOG00000011331|ENSRNOG00000046196|ENSRNOG00000003954|ENSRNOG00000007178|ENSRNOG00000020125|ENSRNOG00000007664|ENSRNOG00000007129|ENSRNOG00000018488|ENSRNOG00000000692|ENSRNOG00000016294	rno:499356|rno:304577|rno:25326|rno:313050|rno:24699|rno:367901|rno:64545|rno:140924|rno:24930|rno:100913063|rno:500910|rno:24931|rno:171369|rno:304577|rno:24932|	499356|304577|25326|313050|24699|367901|64545|140924|24930|100913063|500910|24931|171369|304577|24932|	http://www.genome.jp/kegg-bin/show_pathway?rno05340/rno:100913063%09red/rno:24932%09red/rno:171369%09red/rno:24930%09red/rno:24931%09red/rno:24699%09red/rno:367901%09red/rno:313050%09red/rno:499356%09red/rno:64545%09red/rno:140924%09red/rno:25326%09red/rno:500910%09red/rno:304577%09red
Pertussis	KEGG PATHWAY	rno05133	26	72	0.0390296	0.30637	ENSRNOG00000004575|ENSRNOG00000019675|ENSRNOG00000007372|ENSRNOG00000013634|ENSRNOG00000003170|ENSRNOG00000023258|ENSRNOG00000016592|ENSRNOG00000019728|ENSRNOG00000017869|ENSRNOG00000004060|ENSRNOG00000042070|ENSRNOG00000012749|ENSRNOG00000036832|ENSRNOG00000046834|ENSRNOG00000005210|ENSRNOG00000002823|ENSRNOG00000010522|ENSRNOG00000019465|ENSRNOG00000001224|ENSRNOG00000012807|ENSRNOG00000012804|…	rno:24493|rno:282817|rno:25166|rno:301059|rno:287362|rno:81736|rno:81664|rno:25021|rno:292060|rno:24242|rno:364867|rno:29687|rno:315346|rno:24232|rno:25686|rno:50658|rno:29260|rno:25643|rno:309684|rno:298566|rno:362634|rno:60350|rno:448830|rno:29271|rno:25272|rno:29513|	24493|282817|25166|301059|287362|81736|81664|25021|292060|24242|364867|29687|315346|24232|25686|50658|29260|25643|309684|298566|362634|60350|448830|29271|25272|29513|	http://www.genome.jp/kegg-bin/show_pathway?rno05133/rno:25643%09red/rno:282817%09red/rno:24242%09red/rno:448830%09red/rno:29260%09red/rno:25272%09red/rno:24493%09red/rno:25686%09red/rno:362634%09red/rno:29513%09red/rno:81664%09red/rno:292060%09red/rno:364867%09red/rno:287362%09red/rno:60350%09red/rno:25166%09red/rno:298566%09red/rno:50658%09red/rno:29271%09red/rno:24232%09red/rno:25021%09red/rno:…
Estrogen signaling pathway	KEGG PATHWAY	rno04915	33	97	0.0402908	0.30637	ENSRNOG00000005369|ENSRNOG00000021150|ENSRNOG00000001658|ENSRNOG00000004890|ENSRNOG00000016592|ENSRNOG00000008030|ENSRNOG00000009385|Novel01290|ENSRNOG00000016846|ENSRNOG00000004060|ENSRNOG00000017539|ENSRNOG00000003696|ENSRNOG00000020657|ENSRNOG00000014776|ENSRNOG00000016346|ENSRNOG00000005210|ENSRNOG00000033119|ENSRNOG00000049768|ENSRNOG00000003999|ENSRNOG00000032150|ENSRNOG00000007106|ENSRNOG0…	rno:50599|rno:29322|rno:25743|rno:29241|rno:81664|rno:314612|rno:298947|rno:85240|rno:366508|rno:24242|rno:81687|rno:501563|rno:85385|rno:84420|rno:170538|rno:25686|rno:25031|rno:25289|rno:64508|rno:81636|rno:313845|rno:305509|rno:83633|rno:497931|rno:81657|rno:64532|rno:680121|rno:25601|rno:54223|rno:29713|rno:29414|rno:24414|rno:25643|	50599|29322|25743|29241|81664|314612|298947|85240|366508|24242|81687|501563|85385|84420|170538|25686|25031|25289|64508|81636|313845|305509|83633|497931|81657|64532|680121|25601|54223|29713|29414|24414|25643|	http://www.genome.jp/kegg-bin/show_pathway?rno04915/rno:25643%09red/rno:29322%09red/rno:24414%09red/rno:25743%09red/rno:29241%09red/rno:83633%09red/rno:25601%09red/rno:25031%09red/rno:81687%09red/rno:85385%09red/rno:25686%09red/rno:64508%09red/rno:298947%09red/rno:29414%09red/rno:305509%09red/rno:81664%09red/rno:501563%09red/rno:314612%09red/rno:85240%09red/rno:29713%09red/rno:170538%09red/rno:54…
HTLV-I infection	KEGG PATHWAY	rno05166	85	292	0.0405724	0.30637	ENSRNOG00000049590|ENSRNOG00000019673|ENSRNOG00000018669|ENSRNOG00000012175|ENSRNOG00000001452|ENSRNOG00000006735|ENSRNOG00000018488|ENSRNOG00000048951|ENSRNOG00000032162|ENSRNOG00000021264|ENSRNOG00000033215|ENSRNOG00000030712|ENSRNOG00000029386|ENSRNOG00000007664|ENSRNOG00000002833|ENSRNOG00000032596|ENSRNOG00000018765|ENSRNOG00000005330|ENSRNOG00000031090|ENSRNOG00000009882|ENSRNOG00000019264|…	rno:24988|rno:79426|rno:25326|rno:311658|rno:266608|rno:25164|rno:171369|rno:414789|rno:315305|rno:25737|rno:294270|rno:24974|rno:24748|rno:500910|rno:84027|rno:361787|rno:361698|rno:54244|rno:368153|rno:24674|rno:297604|rno:81636|rno:300678|rno:25625|rno:84420|rno:315776|rno:309607|rno:54238|rno:64532|rno:313494|rno:414783|rno:294269|rno:24747|rno:81736|rno:309627|rno:366508|rno:171576|rno:29961…	24988|79426|25326|311658|266608|25164|171369|414789|315305|25737|294270|24974|24748|500910|84027|361787|361698|54244|368153|24674|297604|81636|300678|25625|84420|315776|309607|54238|64532|313494|414783|294269|24747|81736|309627|366508|171576|299611|24887|501563|25464|59086|297822|298947|25482|24842|64193|29591|24230|366126|360739|300711|361568|414792|308995|64508|309684|414788|497931|25289|361389…	http://www.genome.jp/kegg-bin/show_pathway?rno05166/rno:297822%09red/rno:84420%09red/rno:171369%09red/rno:363088%09red/rno:311658%09red/rno:366126%09red/rno:24887%09red/rno:25482%09red/rno:64033%09red/rno:297604%09red/rno:29241%09red/rno:361698%09red/rno:24747%09red/rno:83791%09red/rno:294270%09red/rno:309452%09red/rno:25389%09red/rno:79426%09red/rno:24205%09red/rno:360739%09red/rno:414783%09red/…
Chemokine signaling pathway	KEGG PATHWAY	rno04062	55	178	0.0410713	0.30637	ENSRNOG00000007350|ENSRNOG00000018726|ENSRNOG00000031058|ENSRNOG00000018669|ENSRNOG00000028548|ENSRNOG00000004890|ENSRNOG00000011406|ENSRNOG00000025040|ENSRNOG00000007048|ENSRNOG00000002833|ENSRNOG00000026647|ENSRNOG00000015547|ENSRNOG00000021150|ENSRNOG00000018509|ENSRNOG00000008180|ENSRNOG00000006108|ENSRNOG00000023258|ENSRNOG00000019742|ENSRNOG00000008030|ENSRNOG00000009912|ENSRNOG00000009385|…	rno:366957|rno:361251|rno:317371|rno:25326|rno:360579|rno:29241|rno:116637|rno:114119|rno:171337|rno:84027|rno:497942|rno:24514|rno:29322|rno:171056|rno:81515|rno:690825|rno:81736|rno:25125|rno:314612|rno:79113|rno:298947|rno:85240|rno:114553|rno:366508|rno:306748|rno:501563|rno:360918|rno:304109|rno:85385|rno:25124|rno:25031|rno:360509|rno:84420|rno:25372|rno:25734|rno:170538|rno:79218|rno:25686…	366957|361251|317371|25326|360579|29241|116637|114119|171337|84027|497942|24514|29322|171056|81515|690825|81736|25125|314612|79113|298947|85240|114553|366508|306748|501563|360918|304109|85385|25124|25031|360509|84420|25372|25734|170538|79218|25686|497931|25289|64508|64465|81636|25542|313845|305509|288774|24770|84475|25156|81664|54223|29414|64532|25643|	http://www.genome.jp/kegg-bin/show_pathway?rno04062/rno:25643%09red/rno:360918%09red/rno:64532%09red/rno:171056%09red/rno:24514%09red/rno:79218%09red/rno:116637%09red/rno:114553%09red/rno:25156%09red/rno:29322%09red/rno:25372%09red/rno:25031%09red/rno:84027%09red/rno:114119%09red/rno:85385%09red/rno:25542%09red/rno:25326%09red/rno:25686%09red/rno:64508%09red/rno:298947%09red/rno:497942%09red/rno:…
Inflammatory mediator regulation of TRP channels	KEGG PATHWAY	rno04750	37	113	0.0465843	0.338349	ENSRNOG00000002657|ENSRNOG00000004005|ENSRNOG00000004517|ENSRNOG00000004890|ENSRNOG00000030877|ENSRNOG00000018789|ENSRNOG00000013676|ENSRNOG00000021150|ENSRNOG00000004873|ENSRNOG00000009783|ENSRNOG00000002229|ENSRNOG00000009385|Novel01290|ENSRNOG00000016846|ENSRNOG00000004060|ENSRNOG00000003696|ENSRNOG00000015603|ENSRNOG00000018712|ENSRNOG00000014776|ENSRNOG00000016346|ENSRNOG00000003999|ENSRNOG0…	rno:24653|rno:24245|rno:24482|rno:29241|rno:25187|rno:79123|rno:29337|rno:29322|rno:81749|rno:171140|rno:64532|rno:298947|rno:85240|rno:366508|rno:24242|rno:501563|rno:29340|rno:25400|rno:84420|rno:170538|rno:64508|rno:50658|rno:497931|rno:25289|rno:313373|rno:81636|rno:305509|rno:24669|rno:29581|rno:65210|rno:25031|rno:25364|rno:54223|rno:29465|rno:287454|rno:25272|rno:29513|	24653|24245|24482|29241|25187|79123|29337|29322|81749|171140|64532|298947|85240|366508|24242|501563|29340|25400|84420|170538|64508|50658|497931|25289|313373|81636|305509|24669|29581|65210|25031|25364|54223|29465|287454|25272|29513|	http://www.genome.jp/kegg-bin/show_pathway?rno04750/rno:170538%09red/rno:29581%09red/rno:29322%09red/rno:64532%09red/rno:24245%09red/rno:29241%09red/rno:24242%09red/rno:25364%09red/rno:25031%09red/rno:287454%09red/rno:25272%09red/rno:29340%09red/rno:25400%09red/rno:64508%09red/rno:24653%09red/rno:29513%09red/rno:305509%09red/rno:81749%09red/rno:501563%09red/rno:171140%09red/rno:85240%09red/rno:31…
Salmonella infection	KEGG PATHWAY	rno05132	28	81	0.048432	0.34275	ENSRNOG00000004575|ENSRNOG00000019675|ENSRNOG00000007372|ENSRNOG00000014289|ENSRNOG00000011406|ENSRNOG00000034254|ENSRNOG00000013634|ENSRNOG00000023258|ENSRNOG00000007281|ENSRNOG00000019657|ENSRNOG00000006178|ENSRNOG00000003975|ENSRNOG00000012074|ENSRNOG00000000991|ENSRNOG00000010522|ENSRNOG00000013536|ENSRNOG00000011205|ENSRNOG00000002823|ENSRNOG00000005810|ENSRNOG00000002032|ENSRNOG00000017819|…	rno:24493|rno:282817|rno:25166|rno:301511|rno:116637|rno:81822|rno:301059|rno:81736|rno:362332|rno:171436|rno:29489|rno:64303|rno:116465|rno:54227|rno:29260|rno:64465|rno:25542|rno:50658|rno:298784|rno:360697|rno:60350|rno:317371|rno:288669|rno:360854|rno:29197|rno:501854|rno:25272|rno:29513|	24493|282817|25166|301511|116637|81822|301059|81736|362332|171436|29489|64303|116465|54227|29260|64465|25542|50658|298784|360697|60350|317371|288669|360854|29197|501854|25272|29513|	http://www.genome.jp/kegg-bin/show_pathway?rno05132/rno:29489%09red/rno:81822%09red/rno:116637%09red/rno:298784%09red/rno:362332%09red/rno:501854%09red/rno:29260%09red/rno:288669%09red/rno:25272%09red/rno:25542%09red/rno:24493%09red/rno:282817%09red/rno:301511%09red/rno:29513%09red/rno:116465%09red/rno:360697%09red/rno:171436%09red/rno:29197%09red/rno:60350%09red/rno:317371%09red/rno:25166%09red/…
Glycosaminoglycan degradation	KEGG PATHWAY	rno00531	10	21	0.0532766	0.362954	ENSRNOG00000011150|ENSRNOG00000000913|ENSRNOG00000010252|ENSRNOG00000049552|ENSRNOG00000046159|ENSRNOG00000031420|ENSRNOG00000010196|ENSRNOG00000025274|ENSRNOG00000014461|ENSRNOG00000032381	rno:25227|rno:24434|rno:300757|rno:688293|rno:100909505|rno:64468|rno:316033|rno:294673|rno:292073|rno:360630|	25227|24434|300757|688293|100909505|64468|316033|294673|292073|360630|	http://www.genome.jp/kegg-bin/show_pathway?rno00531/rno:100909505%09red/rno:292073%09red/rno:64468%09red/rno:24434%09red/rno:360630%09red/rno:688293%09red/rno:25227%09red/rno:300757%09red/rno:316033%09red/rno:294673%09red
Regulation of actin cytoskeleton	KEGG PATHWAY	rno04810	65	220	0.0539171	0.362954	ENSRNOG00000027894|ENSRNOG00000010184|ENSRNOG00000001470|ENSRNOG00000031058|ENSRNOG00000047931|ENSRNOG00000002886|ENSRNOG00000007350|ENSRNOG00000018524|ENSRNOG00000019657|ENSRNOG00000007982|ENSRNOG00000014060|Novel00686|ENSRNOG00000043167|ENSRNOG00000034254|ENSRNOG00000005032|ENSRNOG00000030118|ENSRNOG00000014883|ENSRNOG00000014882|ENSRNOG00000048043|ENSRNOG00000020660|ENSRNOG00000006557|ENSRNOG0…	rno:310621|rno:679934|rno:65172|rno:317371|rno:81814|rno:79433|rno:366957|rno:54319|rno:171436|rno:24782|rno:25482|rno:290396|rno:685004|rno:81822|rno:304813|rno:81521|rno:83709|rno:170632|rno:25439|rno:29271|rno:303073|rno:301511|rno:54227|rno:501203|rno:25021|rno:298947|rno:366508|rno:24669|rno:296078|rno:314641|rno:304109|rno:89812|rno:315346|rno:360606|rno:308666|rno:303634|rno:360891|rno:638…	310621|679934|65172|317371|81814|79433|366957|54319|171436|24782|25482|290396|685004|81822|304813|81521|83709|170632|25439|29271|303073|301511|54227|501203|25021|298947|366508|24669|296078|314641|304109|89812|315346|360606|308666|303634|360891|63851|309684|361568|64303|308995|499271|497931|367072|29433|64465|306400|685269|313845|311144|25444|317189|315348|25156|60350|298975|288669|84488|288057|29…	http://www.genome.jp/kegg-bin/show_pathway?rno04810/rno:84488%09red/rno:499271%09red/rno:306400%09red/rno:501203%09red/rno:317371%09red/rno:25482%09red/rno:317189%09red/rno:308666%09red/rno:170632%09red/rno:360854%09red/rno:288669%09red/rno:81521%09red/rno:311144%09red/rno:313845%09red/rno:24205%09red/rno:303634%09red/rno:360891%09red/rno:685004%09red/rno:25156%09red/rno:685269%09red/rno:29433%09…
Natural killer cell mediated cytotoxicity	KEGG PATHWAY	rno04650	32	97	0.056744	0.368259	ENSRNOG00000007350|ENSRNOG00000031599|ENSRNOG00000012160|ENSRNOG00000009385|ENSRNOG00000009705|ENSRNOG00000024159|ENSRNOG00000013676|ENSRNOG00000009882|ENSRNOG00000019142|ENSRNOG00000020849|ENSRNOG00000008030|ENSRNOG00000000854|ENSRNOG00000046663|ENSRNOG00000016846|ENSRNOG00000020679|ENSRNOG00000020657|ENSRNOG00000017980|ENSRNOG00000012074|ENSRNOG00000001224|ENSRNOG00000004737|ENSRNOG00000005620|…	rno:366957|rno:501869|rno:25155|rno:298947|rno:313050|rno:25441|rno:29337|rno:24674|rno:246097|rno:474146|rno:314612|rno:294251|rno:116591|rno:366508|rno:25464|rno:85385|rno:308995|rno:116465|rno:309684|rno:245962|rno:155918|rno:305450|rno:311658|rno:361537|rno:313845|rno:304966|rno:497931|rno:25156|rno:360697|rno:64025|rno:116689|rno:64625|	366957|501869|25155|298947|313050|25441|29337|24674|246097|474146|314612|294251|116591|366508|25464|85385|308995|116465|309684|245962|155918|305450|311658|361537|313845|304966|497931|25156|360697|64025|116689|64625|	http://www.genome.jp/kegg-bin/show_pathway?rno04650/rno:305450%09red/rno:311658%09red/rno:294251%09red/rno:313050%09red/rno:116591%09red/rno:25156%09red/rno:25155%09red/rno:85385%09red/rno:25441%09red/rno:246097%09red/rno:25464%09red/rno:298947%09red/rno:24674%09red/rno:308995%09red/rno:116689%09red/rno:116465%09red/rno:245962%09red/rno:314612%09red/rno:360697%09red/rno:64625%09red/rno:64025%09re…
Type II diabetes mellitus	KEGG PATHWAY	rno04930	19	51	0.0573736	0.368259	ENSRNOG00000009615|ENSRNOG00000016846|ENSRNOG00000046731|ENSRNOG00000016346|ENSRNOG00000004560|ENSRNOG00000013147|ENSRNOG00000007090|ENSRNOG00000002823|ENSRNOG00000023428|ENSRNOG00000026235|ENSRNOG00000023509|ENSRNOG00000006116|ENSRNOG00000015603|ENSRNOG00000002946|ENSRNOG00000029986|ENSRNOG00000002863|ENSRNOG00000009385|ENSRNOG00000002981|ENSRNOG00000002079	rno:56718|rno:366508|rno:25398|rno:170538|rno:257648|rno:29716|rno:24239|rno:50658|rno:497931|rno:25060|rno:29376|rno:25059|rno:29340|rno:89829|rno:24954|rno:54234|rno:298947|rno:29717|rno:25272|	56718|366508|25398|170538|257648|29716|24239|50658|497931|25060|29376|25059|29340|89829|24954|54234|298947|29717|25272|	http://www.genome.jp/kegg-bin/show_pathway?rno04930/rno:25272%09red/rno:29376%09red/rno:29340%09red/rno:24954%09red/rno:24239%09red/rno:298947%09red/rno:497931%09red/rno:170538%09red/rno:366508%09red/rno:56718%09red/rno:89829%09red/rno:29717%09red/rno:25060%09red/rno:25059%09red/rno:25398%09red/rno:50658%09red/rno:257648%09red/rno:54234%09red/rno:29716%09red
Antigen processing and presentation	KEGG PATHWAY	rno04612	31	96	0.0719366	0.451239	ENSRNOG00000049590|ENSRNOG00000017123|ENSRNOG00000039744|ENSRNOG00000009920|ENSRNOG00000048951|ENSRNOG00000033215|ENSRNOG00000030712|ENSRNOG00000029386|ENSRNOG00000031090|ENSRNOG00000032596|ENSRNOG00000000723|ENSRNOG00000032844|ENSRNOG00000000763|ENSRNOG00000047706|ENSRNOG00000007089|ENSRNOG00000050210|ENSRNOG00000018735|ENSRNOG00000045924|ENSRNOG00000007129|ENSRNOG00000010331|ENSRNOG00000019041|…	rno:24988|rno:24223|rno:414783|rno:680121|rno:414789|rno:294270|rno:24974|rno:24748|rno:368153|rno:361787|rno:309607|rno:294269|rno:24747|rno:309627|rno:63865|rno:414792|rno:25599|rno:414788|rno:24931|rno:64529|rno:29630|rno:24932|rno:50654|rno:29614|rno:309621|rno:24973|rno:24930|rno:290644|rno:25697|rno:24750|rno:309622|	24988|24223|414783|680121|414789|294270|24974|24748|368153|361787|309607|294269|24747|309627|63865|414792|25599|414788|24931|64529|29630|24932|50654|29614|309621|24973|24930|290644|25697|24750|309622|	http://www.genome.jp/kegg-bin/show_pathway?rno04612/rno:294270%09red/rno:24747%09red/rno:63865%09red/rno:29614%09red/rno:24223%09red/rno:64529%09red/rno:290644%09red/rno:24750%09red/rno:414788%09red/rno:29630%09red/rno:361787%09red/rno:309622%09red/rno:25599%09red/rno:414783%09red/rno:24932%09red/rno:24930%09red/rno:24931%09red/rno:24973%09red/rno:309621%09red/rno:309627%09red/rno:24974%09red/rno…
Phagosome	KEGG PATHWAY	rno04145	57	195	0.076233	0.463358	ENSRNOG00000049590|ENSRNOG00000006940|ENSRNOG00000018566|ENSRNOG00000014992|ENSRNOG00000039744|ENSRNOG00000018568|ENSRNOG00000048951|ENSRNOG00000033215|ENSRNOG00000030712|ENSRNOG00000021157|ENSRNOG00000034254|ENSRNOG00000013014|ENSRNOG00000031090|ENSRNOG00000032596|ENSRNOG00000006345|ENSRNOG00000008310|ENSRNOG00000000723|ENSRNOG00000049422|ENSRNOG00000046663|ENSRNOG00000019728|ENSRNOG00000002161|…	rno:24988|rno:500904|rno:25697|rno:317202|rno:414783|rno:287709|rno:414789|rno:294270|rno:24974|rno:50654|rno:81822|rno:79129|rno:368153|rno:361787|rno:298068|rno:303413|rno:309607|rno:498276|rno:116591|rno:25021|rno:305353|rno:294269|rno:24747|rno:114553|rno:309627|rno:364018|rno:29757|rno:155151|rno:24232|rno:293650|rno:29489|rno:414792|rno:295279|rno:309684|rno:414788|rno:501854|rno:502902|rno…	24988|500904|25697|317202|414783|287709|414789|294270|24974|50654|81822|79129|368153|361787|298068|303413|309607|498276|116591|25021|305353|294269|24747|114553|309627|364018|29757|155151|24232|293650|29489|414792|295279|309684|414788|501854|502902|24598|29260|140914|304966|292406|24748|94170|309621|310553|24973|60350|298103|315346|25328|498638|24750|309622|60466|289211|24944|	http://www.genome.jp/kegg-bin/show_pathway?rno04145/rno:29489%09red/rno:498276%09red/rno:60350%09red/rno:293650%09red/rno:303413%09red/rno:295279%09red/rno:24944%09red/rno:305353%09red/rno:294270%09red/rno:116591%09red/rno:24747%09red/rno:317202%09red/rno:501854%09red/rno:315346%09red/rno:298103%09red/rno:29260%09red/rno:414783%09red/rno:364018%09red/rno:298068%09red/rno:24598%09red/rno:24750%09r…
Influenza A	KEGG PATHWAY	rno05164	52	176	0.0772263	0.463358	ENSRNOG00000004575|ENSRNOG00000001369|ENSRNOG00000019675|ENSRNOG00000005330|ENSRNOG00000007372|ENSRNOG00000033215|ENSRNOG00000009385|ENSRNOG00000002833|ENSRNOG00000034254|ENSRNOG00000048315|ENSRNOG00000011352|ENSRNOG00000013634|ENSRNOG00000030058|ENSRNOG00000031312|ENSRNOG00000019478|ENSRNOG00000019142|ENSRNOG00000023258|ENSRNOG00000016846|ENSRNOG00000008400|ENSRNOG00000032844|ENSRNOG00000001976|…	rno:24493|rno:192281|rno:282817|rno:54244|rno:25166|rno:294270|rno:298947|rno:84027|rno:81822|rno:54287|rno:54281|rno:301059|rno:100359600|rno:25625|rno:305896|rno:246097|rno:81736|rno:366508|rno:315713|rno:294269|rno:156435|rno:364594|rno:293624|rno:317468|rno:25464|rno:296219|rno:25124|rno:361749|rno:24514|rno:287362|rno:85245|rno:246268|rno:116465|rno:50658|rno:497931|rno:29260|rno:89829|rno:8…	24493|192281|282817|54244|25166|294270|298947|84027|81822|54287|54281|301059|100359600|25625|305896|246097|81736|366508|315713|294269|156435|364594|293624|317468|25464|296219|25124|361749|24514|287362|85245|246268|116465|50658|497931|29260|89829|81635|288774|54318|24770|315352|360697|309621|680121|286918|29414|29197|309622|83791|25272|29513|	http://www.genome.jp/kegg-bin/show_pathway?rno05164/rno:24514%09red/rno:282817%09red/rno:294270%09red/rno:25625%09red/rno:83791%09red/rno:364594%09red/rno:29260%09red/rno:25272%09red/rno:296219%09red/rno:192281%09red/rno:246097%09red/rno:25464%09red/rno:298947%09red/rno:84027%09red/rno:315352%09red/rno:29513%09red/rno:29414%09red/rno:361749%09red/rno:315713%09red/rno:54318%09red/rno:116465%09red/…
Steroid biosynthesis	KEGG PATHWAY	rno00100	9	20	0.0807415	0.46473	ENSRNOG00000008305|ENSRNOG00000019077|ENSRNOG00000032297|ENSRNOG00000007234|ENSRNOG00000004111|ENSRNOG00000001267|ENSRNOG00000021314|ENSRNOG00000009550|ENSRNOG00000006787	rno:114100|rno:25055|rno:140910|rno:25427|rno:81782|rno:81681|rno:29580|rno:29230|rno:298298|	114100|25055|140910|25427|81782|81681|29580|29230|298298|	http://www.genome.jp/kegg-bin/show_pathway?rno00100/rno:29580%09red/rno:29230%09red/rno:140910%09red/rno:25427%09red/rno:114100%09red/rno:298298%09red/rno:81782%09red/rno:25055%09red/rno:81681%09red
Measles	KEGG PATHWAY	rno05162	41	135	0.082014	0.46473	ENSRNOG00000007412|ENSRNOG00000004575|ENSRNOG00000001369|ENSRNOG00000018669|ENSRNOG00000002833|ENSRNOG00000020744|ENSRNOG00000010756|ENSRNOG00000025602|ENSRNOG00000005853|ENSRNOG00000015945|ENSRNOG00000013634|ENSRNOG00000019478|ENSRNOG00000019142|ENSRNOG00000023258|ENSRNOG00000019742|ENSRNOG00000046452|ENSRNOG00000009385|ENSRNOG00000016846|ENSRNOG00000017414|ENSRNOG00000030118|ENSRNOG00000004249|…	rno:312477|rno:24493|rno:192281|rno:25326|rno:84027|rno:81635|rno:24842|rno:94201|rno:24807|rno:300678|rno:301059|rno:305896|rno:246097|rno:81736|rno:25125|rno:289211|rno:298947|rno:366508|rno:293624|rno:81521|rno:317468|rno:25124|rno:24514|rno:246268|rno:116465|rno:497931|rno:29260|rno:140924|rno:54287|rno:317673|rno:83427|rno:54318|rno:288774|rno:64033|rno:360697|rno:310553|rno:680121|rno:28691…	312477|24493|192281|25326|84027|81635|24842|94201|24807|300678|301059|305896|246097|81736|25125|289211|298947|366508|293624|81521|317468|25124|24514|246268|116465|497931|29260|140924|54287|317673|83427|54318|288774|64033|360697|310553|680121|286918|29414|367915|299899|	http://www.genome.jp/kegg-bin/show_pathway?rno05162/rno:367915%09red/rno:24514%09red/rno:312477%09red/rno:64033%09red/rno:81521%09red/rno:29260%09red/rno:140924%09red/rno:24493%09red/rno:192281%09red/rno:246097%09red/rno:298947%09red/rno:84027%09red/rno:94201%09red/rno:29414%09red/rno:317673%09red/rno:300678%09red/rno:54318%09red/rno:116465%09red/rno:24807%09red/rno:293624%09red/rno:360697%09red/…
Leukocyte transendothelial migration	KEGG PATHWAY	rno04670	37	120	0.0825064	0.46473	ENSRNOG00000007350|ENSRNOG00000007199|ENSRNOG00000002540|ENSRNOG00000018524|ENSRNOG00000001516|ENSRNOG00000006003|ENSRNOG00000034254|ENSRNOG00000006940|ENSRNOG00000013676|ENSRNOG00000016592|ENSRNOG00000015278|ENSRNOG00000019728|ENSRNOG00000009385|ENSRNOG00000001480|ENSRNOG00000016846|ENSRNOG00000020726|ENSRNOG00000030118|ENSRNOG00000017539|ENSRNOG00000020679|ENSRNOG00000016367|ENSRNOG00000028016|…	rno:366957|rno:59326|rno:305341|rno:54319|rno:252857|rno:297357|rno:81822|rno:500904|rno:29337|rno:81664|rno:501203|rno:25021|rno:298947|rno:114553|rno:366508|rno:361710|rno:81521|rno:81687|rno:25464|rno:361517|rno:364018|rno:79129|rno:308995|rno:25686|rno:309684|rno:497931|rno:25643|rno:64465|rno:306400|rno:311144|rno:24832|rno:171337|rno:25156|rno:652929|rno:84353|rno:306400|rno:29513|	366957|59326|305341|54319|252857|297357|81822|500904|29337|81664|501203|25021|298947|114553|366508|361710|81521|81687|25464|361517|364018|79129|308995|25686|309684|497931|25643|64465|306400|311144|24832|171337|25156|652929|84353|306400|29513|	http://www.genome.jp/kegg-bin/show_pathway?rno04670/rno:25643%09red/rno:361710%09red/rno:652929%09red/rno:306400%09red/rno:501203%09red/rno:114553%09red/rno:25156%09red/rno:81687%09red/rno:311144%09red/rno:364018%09red/rno:297357%09red/rno:25686%09red/rno:25464%09red/rno:298947%09red/rno:29513%09red/rno:24832%09red/rno:308995%09red/rno:81664%09red/rno:54319%09red/rno:252857%09red/rno:500904%09red…
Butanoate metabolism	KEGG PATHWAY	rno00650	11	27	0.0881082	0.47532	ENSRNOG00000016552|ENSRNOG00000000967|ENSRNOG00000009422|ENSRNOG00000023538|ENSRNOG00000018200|ENSRNOG00000010697|ENSRNOG00000014490|ENSRNOG00000002636|ENSRNOG00000001177|ENSRNOG00000019189|ENSRNOG00000000007	rno:29637|rno:65984|rno:79238|rno:291133|rno:24380|rno:113965|rno:295458|rno:81632|rno:64304|rno:308100|rno:24379|	29637|65984|79238|291133|24380|113965|295458|81632|64304|308100|24379|	http://www.genome.jp/kegg-bin/show_pathway?rno00650/rno:308100%09red/rno:65984%09red/rno:29637%09red/rno:295458%09red/rno:113965%09red/rno:81632%09red/rno:64304%09red/rno:79238%09red/rno:24380%09red/rno:291133%09red/rno:24379%09red
Long-term depression	KEGG PATHWAY	rno04730	21	62	0.0902308	0.47532	ENSRNOG00000002657|ENSRNOG00000029876|ENSRNOG00000045816|ENSRNOG00000012302|ENSRNOG00000036745|ENSRNOG00000004517|ENSRNOG00000016592|ENSRNOG00000033119|ENSRNOG00000028589|ENSRNOG00000005210|ENSRNOG00000014187|ENSRNOG00000046731|ENSRNOG00000019465|ENSRNOG00000001130|ENSRNOG00000001313|ENSRNOG00000002361|ENSRNOG00000021150|ENSRNOG00000007682|ENSRNOG00000014290|ENSRNOG00000008180|Novel01290	rno:24653|rno:66012|rno:50592|rno:497757|rno:303634|rno:24482|rno:81664|rno:25031|rno:29627|rno:25686|rno:25718|rno:25398|rno:25643|rno:24598|rno:25740|rno:25523|rno:29322|rno:29628|rno:24414|rno:81515|rno:85240|	24653|66012|50592|497757|303634|24482|81664|25031|29627|25686|25718|25398|25643|24598|25740|25523|29322|29628|24414|81515|85240|	http://www.genome.jp/kegg-bin/show_pathway?rno04730/rno:25643%09red/rno:66012%09red/rno:24482%09red/rno:29628%09red/rno:497757%09red/rno:50592%09red/rno:25718%09red/rno:25686%09red/rno:29627%09red/rno:24653%09red/rno:24598%09red/rno:25740%09red/rno:25031%09red/rno:29322%09red/rno:24414%09red/rno:81515%09red/rno:25398%09red/rno:85240%09red/rno:81664%09red/rno:303634%09red/rno:25523%09red
cGMP-PKG signaling pathway	KEGG PATHWAY	rno04022	50	171	0.0912356	0.47532	ENSRNOG00000004890|ENSRNOG00000020263|ENSRNOG00000002361|ENSRNOG00000011501|ENSRNOG00000021150|ENSRNOG00000009882|ENSRNOG00000003999|ENSRNOG00000029876|ENSRNOG00000029871|ENSRNOG00000016592|ENSRNOG00000001285|ENSRNOG00000009522|ENSRNOG00000009385|Novel01290|ENSRNOG00000011227|ENSRNOG00000016846|ENSRNOG00000004060|ENSRNOG00000005985|ENSRNOG00000017798|ENSRNOG00000015603|ENSRNOG00000030269|ENSRNOG0…	rno:29241|rno:24213|rno:25523|rno:25390|rno:29322|rno:24674|rno:64508|rno:66012|rno:140448|rno:81664|rno:29693|rno:29412|rno:298947|rno:85240|rno:24214|rno:366508|rno:24242|rno:83731|rno:29599|rno:29340|rno:24215|rno:29600|rno:24175|rno:84420|rno:497757|rno:303634|rno:81743|rno:25686|rno:361517|rno:497931|rno:25289|rno:29376|rno:24239|rno:311658|rno:81636|rno:24176|rno:305509|rno:24669|rno:25031|…	29241|24213|25523|25390|29322|24674|64508|66012|140448|81664|29693|29412|298947|85240|24214|366508|24242|83731|29599|29340|24215|29600|24175|84420|497757|303634|81743|25686|361517|497931|25289|29376|24239|311658|81636|24176|305509|24669|25031|24212|140447|89823|29716|288057|54223|29414|24954|308899|64532|25643|	http://www.genome.jp/kegg-bin/show_pathway?rno04022/rno:25643%09red/rno:29600%09red/rno:24242%09red/rno:83731%09red/rno:311658%09red/rno:64532%09red/rno:29599%09red/rno:29241%09red/rno:29322%09red/rno:25031%09red/rno:84420%09red/rno:303634%09red/rno:66012%09red/rno:29340%09red/rno:25523%09red/rno:24214%09red/rno:25686%09red/rno:64508%09red/rno:298947%09red/rno:24674%09red/rno:29412%09red/rno:8174…
Cardiac muscle contraction	KEGG PATHWAY	rno04260	27	84	0.0912752	0.47532	ENSRNOG00000004150|ENSRNOG00000020263|ENSRNOG00000007982|ENSRNOG00000011501|ENSRNOG00000007666|ENSRNOG00000031766|ENSRNOG00000006226|ENSRNOG00000014348|ENSRNOG00000018378|ENSRNOG00000017060|ENSRNOG00000028451|ENSRNOG00000031287|ENSRNOG00000025757|ENSRNOG00000003288|ENSRNOG00000004526|ENSRNOG00000013147|ENSRNOG00000007090|ENSRNOG00000015835|ENSRNOG00000001285|ENSRNOG00000011227|ENSRNOG00000019851|…	rno:302863|rno:24213|rno:24782|rno:25390|rno:58942|rno:26192|rno:84347|rno:140729|rno:116600|rno:689560|rno:303393|rno:306243|rno:29556|rno:140726|rno:298762|rno:29716|rno:24239|rno:300992|rno:29693|rno:24214|rno:25278|rno:497902|rno:117557|rno:24212|rno:26198|rno:29507|rno:100188937|	302863|24213|24782|25390|58942|26192|84347|140729|116600|689560|303393|306243|29556|140726|298762|29716|24239|300992|29693|24214|25278|497902|117557|24212|26198|29507|100188937|	http://www.genome.jp/kegg-bin/show_pathway?rno04260/rno:100188937%09red/rno:303393%09red/rno:689560%09red/rno:84347%09red/rno:298762%09red/rno:26192%09red/rno:497902%09red/rno:29556%09red/rno:140729%09red/rno:140726%09red/rno:26198%09red/rno:29693%09red/rno:306243%09red/rno:116600%09red/rno:25390%09red/rno:300992%09red/rno:117557%09red/rno:24214%09red/rno:24213%09red/rno:24212%09red/rno:24239%09r…
NF-kappa B signaling pathway	KEGG PATHWAY	rno04064	28	89	0.101904	0.520845	ENSRNOG00000033235|ENSRNOG00000018488|ENSRNOG00000029773|ENSRNOG00000009705|ENSRNOG00000013676|ENSRNOG00000010516|ENSRNOG00000019264|ENSRNOG00000013634|ENSRNOG00000008180|ENSRNOG00000031312|ENSRNOG00000013967|ENSRNOG00000040315|ENSRNOG00000023258|ENSRNOG00000015179|ENSRNOG00000020679|ENSRNOG00000047606|ENSRNOG00000042070|ENSRNOG00000017787|ENSRNOG00000011406|ENSRNOG00000012160|ENSRNOG00000024277|…	rno:100360982|rno:171369|rno:300711|rno:313050|rno:29337|rno:25619|rno:297604|rno:301059|rno:81515|rno:25625|rno:499356|rno:448830|rno:81736|rno:246756|rno:25464|rno:170929|rno:364867|rno:306886|rno:116637|rno:25155|rno:100363332|rno:29260|rno:309452|rno:500910|rno:367901|rno:60350|rno:362788|rno:498666|	100360982|171369|300711|313050|29337|25619|297604|301059|81515|25625|499356|448830|81736|246756|25464|170929|364867|306886|116637|25155|100363332|29260|309452|500910|367901|60350|362788|498666|	http://www.genome.jp/kegg-bin/show_pathway?rno04064/rno:367901%09red/rno:171369%09red/rno:313050%09red/rno:297604%09red/rno:246756%09red/rno:25625%09red/rno:25155%09red/rno:448830%09red/rno:309452%09red/rno:29260%09red/rno:498666%09red/rno:300711%09red/rno:25464%09red/rno:100363332%09red/rno:100360982%09red/rno:25619%09red/rno:362788%09red/rno:29337%09red/rno:60350%09red/rno:81515%09red/rno:11663…
Glycosphingolipid biosynthesis - ganglio series	KEGG PATHWAY	rno00604	7	15	0.104427	0.524033	ENSRNOG00000010252|ENSRNOG00000010284|ENSRNOG00000004839|ENSRNOG00000010196|ENSRNOG00000025274|ENSRNOG00000014018|ENSRNOG00000022691	rno:300757|rno:83505|rno:64828|rno:316033|rno:294673|rno:25280|rno:364901|	300757|83505|64828|316033|294673|25280|364901|	http://www.genome.jp/kegg-bin/show_pathway?rno00604/rno:25280%09red/rno:64828%09red/rno:83505%09red/rno:364901%09red/rno:300757%09red/rno:316033%09red/rno:294673%09red
Type I diabetes mellitus	KEGG PATHWAY	rno04940	24	75	0.109624	0.540292	ENSRNOG00000049590|ENSRNOG00000004575|ENSRNOG00000038835|ENSRNOG00000033215|ENSRNOG00000030712|ENSRNOG00000029386|ENSRNOG00000031090|ENSRNOG00000032596|ENSRNOG00000019142|ENSRNOG00000000723|ENSRNOG00000039744|ENSRNOG00000032844|ENSRNOG00000000763|ENSRNOG00000047706|ENSRNOG00000050210|ENSRNOG00000045924|ENSRNOG00000005003|ENSRNOG00000000451|ENSRNOG00000038999|ENSRNOG00000018200|ENSRNOG00000000007|…	rno:24988|rno:24493|rno:56822|rno:294270|rno:24974|rno:24748|rno:368153|rno:361787|rno:246097|rno:309607|rno:414783|rno:294269|rno:24747|rno:309627|rno:414792|rno:414788|rno:29714|rno:309621|rno:24973|rno:24380|rno:24379|rno:414789|rno:24750|rno:309622|	24988|24493|56822|294270|24974|24748|368153|361787|246097|309607|414783|294269|24747|309627|414792|414788|29714|309621|24973|24380|24379|414789|24750|309622|	http://www.genome.jp/kegg-bin/show_pathway?rno04940/rno:294270%09red/rno:414792%09red/rno:414783%09red/rno:24493%09red/rno:246097%09red/rno:24750%09red/rno:414788%09red/rno:24379%09red/rno:24973%09red/rno:24380%09red/rno:56822%09red/rno:309622%09red/rno:309621%09red/rno:309627%09red/rno:24974%09red/rno:309607%09red/rno:294269%09red/rno:361787%09red/rno:24748%09red/rno:24988%09red/rno:24747%09red/…
Proteoglycans in cancer	KEGG PATHWAY	rno05205	57	202	0.113153	0.5479	ENSRNOG00000014187|ENSRNOG00000019354|ENSRNOG00000001452|ENSRNOG00000038881|ENSRNOG00000006411|ENSRNOG00000004517|ENSRNOG00000018524|ENSRNOG00000021402|ENSRNOG00000006396|ENSRNOG00000011076|ENSRNOG00000007982|ENSRNOG00000014060|ENSRNOG00000004005|ENSRNOG00000034254|ENSRNOG00000010756|ENSRNOG00000019598|ENSRNOG00000013676|ENSRNOG00000007663|ENSRNOG00000010516|ENSRNOG00000018566|ENSRNOG00000009783|…	rno:25718|rno:89830|rno:266608|rno:288077|rno:363425|rno:24482|rno:54319|rno:361833|rno:25216|rno:362036|rno:24782|rno:25482|rno:24245|rno:81822|rno:24842|rno:83785|rno:29337|rno:29304|rno:25619|rno:25697|rno:171140|rno:300253|rno:246097|rno:25125|rno:298947|rno:362332|rno:366508|rno:81521|rno:81687|rno:501563|rno:59086|rno:304109|rno:315346|rno:59323|rno:25400|rno:25406|rno:361833|rno:361568|rno…	25718|89830|266608|288077|363425|24482|54319|361833|25216|362036|24782|25482|24245|81822|24842|83785|29337|29304|25619|25697|171140|300253|246097|25125|298947|362332|366508|81521|81687|501563|59086|304109|315346|59323|25400|25406|361833|361568|24577|497931|367072|29260|310159|29186|313845|56718|24669|64465|306570|50692|310553|84353|29414|116689|304813|24771|29513|	http://www.genome.jp/kegg-bin/show_pathway?rno05205/rno:25619%09red/rno:24577%09red/rno:361833%09red/rno:25482%09red/rno:304813%09red/rno:362332%09red/rno:25216%09red/rno:362036%09red/rno:81521%09red/rno:306570%09red/rno:29304%09red/rno:59323%09red/rno:363425%09red/rno:29260%09red/rno:24771%09red/rno:25406%09red/rno:25400%09red/rno:288077%09red/rno:246097%09red/rno:310159%09red/rno:59086%09red/rn…
Amphetamine addiction	KEGG PATHWAY	rno05031	21	65	0.120868	0.575166	ENSRNOG00000043465|ENSRNOG00000008766|ENSRNOG00000045816|ENSRNOG00000004005|ENSRNOG00000002229|ENSRNOG00000021063|ENSRNOG00000011726|ENSRNOG00000007090|ENSRNOG00000020478|ENSRNOG00000013147|ENSRNOG00000004060|ENSRNOG00000018712|ENSRNOG00000003696|ENSRNOG00000009882|ENSRNOG00000033942|ENSRNOG00000007682|ENSRNOG00000009783|ENSRNOG00000006957|ENSRNOG00000005723|ENSRNOG00000001269|ENSRNOG00000028589	rno:54323|rno:24410|rno:50592|rno:24245|rno:64532|rno:24412|rno:24408|rno:24239|rno:25050|rno:29716|rno:24242|rno:25400|rno:501563|rno:24674|rno:24409|rno:29628|rno:171140|rno:29629|rno:191573|rno:24669|rno:29627|	54323|24410|50592|24245|64532|24412|24408|24239|25050|29716|24242|25400|501563|24674|24409|29628|171140|29629|191573|24669|29627|	http://www.genome.jp/kegg-bin/show_pathway?rno05031/rno:24245%09red/rno:24669%09red/rno:24410%09red/rno:29628%09red/rno:24408%09red/rno:171140%09red/rno:24239%09red/rno:29627%09red/rno:24409%09red/rno:64532%09red/rno:24674%09red/rno:24412%09red/rno:50592%09red/rno:29716%09red/rno:24242%09red/rno:191573%09red/rno:29629%09red/rno:54323%09red/rno:501563%09red/rno:25050%09red/rno:25400%09red
Amino sugar and nucleotide sugar metabolism	KEGG PATHWAY	rno00520	16	47	0.123866	0.579443	ENSRNOG00000018898|ENSRNOG00000010252|ENSRNOG00000019751|ENSRNOG00000009289|ENSRNOG00000002177|ENSRNOG00000037267|ENSRNOG00000025274|ENSRNOG00000045605|ENSRNOG00000002775|ENSRNOG00000026235|ENSRNOG00000006359|ENSRNOG00000012960|ENSRNOG00000006116|ENSRNOG00000047213|ENSRNOG00000006460|ENSRNOG00000013911	rno:300741|rno:300757|rno:365345|rno:296117|rno:289608|rno:81759|rno:294673|rno:246232|rno:304860|rno:25060|rno:287835|rno:296560|rno:25059|rno:683570|rno:302972|rno:297393|	300741|300757|365345|296117|289608|81759|294673|246232|304860|25060|287835|296560|25059|683570|302972|297393|	http://www.genome.jp/kegg-bin/show_pathway?rno00520/rno:81759%09red/rno:365345%09red/rno:297393%09red/rno:304860%09red/rno:683570%09red/rno:296560%09red/rno:300741%09red/rno:25060%09red/rno:289608%09red/rno:287835%09red/rno:25059%09red/rno:302972%09red/rno:296117%09red/rno:300757%09red/rno:246232%09red/rno:294673%09red
Transcriptional misregulation in cancer	KEGG PATHWAY	rno05202	48	169	0.127826	0.588001	ENSRNOG00000014282|ENSRNOG00000016800|ENSRNOG00000007250|ENSRNOG00000006532|ENSRNOG00000004517|ENSRNOG00000038835|ENSRNOG00000032162|ENSRNOG00000014187|ENSRNOG00000000949|ENSRNOG00000049393|ENSRNOG00000010756|ENSRNOG00000017819|ENSRNOG00000002950|ENSRNOG00000010516|ENSRNOG00000005673|ENSRNOG00000016595|ENSRNOG00000015133|ENSRNOG00000023258|ENSRNOG00000022162|ENSRNOG00000008400|ENSRNOG00000010604|…	rno:25410|rno:361295|rno:299138|rno:117056|rno:24482|rno:56822|rno:315305|rno:25718|rno:140635|rno:24253|rno:24842|rno:60350|rno:304663|rno:25619|rno:362489|rno:79237|rno:315606|rno:81736|rno:311876|rno:315713|rno:287571|rno:25021|rno:362176|rno:156435|rno:24252|rno:81687|rno:171369|rno:170929|rno:303413|rno:116663|rno:311331|rno:300711|rno:295279|rno:24577|rno:366126|rno:63840|rno:29628|rno:2558…	25410|361295|299138|117056|24482|56822|315305|25718|140635|24253|24842|60350|304663|25619|362489|79237|315606|81736|311876|315713|287571|25021|362176|156435|24252|81687|171369|170929|303413|116663|311331|300711|295279|24577|366126|63840|29628|25587|307403|117056|304005|64033|315532|25692|362316|54238|353227|304758|	http://www.genome.jp/kegg-bin/show_pathway?rno05202/rno:315532%09red/rno:303413%09red/rno:25587%09red/rno:171369%09red/rno:366126%09red/rno:117056%09red/rno:64033%09red/rno:25410%09red/rno:63840%09red/rno:299138%09red/rno:362316%09red/rno:287571%09red/rno:81687%09red/rno:353227%09red/rno:361295%09red/rno:304005%09red/rno:156435%09red/rno:295279%09red/rno:307403%09red/rno:54238%09red/rno:304663%09…
Toll-like receptor signaling pathway	KEGG PATHWAY	rno04620	29	96	0.131196	0.589066	ENSRNOG00000016378|ENSRNOG00000007437|ENSRNOG00000045992|ENSRNOG00000018488|ENSRNOG00000038835|ENSRNOG00000011406|ENSRNOG00000013634|ENSRNOG00000040315|ENSRNOG00000023258|ENSRNOG00000002161|ENSRNOG00000009385|ENSRNOG00000016846|ENSRNOG00000021726|ENSRNOG00000017414|ENSRNOG00000004249|ENSRNOG00000042070|ENSRNOG00000014079|ENSRNOG00000017787|Novel00566|ENSRNOG00000002823|ENSRNOG00000023428|ENSRNOG0…	rno:116596|rno:296953|rno:684440|rno:171369|rno:56822|rno:116637|rno:301059|rno:448830|rno:81736|rno:305353|rno:298947|rno:366508|rno:364594|rno:293624|rno:317468|rno:364867|rno:25124|rno:306886|rno:305354|rno:50658|rno:497931|rno:29260|rno:25542|rno:60350|rno:310553|rno:362788|rno:29414|rno:25272|rno:29513|	116596|296953|684440|171369|56822|116637|301059|448830|81736|305353|298947|366508|364594|293624|317468|364867|25124|306886|305354|50658|497931|29260|25542|60350|310553|362788|29414|25272|29513|	http://www.genome.jp/kegg-bin/show_pathway?rno04620/rno:171369%09red/rno:305353%09red/rno:116637%09red/rno:306886%09red/rno:116596%09red/rno:305354%09red/rno:448830%09red/rno:364594%09red/rno:29260%09red/rno:25272%09red/rno:25542%09red/rno:296953%09red/rno:56822%09red/rno:293624%09red/rno:298947%09red/rno:29513%09red/rno:29414%09red/rno:362788%09red/rno:310553%09red/rno:317468%09red/rno:60350%09r…
Graft-versus-host disease	KEGG PATHWAY	rno05332	21	66	0.132327	0.589066	ENSRNOG00000019142|ENSRNOG00000000723|ENSRNOG00000032596|ENSRNOG00000047706|ENSRNOG00000049590|ENSRNOG00000038999|ENSRNOG00000000451|ENSRNOG00000038835|ENSRNOG00000050210|ENSRNOG00000032844|ENSRNOG00000000763|ENSRNOG00000030712|ENSRNOG00000029386|ENSRNOG00000039744|ENSRNOG00000033215|ENSRNOG00000031090|ENSRNOG00000048951|ENSRNOG00000000795|ENSRNOG00000032708|ENSRNOG00000045924|ENSRNOG00000004575	rno:246097|rno:309607|rno:361787|rno:309627|rno:24988|rno:24973|rno:309621|rno:56822|rno:414792|rno:294269|rno:24747|rno:24974|rno:24748|rno:414783|rno:294270|rno:368153|rno:414789|rno:24750|rno:309622|rno:414788|rno:24493|	246097|309607|361787|309627|24988|24973|309621|56822|414792|294269|24747|24974|24748|414783|294270|368153|414789|24750|309622|414788|24493|	http://www.genome.jp/kegg-bin/show_pathway?rno05332/rno:414783%09red/rno:24748%09red/rno:414788%09red/rno:24493%09red/rno:56822%09red/rno:24747%09red/rno:24750%09red/rno:24988%09red/rno:309627%09red/rno:24974%09red/rno:361787%09red/rno:309622%09red/rno:294270%09red/rno:414789%09red/rno:414792%09red/rno:309607%09red/rno:246097%09red/rno:294269%09red/rno:309621%09red/rno:24973%09red/rno:368153%09red
Bacterial invasion of epithelial cells	KEGG PATHWAY	rno05100	24	78	0.141083	0.618077	ENSRNOG00000002182|ENSRNOG00000018726|ENSRNOG00000006411|ENSRNOG00000014289|ENSRNOG00000006003|ENSRNOG00000034254|ENSRNOG00000033835|ENSRNOG00000008030|ENSRNOG00000009385|ENSRNOG00000038881|ENSRNOG00000016846|ENSRNOG00000020657|ENSRNOG00000007686|ENSRNOG00000036832|ENSRNOG00000014635|ENSRNOG00000026490|ENSRNOG00000002807|ENSRNOG00000000991|ENSRNOG00000023428|ENSRNOG00000013536|ENSRNOG00000031058|…	rno:305227|rno:361251|rno:363425|rno:301511|rno:297357|rno:81822|rno:140694|rno:314612|rno:298947|rno:288077|rno:366508|rno:85385|rno:56003|rno:315346|rno:83800|rno:171574|rno:83788|rno:54227|rno:497931|rno:64465|rno:317371|rno:288669|rno:84353|rno:360854|	305227|361251|363425|301511|297357|81822|140694|314612|298947|288077|366508|85385|56003|315346|83800|171574|83788|54227|497931|64465|317371|288669|84353|360854|	http://www.genome.jp/kegg-bin/show_pathway?rno05100/rno:81822%09red/rno:360854%09red/rno:363425%09red/rno:288669%09red/rno:85385%09red/rno:297357%09red/rno:298947%09red/rno:301511%09red/rno:83800%09red/rno:305227%09red/rno:314612%09red/rno:361251%09red/rno:56003%09red/rno:83788%09red/rno:84353%09red/rno:317371%09red/rno:366508%09red/rno:171574%09red/rno:140694%09red/rno:288077%09red/rno:64465%09r…
Progesterone-mediated oocyte maturation	KEGG PATHWAY	rno04914	26	86	0.145749	0.628544	ENSRNOG00000019465|ENSRNOG00000004517|ENSRNOG00000014187|ENSRNOG00000004890|ENSRNOG00000016592|ENSRNOG00000009385|ENSRNOG00000016846|ENSRNOG00000003696|ENSRNOG00000014776|ENSRNOG00000015423|ENSRNOG00000005210|ENSRNOG00000002823|ENSRNOG00000012678|ENSRNOG00000023428|ENSRNOG00000049768|ENSRNOG00000003999|ENSRNOG00000018296|ENSRNOG00000032150|ENSRNOG00000008276|ENSRNOG00000000632|ENSRNOG00000008459|…	rno:25643|rno:24482|rno:25718|rno:29241|rno:81664|rno:298947|rno:366508|rno:501563|rno:84420|rno:114494|rno:25686|rno:50658|rno:363088|rno:497931|rno:25289|rno:64508|rno:361389|rno:81636|rno:305509|rno:54237|rno:685029|rno:64532|rno:54223|rno:29414|rno:25272|rno:29513|	25643|24482|25718|29241|81664|298947|366508|501563|84420|114494|25686|50658|363088|497931|25289|64508|361389|81636|305509|54237|685029|64532|54223|29414|25272|29513|	http://www.genome.jp/kegg-bin/show_pathway?rno04914/rno:25643%09red/rno:363088%09red/rno:64532%09red/rno:29241%09red/rno:114494%09red/rno:25272%09red/rno:685029%09red/rno:25686%09red/rno:64508%09red/rno:298947%09red/rno:29513%09red/rno:29414%09red/rno:305509%09red/rno:81664%09red/rno:54237%09red/rno:25718%09red/rno:366508%09red/rno:50658%09red/rno:25289%09red/rno:24482%09red/rno:361389%09red/rno:…
Allograft rejection	KEGG PATHWAY	rno05330	21	68	0.157079	0.66698	ENSRNOG00000019142|ENSRNOG00000000723|ENSRNOG00000032596|ENSRNOG00000047706|ENSRNOG00000049590|ENSRNOG00000018488|ENSRNOG00000000451|ENSRNOG00000038835|ENSRNOG00000050210|ENSRNOG00000030712|ENSRNOG00000000763|ENSRNOG00000032844|ENSRNOG00000029386|ENSRNOG00000038999|ENSRNOG00000039744|ENSRNOG00000033215|ENSRNOG00000031090|ENSRNOG00000048951|ENSRNOG00000000795|ENSRNOG00000032708|ENSRNOG00000045924	rno:246097|rno:309607|rno:361787|rno:309627|rno:24988|rno:171369|rno:309621|rno:56822|rno:414792|rno:24974|rno:24747|rno:294269|rno:24748|rno:24973|rno:414783|rno:294270|rno:368153|rno:414789|rno:24750|rno:309622|rno:414788|	246097|309607|361787|309627|24988|171369|309621|56822|414792|24974|24747|294269|24748|24973|414783|294270|368153|414789|24750|309622|414788|	http://www.genome.jp/kegg-bin/show_pathway?rno05330/rno:414783%09red/rno:24748%09red/rno:414788%09red/rno:171369%09red/rno:56822%09red/rno:24747%09red/rno:24750%09red/rno:24988%09red/rno:309627%09red/rno:24974%09red/rno:361787%09red/rno:309622%09red/rno:294270%09red/rno:414789%09red/rno:414792%09red/rno:309607%09red/rno:246097%09red/rno:294269%09red/rno:309621%09red/rno:24973%09red/rno:368153%09r…
Mineral absorption	KEGG PATHWAY	rno04978	15	46	0.162972	0.676912	ENSRNOG00000014714|ENSRNOG00000013118|ENSRNOG00000020843|ENSRNOG00000020263|ENSRNOG00000014314|ENSRNOG00000009620|ENSRNOG00000007290|ENSRNOG00000006076|ENSRNOG00000002515|ENSRNOG00000014117|ENSRNOG00000014475|ENSRNOG00000011501|ENSRNOG00000031506|ENSRNOG00000043098|ENSRNOG00000011227	rno:114246|rno:84355|rno:29292|rno:24213|rno:300051|rno:295669|rno:24212|rno:312052|rno:24941|rno:24451|rno:171135|rno:25390|rno:29292|rno:689415|rno:24214|	114246|84355|29292|24213|300051|295669|24212|312052|24941|24451|171135|25390|29292|689415|24214|	http://www.genome.jp/kegg-bin/show_pathway?rno04978/rno:24451%09red/rno:24214%09red/rno:24213%09red/rno:24212%09red/rno:300051%09red/rno:114246%09red/rno:312052%09red/rno:24941%09red/rno:295669%09red/rno:25390%09red/rno:29292%09red/rno:84355%09red/rno:171135%09red/rno:689415%09red
Legionellosis	KEGG PATHWAY	rno05134	19	61	0.164323	0.676912	ENSRNOG00000005810|ENSRNOG00000023258|ENSRNOG00000009822|ENSRNOG00000019675|ENSRNOG00000009848|ENSRNOG00000004820|ENSRNOG00000046834|ENSRNOG00000007372|ENSRNOG00000017819|ENSRNOG00000019728|ENSRNOG00000009920|ENSRNOG00000001224|ENSRNOG00000009439|ENSRNOG00000010522|ENSRNOG00000020075|ENSRNOG00000012477|ENSRNOG00000042256|ENSRNOG00000013634|ENSRNOG00000019311	rno:298784|rno:81736|rno:310553|rno:282817|rno:29197|rno:287276|rno:24232|rno:25166|rno:60350|rno:25021|rno:680121|rno:309684|rno:171361|rno:29260|rno:293725|rno:24799|rno:294691|rno:301059|rno:309452|	298784|81736|310553|282817|29197|287276|24232|25166|60350|25021|680121|309684|171361|29260|293725|24799|294691|301059|309452|	http://www.genome.jp/kegg-bin/show_pathway?rno05134/rno:24232%09red/rno:25021%09red/rno:24799%09red/rno:282817%09red/rno:310553%09red/rno:309684%09red/rno:171361%09red/rno:680121%09red/rno:294691%09red/rno:81736%09red/rno:29197%09red/rno:301059%09red/rno:60350%09red/rno:287276%09red/rno:25166%09red/rno:309452%09red/rno:293725%09red/rno:29260%09red/rno:298784%09red
Pancreatic cancer	KEGG PATHWAY	rno05212	20	65	0.167502	0.679862	ENSRNOG00000014079|ENSRNOG00000023258|ENSRNOG00000050760|ENSRNOG00000009385|ENSRNOG00000019742|ENSRNOG00000007350|ENSRNOG00000028156|ENSRNOG00000007036|ENSRNOG00000002823|ENSRNOG00000023428|ENSRNOG00000016846|ENSRNOG00000010756|ENSRNOG00000019598|ENSRNOG00000025602|ENSRNOG00000013536|ENSRNOG00000020652|ENSRNOG00000002440|ENSRNOG00000008620|ENSRNOG00000002079|ENSRNOG00000021497	rno:25124|rno:81736|rno:29591|rno:298947|rno:25125|rno:366957|rno:25096|rno:29591|rno:50658|rno:497931|rno:366508|rno:24842|rno:83785|rno:94201|rno:64465|rno:59086|rno:116546|rno:25631|rno:25272|rno:29414|	25124|81736|29591|298947|25125|366957|25096|29591|50658|497931|366508|24842|83785|94201|64465|59086|116546|25631|25272|29414|	http://www.genome.jp/kegg-bin/show_pathway?rno05212/rno:25272%09red/rno:298947%09red/rno:29414%09red/rno:25124%09red/rno:25125%09red/rno:497931%09red/rno:81736%09red/rno:59086%09red/rno:29591%09red/rno:94201%09red/rno:25631%09red/rno:366957%09red/rno:116546%09red/rno:64465%09red/rno:366508%09red/rno:25096%09red/rno:50658%09red/rno:24842%09red/rno:83785%09red
Carbohydrate digestion and absorption	KEGG PATHWAY	rno04973	14	43	0.174639	0.694825	ENSRNOG00000006116|ENSRNOG00000016846|ENSRNOG00000007290|ENSRNOG00000020263|Novel01290|ENSRNOG00000009385|ENSRNOG00000013147|ENSRNOG00000023428|ENSRNOG00000011501|ENSRNOG00000021497|ENSRNOG00000026235|ENSRNOG00000033529|ENSRNOG00000017693|ENSRNOG00000011227	rno:25059|rno:366508|rno:24212|rno:24213|rno:85240|rno:298947|rno:29716|rno:497931|rno:25390|rno:29414|rno:25060|rno:24203|rno:65197|rno:24214|	25059|366508|24212|24213|85240|298947|29716|497931|25390|29414|25060|24203|65197|24214|	http://www.genome.jp/kegg-bin/show_pathway?rno04973/rno:24214%09red/rno:24213%09red/rno:24212%09red/rno:85240%09red/rno:298947%09red/rno:497931%09red/rno:25390%09red/rno:25060%09red/rno:65197%09red/rno:29414%09red/rno:25059%09red/rno:366508%09red/rno:24203%09red/rno:29716%09red
Taurine and hypotaurine metabolism	KEGG PATHWAY	rno00430	4	8	0.176224	0.694825	ENSRNOG00000000158|ENSRNOG00000000007|ENSRNOG00000018441|ENSRNOG00000018200	rno:81718|rno:24379|rno:156275|rno:24380|	81718|24379|156275|24380|	http://www.genome.jp/kegg-bin/show_pathway?rno00430/rno:24380%09red/rno:81718%09red/rno:24379%09red/rno:156275%09red
Cocaine addiction	KEGG PATHWAY	rno05030	15	47	0.179586	0.698108	ENSRNOG00000028589|ENSRNOG00000008766|ENSRNOG00000016592|ENSRNOG00000021063|ENSRNOG00000002229|ENSRNOG00000011726|ENSRNOG00000005210|ENSRNOG00000023258|ENSRNOG00000018526|ENSRNOG00000008428|ENSRNOG00000003696|ENSRNOG00000005519|ENSRNOG00000033942|ENSRNOG00000005723|ENSRNOG00000019465	rno:29627|rno:24410|rno:81664|rno:24412|rno:64532|rno:24408|rno:25686|rno:81736|rno:29495|rno:24318|rno:501563|rno:24416|rno:24409|rno:191573|rno:25643|	29627|24410|81664|24412|64532|24408|25686|81736|29495|24318|501563|24416|24409|191573|25643|	http://www.genome.jp/kegg-bin/show_pathway?rno05030/rno:25643%09red/rno:191573%09red/rno:24408%09red/rno:24409%09red/rno:25686%09red/rno:29627%09red/rno:24416%09red/rno:64532%09red/rno:24410%09red/rno:24412%09red/rno:24318%09red/rno:29495%09red/rno:81736%09red/rno:81664%09red/rno:501563%09red
Viral myocarditis	KEGG PATHWAY	rno05416	27	93	0.182286	0.698761	ENSRNOG00000049590|ENSRNOG00000007350|ENSRNOG00000018488|ENSRNOG00000038835|ENSRNOG00000033215|ENSRNOG00000030712|ENSRNOG00000029386|ENSRNOG00000034254|ENSRNOG00000048951|ENSRNOG00000032596|ENSRNOG00000000723|ENSRNOG00000031090|ENSRNOG00000039744|ENSRNOG00000032844|ENSRNOG00000000763|ENSRNOG00000047706|ENSRNOG00000020679|ENSRNOG00000025757|ENSRNOG00000050210|ENSRNOG00000017980|ENSRNOG00000001224|…	rno:24988|rno:366957|rno:171369|rno:56822|rno:294270|rno:24974|rno:24748|rno:81822|rno:414789|rno:361787|rno:309607|rno:368153|rno:414783|rno:294269|rno:24747|rno:309627|rno:25464|rno:29556|rno:414792|rno:308995|rno:309684|rno:414788|rno:309621|rno:24973|rno:24750|rno:309622|rno:64625|	24988|366957|171369|56822|294270|24974|24748|81822|414789|361787|309607|368153|414783|294269|24747|309627|25464|29556|414792|308995|309684|414788|309621|24973|24750|309622|64625|	http://www.genome.jp/kegg-bin/show_pathway?rno05416/rno:414788%09red/rno:171369%09red/rno:294270%09red/rno:24747%09red/rno:414783%09red/rno:29556%09red/rno:24750%09red/rno:25464%09red/rno:308995%09red/rno:309622%09red/rno:56822%09red/rno:24973%09red/rno:309621%09red/rno:64625%09red/rno:309627%09red/rno:24974%09red/rno:309607%09red/rno:81822%09red/rno:294269%09red/rno:361787%09red/rno:24748%09red/…
Amyotrophic lateral sclerosis (ALS)	KEGG PATHWAY	rno05014	18	59	0.190925	0.711607	ENSRNOG00000010756|ENSRNOG00000013658|ENSRNOG00000028589|ENSRNOG00000008766|ENSRNOG00000048812|ENSRNOG00000021063|ENSRNOG00000007372|ENSRNOG00000011726|ENSRNOG00000016575|ENSRNOG00000045816|ENSRNOG00000001130|ENSRNOG00000033942|ENSRNOG00000009882|ENSRNOG00000008716|ENSRNOG00000012439|ENSRNOG00000020876|ENSRNOG00000031312|ENSRNOG00000000515	rno:24842|rno:83613|rno:29627|rno:24410|rno:24404|rno:24412|rno:25166|rno:24408|rno:156767|rno:50592|rno:24598|rno:24409|rno:24674|rno:24587|rno:64625|rno:24887|rno:25625|rno:29513|	24842|83613|29627|24410|24404|24412|25166|24408|156767|50592|24598|24409|24674|24587|64625|24887|25625|29513|	http://www.genome.jp/kegg-bin/show_pathway?rno05014/rno:24410%09red/rno:24408%09red/rno:24409%09red/rno:24587%09red/rno:24404%09red/rno:156767%09red/rno:24842%09red/rno:24674%09red/rno:24887%09red/rno:24412%09red/rno:24598%09red/rno:29513%09red/rno:50592%09red/rno:64625%09red/rno:25166%09red/rno:25625%09red/rno:83613%09red/rno:29627%09red
Terpenoid backbone biosynthesis	KEGG PATHWAY	rno00900	8	22	0.191366	0.711607	ENSRNOG00000016552|ENSRNOG00000012054|ENSRNOG00000016122|ENSRNOG00000016690|ENSRNOG00000013376|ENSRNOG00000043377|ENSRNOG00000019189|ENSRNOG00000049604	rno:29637|rno:313564|rno:25675|rno:89784|rno:81726|rno:83791|rno:308100|rno:81727|	29637|313564|25675|89784|81726|83791|308100|81727|	http://www.genome.jp/kegg-bin/show_pathway?rno00900/rno:313564%09red/rno:81727%09red/rno:29637%09red/rno:25675%09red/rno:81726%09red/rno:308100%09red/rno:83791%09red/rno:89784%09red
GnRH signaling pathway	KEGG PATHWAY	rno04912	26	90	0.193371	0.711607	ENSRNOG00000002657|ENSRNOG00000004005|ENSRNOG00000021150|ENSRNOG00000007090|ENSRNOG00000004890|ENSRNOG00000002229|ENSRNOG00000004060|Novel01290|ENSRNOG00000028156|ENSRNOG00000003696|ENSRNOG00000018712|ENSRNOG00000014776|ENSRNOG00000016346|ENSRNOG00000003999|ENSRNOG00000002823|ENSRNOG00000033119|ENSRNOG00000013147|ENSRNOG00000013536|ENSRNOG00000032150|ENSRNOG00000007106|ENSRNOG00000008276|ENSRNOG0…	rno:24653|rno:24245|rno:29322|rno:24239|rno:29241|rno:64532|rno:24242|rno:85240|rno:25096|rno:501563|rno:25400|rno:84420|rno:170538|rno:64508|rno:50658|rno:25031|rno:29716|rno:64465|rno:81636|rno:313845|rno:305509|rno:25289|rno:171140|rno:54223|rno:25272|rno:29513|	24653|24245|29322|24239|29241|64532|24242|85240|25096|501563|25400|84420|170538|64508|50658|25031|29716|64465|81636|313845|305509|25289|171140|54223|25272|29513|	http://www.genome.jp/kegg-bin/show_pathway?rno04912/rno:24242%09red/rno:170538%09red/rno:24245%09red/rno:29241%09red/rno:29322%09red/rno:25031%09red/rno:25272%09red/rno:25400%09red/rno:64508%09red/rno:24653%09red/rno:29513%09red/rno:305509%09red/rno:25096%09red/rno:501563%09red/rno:171140%09red/rno:85240%09red/rno:50658%09red/rno:25289%09red/rno:313845%09red/rno:24239%09red/rno:64465%09red/rno:81…
Proteasome	KEGG PATHWAY	rno03050	15	49	0.215164	0.743636	ENSRNOG00000013493|ENSRNOG00000001488|ENSRNOG00000008630|ENSRNOG00000019246|ENSRNOG00000007114|ENSRNOG00000011745|ENSRNOG00000010420|ENSRNOG00000019868|ENSRNOG00000000456|ENSRNOG00000020979|ENSRNOG00000011463|ENSRNOG00000019551|ENSRNOG00000049920|ENSRNOG00000019041|ENSRNOG00000019494	rno:29671|rno:94198|rno:29674|rno:29614|rno:29673|rno:29668|rno:680532|rno:29672|rno:24968|rno:58854|rno:29675|rno:29666|rno:29669|rno:29630|rno:291983|	29671|94198|29674|29614|29673|29668|680532|29672|24968|58854|29675|29666|29669|29630|291983|	http://www.genome.jp/kegg-bin/show_pathway?rno03050/rno:29614%09red/rno:29675%09red/rno:24968%09red/rno:94198%09red/rno:29630%09red/rno:291983%09red/rno:29672%09red/rno:29673%09red/rno:29671%09red/rno:680532%09red/rno:29674%09red/rno:29666%09red/rno:29669%09red/rno:29668%09red/rno:58854%09red
Gap junction	KEGG PATHWAY	rno04540	25	88	0.218906	0.743636	ENSRNOG00000016429|ENSRNOG00000021150|ENSRNOG00000030877|ENSRNOG00000002361|Novel01290|ENSRNOG00000004890|ENSRNOG00000003999|ENSRNOG00000029876|ENSRNOG00000016592|ENSRNOG00000008428|ENSRNOG00000003696|ENSRNOG00000014776|ENSRNOG00000012302|ENSRNOG00000005210|ENSRNOG00000033119|ENSRNOG00000049768|ENSRNOG00000019465|ENSRNOG00000032150|ENSRNOG00000007106|ENSRNOG00000008276|ENSRNOG00000017625|ENSRNOG0…	rno:24418|rno:29322|rno:25187|rno:25523|rno:85240|rno:29241|rno:64508|rno:66012|rno:81664|rno:24318|rno:501563|rno:84420|rno:497757|rno:25686|rno:25031|rno:25289|rno:25643|rno:81636|rno:313845|rno:305509|rno:29581|rno:54237|rno:64532|rno:54223|rno:24414|	24418|29322|25187|25523|85240|29241|64508|66012|81664|24318|501563|84420|497757|25686|25031|25289|25643|81636|313845|305509|29581|54237|64532|54223|24414|	http://www.genome.jp/kegg-bin/show_pathway?rno04540/rno:25643%09red/rno:29581%09red/rno:24418%09red/rno:24414%09red/rno:29241%09red/rno:29322%09red/rno:25031%09red/rno:66012%09red/rno:25523%09red/rno:25686%09red/rno:64508%09red/rno:305509%09red/rno:81664%09red/rno:54237%09red/rno:497757%09red/rno:85240%09red/rno:25289%09red/rno:313845%09red/rno:24318%09red/rno:64532%09red/rno:501563%09red/rno:251…
Glycerophospholipid metabolism	KEGG PATHWAY	rno00564	26	92	0.21983	0.743636	ENSRNOG00000002657|ENSRNOG00000028566|ENSRNOG00000005058|ENSRNOG00000021265|ENSRNOG00000001796|ENSRNOG00000009980|ENSRNOG00000026705|ENSRNOG00000021206|ENSRNOG00000016643|ENSRNOG00000012358|ENSRNOG00000017737|ENSRNOG00000016826|ENSRNOG00000028156|ENSRNOG00000002142|Novel00730|ENSRNOG00000025012|ENSRNOG00000050841|ENSRNOG00000004402|ENSRNOG00000014856|ENSRNOG00000019573|ENSRNOG00000019466|ENSRNOG0…	rno:24653|rno:362792|rno:296048|rno:114101|rno:25666|rno:64369|rno:688705|rno:24913|rno:100359680|rno:286936|rno:81821|rno:298579|rno:25096|rno:81925|rno:290567|rno:290567|rno:83817|rno:679692|rno:312828|rno:24530|rno:311821|rno:360843|rno:361401|rno:362039|rno:497978|rno:313977|	24653|362792|296048|114101|25666|64369|688705|24913|100359680|286936|81821|298579|25096|81925|290567|290567|83817|679692|312828|24530|311821|360843|361401|362039|497978|313977|	http://www.genome.jp/kegg-bin/show_pathway?rno00564/rno:361401%09red/rno:362792%09red/rno:25666%09red/rno:24530%09red/rno:298579%09red/rno:362039%09red/rno:290567%09red/rno:24653%09red/rno:313977%09red/rno:25096%09red/rno:81925%09red/rno:24913%09red/rno:688705%09red/rno:311821%09red/rno:100359680%09red/rno:360843%09red/rno:81821%09red/rno:312828%09red/rno:114101%09red/rno:679692%09red/rno:83817%0…
NOD-like receptor signaling pathway	KEGG PATHWAY	rno04621	17	57	0.221233	0.743636	ENSRNOG00000005810|ENSRNOG00000003170|ENSRNOG00000023258|ENSRNOG00000019675|ENSRNOG00000007159|ENSRNOG00000007372|ENSRNOG00000002823|ENSRNOG00000023143|ENSRNOG00000048580|ENSRNOG00000016413|ENSRNOG00000009848|ENSRNOG00000042256|ENSRNOG00000047137|ENSRNOG00000008134|ENSRNOG00000018794|ENSRNOG00000002079|ENSRNOG00000000515	rno:298784|rno:287362|rno:81736|rno:282817|rno:24770|rno:25166|rno:50658|rno:360557|rno:686323|rno:300732|rno:29197|rno:294691|rno:365661|rno:58923|rno:64171|rno:25272|rno:29513|	298784|287362|81736|282817|24770|25166|50658|360557|686323|300732|29197|294691|365661|58923|64171|25272|29513|	http://www.genome.jp/kegg-bin/show_pathway?rno04621/rno:25272%09red/rno:58923%09red/rno:29197%09red/rno:282817%09red/rno:287362%09red/rno:365661%09red/rno:294691%09red/rno:81736%09red/rno:300732%09red/rno:298784%09red/rno:360557%09red/rno:25166%09red/rno:29513%09red/rno:24770%09red/rno:50658%09red/rno:686323%09red/rno:64171%09red
Acute myeloid leukemia	KEGG PATHWAY	rno05221	17	57	0.221233	0.743636	ENSRNOG00000010918|ENSRNOG00000023258|ENSRNOG00000005673|ENSRNOG00000016846|ENSRNOG00000012172|ENSRNOG00000019742|ENSRNOG00000012582|ENSRNOG00000000529|ENSRNOG00000004500|ENSRNOG00000009385|ENSRNOG00000000949|ENSRNOG00000023428|ENSRNOG00000008400|ENSRNOG00000021497|ENSRNOG00000007106|ENSRNOG00000009615|ENSRNOG00000029980	rno:24252|rno:81736|rno:362489|rno:366508|rno:366126|rno:25125|rno:116636|rno:24649|rno:24577|rno:298947|rno:140635|rno:497931|rno:315713|rno:29414|rno:313845|rno:56718|rno:353227|	24252|81736|362489|366508|366126|25125|116636|24649|24577|298947|140635|497931|315713|29414|313845|56718|353227|	http://www.genome.jp/kegg-bin/show_pathway?rno05221/rno:353227%09red/rno:366126%09red/rno:298947%09red/rno:25125%09red/rno:24577%09red/rno:315713%09red/rno:81736%09red/rno:497931%09red/rno:116636%09red/rno:24252%09red/rno:56718%09red/rno:29414%09red/rno:24649%09red/rno:366508%09red/rno:140635%09red/rno:362489%09red/rno:313845%09red
Endocytosis	KEGG PATHWAY	rno04144	64	245	0.222003	0.743636	ENSRNOG00000025584|ENSRNOG00000049590|ENSRNOG00000007584|ENSRNOG00000013536|ENSRNOG00000039744|ENSRNOG00000006411|ENSRNOG00000027183|ENSRNOG00000018568|ENSRNOG00000048951|ENSRNOG00000019435|ENSRNOG00000014187|ENSRNOG00000029386|ENSRNOG00000014635|ENSRNOG00000013884|ENSRNOG00000047097|ENSRNOG00000006761|ENSRNOG00000031090|ENSRNOG00000032596|ENSRNOG00000014883|ENSRNOG00000019890|ENSRNOG00000026048|…	rno:65218|rno:24988|rno:192204|rno:64465|rno:414783|rno:363425|rno:313477|rno:287709|rno:414789|rno:171381|rno:25718|rno:24748|rno:83800|rno:306380|rno:686590|rno:116743|rno:368153|rno:361787|rno:83709|rno:293154|rno:309451|rno:309607|rno:246324|rno:404781|rno:315713|rno:25631|rno:360605|rno:24974|rno:24747|rno:309627|rno:365191|rno:25096|rno:79128|rno:686590|rno:59086|rno:25439|rno:59323|rno:308…	65218|24988|192204|64465|414783|363425|313477|287709|414789|171381|25718|24748|83800|306380|686590|116743|368153|361787|83709|293154|309451|309607|246324|404781|315713|25631|360605|24974|24747|309627|365191|25096|79128|686590|59086|25439|59323|308578|311785|312915|29591|300052|25372|362719|414792|140694|414788|680121|292156|314641|24176|307403|500906|171574|303337|24973|29591|287443|300438|313409…	http://www.genome.jp/kegg-bin/show_pathway?rno04144/rno:360521%09red/rno:171381%09red/rno:404781%09red/rno:303002%09red/rno:312915%09red/rno:293154%09red/rno:313409%09red/rno:308578%09red/rno:414792%09red/rno:287443%09red/rno:309451%09red/rno:363425%09red/rno:414783%09red/rno:59323%09red/rno:140924%09red/rno:300438%09red/rno:24750%09red/rno:414788%09red/rno:59086%09red/rno:307403%09red/rno:680121…
HIF-1 signaling pathway	KEGG PATHWAY	rno04066	32	116	0.223005	0.743636	ENSRNOG00000004005|ENSRNOG00000001214|ENSRNOG00000012582|ENSRNOG00000004517|ENSRNOG00000014187|ENSRNOG00000026235|ENSRNOG00000019598|ENSRNOG00000013676|ENSRNOG00000007663|ENSRNOG00000019264|ENSRNOG00000020811|ENSRNOG00000010208|ENSRNOG00000023258|ENSRNOG00000019742|ENSRNOG00000009385|ENSRNOG00000016846|ENSRNOG00000005330|ENSRNOG00000018712|ENSRNOG00000013009|ENSRNOG00000012074|ENSRNOG00000023428|…	rno:24245|rno:25741|rno:116636|rno:24482|rno:25718|rno:25060|rno:83785|rno:29337|rno:29304|rno:297604|rno:24499|rno:116510|rno:81736|rno:25125|rno:298947|rno:366508|rno:54244|rno:25400|rno:24533|rno:116465|rno:497931|rno:24334|rno:25059|rno:56718|rno:500526|rno:360697|rno:89804|rno:171140|rno:24451|rno:29414|rno:29260|rno:24954|	24245|25741|116636|24482|25718|25060|83785|29337|29304|297604|24499|116510|81736|25125|298947|366508|54244|25400|24533|116465|497931|24334|25059|56718|500526|360697|89804|171140|24451|29414|29260|24954|	http://www.genome.jp/kegg-bin/show_pathway?rno04066/rno:298947%09red/rno:24451%09red/rno:297604%09red/rno:25741%09red/rno:25059%09red/rno:29304%09red/rno:29260%09red/rno:25400%09red/rno:24499%09red/rno:25060%09red/rno:116465%09red/rno:24954%09red/rno:25718%09red/rno:171140%09red/rno:360697%09red/rno:89804%09red/rno:56718%09red/rno:29337%09red/rno:500526%09red/rno:366508%09red/rno:24334%09red/rno:…
Inflammatory bowel disease (IBD)	KEGG PATHWAY	rno05321	18	61	0.22363	0.743636	ENSRNOG00000014079|ENSRNOG00000023258|ENSRNOG00000019742|ENSRNOG00000002032|ENSRNOG00000000451|ENSRNOG00000009822|ENSRNOG00000032844|ENSRNOG00000033215|ENSRNOG00000009848|ENSRNOG00000003954|ENSRNOG00000010522|ENSRNOG00000012074|ENSRNOG00000015773|ENSRNOG00000020652|ENSRNOG00000032708|ENSRNOG00000015441|ENSRNOG00000008620|ENSRNOG00000004575	rno:25124|rno:81736|rno:25125|rno:360697|rno:309621|rno:310553|rno:294269|rno:294270|rno:29197|rno:140924|rno:29260|rno:116465|rno:308977|rno:59086|rno:309622|rno:25084|rno:25631|rno:24493|	25124|81736|25125|360697|309621|310553|294269|294270|29197|140924|29260|116465|308977|59086|309622|25084|25631|24493|	http://www.genome.jp/kegg-bin/show_pathway?rno05321/rno:310553%09red/rno:24493%09red/rno:25124%09red/rno:25125%09red/rno:360697%09red/rno:309622%09red/rno:309621%09red/rno:81736%09red/rno:59086%09red/rno:25084%09red/rno:294270%09red/rno:25631%09red/rno:29197%09red/rno:140924%09red/rno:294269%09red/rno:29260%09red/rno:116465%09red/rno:308977%09red
Thyroid hormone synthesis	KEGG PATHWAY	rno04918	20	69	0.227445	0.747319	ENSRNOG00000032150|ENSRNOG00000048812|ENSRNOG00000002229|ENSRNOG00000007290|ENSRNOG00000004890|ENSRNOG00000020263|ENSRNOG00000010461|ENSRNOG00000011227|ENSRNOG00000033119|ENSRNOG00000011501|ENSRNOG00000020401|ENSRNOG00000049768|Novel01290|ENSRNOG00000003696|ENSRNOG00000021150|ENSRNOG00000047711|ENSRNOG00000003999|ENSRNOG00000008276|ENSRNOG00000014776|ENSRNOG00000018693	rno:81636|rno:24404|rno:64532|rno:24212|rno:29241|rno:24213|rno:294744|rno:24214|rno:25031|rno:25390|rno:54223|rno:25289|rno:85240|rno:501563|rno:29322|rno:29216|rno:64508|rno:305509|rno:84420|rno:24210|	81636|24404|64532|24212|29241|24213|294744|24214|25031|25390|54223|25289|85240|501563|29322|29216|64508|305509|84420|24210|	http://www.genome.jp/kegg-bin/show_pathway?rno04918/rno:25289%09red/rno:24214%09red/rno:24213%09red/rno:294744%09red/rno:24210%09red/rno:81636%09red/rno:85240%09red/rno:24404%09red/rno:64508%09red/rno:64532%09red/rno:25390%09red/rno:29241%09red/rno:84420%09red/rno:29322%09red/rno:305509%09red/rno:25031%09red/rno:54223%09red/rno:501563%09red/rno:29216%09red/rno:24212%09red
Phosphatidylinositol signaling system	KEGG PATHWAY	rno04070	23	81	0.231331	0.751144	ENSRNOG00000017020|ENSRNOG00000021265|ENSRNOG00000001796|ENSRNOG00000013676|ENSRNOG00000026705|ENSRNOG00000021150|ENSRNOG00000032238|ENSRNOG00000017737|ENSRNOG00000029938|ENSRNOG00000009385|Novel01290|ENSRNOG00000016846|ENSRNOG00000004060|ENSRNOG00000002142|ENSRNOG00000020577|ENSRNOG00000013030|ENSRNOG00000033119|ENSRNOG00000002969|ENSRNOG00000023428|ENSRNOG00000001866|ENSRNOG00000002051|ENSRNOG0…	rno:54259|rno:114101|rno:25666|rno:29337|rno:688705|rno:29322|rno:24655|rno:81821|rno:289021|rno:298947|rno:85240|rno:366508|rno:24242|rno:81925|rno:314641|rno:89812|rno:25031|rno:54260|rno:497931|rno:64161|rno:85238|rno:497978|rno:114554|	54259|114101|25666|29337|688705|29322|24655|81821|289021|298947|85240|366508|24242|81925|314641|89812|25031|54260|497931|64161|85238|497978|114554|	http://www.genome.jp/kegg-bin/show_pathway?rno04070/rno:24242%09red/rno:25666%09red/rno:114554%09red/rno:29322%09red/rno:25031%09red/rno:54259%09red/rno:24655%09red/rno:298947%09red/rno:89812%09red/rno:81925%09red/rno:688705%09red/rno:85240%09red/rno:29337%09red/rno:497978%09red/rno:366508%09red/rno:64161%09red/rno:114101%09red/rno:497931%09red/rno:85238%09red/rno:54260%09red/rno:314641%09red/rno…
Pancreatic secretion	KEGG PATHWAY	rno04972	27	97	0.234185	0.751571	ENSRNOG00000004890|ENSRNOG00000020263|ENSRNOG00000007982|ENSRNOG00000011501|ENSRNOG00000028092|ENSRNOG00000016826|Novel01290|ENSRNOG00000011227|ENSRNOG00000005985|ENSRNOG00000017798|ENSRNOG00000030269|ENSRNOG00000003031|ENSRNOG00000017060|ENSRNOG00000014776|ENSRNOG00000003069|ENSRNOG00000021150|ENSRNOG00000003999|ENSRNOG00000033119|ENSRNOG00000049768|ENSRNOG00000032150|ENSRNOG00000001285|ENSRNOG0…	rno:29241|rno:24213|rno:24782|rno:25390|rno:296959|rno:298579|rno:85240|rno:24214|rno:83731|rno:29599|rno:24215|rno:29600|rno:689560|rno:84420|rno:25668|rno:29322|rno:64508|rno:25031|rno:25289|rno:81636|rno:29693|rno:305509|rno:171337|rno:24212|rno:64532|rno:362039|rno:54223|	29241|24213|24782|25390|296959|298579|85240|24214|83731|29599|24215|29600|689560|84420|25668|29322|64508|25031|25289|81636|29693|305509|171337|24212|64532|362039|54223|	http://www.genome.jp/kegg-bin/show_pathway?rno04972/rno:25668%09red/rno:83731%09red/rno:298579%09red/rno:29241%09red/rno:29322%09red/rno:689560%09red/rno:25031%09red/rno:362039%09red/rno:296959%09red/rno:64508%09red/rno:305509%09red/rno:29693%09red/rno:29599%09red/rno:85240%09red/rno:24215%09red/rno:24782%09red/rno:25390%09red/rno:24214%09red/rno:171337%09red/rno:25289%09red/rno:29600%09red/rno:2…
Fc epsilon RI signaling pathway	KEGG PATHWAY	rno04664	20	70	0.243758	0.773302	ENSRNOG00000002657|ENSRNOG00000007350|ENSRNOG00000016846|ENSRNOG00000050430|ENSRNOG00000011331|ENSRNOG00000016346|ENSRNOG00000012160|ENSRNOG00000017020|ENSRNOG00000002823|ENSRNOG00000023428|ENSRNOG00000024159|ENSRNOG00000005620|ENSRNOG00000013676|ENSRNOG00000015603|ENSRNOG00000009385|ENSRNOG00000007106|ENSRNOG00000021497|ENSRNOG00000008180|ENSRNOG00000002079|ENSRNOG00000000515	rno:24653|rno:366957|rno:366508|rno:25156|rno:367901|rno:170538|rno:25155|rno:54259|rno:50658|rno:497931|rno:25441|rno:155918|rno:29337|rno:29340|rno:298947|rno:313845|rno:29414|rno:81515|rno:25272|rno:29513|	24653|366957|366508|25156|367901|170538|25155|54259|50658|497931|25441|155918|29337|29340|298947|313845|29414|81515|25272|29513|	http://www.genome.jp/kegg-bin/show_pathway?rno04664/rno:25272%09red/rno:313845%09red/rno:29340%09red/rno:29513%09red/rno:54259%09red/rno:25155%09red/rno:25441%09red/rno:24653%09red/rno:367901%09red/rno:497931%09red/rno:155918%09red/rno:29337%09red/rno:366957%09red/rno:29414%09red/rno:170538%09red/rno:81515%09red/rno:366508%09red/rno:298947%09red/rno:50658%09red/rno:25156%09red
Neuroactive ligand-receptor interaction	KEGG PATHWAY	rno04080	74	289	0.247342	0.775756	ENSRNOG00000009372|ENSRNOG00000016429|ENSRNOG00000001152|ENSRNOG00000002349|ENSRNOG00000030877|ENSRNOG00000000487|ENSRNOG00000020778|ENSRNOG00000012789|ENSRNOG00000045816|ENSRNOG00000029756|ENSRNOG00000008080|ENSRNOG00000049792|ENSRNOG00000005853|ENSRNOG00000001300|ENSRNOG00000033942|ENSRNOG00000007490|ENSRNOG00000009211|ENSRNOG00000019208|ENSRNOG00000014938|ENSRNOG00000010549|ENSRNOG00000007647|…	rno:24808|rno:24418|rno:25051|rno:289606|rno:25187|rno:24417|rno:54239|rno:252859|rno:50592|rno:310444|rno:85268|rno:114516|rno:24807|rno:29659|rno:24409|rno:29695|rno:84007|rno:113995|rno:24922|rno:24230|rno:29335|rno:29627|rno:24410|rno:25689|rno:113959|rno:29665|rno:29412|rno:25593|rno:24318|rno:116498|rno:25302|rno:25590|rno:81672|rno:24416|rno:29628|rno:58949|rno:25439|rno:691774|rno:25102|r…	24808|24418|25051|289606|25187|24417|54239|252859|50592|310444|85268|114516|24807|29659|24409|29695|84007|113995|24922|24230|29335|29627|24410|25689|113959|29665|29412|25593|24318|116498|25302|25590|81672|24416|29628|58949|25439|691774|25102|25456|140595|306792|24412|25007|24408|24407|117264|25248|24175|57302|29705|25033|298521|24176|81672|50577|29581|25340|83633|79211|81657|25674|29256|25101|256…	http://www.genome.jp/kegg-bin/show_pathway?rno04080/rno:29581%09red/rno:79211%09red/rno:29335%09red/rno:24922%09red/rno:24414%09red/rno:24417%09red/rno:114516%09red/rno:24410%09red/rno:366274%09red/rno:54239%09red/rno:25605%09red/rno:25590%09red/rno:83633%09red/rno:25601%09red/rno:84007%09red/rno:81657%09red/rno:25033%09red/rno:310444%09red/rno:116498%09red/rno:24418%09red/rno:29659%09red/rno:140…
Epstein-Barr virus infection	KEGG PATHWAY	rno05169	59	229	0.261637	0.790493	ENSRNOG00000001004|ENSRNOG00000049590|ENSRNOG00000019439|ENSRNOG00000018669|ENSRNOG00000039744|ENSRNOG00000001436|ENSRNOG00000018488|ENSRNOG00000010420|ENSRNOG00000012160|ENSRNOG00000009385|ENSRNOG00000029386|ENSRNOG00000002833|ENSRNOG00000010756|ENSRNOG00000013676|ENSRNOG00000031090|ENSRNOG00000033235|ENSRNOG00000008180|ENSRNOG00000023546|ENSRNOG00000028638|ENSRNOG00000000723|ENSRNOG00000015179|…	rno:360801|rno:24988|rno:117017|rno:25326|rno:414783|rno:56010|rno:171369|rno:680532|rno:25155|rno:298947|rno:24748|rno:84027|rno:24842|rno:29337|rno:368153|rno:100360982|rno:81515|rno:24471|rno:304091|rno:309607|rno:246756|rno:79113|rno:24974|rno:24747|rno:81736|rno:309627|rno:366508|rno:81818|rno:501563|rno:25464|rno:54244|rno:361787|rno:364834|rno:25668|rno:25406|rno:114494|rno:414792|rno:3089…	360801|24988|117017|25326|414783|56010|171369|680532|25155|298947|24748|84027|24842|29337|368153|100360982|81515|24471|304091|309607|246756|79113|24974|24747|81736|309627|366508|81818|501563|25464|54244|361787|364834|25668|25406|114494|414792|308995|50658|117539|497931|680121|54287|24577|309452|414788|316077|366126|54237|25125|362788|306886|24973|679028|29414|414789|24750|25272|29513|	http://www.genome.jp/kegg-bin/show_pathway?rno05169/rno:414788%09red/rno:81818%09red/rno:25668%09red/rno:171369%09red/rno:366126%09red/rno:24471%09red/rno:79113%09red/rno:679028%09red/rno:246756%09red/rno:306886%09red/rno:24747%09red/rno:117017%09red/rno:309452%09red/rno:54244%09red/rno:114494%09red/rno:84027%09red/rno:316077%09red/rno:25272%09red/rno:25406%09red/rno:25326%09red/rno:24750%09red/r…
T cell receptor signaling pathway	KEGG PATHWAY	rno04660	29	107	0.262034	0.790493	ENSRNOG00000016378|ENSRNOG00000013536|ENSRNOG00000002833|ENSRNOG00000009705|ENSRNOG00000025602|ENSRNOG00000009882|ENSRNOG00000015945|ENSRNOG00000023258|ENSRNOG00000046196|ENSRNOG00000009385|ENSRNOG00000016846|ENSRNOG00000007925|ENSRNOG00000024277|ENSRNOG00000002823|ENSRNOG00000023428|ENSRNOG00000007129|ENSRNOG00000004676|ENSRNOG00000012175|ENSRNOG00000007106|ENSRNOG00000016294|ENSRNOG00000000655|…	rno:116596|rno:64465|rno:84027|rno:313050|rno:94201|rno:24674|rno:300678|rno:81736|rno:64545|rno:298947|rno:366508|rno:296078|rno:100363332|rno:50658|rno:497931|rno:24931|rno:29433|rno:311658|rno:313845|rno:24932|rno:24699|rno:84492|rno:24930|rno:25156|rno:155918|rno:29414|rno:116689|rno:29434|rno:29513|	116596|64465|84027|313050|94201|24674|300678|81736|64545|298947|366508|296078|100363332|50658|497931|24931|29433|311658|313845|24932|24699|84492|24930|25156|155918|29414|116689|29434|29513|	http://www.genome.jp/kegg-bin/show_pathway?rno04660/rno:311658%09red/rno:298947%09red/rno:24699%09red/rno:313050%09red/rno:25156%09red/rno:100363332%09red/rno:29433%09red/rno:29434%09red/rno:24674%09red/rno:84027%09red/rno:64545%09red/rno:94201%09red/rno:29513%09red/rno:296078%09red/rno:29414%09red/rno:300678%09red/rno:116689%09red/rno:24932%09red/rno:24930%09red/rno:24931%09red/rno:84492%09red/r…
Rheumatoid arthritis	KEGG PATHWAY	rno05323	24	87	0.262298	0.790493	ENSRNOG00000004575|ENSRNOG00000018566|ENSRNOG00000038835|ENSRNOG00000033215|ENSRNOG00000046261|ENSRNOG00000019598|ENSRNOG00000032844|ENSRNOG00000020679|ENSRNOG00000020652|ENSRNOG00000036814|ENSRNOG00000017220|ENSRNOG00000017980|ENSRNOG00000001224|ENSRNOG00000010522|ENSRNOG00000011205|ENSRNOG00000003269|ENSRNOG00000007159|ENSRNOG00000000451|ENSRNOG00000009822|ENSRNOG00000008587|ENSRNOG00000008163|…	rno:24493|rno:25697|rno:56822|rno:294270|rno:25732|rno:83785|rno:294269|rno:25464|rno:59086|rno:29757|rno:293650|rno:308995|rno:309684|rno:29260|rno:25542|rno:94170|rno:24770|rno:309621|rno:310553|rno:89804|rno:298103|rno:29197|rno:309622|rno:498666|	24493|25697|56822|294270|25732|83785|294269|25464|59086|29757|293650|308995|309684|29260|25542|94170|24770|309621|310553|89804|298103|29197|309622|498666|	http://www.genome.jp/kegg-bin/show_pathway?rno05323/rno:293650%09red/rno:294270%09red/rno:498666%09red/rno:298103%09red/rno:29260%09red/rno:24770%09red/rno:25542%09red/rno:24493%09red/rno:25464%09red/rno:59086%09red/rno:308995%09red/rno:25732%09red/rno:56822%09red/rno:309622%09red/rno:309621%09red/rno:310553%09red/rno:29197%09red/rno:294269%09red/rno:83785%09red/rno:25697%09red/rno:309684%09red/r…
Synthesis and degradation of ketone bodies	KEGG PATHWAY	rno00072	4	10	0.263498	0.790493	ENSRNOG00000016552|ENSRNOG00000014490|ENSRNOG00000019189|ENSRNOG00000009422	rno:29637|rno:295458|rno:308100|rno:79238|	29637|295458|308100|79238|	http://www.genome.jp/kegg-bin/show_pathway?rno00072/rno:29637%09red/rno:295458%09red/rno:79238%09red/rno:308100%09red
Ovarian steroidogenesis	KEGG PATHWAY	rno04913	16	56	0.274986	0.806782	ENSRNOG00000002657|ENSRNOG00000030466|ENSRNOG00000014776|ENSRNOG00000002229|ENSRNOG00000004517|ENSRNOG00000032150|ENSRNOG00000003999|ENSRNOG00000014187|ENSRNOG00000009946|ENSRNOG00000049768|ENSRNOG00000020401|ENSRNOG00000042224|ENSRNOG00000003696|ENSRNOG00000004890|ENSRNOG00000029986|ENSRNOG00000008276	rno:24653|rno:65210|rno:84420|rno:64532|rno:24482|rno:81636|rno:64508|rno:25718|rno:300438|rno:25289|rno:54223|rno:313373|rno:501563|rno:29241|rno:24954|rno:305509|	24653|65210|84420|64532|24482|81636|64508|25718|300438|25289|54223|313373|501563|29241|24954|305509|	http://www.genome.jp/kegg-bin/show_pathway?rno04913/rno:25289%09red/rno:24482%09red/rno:25718%09red/rno:300438%09red/rno:81636%09red/rno:64508%09red/rno:24653%09red/rno:313373%09red/rno:29241%09red/rno:64532%09red/rno:305509%09red/rno:65210%09red/rno:24954%09red/rno:54223%09red/rno:501563%09red/rno:84420%09red
Autoimmune thyroid disease	KEGG PATHWAY	rno05320	21	76	0.277962	0.806782	ENSRNOG00000019142|ENSRNOG00000000723|ENSRNOG00000032596|ENSRNOG00000047706|ENSRNOG00000049590|ENSRNOG00000018488|ENSRNOG00000000451|ENSRNOG00000038835|ENSRNOG00000050210|ENSRNOG00000030712|ENSRNOG00000000763|ENSRNOG00000032844|ENSRNOG00000029386|ENSRNOG00000038999|ENSRNOG00000039744|ENSRNOG00000033215|ENSRNOG00000031090|ENSRNOG00000048951|ENSRNOG00000000795|ENSRNOG00000032708|ENSRNOG00000045924	rno:246097|rno:309607|rno:361787|rno:309627|rno:24988|rno:171369|rno:309621|rno:56822|rno:414792|rno:24974|rno:24747|rno:294269|rno:24748|rno:24973|rno:414783|rno:294270|rno:368153|rno:414789|rno:24750|rno:309622|rno:414788|	246097|309607|361787|309627|24988|171369|309621|56822|414792|24974|24747|294269|24748|24973|414783|294270|368153|414789|24750|309622|414788|	http://www.genome.jp/kegg-bin/show_pathway?rno05320/rno:414783%09red/rno:24748%09red/rno:414788%09red/rno:171369%09red/rno:56822%09red/rno:24747%09red/rno:24750%09red/rno:24988%09red/rno:309627%09red/rno:24974%09red/rno:361787%09red/rno:309622%09red/rno:294270%09red/rno:414789%09red/rno:414792%09red/rno:309607%09red/rno:246097%09red/rno:294269%09red/rno:309621%09red/rno:24973%09red/rno:368153%09r…
Hypertrophic cardiomyopathy (HCM)	KEGG PATHWAY	rno05410	23	84	0.278007	0.806782	ENSRNOG00000004517|ENSRNOG00000007090|ENSRNOG00000043167|ENSRNOG00000034254|ENSRNOG00000007666|ENSRNOG00000001142|ENSRNOG00000006226|ENSRNOG00000014348|ENSRNOG00000018378|ENSRNOG00000020652|ENSRNOG00000036832|ENSRNOG00000004276|ENSRNOG00000031287|ENSRNOG00000025757|ENSRNOG00000003288|ENSRNOG00000037241|ENSRNOG00000013147|ENSRNOG00000015835|ENSRNOG00000022071|ENSRNOG00000004861|ENSRNOG00000001285|…	rno:24482|rno:24239|rno:685004|rno:81822|rno:58942|rno:83803|rno:84347|rno:140729|rno:116600|rno:59086|rno:315346|rno:360606|rno:306243|rno:29556|rno:140726|rno:25437|rno:29716|rno:300992|rno:685269|rno:311144|rno:29693|rno:117557|rno:689560|	24482|24239|685004|81822|58942|83803|84347|140729|116600|59086|315346|360606|306243|29556|140726|25437|29716|300992|685269|311144|29693|117557|689560|	http://www.genome.jp/kegg-bin/show_pathway?rno05410/rno:689560%09red/rno:84347%09red/rno:311144%09red/rno:25437%09red/rno:685004%09red/rno:29556%09red/rno:140729%09red/rno:140726%09red/rno:59086%09red/rno:83803%09red/rno:29693%09red/rno:58942%09red/rno:306243%09red/rno:315346%09red/rno:116600%09red/rno:81822%09red/rno:300992%09red/rno:117557%09red/rno:24482%09red/rno:24239%09red/rno:360606%09red/…
Glycosphingolipid biosynthesis - globo series	KEGG PATHWAY	rno00603	5	14	0.281166	0.806782	ENSRNOG00000014018|ENSRNOG00000025274|ENSRNOG00000008475|ENSRNOG00000030983|ENSRNOG00000010252	rno:25280|rno:294673|rno:84597|rno:288161|rno:300757|	25280|294673|84597|288161|300757|	http://www.genome.jp/kegg-bin/show_pathway?rno00603/rno:84597%09red/rno:25280%09red/rno:300757%09red/rno:294673%09red/rno:288161%09red
SNARE interactions in vesicular transport	KEGG PATHWAY	rno04130	10	33	0.284717	0.806782	ENSRNOG00000005281|ENSRNOG00000011008|ENSRNOG00000021013|ENSRNOG00000016619|ENSRNOG00000019219|ENSRNOG00000019193|ENSRNOG00000050552|ENSRNOG00000012748|ENSRNOG00000015670|ENSRNOG00000012659	rno:362283|rno:29631|rno:81802|rno:290627|rno:25624|rno:24923|rno:64630|rno:83730|rno:60466|rno:89818|	362283|29631|81802|290627|25624|24923|64630|83730|60466|89818|	http://www.genome.jp/kegg-bin/show_pathway?rno04130/rno:290627%09red/rno:24923%09red/rno:60466%09red/rno:362283%09red/rno:81802%09red/rno:83730%09red/rno:29631%09red/rno:64630%09red/rno:25624%09red/rno:89818%09red
Aldosterone-regulated sodium reabsorption	KEGG PATHWAY	rno04960	12	41	0.290218	0.806782	ENSRNOG00000011815|ENSRNOG00000023428|ENSRNOG00000007290|ENSRNOG00000004517|ENSRNOG00000017842|ENSRNOG00000020263|ENSRNOG00000009385|ENSRNOG00000016846|ENSRNOG00000011501|ENSRNOG00000029986|ENSRNOG00000034007|ENSRNOG00000011227	rno:29517|rno:497931|rno:24212|rno:24482|rno:24768|rno:24213|rno:298947|rno:366508|rno:25390|rno:24954|rno:25672|rno:24214|	29517|497931|24212|24482|24768|24213|298947|366508|25390|24954|25672|24214|	http://www.genome.jp/kegg-bin/show_pathway?rno04960/rno:24214%09red/rno:24954%09red/rno:24213%09red/rno:24768%09red/rno:25672%09red/rno:298947%09red/rno:497931%09red/rno:29517%09red/rno:25390%09red/rno:366508%09red/rno:24482%09red/rno:24212%09red
Intestinal immune network for IgA production	KEGG PATHWAY	rno04672	13	45	0.291994	0.806782	ENSRNOG00000032708|ENSRNOG00000018488|ENSRNOG00000046196|ENSRNOG00000038835|ENSRNOG00000032844|ENSRNOG00000033215|ENSRNOG00000007664|ENSRNOG00000023109|ENSRNOG00000020652|ENSRNOG00000019264|ENSRNOG00000004861|ENSRNOG00000000451|ENSRNOG00000014464	rno:309622|rno:171369|rno:64545|rno:56822|rno:294269|rno:294270|rno:500910|rno:499415|rno:59086|rno:297604|rno:311144|rno:309621|rno:498666|	309622|171369|64545|56822|294269|294270|500910|499415|59086|297604|311144|309621|498666|	http://www.genome.jp/kegg-bin/show_pathway?rno04672/rno:499415%09red/rno:311144%09red/rno:171369%09red/rno:56822%09red/rno:309622%09red/rno:309621%09red/rno:59086%09red/rno:297604%09red/rno:64545%09red/rno:294270%09red/rno:498666%09red/rno:294269%09red/rno:500910%09red
Other glycan degradation	KEGG PATHWAY	rno00511	6	18	0.292312	0.806782	ENSRNOG00000010252|ENSRNOG00000009325|ENSRNOG00000025274|ENSRNOG00000010196|ENSRNOG00000005526|ENSRNOG00000023910	rno:300757|rno:24375|rno:294673|rno:316033|rno:360955|rno:361378|	300757|24375|294673|316033|360955|361378|	http://www.genome.jp/kegg-bin/show_pathway?rno00511/rno:24375%09red/rno:361378%09red/rno:360955%09red/rno:300757%09red/rno:316033%09red/rno:294673%09red
Jak-STAT signaling pathway	KEGG PATHWAY	rno04630	37	142	0.295931	0.808683	ENSRNOG00000018669|ENSRNOG00000011696|ENSRNOG00000000529|ENSRNOG00000005330|ENSRNOG00000013170|ENSRNOG00000024390|ENSRNOG00000020811|ENSRNOG00000007106|ENSRNOG00000019478|ENSRNOG00000019742|ENSRNOG00000009385|ENSRNOG00000049828|ENSRNOG00000016846|ENSRNOG00000014079|ENSRNOG00000033192|ENSRNOG00000015547|ENSRNOG00000028638|ENSRNOG00000012074|ENSRNOG00000018752|ENSRNOG00000016308|ENSRNOG00000023428|…	rno:25326|rno:81680|rno:24649|rno:54244|rno:252963|rno:289747|rno:24499|rno:313845|rno:305896|rno:25125|rno:298947|rno:171499|rno:366508|rno:25124|rno:310132|rno:24514|rno:304091|rno:116465|rno:365395|rno:117539|rno:497931|rno:171081|rno:313173|rno:140924|rno:305539|rno:89829|rno:24577|rno:298518|rno:288774|rno:25084|rno:64033|rno:360697|rno:652957|rno:29414|rno:308977|rno:116689|rno:362628|	25326|81680|24649|54244|252963|289747|24499|313845|305896|25125|298947|171499|366508|25124|310132|24514|304091|116465|365395|117539|497931|171081|313173|140924|305539|89829|24577|298518|288774|25084|64033|360697|652957|29414|308977|116689|362628|	http://www.genome.jp/kegg-bin/show_pathway?rno04630/rno:24499%09red/rno:24514%09red/rno:64033%09red/rno:54244%09red/rno:313845%09red/rno:81680%09red/rno:313173%09red/rno:140924%09red/rno:25326%09red/rno:310132%09red/rno:298518%09red/rno:171499%09red/rno:29414%09red/rno:24577%09red/rno:362628%09red/rno:116465%09red/rno:308977%09red/rno:304091%09red/rno:360697%09red/rno:652957%09red/rno:305896%09re…
Arrhythmogenic right ventricular cardiomyopathy (ARVC)	KEGG PATHWAY	rno05412	20	74	0.313283	0.845607	ENSRNOG00000004276|ENSRNOG00000018378|ENSRNOG00000031287|ENSRNOG00000014348|ENSRNOG00000001285|ENSRNOG00000003288|ENSRNOG00000037241|ENSRNOG00000007090|ENSRNOG00000019139|ENSRNOG00000013147|ENSRNOG00000043167|ENSRNOG00000034254|ENSRNOG00000007666|ENSRNOG00000036832|ENSRNOG00000015835|ENSRNOG00000022071|ENSRNOG00000006003|ENSRNOG00000004861|ENSRNOG00000006226|ENSRNOG00000017060	rno:360606|rno:116600|rno:306243|rno:140729|rno:29693|rno:140726|rno:25437|rno:24239|rno:84353|rno:29716|rno:685004|rno:81822|rno:58942|rno:315346|rno:300992|rno:685269|rno:297357|rno:311144|rno:84347|rno:689560|	360606|116600|306243|140729|29693|140726|25437|24239|84353|29716|685004|81822|58942|315346|300992|685269|297357|311144|84347|689560|	http://www.genome.jp/kegg-bin/show_pathway?rno05412/rno:311144%09red/rno:685004%09red/rno:360606%09red/rno:140729%09red/rno:306243%09red/rno:24239%09red/rno:140726%09red/rno:81822%09red/rno:29693%09red/rno:116600%09red/rno:315346%09red/rno:297357%09red/rno:84353%09red/rno:58942%09red/rno:689560%09red/rno:300992%09red/rno:685269%09red/rno:25437%09red/rno:84347%09red/rno:29716%09red
Vascular smooth muscle contraction	KEGG PATHWAY	rno04270	32	123	0.315571	0.845607	ENSRNOG00000002657|ENSRNOG00000021150|ENSRNOG00000007090|ENSRNOG00000005032|ENSRNOG00000004890|ENSRNOG00000004873|ENSRNOG00000029876|ENSRNOG00000016826|ENSRNOG00000009522|Novel01290|ENSRNOG00000004060|ENSRNOG00000005985|ENSRNOG00000003696|ENSRNOG00000015603|ENSRNOG00000014776|ENSRNOG00000012302|ENSRNOG00000036745|ENSRNOG00000016346|ENSRNOG00000003999|ENSRNOG00000033119|ENSRNOG00000049768|ENSRNOG0…	rno:24653|rno:29322|rno:24239|rno:304813|rno:29241|rno:81749|rno:66012|rno:298579|rno:29412|rno:85240|rno:24242|rno:83731|rno:501563|rno:29340|rno:84420|rno:497757|rno:303634|rno:170538|rno:64508|rno:25031|rno:25289|rno:367072|rno:81636|rno:305509|rno:24669|rno:78966|rno:308899|rno:64532|rno:29716|rno:362039|rno:288057|rno:54223|	24653|29322|24239|304813|29241|81749|66012|298579|29412|85240|24242|83731|501563|29340|84420|497757|303634|170538|64508|25031|25289|367072|81636|305509|24669|78966|308899|64532|29716|362039|288057|54223|	http://www.genome.jp/kegg-bin/show_pathway?rno04270/rno:29322%09red/rno:83731%09red/rno:170538%09red/rno:304813%09red/rno:29241%09red/rno:24242%09red/rno:298579%09red/rno:25031%09red/rno:362039%09red/rno:303634%09red/rno:66012%09red/rno:29340%09red/rno:308899%09red/rno:78966%09red/rno:64508%09red/rno:24653%09red/rno:29412%09red/rno:305509%09red/rno:81749%09red/rno:501563%09red/rno:497757%09red/rn…
MAPK signaling pathway	KEGG PATHWAY	rno04010	65	260	0.321302	0.852685	ENSRNOG00000002657|ENSRNOG00000004575|ENSRNOG00000033235|ENSRNOG00000013536|ENSRNOG00000014025|ENSRNOG00000007350|ENSRNOG00000010756|ENSRNOG00000007090|ENSRNOG00000005615|ENSRNOG00000004726|ENSRNOG00000009882|ENSRNOG00000014882|ENSRNOG00000006226|ENSRNOG00000031312|ENSRNOG00000013090|ENSRNOG00000005807|ENSRNOG00000019142|ENSRNOG00000023258|ENSRNOG00000023896|ENSRNOG00000015134|ENSRNOG00000013818|…	rno:24653|rno:24493|rno:100360982|rno:64465|rno:192213|rno:366957|rno:24842|rno:24239|rno:25112|rno:289014|rno:24674|rno:170632|rno:84347|rno:25625|rno:291005|rno:246781|rno:246097|rno:81736|rno:116663|rno:25579|rno:114513|rno:29513|rno:116600|rno:362332|rno:56827|rno:302983|rno:114862|rno:315220|rno:59086|rno:84488|rno:116596|rno:29414|rno:24471|rno:140726|rno:29591|rno:306243|rno:315994|rno:245…	24653|24493|100360982|64465|192213|366957|24842|24239|25112|289014|24674|170632|84347|25625|291005|246781|246097|81736|116663|25579|114513|29513|116600|362332|56827|302983|114862|315220|59086|84488|116596|29414|24471|140726|29591|306243|315994|24592|63851|293694|361568|25482|24577|50658|361679|29716|300992|313845|54234|25444|309452|257648|140729|500526|60350|171337|680121|29591|25398|58942|292763…	http://www.genome.jp/kegg-bin/show_pathway?rno04010/rno:84488%09red/rno:59086%09red/rno:292763%09red/rno:114513%09red/rno:25482%09red/rno:291005%09red/rno:84347%09red/rno:500526%09red/rno:170632%09red/rno:116596%09red/rno:24471%09red/rno:362332%09red/rno:309452%09red/rno:25272%09red/rno:24592%09red/rno:315994%09red/rno:25112%09red/rno:24493%09red/rno:246097%09red/rno:289014%09red/rno:24653%09red/…
Toxoplasmosis	KEGG PATHWAY	rno05145	32	124	0.32974	0.866746	ENSRNOG00000018488|ENSRNOG00000033215|ENSRNOG00000009385|ENSRNOG00000013634|ENSRNOG00000031312|ENSRNOG00000040315|ENSRNOG00000023258|ENSRNOG00000019742|ENSRNOG00000032844|ENSRNOG00000016846|ENSRNOG00000020652|ENSRNOG00000014079|ENSRNOG00000015547|ENSRNOG00000028638|ENSRNOG00000005210|ENSRNOG00000002823|ENSRNOG00000016308|ENSRNOG00000023428|ENSRNOG00000019465|ENSRNOG00000010522|ENSRNOG00000012074|…	rno:171369|rno:294270|rno:298947|rno:301059|rno:25625|rno:448830|rno:81736|rno:25125|rno:294269|rno:366508|rno:59086|rno:25124|rno:24514|rno:304091|rno:25686|rno:50658|rno:117539|rno:497931|rno:25643|rno:29260|rno:116465|rno:360697|rno:309621|rno:310553|rno:680121|rno:81664|rno:300438|rno:29414|rno:309622|rno:296468|rno:25272|rno:29513|	171369|294270|298947|301059|25625|448830|81736|25125|294269|366508|59086|25124|24514|304091|25686|50658|117539|497931|25643|29260|116465|360697|309621|310553|680121|81664|300438|29414|309622|296468|25272|29513|	http://www.genome.jp/kegg-bin/show_pathway?rno05145/rno:25643%09red/rno:171369%09red/rno:298947%09red/rno:24514%09red/rno:294270%09red/rno:25625%09red/rno:448830%09red/rno:29260%09red/rno:25272%09red/rno:300438%09red/rno:59086%09red/rno:29513%09red/rno:29414%09red/rno:81664%09red/rno:116465%09red/rno:304091%09red/rno:360697%09red/rno:309622%09red/rno:309621%09red/rno:310553%09red/rno:366508%09red…
Other types of O-glycan biosynthesis	KEGG PATHWAY	rno00514	9	31	0.337111	0.87776	ENSRNOG00000007142|ENSRNOG00000003359|ENSRNOG00000009157|ENSRNOG00000014156|ENSRNOG00000023317|ENSRNOG00000024954|ENSRNOG00000008133|ENSRNOG00000008475|Novel01918	rno:117108|rno:26295|rno:60670|rno:296564|rno:290637|rno:303693|rno:315119|rno:84597|rno:296564|	117108|26295|60670|296564|290637|303693|315119|84597|296564|	http://www.genome.jp/kegg-bin/show_pathway?rno00514/rno:60670%09red/rno:290637%09red/rno:117108%09red/rno:84597%09red/rno:296564%09red/rno:315119%09red/rno:303693%09red/rno:26295%09red
Bile secretion	KEGG PATHWAY	rno04976	19	72	0.351759	0.883383	ENSRNOG00000029207|ENSRNOG00000010378|ENSRNOG00000032150|ENSRNOG00000014776|ENSRNOG00000002229|ENSRNOG00000007290|ENSRNOG00000004890|ENSRNOG00000020263|ENSRNOG00000016122|ENSRNOG00000011227|ENSRNOG00000009946|ENSRNOG00000011501|ENSRNOG00000020401|ENSRNOG00000049768|ENSRNOG00000007982|ENSRNOG00000003696|ENSRNOG00000002948|ENSRNOG00000003999|ENSRNOG00000008276	rno:24891|rno:297386|rno:81636|rno:84420|rno:64532|rno:24212|rno:29241|rno:24213|rno:25675|rno:24214|rno:300438|rno:25390|rno:54223|rno:25289|rno:24782|rno:501563|rno:140668|rno:64508|rno:305509|	24891|297386|81636|84420|64532|24212|29241|24213|25675|24214|300438|25390|54223|25289|24782|501563|140668|64508|305509|	http://www.genome.jp/kegg-bin/show_pathway?rno04976/rno:25289%09red/rno:64508%09red/rno:24213%09red/rno:24212%09red/rno:297386%09red/rno:24891%09red/rno:300438%09red/rno:81636%09red/rno:25675%09red/rno:64532%09red/rno:24782%09red/rno:25390%09red/rno:29241%09red/rno:24214%09red/rno:84420%09red/rno:305509%09red/rno:54223%09red/rno:501563%09red/rno:140668%09red
Complement and coagulation cascades	KEGG PATHWAY	rno04610	19	72	0.351759	0.883383	ENSRNOG00000012807|ENSRNOG00000028896|ENSRNOG00000037931|ENSRNOG00000010516|ENSRNOG00000001827|ENSRNOG00000046834|ENSRNOG00000030715|ENSRNOG00000019018|ENSRNOG00000012749|ENSRNOG00000047800|ENSRNOG00000012804|ENSRNOG00000042821|ENSRNOG00000033564|ENSRNOG00000033444|ENSRNOG00000009211|ENSRNOG00000048043|ENSRNOG00000008193|ENSRNOG00000048723|ENSRNOG00000005039	rno:298566|rno:24153|rno:50692|rno:25619|rno:64023|rno:24232|rno:155012|rno:25692|rno:29687|rno:113959|rno:362634|rno:25407|rno:54249|rno:29243|rno:84007|rno:25439|rno:54243|rno:81750|rno:29436|	298566|24153|50692|25619|64023|24232|155012|25692|29687|113959|362634|25407|54249|29243|84007|25439|54243|81750|29436|	http://www.genome.jp/kegg-bin/show_pathway?rno04610/rno:25692%09red/rno:54249%09red/rno:24232%09red/rno:113959%09red/rno:25407%09red/rno:54243%09red/rno:84007%09red/rno:155012%09red/rno:29436%09red/rno:29243%09red/rno:50692%09red/rno:362634%09red/rno:25439%09red/rno:64023%09red/rno:25619%09red/rno:298566%09red/rno:29687%09red/rno:24153%09red/rno:81750%09red
Colorectal cancer	KEGG PATHWAY	rno05210	18	68	0.353472	0.883383	ENSRNOG00000010756|ENSRNOG00000007350|ENSRNOG00000050760|ENSRNOG00000009385|ENSRNOG00000016846|ENSRNOG00000004500|ENSRNOG00000007036|ENSRNOG00000019139|ENSRNOG00000002833|ENSRNOG00000023428|ENSRNOG00000033791|ENSRNOG00000021497|ENSRNOG00000020423|ENSRNOG00000020652|ENSRNOG00000002823|ENSRNOG00000008620|ENSRNOG00000020876|ENSRNOG00000002079	rno:24842|rno:366957|rno:29591|rno:298947|rno:366508|rno:24577|rno:29591|rno:84353|rno:84027|rno:497931|rno:299611|rno:29414|rno:24205|rno:59086|rno:50658|rno:25631|rno:24887|rno:25272|	24842|366957|29591|298947|366508|24577|29591|84353|84027|497931|299611|29414|24205|59086|50658|25631|24887|25272|	http://www.genome.jp/kegg-bin/show_pathway?rno05210/rno:25272%09red/rno:299611%09red/rno:497931%09red/rno:25631%09red/rno:298947%09red/rno:59086%09red/rno:24887%09red/rno:29591%09red/rno:84027%09red/rno:84353%09red/rno:366957%09red/rno:29414%09red/rno:24577%09red/rno:366508%09red/rno:50658%09red/rno:24205%09red/rno:24842%09red
Glioma	KEGG PATHWAY	rno05214	17	64	0.355169	0.883383	ENSRNOG00000018712|ENSRNOG00000014187|ENSRNOG00000004005|ENSRNOG00000023428|ENSRNOG00000004517|ENSRNOG00000009385|ENSRNOG00000009783|ENSRNOG00000016846|ENSRNOG00000004060|ENSRNOG00000010756|ENSRNOG00000025602|ENSRNOG00000008030|ENSRNOG00000021497|ENSRNOG00000007106|ENSRNOG00000009615|ENSRNOG00000020657|ENSRNOG00000013676	rno:25400|rno:25718|rno:24245|rno:497931|rno:24482|rno:298947|rno:171140|rno:366508|rno:24242|rno:24842|rno:94201|rno:314612|rno:29414|rno:313845|rno:56718|rno:85385|rno:29337|	25400|25718|24245|497931|24482|298947|171140|366508|24242|24842|94201|314612|29414|313845|56718|85385|29337|	http://www.genome.jp/kegg-bin/show_pathway?rno05214/rno:85385%09red/rno:24482%09red/rno:25718%09red/rno:314612%09red/rno:171140%09red/rno:24842%09red/rno:298947%09red/rno:497931%09red/rno:24245%09red/rno:94201%09red/rno:56718%09red/rno:29337%09red/rno:24242%09red/rno:29414%09red/rno:366508%09red/rno:313845%09red/rno:25400%09red
VEGF signaling pathway	KEGG PATHWAY	rno04370	16	60	0.35684	0.883383	ENSRNOG00000002657|ENSRNOG00000007350|ENSRNOG00000023546|ENSRNOG00000012175|ENSRNOG00000014832|ENSRNOG00000016846|ENSRNOG00000008030|ENSRNOG00000009385|ENSRNOG00000021497|ENSRNOG00000023428|ENSRNOG00000004726|ENSRNOG00000019598|ENSRNOG00000013676|ENSRNOG00000013536|ENSRNOG00000009882|ENSRNOG00000000515	rno:24653|rno:366957|rno:24471|rno:311658|rno:315994|rno:366508|rno:314612|rno:298947|rno:29414|rno:497931|rno:289014|rno:83785|rno:29337|rno:64465|rno:24674|rno:29513|	24653|366957|24471|311658|315994|366508|314612|298947|29414|497931|289014|83785|29337|64465|24674|29513|	http://www.genome.jp/kegg-bin/show_pathway?rno04370/rno:29513%09red/rno:298947%09red/rno:314612%09red/rno:311658%09red/rno:497931%09red/rno:289014%09red/rno:24653%09red/rno:24674%09red/rno:24471%09red/rno:29337%09red/rno:366957%09red/rno:29414%09red/rno:64465%09red/rno:366508%09red/rno:315994%09red/rno:83785%09red
Malaria	KEGG PATHWAY	rno05144	15	56	0.358474	0.883383	ENSRNOG00000007159|ENSRNOG00000029939|ENSRNOG00000018488|ENSRNOG00000009822|Novel00545|ENSRNOG00000017980|ENSRNOG00000001224|ENSRNOG00000006396|ENSRNOG00000010522|ENSRNOG00000009848|ENSRNOG00000020679|ENSRNOG00000020652|ENSRNOG00000013634|ENSRNOG00000020451|ENSRNOG00000010529	rno:24770|rno:364837|rno:171369|rno:310553|rno:689105|rno:308995|rno:309684|rno:25216|rno:29260|rno:29197|rno:25464|rno:59086|rno:301059|rno:25621|rno:292406|	24770|364837|171369|310553|689105|308995|309684|25216|29260|29197|25464|59086|301059|25621|292406|	http://www.genome.jp/kegg-bin/show_pathway?rno05144/rno:689105%09red/rno:24770%09red/rno:171369%09red/rno:310553%09red/rno:25464%09red/rno:59086%09red/rno:309684%09red/rno:25621%09red/rno:292406%09red/rno:29197%09red/rno:301059%09red/rno:25216%09red/rno:308995%09red/rno:364837%09red/rno:29260%09red
Galactose metabolism	KEGG PATHWAY	rno00052	9	32	0.366079	0.887207	ENSRNOG00000001214|ENSRNOG00000009289|ENSRNOG00000007023|ENSRNOG00000010196|ENSRNOG00000009628|ENSRNOG00000026235|ENSRNOG00000006359|ENSRNOG00000009734|ENSRNOG00000006116	rno:25741|rno:296117|rno:313843|rno:316033|rno:65152|rno:25060|rno:287835|rno:286921|rno:25059|	25741|296117|313843|316033|65152|25060|287835|286921|25059|	http://www.genome.jp/kegg-bin/show_pathway?rno00052/rno:313843%09red/rno:287835%09red/rno:286921%09red/rno:316033%09red/rno:25741%09red/rno:25060%09red/rno:25059%09red/rno:296117%09red/rno:65152%09red
Pentose phosphate pathway	KEGG PATHWAY	rno00030	8	28	0.366455	0.887207	ENSRNOG00000005576|ENSRNOG00000001214|ENSRNOG00000007570|ENSRNOG00000018326|ENSRNOG00000009628|ENSRNOG00000004710|ENSRNOG00000018367|ENSRNOG00000004160	rno:362383|rno:25741|rno:690945|rno:290636|rno:65152|rno:362706|rno:83688|rno:24689|	362383|25741|690945|290636|65152|362706|83688|24689|	http://www.genome.jp/kegg-bin/show_pathway?rno00030/rno:290636%09red/rno:24689%09red/rno:362706%09red/rno:25741%09red/rno:362383%09red/rno:690945%09red/rno:83688%09red/rno:65152%09red
ErbB signaling pathway	KEGG PATHWAY	rno04012	23	90	0.379642	0.91114	ENSRNOG00000004005|ENSRNOG00000012582|ENSRNOG00000002833|ENSRNOG00000013676|ENSRNOG00000010392|ENSRNOG00000033894|ENSRNOG00000009385|ENSRNOG00000016846|ENSRNOG00000007925|ENSRNOG00000020657|ENSRNOG00000014248|ENSRNOG00000018712|ENSRNOG00000004500|ENSRNOG00000002823|ENSRNOG00000023428|ENSRNOG00000004676|ENSRNOG00000007106|ENSRNOG00000009615|ENSRNOG00000009783|ENSRNOG00000021497|ENSRNOG00000008030|…	rno:24245|rno:116636|rno:84027|rno:29337|rno:112400|rno:498596|rno:298947|rno:366508|rno:296078|rno:85385|rno:59323|rno:25400|rno:24577|rno:50658|rno:497931|rno:29433|rno:313845|rno:56718|rno:171140|rno:29414|rno:314612|rno:432361|rno:25272|	24245|116636|84027|29337|112400|498596|298947|366508|296078|85385|59323|25400|24577|50658|497931|29433|313845|56718|171140|29414|314612|432361|25272|	http://www.genome.jp/kegg-bin/show_pathway?rno04012/rno:24577%09red/rno:116636%09red/rno:24245%09red/rno:84027%09red/rno:25272%09red/rno:85385%09red/rno:25400%09red/rno:29433%09red/rno:59323%09red/rno:296078%09red/rno:29414%09red/rno:314612%09red/rno:171140%09red/rno:498596%09red/rno:112400%09red/rno:56718%09red/rno:29337%09red/rno:432361%09red/rno:366508%09red/rno:50658%09red/rno:313845%09red/rn…
Hepatitis C	KEGG PATHWAY	rno05160	32	128	0.387997	0.91678	ENSRNOG00000005452|ENSRNOG00000001369|ENSRNOG00000002833|ENSRNOG00000010756|ENSRNOG00000002946|ENSRNOG00000019050|ENSRNOG00000013172|ENSRNOG00000031312|ENSRNOG00000019478|ENSRNOG00000023258|ENSRNOG00000019742|ENSRNOG00000009385|ENSRNOG00000016846|ENSRNOG00000021726|ENSRNOG00000017414|ENSRNOG00000020451|ENSRNOG00000014079|ENSRNOG00000017787|ENSRNOG00000001372|ENSRNOG00000002823|ENSRNOG00000023428|…	rno:117256|rno:192281|rno:84027|rno:24842|rno:89829|rno:56824|rno:58852|rno:25625|rno:305896|rno:81736|rno:25125|rno:298947|rno:366508|rno:364594|rno:293624|rno:25621|rno:25124|rno:306886|rno:246268|rno:50658|rno:497931|rno:54287|rno:313845|rno:54318|rno:299872|rno:288774|rno:246756|rno:362788|rno:300438|rno:29414|rno:25272|rno:29513|	117256|192281|84027|24842|89829|56824|58852|25625|305896|81736|25125|298947|366508|364594|293624|25621|25124|306886|246268|50658|497931|54287|313845|54318|299872|288774|246756|362788|300438|29414|25272|29513|	http://www.genome.jp/kegg-bin/show_pathway?rno05160/rno:24842%09red/rno:117256%09red/rno:25621%09red/rno:246756%09red/rno:25625%09red/rno:364594%09red/rno:84027%09red/rno:25272%09red/rno:192281%09red/rno:300438%09red/rno:362788%09red/rno:298947%09red/rno:29513%09red/rno:29414%09red/rno:58852%09red/rno:54318%09red/rno:56824%09red/rno:293624%09red/rno:246268%09red/rno:305896%09red/rno:366508%09red/…
Cyanoamino acid metabolism	KEGG PATHWAY	rno00460	2	5	0.391957	0.91678	ENSRNOG00000005275|ENSRNOG00000018441	rno:287379|rno:156275|	287379|156275|	http://www.genome.jp/kegg-bin/show_pathway?rno00460/rno:287379%09red/rno:156275%09red
Butirosin and neomycin biosynthesis	KEGG PATHWAY	rno00524	2	5	0.391957	0.91678	ENSRNOG00000026235|ENSRNOG00000006116	rno:25060|rno:25059|	25060|25059|	http://www.genome.jp/kegg-bin/show_pathway?rno00524/rno:25060%09red/rno:25059%09red
Inositol phosphate metabolism	KEGG PATHWAY	rno00562	17	66	0.396324	0.919205	ENSRNOG00000019741|ENSRNOG00000033119|ENSRNOG00000029938|ENSRNOG00000001866|ENSRNOG00000002051|ENSRNOG00000048095|Novel01290|ENSRNOG00000009385|ENSRNOG00000016846|ENSRNOG00000017020|ENSRNOG00000013676|ENSRNOG00000021150|ENSRNOG00000020577|ENSRNOG00000002969|ENSRNOG00000013030|ENSRNOG00000032238|ENSRNOG00000014675	rno:290651|rno:25031|rno:289021|rno:64161|rno:85238|rno:29688|rno:85240|rno:298947|rno:366508|rno:54259|rno:29337|rno:29322|rno:314641|rno:54260|rno:89812|rno:24655|rno:114554|	290651|25031|289021|64161|85238|29688|85240|298947|366508|54259|29337|29322|314641|54260|89812|24655|114554|	http://www.genome.jp/kegg-bin/show_pathway?rno00562/rno:290651%09red/rno:54260%09red/rno:314641%09red/rno:85238%09red/rno:85240%09red/rno:24655%09red/rno:25031%09red/rno:298947%09red/rno:54259%09red/rno:29688%09red/rno:29337%09red/rno:114554%09red/rno:29322%09red/rno:289021%09red/rno:366508%09red/rno:64161%09red/rno:89812%09red
Endocrine and other factor-regulated calcium reabsorption	KEGG PATHWAY	rno04961	13	50	0.409281	0.934793	ENSRNOG00000026243|ENSRNOG00000033835|ENSRNOG00000014635|ENSRNOG00000026490|ENSRNOG00000007290|ENSRNOG00000020263|Novel01290|ENSRNOG00000033119|ENSRNOG00000011501|ENSRNOG00000049768|ENSRNOG00000003696|ENSRNOG00000021150|ENSRNOG00000011227	rno:308578|rno:140694|rno:83800|rno:171574|rno:24212|rno:24213|rno:85240|rno:25031|rno:25390|rno:25289|rno:501563|rno:29322|rno:24214|	308578|140694|83800|171574|24212|24213|85240|25031|25390|25289|501563|29322|24214|	http://www.genome.jp/kegg-bin/show_pathway?rno04961/rno:25289%09red/rno:24214%09red/rno:24213%09red/rno:24212%09red/rno:85240%09red/rno:25390%09red/rno:308578%09red/rno:83800%09red/rno:29322%09red/rno:25031%09red/rno:501563%09red/rno:171574%09red/rno:140694%09red
Herpes simplex infection	KEGG PATHWAY	rno05168	53	218	0.409818	0.934793	ENSRNOG00000048315|ENSRNOG00000049590|ENSRNOG00000001369|ENSRNOG00000039744|ENSRNOG00000038999|ENSRNOG00000031090|ENSRNOG00000033215|ENSRNOG00000030712|ENSRNOG00000029386|ENSRNOG00000010756|ENSRNOG00000005330|ENSRNOG00000002946|ENSRNOG00000032596|ENSRNOG00000013634|ENSRNOG00000031312|ENSRNOG00000019478|ENSRNOG00000019142|ENSRNOG00000000723|ENSRNOG00000001163|ENSRNOG00000008400|ENSRNOG00000032844|…	rno:54287|rno:24988|rno:192281|rno:414783|rno:24973|rno:368153|rno:294270|rno:24974|rno:24748|rno:24842|rno:54244|rno:89829|rno:361787|rno:301059|rno:25625|rno:305896|rno:246097|rno:309607|rno:288701|rno:315713|rno:294269|rno:24747|rno:309627|rno:364594|rno:293624|rno:25124|rno:24514|rno:24232|rno:246268|rno:414792|rno:81736|rno:116465|rno:50658|rno:414788|rno:288774|rno:63840|rno:25599|rno:56824…	54287|24988|192281|414783|24973|368153|294270|24974|24748|24842|54244|89829|361787|301059|25625|305896|246097|309607|288701|315713|294269|24747|309627|364594|293624|25124|24514|24232|246268|414792|81736|116465|50658|414788|288774|63840|25599|56824|78962|24669|54318|24770|360697|309621|310553|362788|690585|54237|414789|24750|309622|292624|25272|	http://www.genome.jp/kegg-bin/show_pathway?rno05168/rno:414788%09red/rno:24514%09red/rno:294270%09red/rno:63840%09red/rno:25625%09red/rno:24747%09red/rno:54244%09red/rno:364594%09red/rno:24973%09red/rno:25272%09red/rno:690585%09red/rno:192281%09red/rno:246097%09red/rno:24750%09red/rno:362788%09red/rno:78962%09red/rno:315713%09red/rno:25599%09red/rno:54318%09red/rno:116465%09red/rno:310553%09red/r…
FoxO signaling pathway	KEGG PATHWAY	rno04068	33	135	0.429375	0.971372	ENSRNOG00000025584|ENSRNOG00000011815|ENSRNOG00000005330|ENSRNOG00000004517|ENSRNOG00000020229|ENSRNOG00000029773|ENSRNOG00000005615|ENSRNOG00000001142|ENSRNOG00000013090|ENSRNOG00000019742|ENSRNOG00000009385|ENSRNOG00000017417|ENSRNOG00000016846|ENSRNOG00000002089|ENSRNOG00000020652|ENSRNOG00000016551|ENSRNOG00000006735|ENSRNOG00000050760|ENSRNOG00000002823|ENSRNOG00000012678|ENSRNOG00000023428|…	rno:65218|rno:29517|rno:54244|rno:24482|rno:29548|rno:300711|rno:25112|rno:83803|rno:291005|rno:25125|rno:298947|rno:58974|rno:366508|rno:29157|rno:59086|rno:64547|rno:25164|rno:29591|rno:50658|rno:363088|rno:497931|rno:29376|rno:313845|rno:25718|rno:25631|rno:64033|rno:29591|rno:689954|rno:29414|rno:24954|rno:24414|rno:25272|rno:29513|	65218|29517|54244|24482|29548|300711|25112|83803|291005|25125|298947|58974|366508|29157|59086|64547|25164|29591|50658|363088|497931|29376|313845|25718|25631|64033|29591|689954|29414|24954|24414|25272|29513|	http://www.genome.jp/kegg-bin/show_pathway?rno04068/rno:363088%09red/rno:29548%09red/rno:64033%09red/rno:25272%09red/rno:29517%09red/rno:25112%09red/rno:300711%09red/rno:59086%09red/rno:291005%09red/rno:64547%09red/rno:29513%09red/rno:83803%09red/rno:24414%09red/rno:58974%09red/rno:24954%09red/rno:25718%09red/rno:689954%09red/rno:29591%09red/rno:65218%09red/rno:25631%09red/rno:366508%09red/rno:25…
Proximal tubule bicarbonate reclamation	KEGG PATHWAY	rno04964	6	22	0.438456	0.980809	ENSRNOG00000013595|ENSRNOG00000007290|ENSRNOG00000020263|ENSRNOG00000011501|ENSRNOG00000011227|ENSRNOG00000031612	rno:24398|rno:24212|rno:24213|rno:25390|rno:24214|rno:192268|	24398|24212|24213|25390|24214|192268|	http://www.genome.jp/kegg-bin/show_pathway?rno04964/rno:192268%09red/rno:24214%09red/rno:24213%09red/rno:24212%09red/rno:25390%09red/rno:24398%09red
Apoptosis	KEGG PATHWAY	rno04210	21	85	0.440653	0.980809	ENSRNOG00000019142|ENSRNOG00000023258|ENSRNOG00000012439|ENSRNOG00000016846|ENSRNOG00000021817|ENSRNOG00000043311|ENSRNOG00000015179|ENSRNOG00000029773|ENSRNOG00000009385|ENSRNOG00000017787|ENSRNOG00000023428|ENSRNOG00000000187|ENSRNOG00000010756|ENSRNOG00000021497|ENSRNOG00000003696|ENSRNOG00000009882|ENSRNOG00000013634|ENSRNOG00000004575|ENSRNOG00000020876|ENSRNOG00000031312|ENSRNOG00000013603	rno:246097|rno:81736|rno:64625|rno:366508|rno:362418|rno:296468|rno:246756|rno:300711|rno:298947|rno:306886|rno:497931|rno:171081|rno:24842|rno:29414|rno:501563|rno:24674|rno:301059|rno:24493|rno:24887|rno:25625|rno:114214|	246097|81736|64625|366508|362418|296468|246756|300711|298947|306886|497931|171081|24842|29414|501563|24674|301059|24493|24887|25625|114214|	http://www.genome.jp/kegg-bin/show_pathway?rno04210/rno:362418%09red/rno:114214%09red/rno:24493%09red/rno:81736%09red/rno:300711%09red/rno:171081%09red/rno:497931%09red/rno:24674%09red/rno:306886%09red/rno:24887%09red/rno:246756%09red/rno:25625%09red/rno:301059%09red/rno:29414%09red/rno:246097%09red/rno:64625%09red/rno:366508%09red/rno:296468%09red/rno:298947%09red/rno:501563%09red/rno:24842%09red
Alanine, aspartate and glutamate metabolism	KEGG PATHWAY	rno00250	9	35	0.453719	0.99732	ENSRNOG00000013595|ENSRNOG00000027797|ENSRNOG00000023538|ENSRNOG00000018200|ENSRNOG00000000007|ENSRNOG00000002636|ENSRNOG00000008625|ENSRNOG00000049351|ENSRNOG00000031612	rno:24398|rno:288174|rno:291133|rno:24380|rno:24379|rno:81632|rno:362428|rno:289727|rno:192268|	24398|288174|291133|24380|24379|81632|362428|289727|192268|	http://www.genome.jp/kegg-bin/show_pathway?rno00250/rno:192268%09red/rno:362428%09red/rno:81632%09red/rno:24379%09red/rno:24398%09red/rno:24380%09red/rno:289727%09red/rno:291133%09red/rno:288174%09red
Serotonergic synapse	KEGG PATHWAY	rno04726	30	124	0.455298	0.99732	ENSRNOG00000002657|ENSRNOG00000007199|ENSRNOG00000005369|ENSRNOG00000025040|ENSRNOG00000007090|ENSRNOG00000001658|ENSRNOG00000021150|ENSRNOG00000014938|ENSRNOG00000006108|ENSRNOG00000007066|ENSRNOG00000016592|Novel01290|ENSRNOG00000030182|ENSRNOG00000003696|ENSRNOG00000004560|ENSRNOG00000015936|ENSRNOG00000005210|ENSRNOG00000030877|ENSRNOG00000033119|ENSRNOG00000013147|ENSRNOG00000042224|ENSRNOG0…	rno:24653|rno:59326|rno:50599|rno:114119|rno:24239|rno:25743|rno:29322|rno:24922|rno:690825|rno:25689|rno:81664|rno:85240|rno:266684|rno:501563|rno:257648|rno:79218|rno:25686|rno:25187|rno:25031|rno:29716|rno:313373|rno:24303|rno:29581|rno:65210|rno:64532|rno:25398|rno:29713|rno:287454|rno:25075|rno:25643|	24653|59326|50599|114119|24239|25743|29322|24922|690825|25689|81664|85240|266684|501563|257648|79218|25686|25187|25031|29716|313373|24303|29581|65210|64532|25398|29713|287454|25075|25643|	http://www.genome.jp/kegg-bin/show_pathway?rno04726/rno:25643%09red/rno:29581%09red/rno:24922%09red/rno:79218%09red/rno:25743%09red/rno:29322%09red/rno:25031%09red/rno:266684%09red/rno:114119%09red/rno:24303%09red/rno:25689%09red/rno:25686%09red/rno:24653%09red/rno:287454%09red/rno:81664%09red/rno:501563%09red/rno:85240%09red/rno:313373%09red/rno:65210%09red/rno:25398%09red/rno:50599%09red/rno:59…
Thyroid hormone signaling pathway	KEGG PATHWAY	rno04919	29	120	0.459246	0.998047	ENSRNOG00000005330|ENSRNOG00000020263|ENSRNOG00000007982|ENSRNOG00000002833|ENSRNOG00000011501|ENSRNOG00000010756|ENSRNOG00000013676|ENSRNOG00000021150|ENSRNOG00000032238|ENSRNOG00000009385|Novel01290|ENSRNOG00000003792|ENSRNOG00000016846|ENSRNOG00000009694|ENSRNOG00000003696|ENSRNOG00000001979|ENSRNOG00000014079|ENSRNOG00000025757|ENSRNOG00000004500|ENSRNOG00000033119|ENSRNOG00000009615|ENSRNOG0…	rno:54244|rno:24213|rno:24782|rno:84027|rno:25390|rno:24842|rno:29337|rno:29322|rno:24655|rno:298947|rno:85240|rno:317343|rno:366508|rno:25296|rno:501563|rno:266766|rno:25124|rno:29556|rno:24577|rno:25031|rno:56718|rno:29693|rno:24214|rno:497931|rno:24212|rno:81822|rno:84353|rno:29414|rno:690752|	54244|24213|24782|84027|25390|24842|29337|29322|24655|298947|85240|317343|366508|25296|501563|266766|25124|29556|24577|25031|56718|29693|24214|497931|24212|81822|84353|29414|690752|	http://www.genome.jp/kegg-bin/show_pathway?rno04919/rno:24577%09red/rno:317343%09red/rno:29322%09red/rno:25031%09red/rno:266766%09red/rno:84027%09red/rno:29556%09red/rno:25296%09red/rno:298947%09red/rno:29414%09red/rno:501563%09red/rno:29693%09red/rno:85240%09red/rno:24782%09red/rno:25390%09red/rno:56718%09red/rno:29337%09red/rno:81822%09red/rno:366508%09red/rno:24214%09red/rno:24213%09red/rno:24…
Oocyte meiosis	KEGG PATHWAY	rno04114	26	109	0.488534	1	ENSRNOG00000004479|ENSRNOG00000005639|ENSRNOG00000001436|ENSRNOG00000004517|ENSRNOG00000014187|ENSRNOG00000018712|ENSRNOG00000004890|ENSRNOG00000009882|ENSRNOG00000004005|ENSRNOG00000002229|ENSRNOG00000004060|ENSRNOG00000003696|ENSRNOG00000003802|ENSRNOG00000014776|ENSRNOG00000003999|ENSRNOG00000012678|ENSRNOG00000049768|ENSRNOG00000018296|ENSRNOG00000032150|ENSRNOG00000008276|ENSRNOG00000001269|…	rno:261730|rno:24208|rno:56010|rno:24482|rno:25718|rno:25400|rno:29241|rno:24674|rno:24245|rno:64532|rno:24242|rno:501563|rno:64193|rno:84420|rno:64508|rno:363088|rno:25289|rno:361389|rno:81636|rno:305509|rno:24669|rno:54237|rno:685029|rno:171140|rno:54223|rno:64515|	261730|24208|56010|24482|25718|25400|29241|24674|24245|64532|24242|501563|64193|84420|64508|363088|25289|361389|81636|305509|24669|54237|685029|171140|54223|64515|	http://www.genome.jp/kegg-bin/show_pathway?rno04114/rno:363088%09red/rno:24208%09red/rno:24245%09red/rno:29241%09red/rno:56010%09red/rno:24242%09red/rno:25400%09red/rno:685029%09red/rno:64508%09red/rno:24674%09red/rno:64193%09red/rno:305509%09red/rno:54237%09red/rno:25718%09red/rno:171140%09red/rno:261730%09red/rno:64515%09red/rno:25289%09red/rno:24669%09red/rno:24482%09red/rno:361389%09red/rno:8…
p53 signaling pathway	KEGG PATHWAY	rno04115	18	75	0.494074	1	ENSRNOG00000010756|ENSRNOG00000019142|ENSRNOG00000008450|ENSRNOG00000019939|ENSRNOG00000004517|ENSRNOG00000010119|ENSRNOG00000029773|ENSRNOG00000005615|ENSRNOG00000012678|ENSRNOG00000029450|ENSRNOG00000002089|ENSRNOG00000025602|ENSRNOG00000003256|ENSRNOG00000000632|ENSRNOG00000012439|ENSRNOG00000020876|ENSRNOG00000048217|ENSRNOG00000013090	rno:24842|rno:246097|rno:100359539|rno:64033|rno:24482|rno:64394|rno:300711|rno:25112|rno:363088|rno:362931|rno:29157|rno:94201|rno:25405|rno:54237|rno:64625|rno:24887|rno:317673|rno:291005|	24842|246097|100359539|64033|24482|64394|300711|25112|363088|362931|29157|94201|25405|54237|64625|24887|317673|291005|	http://www.genome.jp/kegg-bin/show_pathway?rno04115/rno:25405%09red/rno:64033%09red/rno:24482%09red/rno:25112%09red/rno:363088%09red/rno:300711%09red/rno:64625%09red/rno:24842%09red/rno:24887%09red/rno:100359539%09red/rno:291005%09red/rno:29157%09red/rno:94201%09red/rno:246097%09red/rno:317673%09red/rno:64394%09red/rno:54237%09red/rno:362931%09red
Prolactin signaling pathway	KEGG PATHWAY	rno04917	18	75	0.494074	1	ENSRNOG00000014079|ENSRNOG00000023258|ENSRNOG00000016846|ENSRNOG00000019742|ENSRNOG00000020657|ENSRNOG00000019939|ENSRNOG00000009385|ENSRNOG00000002823|ENSRNOG00000002833|ENSRNOG00000023428|ENSRNOG00000015547|ENSRNOG00000021497|ENSRNOG00000008030|ENSRNOG00000002946|ENSRNOG00000007106|ENSRNOG00000038212|ENSRNOG00000002079|ENSRNOG00000000515	rno:25124|rno:81736|rno:366508|rno:25125|rno:85385|rno:64033|rno:298947|rno:50658|rno:84027|rno:497931|rno:24514|rno:29414|rno:314612|rno:89829|rno:313845|rno:307200|rno:25272|rno:29513|	25124|81736|366508|25125|85385|64033|298947|50658|84027|497931|24514|29414|314612|89829|313845|307200|25272|29513|	http://www.genome.jp/kegg-bin/show_pathway?rno04917/rno:25272%09red/rno:85385%09red/rno:29513%09red/rno:314612%09red/rno:25124%09red/rno:25125%09red/rno:24514%09red/rno:298947%09red/rno:497931%09red/rno:64033%09red/rno:81736%09red/rno:89829%09red/rno:29414%09red/rno:366508%09red/rno:307200%09red/rno:50658%09red/rno:84027%09red/rno:313845%09red
MicroRNAs in cancer	KEGG PATHWAY	rno05206	34	144	0.498741	1	ENSRNOG00000005330|ENSRNOG00000018524|ENSRNOG00000029773|ENSRNOG00000010756|ENSRNOG00000019598|ENSRNOG00000013676|ENSRNOG00000010516|ENSRNOG00000007529|ENSRNOG00000006094|ENSRNOG00000023258|ENSRNOG00000013595|ENSRNOG00000019742|ENSRNOG00000018087|ENSRNOG00000017539|ENSRNOG00000003256|ENSRNOG00000015603|ENSRNOG00000020657|ENSRNOG00000000529|ENSRNOG00000036832|ENSRNOG00000016551|ENSRNOG00000000579|…	rno:54244|rno:54319|rno:300711|rno:24842|rno:83785|rno:29337|rno:25619|rno:246142|rno:25406|rno:81736|rno:24398|rno:25125|rno:81818|rno:81687|rno:25405|rno:29340|rno:85385|rno:24649|rno:315346|rno:64547|rno:25603|rno:116640|rno:287871|rno:24577|rno:29376|rno:313845|rno:56718|rno:114093|rno:192268|rno:64033|rno:363140|rno:140590|rno:299611|rno:24205|	54244|54319|300711|24842|83785|29337|25619|246142|25406|81736|24398|25125|81818|81687|25405|29340|85385|24649|315346|64547|25603|116640|287871|24577|29376|313845|56718|114093|192268|64033|363140|140590|299611|24205|	http://www.genome.jp/kegg-bin/show_pathway?rno05206/rno:363140%09red/rno:81818%09red/rno:25619%09red/rno:24577%09red/rno:64033%09red/rno:25603%09red/rno:114093%09red/rno:81687%09red/rno:313845%09red/rno:24205%09red/rno:25405%09red/rno:85385%09red/rno:29340%09red/rno:25406%09red/rno:300711%09red/rno:287871%09red/rno:64547%09red/rno:140590%09red/rno:54319%09red/rno:192268%09red/rno:56718%09red/rno:…
Glycosphingolipid biosynthesis - lacto and neolacto series	KEGG PATHWAY	rno00601	7	28	0.499677	1	ENSRNOG00000009157|ENSRNOG00000014156|Novel01918|ENSRNOG00000014018|ENSRNOG00000019179|ENSRNOG00000008475|ENSRNOG00000030983	rno:60670|rno:296564|rno:296564|rno:25280|rno:246766|rno:84597|rno:288161|	60670|296564|296564|25280|246766|84597|288161|	http://www.genome.jp/kegg-bin/show_pathway?rno00601/rno:60670%09red/rno:296564%09red/rno:288161%09red/rno:25280%09red/rno:246766%09red/rno:84597%09red
Melanogenesis	KEGG PATHWAY	rno04916	23	97	0.503636	1	ENSRNOG00000004005|ENSRNOG00000001452|ENSRNOG00000021150|ENSRNOG00000002833|ENSRNOG00000004890|ENSRNOG00000009783|ENSRNOG00000016592|Novel01290|ENSRNOG00000004060|ENSRNOG00000003696|ENSRNOG00000005330|ENSRNOG00000018712|ENSRNOG00000014776|ENSRNOG00000005210|ENSRNOG00000033119|ENSRNOG00000049768|ENSRNOG00000003999|ENSRNOG00000032150|ENSRNOG00000008276|ENSRNOG00000002229|ENSRNOG00000019139|ENSRNOG0…	rno:24245|rno:266608|rno:29322|rno:84027|rno:29241|rno:171140|rno:81664|rno:85240|rno:24242|rno:501563|rno:54244|rno:25400|rno:84420|rno:25686|rno:25031|rno:25289|rno:64508|rno:81636|rno:305509|rno:64532|rno:84353|rno:54223|rno:25643|	24245|266608|29322|84027|29241|171140|81664|85240|24242|501563|54244|25400|84420|25686|25031|25289|64508|81636|305509|64532|84353|54223|25643|	http://www.genome.jp/kegg-bin/show_pathway?rno04916/rno:25643%09red/rno:24242%09red/rno:266608%09red/rno:24245%09red/rno:29241%09red/rno:29322%09red/rno:25031%09red/rno:84027%09red/rno:25400%09red/rno:25686%09red/rno:64508%09red/rno:305509%09red/rno:81664%09red/rno:501563%09red/rno:171140%09red/rno:85240%09red/rno:84353%09red/rno:25289%09red/rno:81636%09red/rno:64532%09red/rno:54244%09red/rno:542…
Neurotrophin signaling pathway	KEGG PATHWAY	rno04722	29	124	0.522002	1	ENSRNOG00000004005|ENSRNOG00000020478|ENSRNOG00000028198|ENSRNOG00000004726|ENSRNOG00000013676|ENSRNOG00000020876|ENSRNOG00000023258|ENSRNOG00000036688|ENSRNOG00000008030|ENSRNOG00000009385|ENSRNOG00000005809|ENSRNOG00000016846|ENSRNOG00000004060|ENSRNOG00000020657|ENSRNOG00000016346|ENSRNOG00000021497|ENSRNOG00000018712|ENSRNOG00000018674|ENSRNOG00000002823|ENSRNOG00000007048|ENSRNOG00000013536|…	rno:24245|rno:25050|rno:58838|rno:289014|rno:29337|rno:24887|rno:81736|rno:360678|rno:314612|rno:298947|rno:362456|rno:366508|rno:24242|rno:85385|rno:170538|rno:29414|rno:25400|rno:29613|rno:50658|rno:171337|rno:64465|rno:313845|rno:84027|rno:497931|rno:171140|rno:24842|rno:362418|rno:25272|rno:29513|	24245|25050|58838|289014|29337|24887|81736|360678|314612|298947|362456|366508|24242|85385|170538|29414|25400|29613|50658|171337|64465|313845|84027|497931|171140|24842|362418|25272|29513|	http://www.genome.jp/kegg-bin/show_pathway?rno04722/rno:24842%09red/rno:24887%09red/rno:24245%09red/rno:24242%09red/rno:84027%09red/rno:25050%09red/rno:25272%09red/rno:85385%09red/rno:25400%09red/rno:29613%09red/rno:289014%09red/rno:298947%09red/rno:58838%09red/rno:29513%09red/rno:29414%09red/rno:170538%09red/rno:362456%09red/rno:314612%09red/rno:171140%09red/rno:360678%09red/rno:362418%09red/rno…
Ether lipid metabolism	KEGG PATHWAY	rno00565	10	42	0.529299	1	ENSRNOG00000002657|ENSRNOG00000028566|ENSRNOG00000005058|ENSRNOG00000016826|ENSRNOG00000025691|ENSRNOG00000028156|ENSRNOG00000009864|ENSRNOG00000009980|ENSRNOG00000021206|ENSRNOG00000016643	rno:24653|rno:362792|rno:296048|rno:298579|rno:301265|rno:25096|rno:362039|rno:64369|rno:24913|rno:100359680|	24653|362792|296048|298579|301265|25096|362039|64369|24913|100359680|	http://www.genome.jp/kegg-bin/show_pathway?rno00565/rno:25096%09red/rno:362792%09red/rno:24653%09red/rno:100359680%09red/rno:64369%09red/rno:298579%09red/rno:296048%09red/rno:362039%09red/rno:301265%09red/rno:24913%09red
Nicotinate and nicotinamide metabolism	KEGG PATHWAY	rno00760	7	29	0.531834	1	ENSRNOG00000003069|ENSRNOG00000011071|ENSRNOG00000009982|ENSRNOG00000007939|ENSRNOG00000016980|ENSRNOG00000003650|ENSRNOG00000033923	rno:25668|rno:58813|rno:290029|rno:315085|rno:293504|rno:100360582|rno:316421|	25668|58813|290029|315085|293504|100360582|316421|	http://www.genome.jp/kegg-bin/show_pathway?rno00760/rno:58813%09red/rno:25668%09red/rno:293504%09red/rno:290029%09red/rno:315085%09red/rno:316421%09red/rno:100360582%09red
Amoebiasis	KEGG PATHWAY	rno05146	25	108	0.543619	1	Novel00768|ENSRNOG00000018568|ENSRNOG00000010440|ENSRNOG00000021150|ENSRNOG00000023428|ENSRNOG00000005378|ENSRNOG00000023546|ENSRNOG00000000463|ENSRNOG00000023258|ENSRNOG00000019728|ENSRNOG00000009385|Novel01290|ENSRNOG00000016846|ENSRNOG00000003696|ENSRNOG00000020652|ENSRNOG00000016451|ENSRNOG00000001224|ENSRNOG00000033119|ENSRNOG00000010522|ENSRNOG00000034229|ENSRNOG00000008276|ENSRNOG000000165…	rno:291091|rno:287709|rno:24611|rno:29322|rno:497931|rno:89788|rno:24471|rno:294279|rno:81736|rno:25021|rno:298947|rno:85240|rno:366508|rno:501563|rno:59086|rno:25109|rno:309684|rno:25031|rno:29260|rno:306891|rno:305509|rno:291091|rno:60350|rno:310553|rno:501854|	291091|287709|24611|29322|497931|89788|24471|294279|81736|25021|298947|85240|366508|501563|59086|25109|309684|25031|29260|306891|305509|291091|60350|310553|501854|	http://www.genome.jp/kegg-bin/show_pathway?rno05146/rno:29322%09red/rno:59086%09red/rno:24471%09red/rno:294279%09red/rno:25031%09red/rno:501854%09red/rno:24611%09red/rno:298947%09red/rno:29260%09red/rno:287709%09red/rno:305509%09red/rno:501563%09red/rno:291091%09red/rno:85240%09red/rno:310553%09red/rno:306891%09red/rno:25109%09red/rno:89788%09red/rno:60350%09red/rno:366508%09red/rno:25021%09red/r…
Ras signaling pathway	KEGG PATHWAY	rno04014	53	230	0.548485	1	ENSRNOG00000002657|ENSRNOG00000007350|ENSRNOG00000014187|ENSRNOG00000014025|ENSRNOG00000004517|ENSRNOG00000018568|ENSRNOG00000000483|ENSRNOG00000025040|ENSRNOG00000001431|ENSRNOG00000019598|ENSRNOG00000013676|ENSRNOG00000033942|ENSRNOG00000021206|ENSRNOG00000014882|ENSRNOG00000006108|ENSRNOG00000023258|ENSRNOG00000008766|ENSRNOG00000006167|ENSRNOG00000016826|ENSRNOG00000008030|ENSRNOG00000028156|…	rno:24653|rno:366957|rno:25718|rno:192213|rno:24482|rno:287709|rno:192117|rno:114119|rno:288589|rno:83785|rno:29337|rno:24409|rno:24913|rno:170632|rno:690825|rno:81736|rno:24410|rno:314596|rno:298579|rno:314612|rno:25096|rno:366508|rno:24242|rno:25444|rno:501563|rno:296078|rno:116546|rno:304109|rno:363140|rno:84488|rno:298947|rno:24592|rno:63851|rno:361568|rno:79218|rno:24408|rno:50658|rno:497931…	24653|366957|25718|192213|24482|287709|192117|114119|288589|83785|29337|24409|24913|170632|690825|81736|24410|314596|298579|314612|25096|366508|24242|25444|501563|296078|116546|304109|363140|84488|298947|24592|63851|361568|79218|24408|50658|497931|85311|29433|64465|313845|25482|307403|171337|85385|114513|89804|362039|29414|24954|25272|29434|	http://www.genome.jp/kegg-bin/show_pathway?rno04014/rno:363140%09red/rno:29433%09red/rno:84488%09red/rno:192117%09red/rno:29414%09red/rno:79218%09red/rno:114513%09red/rno:25482%09red/rno:170632%09red/rno:24242%09red/rno:298579%09red/rno:362039%09red/rno:25272%09red/rno:85385%09red/rno:24592%09red/rno:314612%09red/rno:288589%09red/rno:24653%09red/rno:25444%09red/rno:307403%09red/rno:287709%09red/r…
Glutathione metabolism	KEGG PATHWAY	rno00480	13	56	0.551051	1	ENSRNOG00000018237|ENSRNOG00000008450|ENSRNOG00000018441|ENSRNOG00000048812|ENSRNOG00000030449|ENSRNOG00000014610|ENSRNOG00000003289|ENSRNOG00000016484|ENSRNOG00000011781|ENSRNOG00000005424|ENSRNOG00000010461|ENSRNOG00000013484|ENSRNOG00000007743	rno:24426|rno:100359539|rno:156275|rno:24404|rno:300850|rno:81641|rno:289668|rno:297029|rno:116684|rno:24609|rno:294744|rno:24421|rno:171341|	24426|100359539|156275|24404|300850|81641|289668|297029|116684|24609|294744|24421|171341|	http://www.genome.jp/kegg-bin/show_pathway?rno00480/rno:297029%09red/rno:24426%09red/rno:294744%09red/rno:24404%09red/rno:289668%09red/rno:156275%09red/rno:116684%09red/rno:300850%09red/rno:171341%09red/rno:24609%09red/rno:81641%09red/rno:100359539%09red/rno:24421%09red
Endometrial cancer	KEGG PATHWAY	rno05213	12	52	0.560201	1	ENSRNOG00000010756|ENSRNOG00000016846|ENSRNOG00000004500|ENSRNOG00000019139|ENSRNOG00000002833|ENSRNOG00000023428|ENSRNOG00000033791|ENSRNOG00000021497|ENSRNOG00000020423|ENSRNOG00000006003|ENSRNOG00000009385|ENSRNOG00000007106	rno:24842|rno:366508|rno:24577|rno:84353|rno:84027|rno:497931|rno:299611|rno:29414|rno:24205|rno:297357|rno:298947|rno:313845|	24842|366508|24577|84353|84027|497931|299611|29414|24205|297357|298947|313845|	http://www.genome.jp/kegg-bin/show_pathway?rno05213/rno:297357%09red/rno:299611%09red/rno:24577%09red/rno:298947%09red/rno:497931%09red/rno:84027%09red/rno:84353%09red/rno:29414%09red/rno:366508%09red/rno:24205%09red/rno:24842%09red/rno:313845%09red
Adherens junction	KEGG PATHWAY	rno04520	17	74	0.560661	1	ENSRNOG00000007350|ENSRNOG00000050760|ENSRNOG00000006003|ENSRNOG00000015658|ENSRNOG00000005330|ENSRNOG00000004840|ENSRNOG00000031058|ENSRNOG00000010574|ENSRNOG00000007036|ENSRNOG00000019139|ENSRNOG00000034254|ENSRNOG00000018051|ENSRNOG00000013536|ENSRNOG00000014294|ENSRNOG00000029986|ENSRNOG00000014187|ENSRNOG00000008620	rno:366957|rno:29591|rno:297357|rno:686098|rno:54244|rno:314843|rno:317371|rno:24697|rno:29591|rno:84353|rno:81822|rno:316639|rno:64465|rno:116689|rno:24954|rno:25718|rno:25631|	366957|29591|297357|686098|54244|314843|317371|24697|29591|84353|81822|316639|64465|116689|24954|25718|25631|	http://www.genome.jp/kegg-bin/show_pathway?rno04520/rno:84353%09red/rno:24954%09red/rno:25718%09red/rno:686098%09red/rno:64465%09red/rno:317371%09red/rno:316639%09red/rno:29591%09red/rno:54244%09red/rno:25631%09red/rno:366957%09red/rno:81822%09red/rno:24697%09red/rno:314843%09red/rno:116689%09red/rno:297357%09red
Insulin signaling pathway	KEGG PATHWAY	rno04910	33	144	0.561035	1	ENSRNOG00000006388|ENSRNOG00000012582|ENSRNOG00000010574|ENSRNOG00000004473|ENSRNOG00000002833|ENSRNOG00000026235|ENSRNOG00000001142|ENSRNOG00000007663|ENSRNOG00000000826|ENSRNOG00000020812|ENSRNOG00000009615|ENSRNOG00000015658|ENSRNOG00000008030|ENSRNOG00000009385|ENSRNOG00000016846|ENSRNOG00000004060|ENSRNOG00000045636|ENSRNOG00000003696|ENSRNOG00000003463|ENSRNOG00000020657|ENSRNOG00000003821|…	rno:64035|rno:116636|rno:24697|rno:83516|rno:84027|rno:25060|rno:83803|rno:29304|rno:64665|rno:690987|rno:56718|rno:686098|rno:314612|rno:298947|rno:366508|rno:24242|rno:50671|rno:501563|rno:78968|rno:85385|rno:287871|rno:50658|rno:497931|rno:29376|rno:25059|rno:89829|rno:313845|rno:192280|rno:24669|rno:500526|rno:29414|rno:24954|rno:25272|	64035|116636|24697|83516|84027|25060|83803|29304|64665|690987|56718|686098|314612|298947|366508|24242|50671|501563|78968|85385|287871|50658|497931|29376|25059|89829|313845|192280|24669|500526|29414|24954|25272|	http://www.genome.jp/kegg-bin/show_pathway?rno04910/rno:24697%09red/rno:24242%09red/rno:116636%09red/rno:500526%09red/rno:64035%09red/rno:25059%09red/rno:83516%09red/rno:29304%09red/rno:84027%09red/rno:25272%09red/rno:85385%09red/rno:78968%09red/rno:686098%09red/rno:192280%09red/rno:64665%09red/rno:298947%09red/rno:287871%09red/rno:83803%09red/rno:501563%09red/rno:24954%09red/rno:29414%09red/rno:…
Pantothenate and CoA biosynthesis	KEGG PATHWAY	rno00770	4	17	0.579249	1	ENSRNOG00000015514|ENSRNOG00000020956|ENSRNOG00000016219|ENSRNOG00000018944	rno:29592|rno:64203|rno:29142|rno:294088|	29592|64203|29142|294088|	http://www.genome.jp/kegg-bin/show_pathway?rno00770/rno:294088%09red/rno:29142%09red/rno:29592%09red/rno:64203%09red
beta-Alanine metabolism	KEGG PATHWAY	rno00410	7	32	0.622666	1	ENSRNOG00000001344|ENSRNOG00000027739|ENSRNOG00000018200|ENSRNOG00000015591|ENSRNOG00000000007|ENSRNOG00000002636|ENSRNOG00000017512	rno:29539|rno:307212|rno:24380|rno:291394|rno:24379|rno:81632|rno:309147|	29539|307212|24380|291394|24379|81632|309147|	http://www.genome.jp/kegg-bin/show_pathway?rno00410/rno:291394%09red/rno:307212%09red/rno:81632%09red/rno:309147%09red/rno:29539%09red/rno:24380%09red/rno:24379%09red
ABC transporters	KEGG PATHWAY	rno02010	10	46	0.630288	1	ENSRNOG00000029207|ENSRNOG00000014268|ENSRNOG00000008862|ENSRNOG00000012939|ENSRNOG00000001158|ENSRNOG00000018126|ENSRNOG00000004378|ENSRNOG00000002948|ENSRNOG00000001082|ENSRNOG00000029178	rno:24891|rno:79248|rno:300664|rno:299609|rno:85264|rno:313210|rno:286970|rno:140668|rno:63886|rno:116721|	24891|79248|300664|299609|85264|313210|286970|140668|63886|116721|	http://www.genome.jp/kegg-bin/show_pathway?rno02010/rno:79248%09red/rno:24891%09red/rno:116721%09red/rno:85264%09red/rno:313210%09red/rno:299609%09red/rno:286970%09red/rno:300664%09red/rno:63886%09red/rno:140668%09red
TNF signaling pathway	KEGG PATHWAY	rno04668	24	109	0.630785	1	ENSRNOG00000016378|ENSRNOG00000031312|ENSRNOG00000019142|ENSRNOG00000023258|ENSRNOG00000013962|ENSRNOG00000015179|ENSRNOG00000009385|ENSRNOG00000016846|ENSRNOG00000017539|ENSRNOG00000042838|ENSRNOG00000020679|ENSRNOG00000017787|ENSRNOG00000020465|ENSRNOG00000016575|ENSRNOG00000002823|ENSRNOG00000023428|ENSRNOG00000049393|ENSRNOG00000002946|ENSRNOG00000007159|ENSRNOG00000008145|ENSRNOG00000043416|…	rno:116596|rno:25625|rno:246097|rno:81736|rno:113970|rno:246756|rno:298947|rno:366508|rno:81687|rno:24517|rno:25464|rno:306886|rno:246240|rno:156767|rno:50658|rno:497931|rno:24253|rno:89829|rno:24770|rno:362788|rno:680611|rno:29414|rno:25272|rno:29513|	116596|25625|246097|81736|113970|246756|298947|366508|81687|24517|25464|306886|246240|156767|50658|497931|24253|89829|24770|362788|680611|29414|25272|29513|	http://www.genome.jp/kegg-bin/show_pathway?rno04668/rno:24517%09red/rno:246756%09red/rno:306886%09red/rno:116596%09red/rno:156767%09red/rno:81687%09red/rno:25272%09red/rno:246097%09red/rno:25464%09red/rno:298947%09red/rno:29513%09red/rno:29414%09red/rno:246240%09red/rno:24770%09red/rno:362788%09red/rno:113970%09red/rno:24253%09red/rno:366508%09red/rno:50658%09red/rno:680611%09red/rno:497931%09red…
Cell cycle	KEGG PATHWAY	rno04110	28	127	0.633332	1	ENSRNOG00000006921|ENSRNOG00000005330|ENSRNOG00000001436|ENSRNOG00000029773|ENSRNOG00000021264|ENSRNOG00000005615|ENSRNOG00000002833|ENSRNOG00000010756|ENSRNOG00000025602|ENSRNOG00000016316|ENSRNOG00000013090|ENSRNOG00000007906|ENSRNOG00000020652|ENSRNOG00000012543|ENSRNOG00000006735|ENSRNOG00000003802|ENSRNOG00000003703|ENSRNOG00000015423|ENSRNOG00000004500|ENSRNOG00000012678|ENSRNOG00000018296|…	rno:680111|rno:54244|rno:56010|rno:300711|rno:25737|rno:25112|rno:84027|rno:24842|rno:94201|rno:312538|rno:291005|rno:171576|rno:59086|rno:316273|rno:25164|rno:64193|rno:29685|rno:114494|rno:24577|rno:363088|rno:361389|rno:25631|rno:64033|rno:54237|rno:685029|rno:291885|rno:54238|rno:64515|	680111|54244|56010|300711|25737|25112|84027|24842|94201|312538|291005|171576|59086|316273|25164|64193|29685|114494|24577|363088|361389|25631|64033|54237|685029|291885|54238|64515|	http://www.genome.jp/kegg-bin/show_pathway?rno04110/rno:363088%09red/rno:24577%09red/rno:291005%09red/rno:56010%09red/rno:680111%09red/rno:114494%09red/rno:84027%09red/rno:25112%09red/rno:685029%09red/rno:300711%09red/rno:59086%09red/rno:54238%09red/rno:94201%09red/rno:64193%09red/rno:54237%09red/rno:64033%09red/rno:291885%09red/rno:25737%09red/rno:316273%09red/rno:25631%09red/rno:25164%09red/rno…
Vasopressin-regulated water reabsorption	KEGG PATHWAY	rno04962	9	42	0.644191	1	ENSRNOG00000036688|ENSRNOG00000018568|ENSRNOG00000005809|ENSRNOG00000003905|ENSRNOG00000010048|ENSRNOG00000049768|ENSRNOG00000003999|ENSRNOG00000003696|ENSRNOG00000006178	rno:360678|rno:287709|rno:362456|rno:60355|rno:29167|rno:25289|rno:64508|rno:501563|rno:29489|	360678|287709|362456|60355|29167|25289|64508|501563|29489|	http://www.genome.jp/kegg-bin/show_pathway?rno04962/rno:29489%09red/rno:25289%09red/rno:360678%09red/rno:64508%09red/rno:29167%09red/rno:60355%09red/rno:287709%09red/rno:362456%09red/rno:501563%09red
One carbon pool by folate	KEGG PATHWAY	rno00670	4	19	0.655111	1	ENSRNOG00000015511|ENSRNOG00000013229|ENSRNOG00000005275|ENSRNOG00000008586	rno:81643|rno:300886|rno:287379|rno:299699|	81643|300886|287379|299699|	http://www.genome.jp/kegg-bin/show_pathway?rno00670/rno:287379%09red/rno:81643%09red/rno:299699%09red/rno:300886%09red
DNA replication	KEGG PATHWAY	rno03030	8	38	0.659753	1	ENSRNOG00000003703|ENSRNOG00000014336|ENSRNOG00000021264|ENSRNOG00000001088|ENSRNOG00000018765|ENSRNOG00000016316|ENSRNOG00000009192|ENSRNOG00000012543	rno:29685|rno:291885|rno:25737|rno:288414|rno:361698|rno:312538|rno:361056|rno:316273|	29685|291885|25737|288414|361698|312538|361056|316273|	http://www.genome.jp/kegg-bin/show_pathway?rno03030/rno:291885%09red/rno:25737%09red/rno:316273%09red/rno:361056%09red/rno:312538%09red/rno:288414%09red/rno:361698%09red/rno:29685%09red
Valine, leucine and isoleucine degradation	KEGG PATHWAY	rno00280	11	52	0.662516	1	ENSRNOG00000016552|ENSRNOG00000009422|ENSRNOG00000001344|ENSRNOG00000003049|ENSRNOG00000015514|ENSRNOG00000020956|ENSRNOG00000010697|ENSRNOG00000019189|ENSRNOG00000002636|ENSRNOG00000001177|ENSRNOG00000033923	rno:29637|rno:79238|rno:29539|rno:63864|rno:29592|rno:64203|rno:113965|rno:308100|rno:81632|rno:64304|rno:316421|	29637|79238|29539|63864|29592|64203|113965|308100|81632|64304|316421|	http://www.genome.jp/kegg-bin/show_pathway?rno00280/rno:64304%09red/rno:29637%09red/rno:113965%09red/rno:29592%09red/rno:81632%09red/rno:64203%09red/rno:308100%09red/rno:29539%09red/rno:79238%09red/rno:316421%09red/rno:63864%09red
Glycosaminoglycan biosynthesis - heparan sulfate / heparin	KEGG PATHWAY	rno00534	5	24	0.662594	1	ENSRNOG00000015781|ENSRNOG00000009577|ENSRNOG00000014516|Novel00662|ENSRNOG00000012549	rno:295430|rno:362035|rno:316325|rno:364476|rno:292155|	295430|362035|316325|364476|292155|	http://www.genome.jp/kegg-bin/show_pathway?rno00534/rno:362035%09red/rno:295430%09red/rno:292155%09red/rno:364476%09red/rno:316325%09red
Asthma	KEGG PATHWAY	rno05310	6	29	0.670083	1	ENSRNOG00000018488|ENSRNOG00000000451|ENSRNOG00000032844|ENSRNOG00000033215|ENSRNOG00000024159|ENSRNOG00000032708	rno:171369|rno:309621|rno:294269|rno:294270|rno:25441|rno:309622|	171369|309621|294269|294270|25441|309622|	http://www.genome.jp/kegg-bin/show_pathway?rno05310/rno:171369%09red/rno:25441%09red/rno:309622%09red/rno:309621%09red/rno:294270%09red/rno:294269%09red
Non-alcoholic fatty liver disease (NAFLD)	KEGG PATHWAY	rno04932	38	175	0.676734	1	ENSRNOG00000004575|ENSRNOG00000024539|ENSRNOG00000031766|ENSRNOG00000002833|ENSRNOG00000001142|ENSRNOG00000002946|ENSRNOG00000013172|ENSRNOG00000020811|ENSRNOG00000020876|ENSRNOG00000031312|ENSRNOG00000019142|ENSRNOG00000023258|ENSRNOG00000009385|ENSRNOG00000016846|ENSRNOG00000010918|ENSRNOG00000003463|ENSRNOG00000020652|ENSRNOG00000021497|ENSRNOG00000016551|ENSRNOG00000028451|ENSRNOG00000002823|…	rno:24493|rno:297990|rno:26192|rno:84027|rno:83803|rno:89829|rno:58852|rno:24499|rno:24887|rno:25625|rno:246097|rno:81736|rno:298947|rno:366508|rno:24252|rno:78968|rno:59086|rno:29414|rno:64547|rno:303393|rno:50658|rno:497931|rno:29376|rno:64465|rno:54318|rno:362344|rno:171078|rno:25278|rno:497902|rno:298762|rno:315167|rno:26198|rno:363441|rno:24954|rno:64625|rno:29507|rno:25272|rno:100188937|	24493|297990|26192|84027|83803|89829|58852|24499|24887|25625|246097|81736|298947|366508|24252|78968|59086|29414|64547|303393|50658|497931|29376|64465|54318|362344|171078|25278|497902|298762|315167|26198|363441|24954|64625|29507|25272|100188937|	http://www.genome.jp/kegg-bin/show_pathway?rno04932/rno:24499%09red/rno:24887%09red/rno:315167%09red/rno:171078%09red/rno:100188937%09red/rno:25625%09red/rno:303393%09red/rno:297990%09red/rno:298762%09red/rno:25272%09red/rno:497902%09red/rno:78968%09red/rno:24493%09red/rno:246097%09red/rno:26198%09red/rno:59086%09red/rno:84027%09red/rno:64547%09red/rno:83803%09red/rno:64625%09red/rno:58852%09red/…
Ubiquinone and other terpenoid-quinone biosynthesis	KEGG PATHWAY	rno00130	2	10	0.691743	1	ENSRNOG00000050828|ENSRNOG00000012772	rno:309004|rno:24314|	309004|24314|	http://www.genome.jp/kegg-bin/show_pathway?rno00130/rno:309004%09red/rno:24314%09red
Vitamin B6 metabolism	KEGG PATHWAY	rno00750	2	10	0.691743	1	ENSRNOG00000009570|ENSRNOG00000033923	rno:727679|rno:316421|	727679|316421|	http://www.genome.jp/kegg-bin/show_pathway?rno00750/rno:316421%09red/rno:727679%09red
Hepatitis B	KEGG PATHWAY	rno05161	30	141	0.701083	1	ENSRNOG00000005330|ENSRNOG00000021264|ENSRNOG00000010756|ENSRNOG00000025602|ENSRNOG00000013634|ENSRNOG00000020876|ENSRNOG00000019142|ENSRNOG00000023258|ENSRNOG00000019742|ENSRNOG00000018186|ENSRNOG00000009385|ENSRNOG00000016846|ENSRNOG00000021726|ENSRNOG00000017414|ENSRNOG00000017539|ENSRNOG00000020652|ENSRNOG00000042070|ENSRNOG00000014079|ENSRNOG00000050760|ENSRNOG00000015423|ENSRNOG00000004500|…	rno:54244|rno:25737|rno:24842|rno:94201|rno:301059|rno:24887|rno:246097|rno:81736|rno:25125|rno:295357|rno:298947|rno:366508|rno:364594|rno:293624|rno:81687|rno:59086|rno:364867|rno:25124|rno:29591|rno:114494|rno:24577|rno:50658|rno:497931|rno:29260|rno:311658|rno:288774|rno:310553|rno:29591|rno:29414|rno:25272|	54244|25737|24842|94201|301059|24887|246097|81736|25125|295357|298947|366508|364594|293624|81687|59086|364867|25124|29591|114494|24577|50658|497931|29260|311658|288774|310553|29591|29414|25272|	http://www.genome.jp/kegg-bin/show_pathway?rno05161/rno:311658%09red/rno:24577%09red/rno:24887%09red/rno:81687%09red/rno:114494%09red/rno:29260%09red/rno:25272%09red/rno:246097%09red/rno:59086%09red/rno:94201%09red/rno:29414%09red/rno:364594%09red/rno:25737%09red/rno:293624%09red/rno:24842%09red/rno:295357%09red/rno:310553%09red/rno:29591%09red/rno:366508%09red/rno:50658%09red/rno:25124%09red/rno…
mTOR signaling pathway	KEGG PATHWAY	rno04150	13	64	0.716103	1	ENSRNOG00000017426|ENSRNOG00000016846|ENSRNOG00000012582|ENSRNOG00000004517|ENSRNOG00000003821|ENSRNOG00000009385|ENSRNOG00000023428|ENSRNOG00000037505|ENSRNOG00000019598|ENSRNOG00000021497|ENSRNOG00000007663|ENSRNOG00000009615|ENSRNOG00000010103	rno:298514|rno:366508|rno:116636|rno:24482|rno:287871|rno:298947|rno:497931|rno:360827|rno:83785|rno:29414|rno:29304|rno:56718|rno:300253|	298514|366508|116636|24482|287871|298947|497931|360827|83785|29414|29304|56718|300253|	http://www.genome.jp/kegg-bin/show_pathway?rno04150/rno:298514%09red/rno:24482%09red/rno:360827%09red/rno:298947%09red/rno:497931%09red/rno:300253%09red/rno:116636%09red/rno:56718%09red/rno:287871%09red/rno:29414%09red/rno:366508%09red/rno:29304%09red/rno:83785%09red
Cytokine-cytokine receptor interaction	KEGG PATHWAY	rno04060	46	215	0.720646	1	ENSRNOG00000004575|ENSRNOG00000003546|ENSRNOG00000011153|ENSRNOG00000018488|ENSRNOG00000011406|ENSRNOG00000000949|ENSRNOG00000007664|ENSRNOG00000019598|ENSRNOG00000013170|ENSRNOG00000018509|ENSRNOG00000019264|ENSRNOG00000020811|ENSRNOG00000024390|ENSRNOG00000031312|ENSRNOG00000019142|ENSRNOG00000049828|ENSRNOG00000028015|ENSRNOG00000020652|ENSRNOG00000011696|ENSRNOG00000033192|ENSRNOG00000050760|…	rno:24493|rno:302965|rno:312679|rno:171369|rno:116637|rno:140635|rno:500910|rno:83785|rno:252963|rno:171056|rno:297604|rno:24499|rno:289747|rno:25625|rno:246097|rno:171499|rno:360918|rno:59086|rno:81680|rno:310132|rno:29591|rno:498666|rno:29197|rno:304091|rno:156767|rno:365395|rno:117539|rno:171081|rno:116465|rno:140924|rno:25542|rno:89814|rno:307403|rno:298518|rno:25084|rno:24770|rno:497942|rno:…	24493|302965|312679|171369|116637|140635|500910|83785|252963|171056|297604|24499|289747|25625|246097|171499|360918|59086|81680|310132|29591|498666|29197|304091|156767|365395|117539|171081|116465|140924|25542|89814|307403|298518|25084|24770|497942|360697|84475|140590|652957|29591|306748|308977|362628|313173|	http://www.genome.jp/kegg-bin/show_pathway?rno04060/rno:171369%09red/rno:360918%09red/rno:298518%09red/rno:171056%09red/rno:252963%09red/rno:297604%09red/rno:25625%09red/rno:156767%09red/rno:498666%09red/rno:81680%09red/rno:313173%09red/rno:24770%09red/rno:25542%09red/rno:140924%09red/rno:24493%09red/rno:310132%09red/rno:246097%09red/rno:59086%09red/rno:307403%09red/rno:89814%09red/rno:171499%09r…
Basal cell carcinoma	KEGG PATHWAY	rno05217	11	55	0.723745	1	ENSRNOG00000010756|ENSRNOG00000019354|ENSRNOG00000001452|ENSRNOG00000006120|ENSRNOG00000019139|ENSRNOG00000002833|ENSRNOG00000018268|ENSRNOG00000009694|ENSRNOG00000033791|ENSRNOG00000025120|ENSRNOG00000020423	rno:24842|rno:89830|rno:266608|rno:29499|rno:84353|rno:84027|rno:291936|rno:25296|rno:299611|rno:140589|rno:24205|	24842|89830|266608|29499|84353|84027|291936|25296|299611|140589|24205|	http://www.genome.jp/kegg-bin/show_pathway?rno05217/rno:29499%09red/rno:299611%09red/rno:266608%09red/rno:25296%09red/rno:24842%09red/rno:84027%09red/rno:84353%09red/rno:140589%09red/rno:291936%09red/rno:24205%09red/rno:89830%09red
African trypanosomiasis	KEGG PATHWAY	rno05143	7	36	0.726845	1	ENSRNOG00000019142|ENSRNOG00000009848|Novel01290|ENSRNOG00000033119|ENSRNOG00000021150|ENSRNOG00000020679|ENSRNOG00000013634	rno:246097|rno:29197|rno:85240|rno:25031|rno:29322|rno:25464|rno:301059|	246097|29197|85240|25031|29322|25464|301059|	http://www.genome.jp/kegg-bin/show_pathway?rno05143/rno:246097%09red/rno:25464%09red/rno:29197%09red/rno:301059%09red/rno:29322%09red/rno:85240%09red/rno:25031%09red
Prion diseases	KEGG PATHWAY	rno05020	7	36	0.726845	1	ENSRNOG00000012807|ENSRNOG00000004575|ENSRNOG00000012804|ENSRNOG00000021164|ENSRNOG00000020876|ENSRNOG00000003696|ENSRNOG00000012749	rno:298566|rno:24493|rno:362634|rno:192277|rno:24887|rno:501563|rno:29687|	298566|24493|362634|192277|24887|501563|29687|	http://www.genome.jp/kegg-bin/show_pathway?rno05020/rno:24493%09red/rno:192277%09red/rno:24887%09red/rno:362634%09red/rno:298566%09red/rno:29687%09red/rno:501563%09red
Adipocytokine signaling pathway	KEGG PATHWAY	rno04920	15	74	0.727202	1	ENSRNOG00000018242|ENSRNOG00000023258|ENSRNOG00000015547|ENSRNOG00000019742|ENSRNOG00000015179|ENSRNOG00000016575|ENSRNOG00000002823|ENSRNOG00000023509|ENSRNOG00000001142|ENSRNOG00000004473|ENSRNOG00000002946|ENSRNOG00000031312|ENSRNOG00000009615|ENSRNOG00000002079|ENSRNOG00000021497	rno:60341|rno:81736|rno:24514|rno:25125|rno:246756|rno:156767|rno:50658|rno:29376|rno:83803|rno:83516|rno:89829|rno:25625|rno:56718|rno:25272|rno:29414|	60341|81736|24514|25125|246756|156767|50658|29376|83803|83516|89829|25625|56718|25272|29414|	http://www.genome.jp/kegg-bin/show_pathway?rno04920/rno:25272%09red/rno:29376%09red/rno:25625%09red/rno:29414%09red/rno:25125%09red/rno:81736%09red/rno:24514%09red/rno:83516%09red/rno:56718%09red/rno:246756%09red/rno:89829%09red/rno:83803%09red/rno:156767%09red/rno:60341%09red/rno:50658%09red
Viral carcinogenesis	KEGG PATHWAY	rno05203	50	234	0.730104	1	ENSRNOG00000049590|ENSRNOG00000006921|ENSRNOG00000039744|ENSRNOG00000001436|ENSRNOG00000038999|ENSRNOG00000048951|ENSRNOG00000012160|ENSRNOG00000009385|ENSRNOG00000029386|ENSRNOG00000019742|ENSRNOG00000004726|ENSRNOG00000025602|ENSRNOG00000005330|ENSRNOG00000031090|ENSRNOG00000018669|ENSRNOG00000019264|ENSRNOG00000008180|ENSRNOG00000019478|ENSRNOG00000000723|ENSRNOG00000015179|ENSRNOG00000001884|…	rno:24988|rno:680111|rno:414783|rno:56010|rno:24973|rno:414789|rno:25155|rno:298947|rno:24748|rno:25125|rno:289014|rno:94201|rno:54244|rno:368153|rno:25326|rno:297604|rno:81515|rno:305896|rno:309607|rno:246756|rno:360739|rno:24974|rno:24747|rno:313658|rno:309627|rno:366508|rno:293624|rno:24887|rno:501563|rno:25164|rno:361787|rno:83828|rno:24232|rno:114494|rno:414792|rno:81736|rno:295277|rno:49793…	24988|680111|414783|56010|24973|414789|25155|298947|24748|25125|289014|94201|54244|368153|25326|297604|81515|305896|309607|246756|360739|24974|24747|313658|309627|366508|293624|24887|501563|25164|361787|83828|24232|114494|414792|81736|295277|497931|64465|54287|309452|414788|64033|54237|298975|362788|24842|679028|24750|64515|	http://www.genome.jp/kegg-bin/show_pathway?rno05203/rno:414788%09red/rno:360739%09red/rno:24842%09red/rno:679028%09red/rno:24887%09red/rno:64033%09red/rno:297604%09red/rno:246756%09red/rno:56010%09red/rno:24747%09red/rno:25155%09red/rno:680111%09red/rno:309452%09red/rno:54244%09red/rno:114494%09red/rno:24973%09red/rno:414783%09red/rno:83828%09red/rno:25326%09red/rno:24750%09red/rno:289014%09red/r…
Fatty acid elongation	KEGG PATHWAY	rno00062	5	27	0.748234	1	ENSRNOG00000010580|ENSRNOG00000010697|ENSRNOG00000048949|ENSRNOG00000021808|ENSRNOG00000009773	rno:26759|rno:113965|rno:171402|rno:191576|rno:315851|	26759|113965|171402|191576|315851|	http://www.genome.jp/kegg-bin/show_pathway?rno00062/rno:315851%09red/rno:113965%09red/rno:191576%09red/rno:171402%09red/rno:26759%09red
Starch and sucrose metabolism	KEGG PATHWAY	rno00500	10	52	0.757163	1	ENSRNOG00000006388|ENSRNOG00000002185|ENSRNOG00000018740|ENSRNOG00000045605|ENSRNOG00000026235|ENSRNOG00000017079|ENSRNOG00000006116|ENSRNOG00000033529|ENSRNOG00000020812|ENSRNOG00000000913	rno:64035|rno:685076|rno:113992|rno:246232|rno:25060|rno:685076|rno:25059|rno:24203|rno:690987|rno:24434|	64035|685076|113992|246232|25060|685076|25059|24203|690987|24434|	http://www.genome.jp/kegg-bin/show_pathway?rno00500/rno:113992%09red/rno:24434%09red/rno:25059%09red/rno:690987%09red/rno:25060%09red/rno:64035%09red/rno:685076%09red/rno:24203%09red/rno:246232%09red
Chronic myeloid leukemia	KEGG PATHWAY	rno05220	15	76	0.758878	1	ENSRNOG00000023258|ENSRNOG00000050760|ENSRNOG00000016846|ENSRNOG00000020657|ENSRNOG00000004500|ENSRNOG00000007036|ENSRNOG00000009385|ENSRNOG00000023428|ENSRNOG00000010756|ENSRNOG00000025602|ENSRNOG00000008030|ENSRNOG00000020652|ENSRNOG00000007106|ENSRNOG00000008620|ENSRNOG00000021497	rno:81736|rno:29591|rno:366508|rno:85385|rno:24577|rno:29591|rno:298947|rno:497931|rno:24842|rno:94201|rno:314612|rno:59086|rno:313845|rno:25631|rno:29414|	81736|29591|366508|85385|24577|29591|298947|497931|24842|94201|314612|59086|313845|25631|29414|	http://www.genome.jp/kegg-bin/show_pathway?rno05220/rno:85385%09red/rno:298947%09red/rno:314612%09red/rno:497931%09red/rno:81736%09red/rno:59086%09red/rno:29591%09red/rno:94201%09red/rno:25631%09red/rno:29414%09red/rno:24577%09red/rno:366508%09red/rno:24842%09red/rno:313845%09red
Cytosolic DNA-sensing pathway	KEGG PATHWAY	rno04623	11	57	0.760311	1	ENSRNOG00000016456|ENSRNOG00000019675|ENSRNOG00000020465|ENSRNOG00000007372|ENSRNOG00000011406|ENSRNOG00000023258|ENSRNOG00000017787|ENSRNOG00000020744|ENSRNOG00000017414|ENSRNOG00000009848|ENSRNOG00000042137	rno:361749|rno:282817|rno:246240|rno:25166|rno:116637|rno:81736|rno:306886|rno:81635|rno:293624|rno:29197|rno:498840|	361749|282817|246240|25166|116637|81736|306886|81635|293624|29197|498840|	http://www.genome.jp/kegg-bin/show_pathway?rno04623/rno:293624%09red/rno:282817%09red/rno:116637%09red/rno:81736%09red/rno:29197%09red/rno:361749%09red/rno:25166%09red/rno:306886%09red/rno:246240%09red/rno:498840%09red/rno:81635%09red
RIG-I-like receptor signaling pathway	KEGG PATHWAY	rno04622	12	62	0.763592	1	ENSRNOG00000023258|ENSRNOG00000018247|ENSRNOG00000015179|ENSRNOG00000021802|ENSRNOG00000008145|ENSRNOG00000002823|ENSRNOG00000017787|ENSRNOG00000017414|Novel01510|ENSRNOG00000042137|ENSRNOG00000002079|ENSRNOG00000000515	rno:81736|rno:303538|rno:246756|rno:298693|rno:362788|rno:50658|rno:306886|rno:293624|rno:303538|rno:498840|rno:25272|rno:29513|	81736|303538|246756|298693|362788|50658|306886|293624|303538|498840|25272|29513|	http://www.genome.jp/kegg-bin/show_pathway?rno04622/rno:25272%09red/rno:81736%09red/rno:362788%09red/rno:498840%09red/rno:293624%09red/rno:298693%09red/rno:246756%09red/rno:29513%09red/rno:306886%09red/rno:50658%09red/rno:303538%09red
Caffeine metabolism	KEGG PATHWAY	rno00232	1	6	0.768664	1	ENSRNOG00000014055	rno:116631|	116631|	http://www.genome.jp/kegg-bin/show_pathway?rno00232/rno:116631%09red
Circadian rhythm	KEGG PATHWAY	rno04710	5	28	0.77289	1	ENSRNOG00000018413|ENSRNOG00000020254|ENSRNOG00000001142|ENSRNOG00000007152|ENSRNOG00000048961	rno:78962|rno:63840|rno:83803|rno:79431|rno:117095|	78962|63840|83803|79431|117095|	http://www.genome.jp/kegg-bin/show_pathway?rno04710/rno:79431%09red/rno:63840%09red/rno:117095%09red/rno:83803%09red/rno:78962%09red
Mucin type O-Glycan biosynthesis	KEGG PATHWAY	rno00512	5	28	0.77289	1	ENSRNOG00000007804|ENSRNOG00000024435|ENSRNOG00000004589|ENSRNOG00000050534|ENSRNOG00000046870	rno:65044|rno:288611|rno:362760|rno:64043|rno:288611|	65044|288611|362760|64043|288611|	http://www.genome.jp/kegg-bin/show_pathway?rno00512/rno:64043%09red/rno:288611%09red/rno:65044%09red/rno:362760%09red
Histidine metabolism	KEGG PATHWAY	rno00340	4	23	0.777366	1	ENSRNOG00000027739|ENSRNOG00000015591|ENSRNOG00000001344|ENSRNOG00000017512	rno:307212|rno:291394|rno:29539|rno:309147|	307212|291394|29539|309147|	http://www.genome.jp/kegg-bin/show_pathway?rno00340/rno:29539%09red/rno:291394%09red/rno:309147%09red/rno:307212%09red
Focal adhesion	KEGG PATHWAY	rno04510	43	208	0.782614	1	ENSRNOG00000007350|ENSRNOG00000014025|ENSRNOG00000006411|ENSRNOG00000004517|ENSRNOG00000014187|ENSRNOG00000002833|ENSRNOG00000043167|ENSRNOG00000034254|ENSRNOG00000019598|ENSRNOG00000018373|ENSRNOG00000000463|ENSRNOG00000016630|ENSRNOG00000015278|ENSRNOG00000049585|ENSRNOG00000009385|ENSRNOG00000007281|ENSRNOG00000016846|ENSRNOG00000007925|ENSRNOG00000020657|ENSRNOG00000036832|ENSRNOG00000004276|…	rno:366957|rno:192213|rno:363425|rno:24482|rno:25718|rno:84027|rno:685004|rno:81822|rno:83785|rno:315776|rno:294279|rno:313494|rno:501203|rno:116640|rno:298947|rno:362332|rno:366508|rno:296078|rno:85385|rno:315346|rno:360606|rno:64033|rno:361517|rno:50658|rno:497931|rno:29433|rno:64465|rno:306400|rno:685269|rno:313845|rno:311144|rno:24669|rno:292406|rno:171337|rno:25156|rno:689069|rno:84353|rno:2…	366957|192213|363425|24482|25718|84027|685004|81822|83785|315776|294279|313494|501203|116640|298947|362332|366508|296078|85385|315346|360606|64033|361517|50658|497931|29433|64465|306400|685269|313845|311144|24669|292406|171337|25156|689069|84353|288057|306400|29414|314612|304813|25272|	http://www.genome.jp/kegg-bin/show_pathway?rno04510/rno:306400%09red/rno:501203%09red/rno:64033%09red/rno:294279%09red/rno:25156%09red/rno:362332%09red/rno:311144%09red/rno:363425%09red/rno:84027%09red/rno:25272%09red/rno:85385%09red/rno:685004%09red/rno:685269%09red/rno:29433%09red/rno:298947%09red/rno:296078%09red/rno:29414%09red/rno:315776%09red/rno:313494%09red/rno:25718%09red/rno:314612%09re…
Tight junction	KEGG PATHWAY	rno04530	28	139	0.784626	1	ENSRNOG00000005452|ENSRNOG00000006003|ENSRNOG00000051017|ENSRNOG00000014060|ENSRNOG00000034254|ENSRNOG00000025602|ENSRNOG00000004873|ENSRNOG00000016724|ENSRNOG00000015396|ENSRNOG00000013962|ENSRNOG00000016592|ENSRNOG00000015278|ENSRNOG00000038881|ENSRNOG00000015603|ENSRNOG00000025757|ENSRNOG00000016346|ENSRNOG00000037247|ENSRNOG00000005210|ENSRNOG00000020007|ENSRNOG00000007894|ENSRNOG00000019465|…	rno:117256|rno:297357|rno:59317|rno:25482|rno:81822|rno:94201|rno:81749|rno:116724|rno:64159|rno:113970|rno:81664|rno:501203|rno:288077|rno:29340|rno:29556|rno:170538|rno:361568|rno:25686|rno:59317|rno:29365|rno:25643|rno:64465|rno:81756|rno:310638|rno:316233|rno:84353|rno:79433|rno:29414|	117256|297357|59317|25482|81822|94201|81749|116724|64159|113970|81664|501203|288077|29340|29556|170538|361568|25686|59317|29365|25643|64465|81756|310638|316233|84353|79433|29414|	http://www.genome.jp/kegg-bin/show_pathway?rno04530/rno:25643%09red/rno:310638%09red/rno:501203%09red/rno:170538%09red/rno:117256%09red/rno:25482%09red/rno:64159%09red/rno:29340%09red/rno:297357%09red/rno:29556%09red/rno:25686%09red/rno:29365%09red/rno:94201%09red/rno:29414%09red/rno:81749%09red/rno:316233%09red/rno:113970%09red/rno:361568%09red/rno:116724%09red/rno:84353%09red/rno:81822%09red/rn…
Arachidonic acid metabolism	KEGG PATHWAY	rno00590	15	78	0.787995	1	ENSRNOG00000002657|ENSRNOG00000030466|ENSRNOG00000018441|ENSRNOG00000048812|ENSRNOG00000016826|ENSRNOG00000042224|ENSRNOG00000009864|ENSRNOG00000003244|ENSRNOG00000027037|ENSRNOG00000010461|ENSRNOG00000006583|ENSRNOG00000021206|ENSRNOG00000034157|ENSRNOG00000007918|ENSRNOG00000001701	rno:24653|rno:65210|rno:156275|rno:24404|rno:298579|rno:313373|rno:362039|rno:114097|rno:287454|rno:294744|rno:58962|rno:24913|rno:266689|rno:24886|rno:304078|	24653|65210|156275|24404|298579|313373|362039|114097|287454|294744|58962|24913|266689|24886|304078|	http://www.genome.jp/kegg-bin/show_pathway?rno00590/rno:294744%09red/rno:58962%09red/rno:24404%09red/rno:24653%09red/rno:24886%09red/rno:156275%09red/rno:266689%09red/rno:313373%09red/rno:114097%09red/rno:298579%09red/rno:65210%09red/rno:24913%09red/rno:362039%09red/rno:287454%09red/rno:304078%09red
Propanoate metabolism	KEGG PATHWAY	rno00640	5	29	0.795652	1	ENSRNOG00000018755|ENSRNOG00000013009|ENSRNOG00000002636|ENSRNOG00000019189|ENSRNOG00000005686	rno:311569|rno:24533|rno:81632|rno:308100|rno:362404|	311569|24533|81632|308100|362404|	http://www.genome.jp/kegg-bin/show_pathway?rno00640/rno:362404%09red/rno:311569%09red/rno:24533%09red/rno:81632%09red/rno:308100%09red
Protein export	KEGG PATHWAY	rno03060	4	24	0.801895	1	ENSRNOG00000011029|ENSRNOG00000006345|ENSRNOG00000007512|ENSRNOG00000018075	rno:65166|rno:298068|rno:296076|rno:290555|	65166|298068|296076|290555|	http://www.genome.jp/kegg-bin/show_pathway?rno03060/rno:298068%09red/rno:296076%09red/rno:65166%09red/rno:290555%09red
Folate biosynthesis	KEGG PATHWAY	rno00790	2	13	0.80512	1	ENSRNOG00000007351|ENSRNOG00000011039	rno:25455|rno:29244|	25455|29244|	http://www.genome.jp/kegg-bin/show_pathway?rno00790/rno:29244%09red/rno:25455%09red
Base excision repair	KEGG PATHWAY	rno03410	7	40	0.809337	1	Novel00815|ENSRNOG00000029813|ENSRNOG00000021264|ENSRNOG00000012865|ENSRNOG00000018765|ENSRNOG00000009663|ENSRNOG00000000692	rno:304577|rno:25459|rno:25737|rno:300985|rno:361698|rno:79116|rno:304577|	304577|25459|25737|300985|361698|79116|304577|	http://www.genome.jp/kegg-bin/show_pathway?rno03410/rno:25459%09red/rno:25737%09red/rno:361698%09red/rno:79116%09red/rno:300985%09red/rno:304577%09red
Fructose and mannose metabolism	KEGG PATHWAY	rno00051	7	40	0.809337	1	ENSRNOG00000018898|ENSRNOG00000001214|ENSRNOG00000009628|ENSRNOG00000026235|ENSRNOG00000009734|ENSRNOG00000006116|ENSRNOG00000021565	rno:300741|rno:25741|rno:65152|rno:25060|rno:286921|rno:25059|rno:297610|	300741|25741|65152|25060|286921|25059|297610|	http://www.genome.jp/kegg-bin/show_pathway?rno00051/rno:297610%09red/rno:286921%09red/rno:300741%09red/rno:25741%09red/rno:25060%09red/rno:25059%09red/rno:65152%09red
alpha-Linolenic acid metabolism	KEGG PATHWAY	rno00592	4	25	0.824184	1	ENSRNOG00000002657|ENSRNOG00000009864|ENSRNOG00000021206|ENSRNOG00000016826	rno:24653|rno:362039|rno:24913|rno:298579|	24653|362039|24913|298579|	http://www.genome.jp/kegg-bin/show_pathway?rno00592/rno:362039%09red/rno:24913%09red/rno:24653%09red/rno:298579%09red
Riboflavin metabolism	KEGG PATHWAY	rno00740	2	14	0.833712	1	ENSRNOG00000046261|ENSRNOG00000024410	rno:25732|rno:292737|	25732|292737|	http://www.genome.jp/kegg-bin/show_pathway?rno00740/rno:292737%09red/rno:25732%09red
AMPK signaling pathway	KEGG PATHWAY	rno04152	25	130	0.835586	1	ENSRNOG00000005452|ENSRNOG00000001214|ENSRNOG00000012582|ENSRNOG00000004517|ENSRNOG00000004473|ENSRNOG00000014187|ENSRNOG00000037505|ENSRNOG00000001142|ENSRNOG00000020812|ENSRNOG00000009522|ENSRNOG00000009385|ENSRNOG00000016846|ENSRNOG00000003463|ENSRNOG00000022999|ENSRNOG00000003821|ENSRNOG00000015423|ENSRNOG00000016122|ENSRNOG00000023428|ENSRNOG00000023509|ENSRNOG00000009615|ENSRNOG00000045636|…	rno:117256|rno:25741|rno:116636|rno:24482|rno:83516|rno:25718|rno:360827|rno:83803|rno:690987|rno:29412|rno:298947|rno:366508|rno:78968|rno:363122|rno:287871|rno:114494|rno:25675|rno:497931|rno:29376|rno:56718|rno:50671|rno:60341|rno:65152|rno:29414|rno:24954|	117256|25741|116636|24482|83516|25718|360827|83803|690987|29412|298947|366508|78968|363122|287871|114494|25675|497931|29376|56718|50671|60341|65152|29414|24954|	http://www.genome.jp/kegg-bin/show_pathway?rno04152/rno:117256%09red/rno:116636%09red/rno:25741%09red/rno:60341%09red/rno:83516%09red/rno:114494%09red/rno:78968%09red/rno:298947%09red/rno:287871%09red/rno:29412%09red/rno:83803%09red/rno:24954%09red/rno:25718%09red/rno:360827%09red/rno:25675%09red/rno:690987%09red/rno:56718%09red/rno:366508%09red/rno:50671%09red/rno:29376%09red/rno:24482%09red/rno…
Purine metabolism	KEGG PATHWAY	rno00230	36	182	0.836057	1	ENSRNOG00000019439|ENSRNOG00000015511|ENSRNOG00000011071|ENSRNOG00000009982|ENSRNOG00000018765|ENSRNOG00000004890|ENSRNOG00000004160|ENSRNOG00000029876|ENSRNOG00000002229|ENSRNOG00000020828|ENSRNOG00000015749|ENSRNOG00000002671|ENSRNOG00000013110|ENSRNOG00000036828|ENSRNOG00000014776|ENSRNOG00000012302|ENSRNOG00000007427|ENSRNOG00000013102|ENSRNOG00000011068|ENSRNOG00000019560|ENSRNOG00000003999|…	rno:117017|rno:81643|rno:58813|rno:290029|rno:361698|rno:29241|rno:24689|rno:66012|rno:64532|rno:25638|rno:85269|rno:83782|rno:297998|rno:29691|rno:84420|rno:497757|rno:85260|rno:64467|rno:294103|rno:81743|rno:64508|rno:25289|rno:685679|rno:81636|rno:191569|rno:305509|rno:362015|rno:100359539|rno:316077|rno:100360582|rno:58964|rno:295088|rno:364834|rno:54223|rno:292072|rno:24627|	117017|81643|58813|290029|361698|29241|24689|66012|64532|25638|85269|83782|297998|29691|84420|497757|85260|64467|294103|81743|64508|25289|685679|81636|191569|305509|362015|100359539|316077|100360582|58964|295088|364834|54223|292072|24627|	http://www.genome.jp/kegg-bin/show_pathway?rno00230/rno:292072%09red/rno:316077%09red/rno:290029%09red/rno:362015%09red/rno:29241%09red/rno:361698%09red/rno:117017%09red/rno:66012%09red/rno:85269%09red/rno:64508%09red/rno:100359539%09red/rno:58964%09red/rno:81743%09red/rno:305509%09red/rno:100360582%09red/rno:81643%09red/rno:29691%09red/rno:364834%09red/rno:58813%09red/rno:497757%09red/rno:294103…
Taste transduction	KEGG PATHWAY	rno04742	11	62	0.83659	1	ENSRNOG00000046949|ENSRNOG00000017842|ENSRNOG00000004560|Novel01290|ENSRNOG00000007019|ENSRNOG00000046731|ENSRNOG00000049768|ENSRNOG00000020401|ENSRNOG00000003696|ENSRNOG00000004890|ENSRNOG00000000487	rno:25736|rno:24768|rno:257648|rno:85240|rno:25364|rno:25398|rno:25289|rno:54223|rno:501563|rno:29241|rno:24417|	25736|24768|257648|85240|25364|25398|25289|54223|501563|29241|24417|	http://www.genome.jp/kegg-bin/show_pathway?rno04742/rno:25289%09red/rno:25736%09red/rno:24768%09red/rno:85240%09red/rno:24417%09red/rno:257648%09red/rno:29241%09red/rno:25364%09red/rno:25398%09red/rno:54223%09red/rno:501563%09red
TGF-beta signaling pathway	KEGG PATHWAY	rno04350	15	82	0.838594	1	ENSRNOG00000006735|ENSRNOG00000006921|ENSRNOG00000000091|ENSRNOG00000005330|ENSRNOG00000027183|ENSRNOG00000026124|ENSRNOG00000022196|ENSRNOG00000004500|ENSRNOG00000007036|ENSRNOG00000050760|ENSRNOG00000009694|ENSRNOG00000007237|ENSRNOG00000020652|ENSRNOG00000008620|ENSRNOG00000016099	rno:25164|rno:680111|rno:85435|rno:54244|rno:313477|rno:25585|rno:140590|rno:24577|rno:29591|rno:29591|rno:25296|rno:25587|rno:59086|rno:25631|rno:291023|	25164|680111|85435|54244|313477|25585|140590|24577|29591|29591|25296|25587|59086|25631|291023|	http://www.genome.jp/kegg-bin/show_pathway?rno04350/rno:25585%09red/rno:291023%09red/rno:25587%09red/rno:24577%09red/rno:25296%09red/rno:59086%09red/rno:29591%09red/rno:54244%09red/rno:140590%09red/rno:25631%09red/rno:313477%09red/rno:680111%09red/rno:25164%09red/rno:85435%09red
Systemic lupus erythematosus	KEGG PATHWAY	rno05322	24	126	0.842718	1	ENSRNOG00000010306|ENSRNOG00000018488|ENSRNOG00000038835|ENSRNOG00000033215|ENSRNOG00000033045|ENSRNOG00000033942|ENSRNOG00000008766|ENSRNOG00000007026|ENSRNOG00000046663|ENSRNOG00000006532|ENSRNOG00000006961|ENSRNOG00000012749|ENSRNOG00000046834|ENSRNOG00000030142|ENSRNOG00000024382|ENSRNOG00000012807|ENSRNOG00000003220|ENSRNOG00000012804|ENSRNOG00000032844|ENSRNOG00000050410|ENSRNOG00000021199|…	rno:58940|rno:171369|rno:56822|rno:294270|rno:690795|rno:24409|rno:24410|rno:685909|rno:116591|rno:117056|rno:171365|rno:29687|rno:24232|rno:295277|rno:304966|rno:298566|rno:117056|rno:362634|rno:294269|rno:687711|rno:295279|rno:309622|rno:309621|rno:498276|	58940|171369|56822|294270|690795|24409|24410|685909|116591|117056|171365|29687|24232|295277|304966|298566|117056|362634|294269|687711|295279|309622|309621|498276|	http://www.genome.jp/kegg-bin/show_pathway?rno05322/rno:498276%09red/rno:690795%09red/rno:171369%09red/rno:685909%09red/rno:171365%09red/rno:117056%09red/rno:24410%09red/rno:294270%09red/rno:116591%09red/rno:298566%09red/rno:295279%09red/rno:56822%09red/rno:309622%09red/rno:687711%09red/rno:24409%09red/rno:295277%09red/rno:309621%09red/rno:304966%09red/rno:294269%09red/rno:24232%09red/rno:362634%…
Bladder cancer	KEGG PATHWAY	rno05219	6	37	0.84694	1	ENSRNOG00000004500|ENSRNOG00000010756|ENSRNOG00000019598|ENSRNOG00000025602|ENSRNOG00000021548|ENSRNOG00000017539	rno:24577|rno:24842|rno:83785|rno:94201|rno:363140|rno:81687|	24577|24842|83785|94201|363140|81687|	http://www.genome.jp/kegg-bin/show_pathway?rno05219/rno:363140%09red/rno:24577%09red/rno:24842%09red/rno:94201%09red/rno:81687%09red/rno:83785%09red
Renal cell carcinoma	KEGG PATHWAY	rno05211	12	68	0.848921	1	ENSRNOG00000005330|ENSRNOG00000016846|ENSRNOG00000009385|ENSRNOG00000007048|ENSRNOG00000023428|ENSRNOG00000019598|ENSRNOG00000004676|ENSRNOG00000013536|ENSRNOG00000007925|ENSRNOG00000020652|ENSRNOG00000007106|ENSRNOG00000021497	rno:54244|rno:366508|rno:298947|rno:171337|rno:497931|rno:83785|rno:29433|rno:64465|rno:296078|rno:59086|rno:313845|rno:29414|	54244|366508|298947|171337|497931|83785|29433|64465|296078|59086|313845|29414|	http://www.genome.jp/kegg-bin/show_pathway?rno05211/rno:298947%09red/rno:497931%09red/rno:29433%09red/rno:59086%09red/rno:54244%09red/rno:296078%09red/rno:29414%09red/rno:64465%09red/rno:366508%09red/rno:171337%09red/rno:313845%09red/rno:83785%09red
Hedgehog signaling pathway	KEGG PATHWAY	rno04340	8	48	0.854091	1	ENSRNOG00000025120|ENSRNOG00000006120|ENSRNOG00000002833|ENSRNOG00000018268|ENSRNOG00000009694|ENSRNOG00000047711|ENSRNOG00000003696|ENSRNOG00000019354	rno:140589|rno:29499|rno:84027|rno:291936|rno:25296|rno:29216|rno:501563|rno:89830|	140589|29499|84027|291936|25296|29216|501563|89830|	http://www.genome.jp/kegg-bin/show_pathway?rno04340/rno:29499%09red/rno:25296%09red/rno:84027%09red/rno:29216%09red/rno:140589%09red/rno:291936%09red/rno:501563%09red/rno:89830%09red
Sphingolipid metabolism	KEGG PATHWAY	rno00600	8	48	0.854091	1	ENSRNOG00000009345|ENSRNOG00000000565|ENSRNOG00000010034|ENSRNOG00000010196|ENSRNOG00000037695|ENSRNOG00000003759|ENSRNOG00000009980|ENSRNOG00000012196	rno:50555|rno:286896|rno:84431|rno:316033|rno:301543|rno:314360|rno:64369|rno:114104|	50555|286896|84431|316033|301543|314360|64369|114104|	http://www.genome.jp/kegg-bin/show_pathway?rno00600/rno:84431%09red/rno:314360%09red/rno:301543%09red/rno:114104%09red/rno:64369%09red/rno:50555%09red/rno:286896%09red/rno:316033%09red
Wnt signaling pathway	KEGG PATHWAY	rno04310	27	142	0.856728	1	ENSRNOG00000007350|ENSRNOG00000004005|ENSRNOG00000001452|ENSRNOG00000022772|ENSRNOG00000045764|ENSRNOG00000010756|ENSRNOG00000021150|ENSRNOG00000009882|ENSRNOG00000019139|Novel01290|ENSRNOG00000003696|ENSRNOG00000023351|ENSRNOG00000005330|ENSRNOG00000018712|ENSRNOG00000004500|ENSRNOG00000002823|ENSRNOG00000033119|ENSRNOG00000012175|ENSRNOG00000020805|ENSRNOG00000008620|ENSRNOG00000002833|ENSRNOG0…	rno:366957|rno:24245|rno:266608|rno:315259|rno:83824|rno:24842|rno:29322|rno:24674|rno:84353|rno:85240|rno:501563|rno:316201|rno:54244|rno:25400|rno:24577|rno:50658|rno:25031|rno:311658|rno:80722|rno:25631|rno:84027|rno:64033|rno:171140|rno:299611|rno:24205|rno:312936|rno:25272|	366957|24245|266608|315259|83824|24842|29322|24674|84353|85240|501563|316201|54244|25400|24577|50658|25031|311658|80722|25631|84027|64033|171140|299611|24205|312936|25272|	http://www.genome.jp/kegg-bin/show_pathway?rno04310/rno:316201%09red/rno:311658%09red/rno:24577%09red/rno:64033%09red/rno:24245%09red/rno:29322%09red/rno:25031%09red/rno:83824%09red/rno:24205%09red/rno:25272%09red/rno:25400%09red/rno:24674%09red/rno:315259%09red/rno:80722%09red/rno:266608%09red/rno:501563%09red/rno:171140%09red/rno:85240%09red/rno:25631%09red/rno:50658%09red/rno:312936%09red/rno:…
Glycosaminoglycan biosynthesis - chondroitin sulfate / dermatan sulfate	KEGG PATHWAY	rno00532	3	21	0.857819	1	ENSRNOG00000012698|ENSRNOG00000000824|ENSRNOG00000045997	rno:292999|rno:365583|rno:691394|	292999|365583|691394|	http://www.genome.jp/kegg-bin/show_pathway?rno00532/rno:292999%09red/rno:691394%09red/rno:365583%09red
Collecting duct acid secretion	KEGG PATHWAY	rno04966	4	27	0.862531	1	ENSRNOG00000017220|ENSRNOG00000008163|ENSRNOG00000003269|ENSRNOG00000036814	rno:293650|rno:298103|rno:94170|rno:29757|	293650|298103|94170|29757|	http://www.genome.jp/kegg-bin/show_pathway?rno04966/rno:29757%09red/rno:298103%09red/rno:94170%09red/rno:293650%09red
Signaling pathways regulating pluripotency of stem cells	KEGG PATHWAY	rno04550	27	143	0.864627	1	ENSRNOG00000018669|ENSRNOG00000001452|ENSRNOG00000004517|ENSRNOG00000014187|ENSRNOG00000002833|ENSRNOG00000000091|ENSRNOG00000008706|ENSRNOG00000019742|ENSRNOG00000026124|ENSRNOG00000009385|ENSRNOG00000016846|ENSRNOG00000009694|ENSRNOG00000007237|ENSRNOG00000016099|ENSRNOG00000011696|ENSRNOG00000015547|ENSRNOG00000001392|ENSRNOG00000010259|ENSRNOG00000004500|ENSRNOG00000023428|ENSRNOG00000008620|…	rno:25326|rno:266608|rno:24482|rno:25718|rno:84027|rno:85435|rno:353305|rno:25125|rno:25585|rno:298947|rno:366508|rno:25296|rno:25587|rno:291023|rno:81680|rno:24514|rno:124451|rno:299210|rno:24577|rno:497931|rno:25631|rno:140590|rno:84353|rno:299611|rno:29414|rno:24205|rno:29513|	25326|266608|24482|25718|84027|85435|353305|25125|25585|298947|366508|25296|25587|291023|81680|24514|124451|299210|24577|497931|25631|140590|84353|299611|29414|24205|29513|	http://www.genome.jp/kegg-bin/show_pathway?rno04550/rno:25585%09red/rno:25587%09red/rno:24577%09red/rno:24514%09red/rno:124451%09red/rno:299210%09red/rno:81680%09red/rno:353305%09red/rno:25326%09red/rno:25296%09red/rno:298947%09red/rno:24205%09red/rno:29513%09red/rno:29414%09red/rno:266608%09red/rno:140590%09red/rno:85435%09red/rno:25718%09red/rno:291023%09red/rno:84353%09red/rno:366508%09red/rno…
Arginine and proline metabolism	KEGG PATHWAY	rno00330	10	60	0.874136	1	ENSRNOG00000001344|ENSRNOG00000013595|ENSRNOG00000011714|ENSRNOG00000027739|ENSRNOG00000003289|ENSRNOG00000003809|ENSRNOG00000015591|ENSRNOG00000001130|ENSRNOG00000005424|ENSRNOG00000031612	rno:29539|rno:24398|rno:360547|rno:307212|rno:289668|rno:302642|rno:291394|rno:24598|rno:24609|rno:192268|	29539|24398|360547|307212|289668|302642|291394|24598|24609|192268|	http://www.genome.jp/kegg-bin/show_pathway?rno00330/rno:291394%09red/rno:307212%09red/rno:192268%09red/rno:24598%09red/rno:289668%09red/rno:360547%09red/rno:24398%09red/rno:24609%09red/rno:29539%09red/rno:302642%09red
Renin-angiotensin system	KEGG PATHWAY	rno04614	3	22	0.876451	1	ENSRNOG00000014610|ENSRNOG00000015857|ENSRNOG00000002937	rno:81641|rno:296370|rno:24715|	81641|296370|24715|	http://www.genome.jp/kegg-bin/show_pathway?rno04614/rno:81641%09red/rno:296370%09red/rno:24715%09red
Sulfur metabolism	KEGG PATHWAY	rno00920	2	16	0.879782	1	ENSRNOG00000011068|ENSRNOG00000000172	rno:294103|rno:691966|	294103|691966|	http://www.genome.jp/kegg-bin/show_pathway?rno00920/rno:294103%09red/rno:691966%09red
Glycosaminoglycan biosynthesis - keratan sulfate	KEGG PATHWAY	rno00533	2	16	0.879782	1	ENSRNOG00000007989|ENSRNOG00000018267	rno:295934|rno:316583|	295934|316583|	http://www.genome.jp/kegg-bin/show_pathway?rno00533/rno:316583%09red/rno:295934%09red
Primary bile acid biosynthesis	KEGG PATHWAY	rno00120	2	16	0.879782	1	ENSRNOG00000009730|ENSRNOG00000019141	rno:25429|rno:309527|	25429|309527|	http://www.genome.jp/kegg-bin/show_pathway?rno00120/rno:25429%09red/rno:309527%09red
Melanoma	KEGG PATHWAY	rno05218	12	71	0.881512	1	ENSRNOG00000023428|ENSRNOG00000004517|ENSRNOG00000009385|ENSRNOG00000014187|ENSRNOG00000016846|ENSRNOG00000010756|ENSRNOG00000025602|ENSRNOG00000009288|ENSRNOG00000014882|ENSRNOG00000042753|ENSRNOG00000011471|ENSRNOG00000021497	rno:497931|rno:24482|rno:298947|rno:25718|rno:366508|rno:24842|rno:94201|rno:63851|rno:170632|rno:84488|rno:25444|rno:29414|	497931|24482|298947|25718|366508|24842|94201|63851|170632|84488|25444|29414|	http://www.genome.jp/kegg-bin/show_pathway?rno05218/rno:24482%09red/rno:25718%09red/rno:24842%09red/rno:84488%09red/rno:298947%09red/rno:497931%09red/rno:25444%09red/rno:94201%09red/rno:170632%09red/rno:63851%09red/rno:29414%09red/rno:366508%09red
Glycerolipid metabolism	KEGG PATHWAY	rno00561	9	56	0.887454	1	ENSRNOG00000019466|ENSRNOG00000001344|ENSRNOG00000001796|ENSRNOG00000009980|ENSRNOG00000002338|ENSRNOG00000009734|ENSRNOG00000026705|ENSRNOG00000004377|ENSRNOG00000017737	rno:311821|rno:29539|rno:25666|rno:64369|rno:497978|rno:286921|rno:688705|rno:313977|rno:81821|	311821|29539|25666|64369|497978|286921|688705|313977|81821|	http://www.genome.jp/kegg-bin/show_pathway?rno00561/rno:688705%09red/rno:311821%09red/rno:25666%09red/rno:313977%09red/rno:81821%09red/rno:64369%09red/rno:286921%09red/rno:29539%09red/rno:497978%09red
Non-small cell lung cancer	KEGG PATHWAY	rno05223	9	56	0.887454	1	ENSRNOG00000013676|ENSRNOG00000016846|ENSRNOG00000009385|ENSRNOG00000023428|ENSRNOG00000010756|ENSRNOG00000021497|ENSRNOG00000007106|ENSRNOG00000021548|ENSRNOG00000025602	rno:29337|rno:366508|rno:298947|rno:497931|rno:24842|rno:29414|rno:313845|rno:363140|rno:94201|	29337|366508|298947|497931|24842|29414|313845|363140|94201|	http://www.genome.jp/kegg-bin/show_pathway?rno05223/rno:363140%09red/rno:313845%09red/rno:24842%09red/rno:298947%09red/rno:497931%09red/rno:94201%09red/rno:29337%09red/rno:29414%09red/rno:366508%09red
Linoleic acid metabolism	KEGG PATHWAY	rno00591	6	40	0.889252	1	ENSRNOG00000002657|ENSRNOG00000030466|ENSRNOG00000016826|ENSRNOG00000042224|ENSRNOG00000009864|ENSRNOG00000021206	rno:24653|rno:65210|rno:298579|rno:313373|rno:362039|rno:24913|	24653|65210|298579|313373|362039|24913|	http://www.genome.jp/kegg-bin/show_pathway?rno00591/rno:24653%09red/rno:313373%09red/rno:298579%09red/rno:65210%09red/rno:362039%09red/rno:24913%09red
Porphyrin and chlorophyll metabolism	KEGG PATHWAY	rno00860	6	40	0.889252	1	ENSRNOG00000010390|ENSRNOG00000011913|ENSRNOG00000024410|ENSRNOG00000018740|ENSRNOG00000014117|ENSRNOG00000000913	rno:25709|rno:24268|rno:292737|rno:113992|rno:24451|rno:24434|	25709|24268|292737|113992|24451|24434|	http://www.genome.jp/kegg-bin/show_pathway?rno00860/rno:292737%09red/rno:113992%09red/rno:25709%09red/rno:24434%09red/rno:24451%09red/rno:24268%09red
Fat digestion and absorption	KEGG PATHWAY	rno04975	6	40	0.889252	1	ENSRNOG00000016826|ENSRNOG00000009864|ENSRNOG00000009980|ENSRNOG00000018126|ENSRNOG00000019466|ENSRNOG00000019189	rno:298579|rno:362039|rno:64369|rno:313210|rno:311821|rno:308100|	298579|362039|64369|313210|311821|308100|	http://www.genome.jp/kegg-bin/show_pathway?rno04975/rno:311821%09red/rno:313210%09red/rno:308100%09red/rno:64369%09red/rno:298579%09red/rno:362039%09red
Mismatch repair	KEGG PATHWAY	rno03430	3	23	0.892881	1	ENSRNOG00000001088|ENSRNOG00000018765|ENSRNOG00000021264	rno:288414|rno:361698|rno:25737|	288414|361698|25737|	http://www.genome.jp/kegg-bin/show_pathway?rno03430/rno:288414%09red/rno:25737%09red/rno:361698%09red
Thyroid cancer	KEGG PATHWAY	rno05216	4	29	0.893476	1	ENSRNOG00000004500|ENSRNOG00000010756|ENSRNOG00000017441|ENSRNOG00000019139	rno:24577|rno:24842|rno:117557|rno:84353|	24577|24842|117557|84353|	http://www.genome.jp/kegg-bin/show_pathway?rno05216/rno:24577%09red/rno:117557%09red/rno:84353%09red/rno:24842%09red
Lysine degradation	KEGG PATHWAY	rno00310	9	57	0.897646	1	ENSRNOG00000015133|ENSRNOG00000020386|ENSRNOG00000001344|ENSRNOG00000015107|ENSRNOG00000013045|ENSRNOG00000010697|ENSRNOG00000007997|ENSRNOG00000023317|ENSRNOG00000019189	rno:315606|rno:310638|rno:29539|rno:100362634|rno:689954|rno:113965|rno:502710|rno:290637|rno:308100|	315606|310638|29539|100362634|689954|113965|502710|290637|308100|	http://www.genome.jp/kegg-bin/show_pathway?rno00310/rno:290637%09red/rno:689954%09red/rno:310638%09red/rno:100362634%09red/rno:113965%09red/rno:308100%09red/rno:502710%09red/rno:315606%09red/rno:29539%09red
Prostate cancer	KEGG PATHWAY	rno05215	15	89	0.904386	1	ENSRNOG00000018237|ENSRNOG00000023258|ENSRNOG00000014187|ENSRNOG00000005639|ENSRNOG00000023428|ENSRNOG00000004517|ENSRNOG00000009385|ENSRNOG00000019139|ENSRNOG00000002833|ENSRNOG00000016846|ENSRNOG00000010756|ENSRNOG00000021497|ENSRNOG00000005330|ENSRNOG00000007106|ENSRNOG00000009615	rno:24426|rno:81736|rno:25718|rno:24208|rno:497931|rno:24482|rno:298947|rno:84353|rno:84027|rno:366508|rno:24842|rno:29414|rno:54244|rno:313845|rno:56718|	24426|81736|25718|24208|497931|24482|298947|84353|84027|366508|24842|29414|54244|313845|56718|	http://www.genome.jp/kegg-bin/show_pathway?rno05215/rno:84353%09red/rno:24482%09red/rno:25718%09red/rno:24842%09red/rno:81736%09red/rno:497931%09red/rno:24426%09red/rno:54244%09red/rno:24208%09red/rno:56718%09red/rno:29414%09red/rno:366508%09red/rno:298947%09red/rno:84027%09red/rno:313845%09red
Pentose and glucuronate interconversions	KEGG PATHWAY	rno00040	5	36	0.908381	1	ENSRNOG00000001344|ENSRNOG00000050315|ENSRNOG00000009734|ENSRNOG00000018740|ENSRNOG00000000913	rno:29539|rno:171408|rno:286921|rno:113992|rno:24434|	29539|171408|286921|113992|24434|	http://www.genome.jp/kegg-bin/show_pathway?rno00040/rno:29539%09red/rno:113992%09red/rno:24434%09red/rno:171408%09red/rno:286921%09red
Protein digestion and absorption	KEGG PATHWAY	rno04974	15	90	0.911681	1	ENSRNOG00000006305|ENSRNOG00000000463|ENSRNOG00000007006|ENSRNOG00000029871|ENSRNOG00000018487|ENSRNOG00000007290|ENSRNOG00000010630|ENSRNOG00000020263|ENSRNOG00000019440|ENSRNOG00000011227|ENSRNOG00000012356|ENSRNOG00000011501|ENSRNOG00000010296|ENSRNOG00000028092|ENSRNOG00000001492	rno:29642|rno:294279|rno:29484|rno:140448|rno:50567|rno:24212|rno:293118|rno:24213|rno:65206|rno:24214|rno:155205|rno:25390|rno:83509|rno:296959|rno:140447|	29642|294279|29484|140448|50567|24212|293118|24213|65206|24214|155205|25390|83509|296959|140447|	http://www.genome.jp/kegg-bin/show_pathway?rno04974/rno:65206%09red/rno:296959%09red/rno:24213%09red/rno:24212%09red/rno:293118%09red/rno:29484%09red/rno:25390%09red/rno:24214%09red/rno:29642%09red/rno:294279%09red/rno:83509%09red/rno:140448%09red/rno:155205%09red/rno:50567%09red/rno:140447%09red
Alzheimer's disease	KEGG PATHWAY	rno05010	37	200	0.917246	1	ENSRNOG00000024539|ENSRNOG00000031766|ENSRNOG00000007090|ENSRNOG00000002833|ENSRNOG00000021150|ENSRNOG00000009882|ENSRNOG00000031312|ENSRNOG00000019142|ENSRNOG00000018454|ENSRNOG00000008766|Novel01290|ENSRNOG00000016847|ENSRNOG00000004060|ENSRNOG00000015320|ENSRNOG00000028451|ENSRNOG00000021063|ENSRNOG00000006645|ENSRNOG00000003049|ENSRNOG00000011726|ENSRNOG00000026616|ENSRNOG00000004526|ENSRNOG0…	rno:297990|rno:26192|rno:24239|rno:84027|rno:29322|rno:24674|rno:25625|rno:246097|rno:25728|rno:24410|rno:85240|rno:29392|rno:24242|rno:171082|rno:303393|rno:24412|rno:170546|rno:63864|rno:24408|rno:362344|rno:298762|rno:29716|rno:24598|rno:245958|rno:24409|rno:29693|rno:25278|rno:497902|rno:170546|rno:25031|rno:170546|rno:315167|rno:26198|rno:363441|rno:64625|rno:29507|rno:100188937|	297990|26192|24239|84027|29322|24674|25625|246097|25728|24410|85240|29392|24242|171082|303393|24412|170546|63864|24408|362344|298762|29716|24598|245958|24409|29693|25278|497902|170546|25031|170546|315167|26198|363441|64625|29507|100188937|	http://www.genome.jp/kegg-bin/show_pathway?rno05010/rno:29322%09red/rno:25728%09red/rno:24410%09red/rno:315167%09red/rno:24412%09red/rno:100188937%09red/rno:25625%09red/rno:303393%09red/rno:63864%09red/rno:25031%09red/rno:298762%09red/rno:26192%09red/rno:497902%09red/rno:24598%09red/rno:246097%09red/rno:26198%09red/rno:24674%09red/rno:84027%09red/rno:170546%09red/rno:64625%09red/rno:29693%09red/r…
Sulfur relay system	KEGG PATHWAY	rno04122	1	11	0.918711	1	ENSRNOG00000028270	rno:292069|	292069|	http://www.genome.jp/kegg-bin/show_pathway?rno04122/rno:292069%09red
ECM-receptor interaction	KEGG PATHWAY	rno04512	14	86	0.919714	1	ENSRNOG00000004276|ENSRNOG00000006094|ENSRNOG00000014297|ENSRNOG00000020205|ENSRNOG00000006396|ENSRNOG00000049585|ENSRNOG00000043167|ENSRNOG00000018094|ENSRNOG00000036832|ENSRNOG00000022071|ENSRNOG00000004861|ENSRNOG00000000463|ENSRNOG00000021182|ENSRNOG00000010529	rno:360606|rno:25406|rno:24771|rno:25592|rno:25216|rno:116640|rno:685004|rno:29643|rno:315346|rno:685269|rno:311144|rno:294279|rno:117559|rno:292406|	360606|25406|24771|25592|25216|116640|685004|29643|315346|685269|311144|294279|117559|292406|	http://www.genome.jp/kegg-bin/show_pathway?rno04512/rno:25592%09red/rno:25406%09red/rno:685004%09red/rno:24771%09red/rno:685269%09red/rno:25216%09red/rno:292406%09red/rno:116640%09red/rno:29643%09red/rno:117559%09red/rno:360606%09red/rno:315346%09red/rno:294279%09red/rno:311144%09red
2-Oxocarboxylic acid metabolism	KEGG PATHWAY	rno01210	2	19	0.927186	1	ENSRNOG00000020956|ENSRNOG00000015514	rno:64203|rno:29592|	64203|29592|	http://www.genome.jp/kegg-bin/show_pathway?rno01210/rno:29592%09red/rno:64203%09red
Pathways in cancer	KEGG PATHWAY	rno05200	63	329	0.93413	1	ENSRNOG00000007350|ENSRNOG00000005639|ENSRNOG00000001452|ENSRNOG00000006735|ENSRNOG00000004517|ENSRNOG00000006120|ENSRNOG00000014187|ENSRNOG00000000949|ENSRNOG00000018268|ENSRNOG00000002833|ENSRNOG00000010756|ENSRNOG00000019598|ENSRNOG00000025602|ENSRNOG00000005330|ENSRNOG00000014882|ENSRNOG00000020876|ENSRNOG00000019142|ENSRNOG00000023258|ENSRNOG00000005673|ENSRNOG00000019742|ENSRNOG00000008400|…	rno:366957|rno:24208|rno:266608|rno:25164|rno:24482|rno:29499|rno:25718|rno:140635|rno:291936|rno:84027|rno:24842|rno:83785|rno:94201|rno:54244|rno:170632|rno:24887|rno:246097|rno:81736|rno:362489|rno:25125|rno:315713|rno:298947|rno:366508|rno:25296|rno:24252|rno:25444|rno:59086|rno:116546|rno:363140|rno:84488|rno:360606|rno:81687|rno:25124|rno:29591|rno:366126|rno:63851|rno:24577|rno:50658|rno:4…	366957|24208|266608|25164|24482|29499|25718|140635|291936|84027|24842|83785|94201|54244|170632|24887|246097|81736|362489|25125|315713|298947|366508|25296|24252|25444|59086|116546|363140|84488|360606|81687|25124|29591|366126|63851|24577|50658|497931|652957|89830|685269|313845|56718|25631|307403|309452|64465|298518|117557|140589|296468|362788|29591|84353|299611|29414|24205|297357|64625|353227|25272…	http://www.genome.jp/kegg-bin/show_pathway?rno05200/rno:363140%09red/rno:84488%09red/rno:309452%09red/rno:298518%09red/rno:29414%09red/rno:24887%09red/rno:24208%09red/rno:170632%09red/rno:81687%09red/rno:313845%09red/rno:24205%09red/rno:25272%09red/rno:353227%09red/rno:366126%09red/rno:246097%09red/rno:25296%09red/rno:59086%09red/rno:25444%09red/rno:307403%09red/rno:84027%09red/rno:94201%09red/rn…
Notch signaling pathway	KEGG PATHWAY	rno04330	7	51	0.939317	1	ENSRNOG00000005330|ENSRNOG00000021086|ENSRNOG00000050848|ENSRNOG00000046327|ENSRNOG00000001004|ENSRNOG00000008133|ENSRNOG00000014667	rno:54244|rno:293774|rno:687424|rno:679028|rno:360801|rno:315119|rno:84010|	54244|293774|687424|679028|360801|315119|84010|	http://www.genome.jp/kegg-bin/show_pathway?rno04330/rno:293774%09red/rno:679028%09red/rno:360801%09red/rno:315119%09red/rno:687424%09red/rno:54244%09red/rno:84010%09red
RNA transport	KEGG PATHWAY	rno03013	29	166	0.93962	1	Novel01070|ENSRNOG00000012582|ENSRNOG00000016226|ENSRNOG00000022267|ENSRNOG00000004700|ENSRNOG00000046621|ENSRNOG00000036687|ENSRNOG00000032840|ENSRNOG00000017259|ENSRNOG00000003670|ENSRNOG00000006557|ENSRNOG00000047185|ENSRNOG00000001449|ENSRNOG00000011945|ENSRNOG00000027646|ENSRNOG00000019168|ENSRNOG00000009439|ENSRNOG00000017447|ENSRNOG00000009432|ENSRNOG00000027690|ENSRNOG00000006186|ENSRNOG0…	rno:100366044|rno:116636|rno:291071|rno:302405|rno:296219|rno:308306|rno:690585|rno:682787|rno:360962|rno:690244|rno:303073|rno:682390|rno:113975|rno:308666|rno:292831|rno:315352|rno:171361|rno:296302|rno:54318|rno:299872|rno:299027|rno:171350|rno:293427|rno:287436|rno:300253|rno:362965|rno:24799|rno:688288|rno:299899|	100366044|116636|291071|302405|296219|308306|690585|682787|360962|690244|303073|682390|113975|308666|292831|315352|171361|296302|54318|299872|299027|171350|293427|287436|300253|362965|24799|688288|299899|	http://www.genome.jp/kegg-bin/show_pathway?rno03013/rno:690244%09red/rno:293427%09red/rno:24799%09red/rno:287436%09red/rno:296302%09red/rno:171361%09red/rno:116636%09red/rno:308666%09red/rno:302405%09red/rno:100366044%09red/rno:690585%09red/rno:308306%09red/rno:682787%09red/rno:362965%09red/rno:315352%09red/rno:54318%09red/rno:299027%09red/rno:688288%09red/rno:303073%09red/rno:360962%09red/rno:17…
Biosynthesis of unsaturated fatty acids	KEGG PATHWAY	rno01040	3	27	0.940654	1	ENSRNOG00000010580|ENSRNOG00000048949|ENSRNOG00000021808	rno:26759|rno:171402|rno:191576|	26759|171402|191576|	http://www.genome.jp/kegg-bin/show_pathway?rno01040/rno:191576%09red/rno:171402%09red/rno:26759%09red
Hippo signaling pathway	KEGG PATHWAY	rno04390	27	157	0.943519	1	ENSRNOG00000005452|ENSRNOG00000001452|ENSRNOG00000001436|ENSRNOG00000007237|ENSRNOG00000006003|ENSRNOG00000002833|ENSRNOG00000034254|ENSRNOG00000050760|ENSRNOG00000018526|ENSRNOG00000009694|ENSRNOG00000048217|ENSRNOG00000020652|ENSRNOG00000021548|ENSRNOG00000042657|ENSRNOG00000004837|ENSRNOG00000004500|ENSRNOG00000001224|ENSRNOG00000008620|ENSRNOG00000001269|ENSRNOG00000022635|ENSRNOG00000019939|…	rno:117256|rno:266608|rno:56010|rno:25587|rno:297357|rno:84027|rno:81822|rno:29591|rno:29495|rno:25296|rno:317673|rno:59086|rno:363140|rno:297387|rno:316101|rno:24577|rno:309684|rno:25631|rno:24669|rno:64053|rno:64033|rno:140590|rno:29591|rno:84353|rno:299611|rno:24205|rno:58948|	117256|266608|56010|25587|297357|84027|81822|29591|29495|25296|317673|59086|363140|297387|316101|24577|309684|25631|24669|64053|64033|140590|29591|84353|299611|24205|58948|	http://www.genome.jp/kegg-bin/show_pathway?rno04390/rno:363140%09red/rno:25587%09red/rno:266608%09red/rno:117256%09red/rno:64033%09red/rno:56010%09red/rno:84027%09red/rno:64053%09red/rno:297357%09red/rno:25296%09red/rno:59086%09red/rno:24205%09red/rno:24577%09red/rno:317673%09red/rno:316101%09red/rno:297387%09red/rno:29591%09red/rno:29495%09red/rno:140590%09red/rno:84353%09red/rno:81822%09red/rno…
Glycolysis / Gluconeogenesis	KEGG PATHWAY	rno00010	11	75	0.948909	1	ENSRNOG00000001214|ENSRNOG00000018755|ENSRNOG00000013009|ENSRNOG00000007023|ENSRNOG00000009628|ENSRNOG00000001344|ENSRNOG00000026235|ENSRNOG00000013141|ENSRNOG00000006116|ENSRNOG00000017512|ENSRNOG00000010133	rno:25741|rno:311569|rno:24533|rno:313843|rno:65152|rno:29539|rno:25060|rno:24334|rno:25059|rno:309147|rno:296973|	25741|311569|24533|313843|65152|29539|25060|24334|25059|309147|296973|	http://www.genome.jp/kegg-bin/show_pathway?rno00010/rno:313843%09red/rno:24533%09red/rno:296973%09red/rno:29539%09red/rno:25741%09red/rno:309147%09red/rno:25060%09red/rno:25059%09red/rno:311569%09red/rno:24334%09red/rno:65152%09red
Pyruvate metabolism	KEGG PATHWAY	rno00620	5	41	0.951192	1	ENSRNOG00000018755|ENSRNOG00000001344|ENSRNOG00000000541|ENSRNOG00000019189|ENSRNOG00000013009	rno:311569|rno:29539|rno:294320|rno:308100|rno:24533|	311569|29539|294320|308100|24533|	http://www.genome.jp/kegg-bin/show_pathway?rno00620/rno:311569%09red/rno:29539%09red/rno:294320%09red/rno:24533%09red/rno:308100%09red
Fatty acid metabolism	KEGG PATHWAY	rno01212	7	53	0.951737	1	ENSRNOG00000012966|ENSRNOG00000010697|ENSRNOG00000045636|ENSRNOG00000001177|ENSRNOG00000048949|ENSRNOG00000021808|ENSRNOG00000019189	rno:25287|rno:113965|rno:50671|rno:64304|rno:171402|rno:191576|rno:308100|	25287|113965|50671|64304|171402|191576|308100|	http://www.genome.jp/kegg-bin/show_pathway?rno01212/rno:64304%09red/rno:25287%09red/rno:191576%09red/rno:113965%09red/rno:308100%09red/rno:171402%09red/rno:50671%09red
Dorso-ventral axis formation	KEGG PATHWAY	rno04320	2	22	0.956521	1	ENSRNOG00000007106|ENSRNOG00000016920	rno:313845|rno:307925|	313845|307925|	http://www.genome.jp/kegg-bin/show_pathway?rno04320/rno:307925%09red/rno:313845%09red
Non-homologous end-joining	KEGG PATHWAY	rno03450	1	14	0.956602	1	ENSRNOG00000013615	rno:294051|	294051|	http://www.genome.jp/kegg-bin/show_pathway?rno03450/rno:294051%09red
Fatty acid biosynthesis	KEGG PATHWAY	rno00061	1	14	0.956602	1	ENSRNOG00000045636	rno:50671|	50671|	http://www.genome.jp/kegg-bin/show_pathway?rno00061/rno:50671%09red
Small cell lung cancer	KEGG PATHWAY	rno05222	13	89	0.961865	1	ENSRNOG00000006735|ENSRNOG00000023258|ENSRNOG00000016846|ENSRNOG00000008145|ENSRNOG00000004500|ENSRNOG00000009385|ENSRNOG00000023428|ENSRNOG00000010756|ENSRNOG00000025602|ENSRNOG00000022071|ENSRNOG00000043311|ENSRNOG00000004276|ENSRNOG00000021497	rno:25164|rno:81736|rno:366508|rno:362788|rno:24577|rno:298947|rno:497931|rno:24842|rno:94201|rno:685269|rno:296468|rno:360606|rno:29414|	25164|81736|366508|362788|24577|298947|497931|24842|94201|685269|296468|360606|29414|	http://www.genome.jp/kegg-bin/show_pathway?rno05222/rno:29414%09red/rno:362788%09red/rno:685269%09red/rno:298947%09red/rno:497931%09red/rno:94201%09red/rno:81736%09red/rno:360606%09red/rno:24577%09red/rno:366508%09red/rno:25164%09red/rno:296468%09red/rno:24842%09red
Metabolism of xenobiotics by cytochrome P450	KEGG PATHWAY	rno00980	9	67	0.963324	1	ENSRNOG00000018237|ENSRNOG00000030449|ENSRNOG00000016484|ENSRNOG00000018740|ENSRNOG00000017512|ENSRNOG00000007743|ENSRNOG00000020743|ENSRNOG00000013484|ENSRNOG00000001701	rno:24426|rno:300850|rno:297029|rno:113992|rno:309147|rno:171341|rno:308445|rno:24421|rno:304078|	24426|300850|297029|113992|309147|171341|308445|24421|304078|	http://www.genome.jp/kegg-bin/show_pathway?rno00980/rno:297029%09red/rno:113992%09red/rno:304078%09red/rno:308445%09red/rno:24426%09red/rno:300850%09red/rno:171341%09red/rno:309147%09red/rno:24421%09red
N-Glycan biosynthesis	KEGG PATHWAY	rno00510	6	50	0.966281	1	ENSRNOG00000017434|ENSRNOG00000006369|ENSRNOG00000017087|ENSRNOG00000024954|ENSRNOG00000000800|ENSRNOG00000004234	rno:29582|rno:313231|rno:362625|rno:303693|rno:294410|rno:94273|	29582|313231|362625|303693|294410|94273|	http://www.genome.jp/kegg-bin/show_pathway?rno00510/rno:94273%09red/rno:29582%09red/rno:313231%09red/rno:303693%09red/rno:362625%09red/rno:294410%09red
Pyrimidine metabolism	KEGG PATHWAY	rno00240	16	108	0.970162	1	ENSRNOG00000019439|ENSRNOG00000008450|ENSRNOG00000016231|ENSRNOG00000018982|ENSRNOG00000003650|ENSRNOG00000011071|ENSRNOG00000007427|ENSRNOG00000009982|ENSRNOG00000020721|ENSRNOG00000049152|ENSRNOG00000013215|ENSRNOG00000018765|ENSRNOG00000015749|ENSRNOG00000002671|ENSRNOG00000013110|ENSRNOG00000047314	rno:117017|rno:100359539|rno:364834|rno:316077|rno:100360582|rno:58813|rno:85260|rno:290029|rno:58964|rno:685679|rno:290741|rno:361698|rno:85269|rno:83782|rno:297998|rno:24834|	117017|100359539|364834|316077|100360582|58813|85260|290029|58964|685679|290741|361698|85269|83782|297998|24834|	http://www.genome.jp/kegg-bin/show_pathway?rno00240/rno:58813%09red/rno:316077%09red/rno:85269%09red/rno:290029%09red/rno:290741%09red/rno:85260%09red/rno:297998%09red/rno:24834%09red/rno:361698%09red/rno:117017%09red/rno:83782%09red/rno:100360582%09red/rno:685679%09red/rno:100359539%09red/rno:58964%09red/rno:364834%09red
Huntington's disease	KEGG PATHWAY	rno05016	36	213	0.972265	1	ENSRNOG00000019439|ENSRNOG00000016429|ENSRNOG00000048812|ENSRNOG00000024539|ENSRNOG00000011073|ENSRNOG00000031766|ENSRNOG00000004473|ENSRNOG00000010048|ENSRNOG00000001448|ENSRNOG00000005330|ENSRNOG00000021150|ENSRNOG00000014635|ENSRNOG00000020876|ENSRNOG00000008766|Novel01290|ENSRNOG00000018526|ENSRNOG00000026243|ENSRNOG00000015320|ENSRNOG00000028451|ENSRNOG00000016231|ENSRNOG00000014819|ENSRNOG0…	rno:117017|rno:24418|rno:24404|rno:297990|rno:29424|rno:26192|rno:83516|rno:29167|rno:192154|rno:54244|rno:29322|rno:83800|rno:24887|rno:24410|rno:85240|rno:29495|rno:308578|rno:171082|rno:303393|rno:364834|rno:29430|rno:24408|rno:362344|rno:298762|rno:245958|rno:317673|rno:25278|rno:497902|rno:25031|rno:315167|rno:24842|rno:26198|rno:363441|rno:171339|rno:29507|rno:100188937|	117017|24418|24404|297990|29424|26192|83516|29167|192154|54244|29322|83800|24887|24410|85240|29495|308578|171082|303393|364834|29430|24408|362344|298762|245958|317673|25278|497902|25031|315167|24842|26198|363441|171339|29507|100188937|	http://www.genome.jp/kegg-bin/show_pathway?rno05016/rno:117017%09red/rno:24410%09red/rno:315167%09red/rno:100188937%09red/rno:308578%09red/rno:303393%09red/rno:25031%09red/rno:83516%09red/rno:54244%09red/rno:298762%09red/rno:24418%09red/rno:26192%09red/rno:497902%09red/rno:29430%09red/rno:26198%09red/rno:83800%09red/rno:245958%09red/rno:317673%09red/rno:29167%09red/rno:364834%09red/rno:24408%09re…
Glyoxylate and dicarboxylate metabolism	KEGG PATHWAY	rno00630	2	25	0.974331	1	ENSRNOG00000005275|ENSRNOG00000019189	rno:287379|rno:308100|	287379|308100|	http://www.genome.jp/kegg-bin/show_pathway?rno00630/rno:287379%09red/rno:308100%09red
Nucleotide excision repair	KEGG PATHWAY	rno03420	5	46	0.974971	1	ENSRNOG00000018007|ENSRNOG00000001088|ENSRNOG00000018765|ENSRNOG00000017059|ENSRNOG00000021264	rno:502227|rno:288414|rno:361698|rno:84593|rno:25737|	502227|288414|361698|84593|25737|	http://www.genome.jp/kegg-bin/show_pathway?rno03420/rno:288414%09red/rno:25737%09red/rno:361698%09red/rno:84593%09red/rno:502227%09red
Tryptophan metabolism	KEGG PATHWAY	rno00380	5	46	0.974971	1	ENSRNOG00000001344|ENSRNOG00000010697|ENSRNOG00000019189|ENSRNOG00000033923|ENSRNOG00000003709	rno:29539|rno:113965|rno:308100|rno:316421|rno:59113|	29539|113965|308100|316421|59113|	http://www.genome.jp/kegg-bin/show_pathway?rno00380/rno:316421%09red/rno:29539%09red/rno:308100%09red/rno:113965%09red/rno:59113%09red
Nitrogen metabolism	KEGG PATHWAY	rno00910	1	17	0.976833	1	ENSRNOG00000012371	rno:291819|	291819|	http://www.genome.jp/kegg-bin/show_pathway?rno00910/rno:291819%09red
Fatty acid degradation	KEGG PATHWAY	rno00071	5	47	0.978188	1	ENSRNOG00000001344|ENSRNOG00000001177|ENSRNOG00000012966|ENSRNOG00000010697|ENSRNOG00000019189	rno:29539|rno:64304|rno:25287|rno:113965|rno:308100|	29539|64304|25287|113965|308100|	http://www.genome.jp/kegg-bin/show_pathway?rno00071/rno:29539%09red/rno:25287%09red/rno:308100%09red/rno:113965%09red/rno:64304%09red
Glycosylphosphatidylinositol(GPI)-anchor biosynthesis	KEGG PATHWAY	rno00563	2	26	0.978513	1	ENSRNOG00000003554|ENSRNOG00000033623	rno:363464|rno:288041|	363464|288041|	http://www.genome.jp/kegg-bin/show_pathway?rno00563/rno:363464%09red/rno:288041%09red
Selenocompound metabolism	KEGG PATHWAY	rno00450	1	18	0.981207	1	ENSRNOG00000011068	rno:294103|	294103|	http://www.genome.jp/kegg-bin/show_pathway?rno00450/rno:294103%09red
PPAR signaling pathway	KEGG PATHWAY	rno03320	10	79	0.98149	1	ENSRNOG00000046889|ENSRNOG00000000814|ENSRNOG00000007545|ENSRNOG00000016488|ENSRNOG00000015658|ENSRNOG00000012966|ENSRNOG00000008375|ENSRNOG00000049075|ENSRNOG00000010805|ENSRNOG00000013172	rno:25045|rno:80841|rno:362850|rno:296371|rno:686098|rno:25287|rno:140914|rno:140868|rno:79451|rno:58852|	25045|80841|362850|296371|686098|25287|140914|140868|79451|58852|	http://www.genome.jp/kegg-bin/show_pathway?rno03320/rno:140914%09red/rno:686098%09red/rno:79451%09red/rno:362850%09red/rno:25287%09red/rno:25045%09red/rno:140868%09red/rno:80841%09red/rno:296371%09red/rno:58852%09red
Ascorbate and aldarate metabolism	KEGG PATHWAY	rno00053	2	27	0.982031	1	ENSRNOG00000001344|ENSRNOG00000018740	rno:29539|rno:113992|	29539|113992|	http://www.genome.jp/kegg-bin/show_pathway?rno00053/rno:29539%09red/rno:113992%09red
Homologous recombination	KEGG PATHWAY	rno03440	2	27	0.982031	1	ENSRNOG00000010420|ENSRNOG00000018765	rno:680532|rno:361698|	680532|361698|	http://www.genome.jp/kegg-bin/show_pathway?rno03440/rno:361698%09red/rno:680532%09red
Parkinson's disease	KEGG PATHWAY	rno05012	26	169	0.984142	1	ENSRNOG00000002524|ENSRNOG00000024539|ENSRNOG00000010440|ENSRNOG00000031766|ENSRNOG00000016592|ENSRNOG00000029912|ENSRNOG00000029971|ENSRNOG00000008428|ENSRNOG00000003696|ENSRNOG00000015320|ENSRNOG00000028451|ENSRNOG00000005210|ENSRNOG00000026616|ENSRNOG00000004526|ENSRNOG00000019465|ENSRNOG00000049912|ENSRNOG00000030644|ENSRNOG00000019851|ENSRNOG00000048174|ENSRNOG00000002229|ENSRNOG00000008569|…	rno:117549|rno:297990|rno:24611|rno:26192|rno:81664|rno:116728|rno:26202|rno:24318|rno:501563|rno:171082|rno:303393|rno:25686|rno:362344|rno:298762|rno:25643|rno:245958|rno:26193|rno:25278|rno:497902|rno:64532|rno:315167|rno:26198|rno:363441|rno:29507|rno:301000|rno:100188937|	117549|297990|24611|26192|81664|116728|26202|24318|501563|171082|303393|25686|362344|298762|25643|245958|26193|25278|497902|64532|315167|26198|363441|29507|301000|100188937|	http://www.genome.jp/kegg-bin/show_pathway?rno05012/rno:25643%09red/rno:315167%09red/rno:100188937%09red/rno:24611%09red/rno:303393%09red/rno:117549%09red/rno:298762%09red/rno:26192%09red/rno:26193%09red/rno:497902%09red/rno:25686%09red/rno:26198%09red/rno:301000%09red/rno:245958%09red/rno:81664%09red/rno:501563%09red/rno:116728%09red/rno:362344%09red/rno:363441%09red/rno:297990%09red/rno:26202%0…
Protein processing in endoplasmic reticulum	KEGG PATHWAY	rno04141	26	169	0.984142	1	ENSRNOG00000007944|ENSRNOG00000017087|ENSRNOG00000037283|ENSRNOG00000020938|ENSRNOG00000001348|ENSRNOG00000000800|ENSRNOG00000009217|ENSRNOG00000004820|ENSRNOG00000006345|ENSRNOG00000003099|ENSRNOG00000020876|ENSRNOG00000010819|ENSRNOG00000019299|ENSRNOG00000012576|ENSRNOG00000011148|ENSRNOG00000014986|ENSRNOG00000001548|ENSRNOG00000002823|ENSRNOG00000007892|ENSRNOG00000048315|ENSRNOG00000009432|…	rno:297504|rno:362625|rno:29435|rno:171071|rno:117030|rno:294410|rno:192351|rno:287276|rno:298068|rno:317396|rno:24887|rno:294993|rno:296304|rno:286900|rno:81784|rno:298652|rno:83619|rno:50658|rno:312903|rno:54287|rno:54318|rno:25506|rno:288444|rno:680121|rno:362226|rno:25272|	297504|362625|29435|171071|117030|294410|192351|287276|298068|317396|24887|294993|296304|286900|81784|298652|83619|50658|312903|54287|54318|25506|288444|680121|362226|25272|	http://www.genome.jp/kegg-bin/show_pathway?rno04141/rno:83619%09red/rno:171071%09red/rno:192351%09red/rno:117030%09red/rno:24887%09red/rno:81784%09red/rno:298652%09red/rno:25506%09red/rno:25272%09red/rno:298068%09red/rno:286900%09red/rno:288444%09red/rno:29435%09red/rno:362625%09red/rno:54318%09red/rno:317396%09red/rno:296304%09red/rno:297504%09red/rno:294410%09red/rno:287276%09red/rno:362226%09r…
Drug metabolism - cytochrome P450	KEGG PATHWAY	rno00982	8	69	0.985389	1	ENSRNOG00000018237|ENSRNOG00000030449|ENSRNOG00000016484|ENSRNOG00000018740|ENSRNOG00000017512|ENSRNOG00000007743|ENSRNOG00000013484|ENSRNOG00000033923	rno:24426|rno:300850|rno:297029|rno:113992|rno:309147|rno:171341|rno:24421|rno:316421|	24426|300850|297029|113992|309147|171341|24421|316421|	http://www.genome.jp/kegg-bin/show_pathway?rno00982/rno:297029%09red/rno:113992%09red/rno:24421%09red/rno:24426%09red/rno:300850%09red/rno:171341%09red/rno:309147%09red/rno:316421%09red
PI3K-Akt signaling pathway	KEGG PATHWAY	rno04151	59	340	0.986656	1	ENSRNOG00000006108|ENSRNOG00000011815|ENSRNOG00000005452|ENSRNOG00000018669|ENSRNOG00000012582|ENSRNOG00000004517|ENSRNOG00000012160|ENSRNOG00000016108|ENSRNOG00000014187|ENSRNOG00000002833|ENSRNOG00000043167|ENSRNOG00000010756|ENSRNOG00000019598|ENSRNOG00000025602|ENSRNOG00000007663|ENSRNOG00000024390|ENSRNOG00000014882|ENSRNOG00000020811|ENSRNOG00000010103|ENSRNOG00000000463|ENSRNOG00000023258|…	rno:690825|rno:29517|rno:117256|rno:25326|rno:116636|rno:24482|rno:25155|rno:498949|rno:25718|rno:84027|rno:685004|rno:24842|rno:83785|rno:94201|rno:29304|rno:289747|rno:170632|rno:24499|rno:300253|rno:294279|rno:81736|rno:311144|rno:366508|rno:298947|rno:500317|rno:25444|rno:363122|rno:691774|rno:315346|rno:64547|rno:360606|rno:310132|rno:24514|rno:116640|rno:25439|rno:63851|rno:287871|rno:79218…	690825|29517|117256|25326|116636|24482|25155|498949|25718|84027|685004|24842|83785|94201|29304|289747|170632|24499|300253|294279|81736|311144|366508|298947|500317|25444|363122|691774|315346|64547|360606|310132|24514|116640|25439|63851|287871|79218|24577|114119|497931|29260|140924|685269|313845|56718|307403|292406|298518|64033|310553|690987|89804|84488|294048|29414|56010|24954|25084|	http://www.genome.jp/kegg-bin/show_pathway?rno04151/rno:84488%09red/rno:56010%09red/rno:24499%09red/rno:24514%09red/rno:79218%09red/rno:25444%09red/rno:116636%09red/rno:498949%09red/rno:287871%09red/rno:25155%09red/rno:294279%09red/rno:29304%09red/rno:311144%09red/rno:29260%09red/rno:114119%09red/rno:29517%09red/rno:685004%09red/rno:140924%09red/rno:25326%09red/rno:310132%09red/rno:685269%09red/r…
Phenylalanine metabolism	KEGG PATHWAY	rno00360	1	20	0.987633	1	ENSRNOG00000017512	rno:309147|	309147|	http://www.genome.jp/kegg-bin/show_pathway?rno00360/rno:309147%09red
Tyrosine metabolism	KEGG PATHWAY	rno00350	3	37	0.987805	1	ENSRNOG00000017512|ENSRNOG00000001889|ENSRNOG00000033923	rno:309147|rno:24267|rno:316421|	309147|24267|316421|	http://www.genome.jp/kegg-bin/show_pathway?rno00350/rno:316421%09red/rno:24267%09red/rno:309147%09red
Spliceosome	KEGG PATHWAY	rno03040	20	140	0.988095	1	ENSRNOG00000000866|ENSRNOG00000001163|ENSRNOG00000050410|ENSRNOG00000036687|ENSRNOG00000009920|ENSRNOG00000031127|ENSRNOG00000000493|ENSRNOG00000010021|ENSRNOG00000027006|ENSRNOG00000014908|ENSRNOG00000015844|ENSRNOG00000024170|ENSRNOG00000016507|ENSRNOG00000006961|ENSRNOG00000008733|ENSRNOG00000045791|ENSRNOG00000005556|ENSRNOG00000046172|ENSRNOG00000009451|ENSRNOG00000004864	rno:302855|rno:288701|rno:687711|rno:690585|rno:680121|rno:685587|rno:361808|rno:362394|rno:362152|rno:680891|rno:680309|rno:192246|rno:681031|rno:171365|rno:297455|rno:688288|rno:680737|rno:100365504|rno:298374|rno:295607|	302855|288701|687711|690585|680121|685587|361808|362394|362152|680891|680309|192246|681031|171365|297455|688288|680737|100365504|298374|295607|	http://www.genome.jp/kegg-bin/show_pathway?rno03040/rno:100365504%09red/rno:680309%09red/rno:690585%09red/rno:687711%09red/rno:192246%09red/rno:295607%09red/rno:288701%09red/rno:171365%09red/rno:680891%09red/rno:680737%09red/rno:680121%09red/rno:681031%09red/rno:297455%09red/rno:685587%09red/rno:298374%09red/rno:688288%09red/rno:362152%09red/rno:362394%09red/rno:302855%09red/rno:361808%09red
Oxidative phosphorylation	KEGG PATHWAY	rno00190	23	157	0.988722	1	ENSRNOG00000024539|ENSRNOG00000027049|ENSRNOG00000031766|ENSRNOG00000028884|ENSRNOG00000029971|ENSRNOG00000003269|ENSRNOG00000036814|ENSRNOG00000015320|ENSRNOG00000028451|ENSRNOG00000017220|ENSRNOG00000026616|ENSRNOG00000004526|ENSRNOG00000049912|ENSRNOG00000030644|ENSRNOG00000019851|ENSRNOG00000048174|ENSRNOG00000008569|ENSRNOG00000008163|ENSRNOG00000030371|ENSRNOG00000040005|ENSRNOG00000000064|…	rno:297990|rno:690441|rno:26192|rno:300677|rno:26202|rno:94170|rno:29757|rno:171082|rno:303393|rno:293650|rno:362344|rno:298762|rno:245958|rno:26193|rno:25278|rno:497902|rno:315167|rno:298103|rno:26198|rno:363441|rno:140608|rno:29507|rno:100188937|	297990|690441|26192|300677|26202|94170|29757|171082|303393|293650|362344|298762|245958|26193|25278|497902|315167|298103|26198|363441|140608|29507|100188937|	http://www.genome.jp/kegg-bin/show_pathway?rno00190/rno:293650%09red/rno:315167%09red/rno:100188937%09red/rno:303393%09red/rno:298103%09red/rno:298762%09red/rno:26192%09red/rno:26193%09red/rno:497902%09red/rno:94170%09red/rno:26198%09red/rno:300677%09red/rno:245958%09red/rno:140608%09red/rno:690441%09red/rno:362344%09red/rno:363441%09red/rno:297990%09red/rno:26202%09red/rno:171082%09red/rno:29507…
Basal transcription factors	KEGG PATHWAY	rno03022	4	45	0.98912	1	ENSRNOG00000018007|ENSRNOG00000029316|ENSRNOG00000011062|ENSRNOG00000010604	rno:502227|rno:81674|rno:83828|rno:287571|	502227|81674|83828|287571|	http://www.genome.jp/kegg-bin/show_pathway?rno03022/rno:287571%09red/rno:83828%09red/rno:81674%09red/rno:502227%09red
Alcoholism	KEGG PATHWAY	rno05034	26	175	0.990311	1	ENSRNOG00000006532|ENSRNOG00000025040|ENSRNOG00000033045|ENSRNOG00000033942|ENSRNOG00000006108|ENSRNOG00000008766|ENSRNOG00000016592|ENSRNOG00000008030|ENSRNOG00000008428|ENSRNOG00000010306|ENSRNOG00000004060|ENSRNOG00000020657|ENSRNOG00000018242|ENSRNOG00000021063|ENSRNOG00000015936|ENSRNOG00000011726|ENSRNOG00000005210|ENSRNOG00000030142|ENSRNOG00000019465|ENSRNOG00000007106|ENSRNOG00000020478|…	rno:117056|rno:114119|rno:690795|rno:24409|rno:690825|rno:24410|rno:81664|rno:314612|rno:24318|rno:58940|rno:24242|rno:85385|rno:60341|rno:24412|rno:79218|rno:24408|rno:25686|rno:295277|rno:25643|rno:313845|rno:25050|rno:24669|rno:117056|rno:64532|rno:685909|rno:191573|	117056|114119|690795|24409|690825|24410|81664|314612|24318|58940|24242|85385|60341|24412|79218|24408|25686|295277|25643|313845|25050|24669|117056|64532|685909|191573|	http://www.genome.jp/kegg-bin/show_pathway?rno05034/rno:25643%09red/rno:690795%09red/rno:685909%09red/rno:117056%09red/rno:24410%09red/rno:24412%09red/rno:60341%09red/rno:24242%09red/rno:25050%09red/rno:114119%09red/rno:85385%09red/rno:24408%09red/rno:25686%09red/rno:81664%09red/rno:314612%09red/rno:24409%09red/rno:295277%09red/rno:79218%09red/rno:191573%09red/rno:24669%09red/rno:313845%09red/rno…
Glycine, serine and threonine metabolism	KEGG PATHWAY	rno00260	3	39	0.991236	1	ENSRNOG00000005275|ENSRNOG00000010133|ENSRNOG00000015859	rno:287379|rno:296973|rno:290551|	287379|296973|290551|	http://www.genome.jp/kegg-bin/show_pathway?rno00260/rno:287379%09red/rno:290551%09red/rno:296973%09red
Citrate cycle (TCA cycle)	KEGG PATHWAY	rno00020	2	32	0.992742	1	ENSRNOG00000016924|ENSRNOG00000005686	rno:24159|rno:362404|	24159|362404|	http://www.genome.jp/kegg-bin/show_pathway?rno00020/rno:362404%09red/rno:24159%09red
Drug metabolism - other enzymes	KEGG PATHWAY	rno00983	5	55	0.993038	1	Novel01011|ENSRNOG00000014055|ENSRNOG00000000913|ENSRNOG00000018740|ENSRNOG00000047314	rno:295088|rno:116631|rno:24434|rno:113992|rno:24834|	295088|116631|24434|113992|24834|	http://www.genome.jp/kegg-bin/show_pathway?rno00983/rno:295088%09red/rno:113992%09red/rno:116631%09red/rno:24834%09red/rno:24434%09red
RNA polymerase	KEGG PATHWAY	rno03020	2	33	0.993959	1	ENSRNOG00000019439|ENSRNOG00000016231	rno:117017|rno:364834|	117017|364834|	http://www.genome.jp/kegg-bin/show_pathway?rno03020/rno:117017%09red/rno:364834%09red
Vitamin digestion and absorption	KEGG PATHWAY	rno04977	1	24	0.994646	1	ENSRNOG00000004280	rno:64365|	64365|	http://www.genome.jp/kegg-bin/show_pathway?rno04977/rno:64365%09red
mRNA surveillance pathway	KEGG PATHWAY	rno03015	11	96	0.994777	1	ENSRNOG00000005452|ENSRNOG00000042983|ENSRNOG00000036687|ENSRNOG00000008639|ENSRNOG00000022267|ENSRNOG00000019168|ENSRNOG00000045791|ENSRNOG00000022999|ENSRNOG00000027962|ENSRNOG00000001269|ENSRNOG00000004700	rno:117256|rno:291877|rno:690585|rno:171350|rno:302405|rno:315352|rno:688288|rno:363122|rno:360855|rno:24669|rno:296219|	117256|291877|690585|171350|302405|315352|688288|363122|360855|24669|296219|	http://www.genome.jp/kegg-bin/show_pathway?rno03015/rno:690585%09red/rno:24669%09red/rno:688288%09red/rno:117256%09red/rno:315352%09red/rno:363122%09red/rno:291877%09red/rno:360855%09red/rno:171350%09red/rno:296219%09red/rno:302405%09red
Regulation of autophagy	KEGG PATHWAY	rno04140	2	34	0.994975	1	ENSRNOG00000017417|ENSRNOG00000037505	rno:58974|rno:360827|	58974|360827|	http://www.genome.jp/kegg-bin/show_pathway?rno04140/rno:58974%09red/rno:360827%09red
Ubiquitin mediated proteolysis	KEGG PATHWAY	rno04120	17	135	0.996316	1	ENSRNOG00000006248|ENSRNOG00000015131|ENSRNOG00000014986|ENSRNOG00000008400|ENSRNOG00000011663|ENSRNOG00000008459|ENSRNOG00000011007|ENSRNOG00000013718|ENSRNOG00000043311|ENSRNOG00000043162|ENSRNOG00000018296|ENSRNOG00000017373|ENSRNOG00000002946|ENSRNOG00000034075|ENSRNOG00000028415|ENSRNOG00000007304|ENSRNOG00000029195	rno:360592|rno:296368|rno:298652|rno:315713|rno:300948|rno:685029|rno:303689|rno:308669|rno:296468|rno:315771|rno:361389|rno:306004|rno:89829|rno:679949|rno:64515|rno:362377|rno:301000|	360592|296368|298652|315713|300948|685029|303689|308669|296468|315771|361389|306004|89829|679949|64515|362377|301000|	http://www.genome.jp/kegg-bin/show_pathway?rno04120/rno:362377%09red/rno:64515%09red/rno:685029%09red/rno:306004%09red/rno:361389%09red/rno:315713%09red/rno:679949%09red/rno:301000%09red/rno:296368%09red/rno:303689%09red/rno:89829%09red/rno:300948%09red/rno:315771%09red/rno:298652%09red/rno:296468%09red/rno:308669%09red/rno:360592%09red
Maturity onset diabetes of the young	KEGG PATHWAY	rno04950	1	26	0.996477	1	ENSRNOG00000016595	rno:79237|	79237|	http://www.genome.jp/kegg-bin/show_pathway?rno04950/rno:79237%09red
Chemical carcinogenesis	KEGG PATHWAY	rno05204	9	87	0.996642	1	ENSRNOG00000018237|ENSRNOG00000014055|ENSRNOG00000030449|ENSRNOG00000016484|ENSRNOG00000018740|ENSRNOG00000010853|ENSRNOG00000007743|ENSRNOG00000013484|ENSRNOG00000017512	rno:24426|rno:116631|rno:300850|rno:297029|rno:113992|rno:25302|rno:171341|rno:24421|rno:309147|	24426|116631|300850|297029|113992|25302|171341|24421|309147|	http://www.genome.jp/kegg-bin/show_pathway?rno05204/rno:297029%09red/rno:113992%09red/rno:24421%09red/rno:25302%09red/rno:24426%09red/rno:300850%09red/rno:171341%09red/rno:309147%09red/rno:116631%09red
Biosynthesis of amino acids	KEGG PATHWAY	rno01230	9	88	0.997049	1	ENSRNOG00000005576|ENSRNOG00000001214|ENSRNOG00000005275|ENSRNOG00000015514|ENSRNOG00000009628|ENSRNOG00000020956|ENSRNOG00000013141|ENSRNOG00000018367|ENSRNOG00000004160	rno:362383|rno:25741|rno:287379|rno:29592|rno:65152|rno:64203|rno:24334|rno:83688|rno:24689|	362383|25741|287379|29592|65152|64203|24334|83688|24689|	http://www.genome.jp/kegg-bin/show_pathway?rno01230/rno:287379%09red/rno:29592%09red/rno:24689%09red/rno:64203%09red/rno:25741%09red/rno:362383%09red/rno:83688%09red/rno:24334%09red/rno:65152%09red
Phototransduction	KEGG PATHWAY	rno04744	1	27	0.997142	1	ENSRNOG00000004060	rno:24242|	24242|	http://www.genome.jp/kegg-bin/show_pathway?rno04744/rno:24242%09red
Carbon metabolism	KEGG PATHWAY	rno01200	14	121	0.99759	1	ENSRNOG00000005576|ENSRNOG00000001214|ENSRNOG00000005275|ENSRNOG00000018755|ENSRNOG00000018326|ENSRNOG00000009628|ENSRNOG00000026235|ENSRNOG00000013141|ENSRNOG00000006116|ENSRNOG00000005686|ENSRNOG00000001177|ENSRNOG00000018367|ENSRNOG00000019189|ENSRNOG00000004160	rno:362383|rno:25741|rno:287379|rno:311569|rno:290636|rno:65152|rno:25060|rno:24334|rno:25059|rno:362404|rno:64304|rno:83688|rno:308100|rno:24689|	362383|25741|287379|311569|290636|65152|25060|24334|25059|362404|64304|83688|308100|24689|	http://www.genome.jp/kegg-bin/show_pathway?rno01200/rno:287379%09red/rno:290636%09red/rno:64304%09red/rno:362404%09red/rno:24689%09red/rno:308100%09red/rno:362383%09red/rno:25741%09red/rno:25060%09red/rno:25059%09red/rno:311569%09red/rno:83688%09red/rno:24334%09red/rno:65152%09red
Cysteine and methionine metabolism	KEGG PATHWAY	rno00270	2	40	0.998356	1	ENSRNOG00000013009|ENSRNOG00000000158	rno:24533|rno:81718|	24533|81718|	http://www.genome.jp/kegg-bin/show_pathway?rno00270/rno:24533%09red/rno:81718%09red
RNA degradation	KEGG PATHWAY	rno03018	7	81	0.998782	1	ENSRNOG00000003300|ENSRNOG00000008639|ENSRNOG00000004284|ENSRNOG00000022267|ENSRNOG00000013141|ENSRNOG00000008733|ENSRNOG00000050500	rno:29619|rno:171350|rno:29618|rno:302405|rno:24334|rno:297455|rno:315159|	29619|171350|29618|302405|24334|297455|315159|	http://www.genome.jp/kegg-bin/show_pathway?rno03018/rno:315159%09red/rno:29618%09red/rno:29619%09red/rno:297455%09red/rno:171350%09red/rno:24334%09red/rno:302405%09red
Peroxisome	KEGG PATHWAY	rno04146	7	82	0.998946	1	ENSRNOG00000020308|ENSRNOG00000009422|ENSRNOG00000016484|ENSRNOG00000001851|ENSRNOG00000017194|ENSRNOG00000049604|ENSRNOG00000006779	rno:64526|rno:79238|rno:297029|rno:500368|rno:117254|rno:81727|rno:83842|	64526|79238|297029|500368|117254|81727|83842|	http://www.genome.jp/kegg-bin/show_pathway?rno04146/rno:297029%09red/rno:500368%09red/rno:64526%09red/rno:117254%09red/rno:81727%09red/rno:79238%09red/rno:83842%09red
Fanconi anemia pathway	KEGG PATHWAY	rno03460	3	52	0.999054	1	ENSRNOG00000000593|ENSRNOG00000030317|ENSRNOG00000005038	rno:309812|rno:100534597|rno:360847|	309812|100534597|360847|	http://www.genome.jp/kegg-bin/show_pathway?rno03460/rno:309812%09red/rno:100534597%09red/rno:360847%09red
Ribosome biogenesis in eukaryotes	KEGG PATHWAY	rno03008	7	87	0.999493	1	ENSRNOG00000027646|ENSRNOG00000000888|ENSRNOG00000016226|ENSRNOG00000019168|ENSRNOG00000013451|ENSRNOG00000019229|ENSRNOG00000004700	rno:292831|rno:288615|rno:291071|rno:315352|rno:310159|rno:292747|rno:296219|	292831|288615|291071|315352|310159|292747|296219|	http://www.genome.jp/kegg-bin/show_pathway?rno03008/rno:292747%09red/rno:288615%09red/rno:310159%09red/rno:315352%09red/rno:292831%09red/rno:296219%09red/rno:291071%09red
Steroid hormone biosynthesis	KEGG PATHWAY	rno00140	5	80	0.999861	1	ENSRNOG00000029179|ENSRNOG00000009730|ENSRNOG00000001889|ENSRNOG00000030182|ENSRNOG00000018740	rno:24303|rno:25429|rno:24267|rno:266684|rno:113992|	24303|25429|24267|266684|113992|	http://www.genome.jp/kegg-bin/show_pathway?rno00140/rno:24267%09red/rno:25429%09red/rno:24303%09red/rno:113992%09red/rno:266684%09red
Retinol metabolism	KEGG PATHWAY	rno00830	5	80	0.999861	1	ENSRNOG00000018740|ENSRNOG00000014090|ENSRNOG00000006773|ENSRNOG00000033923|ENSRNOG00000020743	rno:113992|rno:246298|rno:170635|rno:316421|rno:308445|	113992|246298|170635|316421|308445|	http://www.genome.jp/kegg-bin/show_pathway?rno00830/rno:316421%09red/rno:246298%09red/rno:113992%09red/rno:170635%09red/rno:308445%09red
Aminoacyl-tRNA biosynthesis	KEGG PATHWAY	rno00970	1	69	1	1	ENSRNOG00000007739	rno:287191|	287191|	http://www.genome.jp/kegg-bin/show_pathway?rno00970/rno:287191%09red
Metabolic pathways	KEGG PATHWAY	rno01100	212	1295	1	1	ENSRNOG00000019439|ENSRNOG00000028566|ENSRNOG00000005058|ENSRNOG00000006388|ENSRNOG00000024539|ENSRNOG00000027739|ENSRNOG00000011071|ENSRNOG00000021265|ENSRNOG00000027049|ENSRNOG00000009982|ENSRNOG00000009980|ENSRNOG00000015781|ENSRNOG00000013676|ENSRNOG00000045605|ENSRNOG00000021150|ENSRNOG00000028884|ENSRNOG00000000800|ENSRNOG00000006787|ENSRNOG00000011260|ENSRNOG00000016826|ENSRNOG00000046159|…	rno:117017|rno:362792|rno:296048|rno:64035|rno:297990|rno:307212|rno:58813|rno:114101|rno:690441|rno:290029|rno:64369|rno:295430|rno:29337|rno:246232|rno:29322|rno:300677|rno:294410|rno:298298|rno:310201|rno:298579|rno:100909505|rno:140910|rno:362760|rno:113965|rno:81925|rno:81726|rno:303693|rno:100360582|rno:286896|rno:50555|rno:364901|rno:89784|rno:362344|rno:29580|rno:24598|rno:362035|rno:1714…	117017|362792|296048|64035|297990|307212|58813|114101|690441|290029|64369|295430|29337|246232|29322|300677|294410|298298|310201|298579|100909505|140910|362760|113965|81925|81726|303693|100360582|286896|50555|364901|89784|362344|29580|24598|362035|171402|304078|50671|25278|309812|727679|497902|688293|64161|64828|288611|315167|298103|362039|24379|497978|287454|362404|292072|363464|191576|114554|296…	http://www.genome.jp/kegg-bin/show_pathway?rno01100/rno:362428%09red/rno:25668%09red/rno:293650%09red/rno:25666%09red/rno:113965%09red/rno:266689%09red/rno:363464%09red/rno:25741%09red/rno:29322%09red/rno:311569%09red/rno:25031%09red/rno:288041%09red/rno:170635%09red/rno:287454%09red/rno:302642%09red/rno:24598%09red/rno:29637%09red/rno:25709%09red/rno:313977%09red/rno:300677%09red/rno:29539%09red…
Olfactory transduction	KEGG PATHWAY	rno04740	9	1198	1	1	ENSRNOG00000018712|ENSRNOG00000004005|Novel00460|ENSRNOG00000010440|ENSRNOG00000003999|ENSRNOG00000009783|ENSRNOG00000004060|ENSRNOG00000002361|ENSRNOG00000003696	rno:25400|rno:24245|rno:25372|rno:24611|rno:64508|rno:171140|rno:24242|rno:25523|rno:501563|	25400|24245|25372|24611|64508|171140|24242|25523|501563|	http://www.genome.jp/kegg-bin/show_pathway?rno04740/rno:25400%09red/rno:171140%09red/rno:64508%09red/rno:24245%09red/rno:24242%09red/rno:25372%09red/rno:24611%09red/rno:501563%09red/rno:25523%09red
--------------------
#Term	Database	ID	Input number	Background number	P-Value	Corrected P-Value	Input	KEGG_ID/KO	Entrez_ID	Hyperlink
--------------------
#Term	Database	ID	Input number	Background number	P-Value	Corrected P-Value	Input	KEGG_ID/KO	Entrez_ID	Hyperlink
--------------------

## Sheet: up.DEG_KEGG
##Databases: KEGG PATHWAY
##Statistical test method: hypergeometric test / Fisher's exact test
##FDR correction method: Benjamini and Hochberg
#Term	Database	ID	Input number	Background number	P-Value	Corrected P-Value	Input	KEGG_ID/KO	Entrez_ID	Hyperlink
Ribosome	KEGG PATHWAY	rno03010	93	178	2.92292e-21	7.92112e-19	ENSRNOG00000009378|ENSRNOG00000004107|ENSRNOG00000018647|ENSRNOG00000031889|ENSRNOG00000004741|ENSRNOG00000007663|Novel00801|ENSRNOG00000031244|ENSRNOG00000023407|ENSRNOG00000019578|ENSRNOG00000005517|ENSRNOG00000029574|ENSRNOG00000017418|ENSRNOG00000033473|ENSRNOG00000000957|ENSRNOG00000024603|ENSRNOG00000016580|ENSRNOG00000033843|ENSRNOG00000018320|ENSRNOG00000014272|ENSRNOG00000018645|ENSRNOG0…	rno:64302|rno:29282|rno:680747|rno:117042|rno:81767|rno:29304|rno:317646|rno:296596|rno:364656|rno:140655|rno:100360508|rno:29426|rno:140654|rno:58927|rno:79449|rno:29285|rno:124323|rno:296596|rno:117053|rno:296709|rno:29236|rno:83789|rno:300079|rno:287302|rno:360572|rno:28298|rno:57809|rno:117042|rno:25538|rno:81766|rno:691531|rno:64205|rno:94266|rno:81764|rno:296596|rno:498555|rno:292244|rno:81…	64302|29282|680747|117042|81767|29304|317646|296596|364656|140655|100360508|29426|140654|58927|79449|29285|124323|296596|117053|296709|29236|83789|300079|287302|360572|28298|57809|117042|25538|81766|691531|64205|94266|81764|296596|498555|292244|81763|689284|310653|161477|64156|81775|292964|64638|29283|81774|499782|317646|100361520|65136|64640|29286|79449|81765|25347|29752|100363434|362631|1003615…	http://www.genome.jp/kegg-bin/show_pathway?rno03010/rno:26962%09red/rno:292964%09red/rno:317646%09red/rno:79449%09red/rno:364656%09red/rno:691531%09red/rno:117053%09red/rno:57809%09red/rno:291434%09red/rno:287417%09red/rno:29285%09red/rno:292244%09red/rno:310653%09red/rno:245981%09red/rno:100360017%09red/rno:29304%09red/rno:28298%09red/rno:81765%09red/rno:58927%09red/rno:25347%09red/rno:100360508…
Lysosome	KEGG PATHWAY	rno04142	45	127	5.43821e-07	7.36878e-05	ENSRNOG00000037563|ENSRNOG00000011150|ENSRNOG00000011054|ENSRNOG00000014064|ENSRNOG00000020206|ENSRNOG00000021157|ENSRNOG00000025274|ENSRNOG00000014635|ENSRNOG00000018566|ENSRNOG00000014992|ENSRNOG00000000913|ENSRNOG00000046159|ENSRNOG00000010034|ENSRNOG00000016496|ENSRNOG00000003759|ENSRNOG00000023830|ENSRNOG00000006865|ENSRNOG00000006963|ENSRNOG00000012062|ENSRNOG00000007089|ENSRNOG00000010252|…	rno:287435|rno:25227|rno:89783|rno:25425|rno:171293|rno:50654|rno:294673|rno:83800|rno:25697|rno:317202|rno:24434|rno:100909505|rno:84431|rno:25423|rno:314360|rno:171575|rno:298875|rno:25424|rno:286898|rno:63865|rno:300757|rno:25328|rno:293650|rno:25524|rno:293676|rno:24375|rno:316033|rno:362409|rno:361704|rno:296370|rno:361378|rno:64529|rno:29186|rno:83534|rno:25055|rno:688293|rno:361401|rno:252…	287435|25227|89783|25425|171293|50654|294673|83800|25697|317202|24434|100909505|84431|25423|314360|171575|298875|25424|286898|63865|300757|25328|293650|25524|293676|24375|316033|362409|361704|296370|361378|64529|29186|83534|25055|688293|361401|252929|25732|684529|684529|292073|360630|83689|24944|	http://www.genome.jp/kegg-bin/show_pathway?rno04142/rno:688293%09red/rno:292073%09red/rno:63865%09red/rno:362409%09red/rno:293650%09red/rno:24434%09red/rno:361401%09red/rno:287435%09red/rno:24944%09red/rno:317202%09red/rno:29186%09red/rno:25423%09red/rno:171575%09red/rno:25055%09red/rno:171293%09red/rno:83534%09red/rno:25425%09red/rno:25424%09red/rno:100909505%09red/rno:25524%09red/rno:64529%09re…
Hematopoietic cell lineage	KEGG PATHWAY	rno04640	30	83	2.93209e-05	0.00184733	ENSRNOG00000004575|ENSRNOG00000000321|ENSRNOG00000019556|ENSRNOG00000024000|ENSRNOG00000015821|ENSRNOG00000033215|ENSRNOG00000013615|ENSRNOG00000020699|ENSRNOG00000050078|ENSRNOG00000015945|ENSRNOG00000020811|ENSRNOG00000006094|ENSRNOG00000019728|ENSRNOG00000032844|ENSRNOG00000016294|ENSRNOG00000036832|ENSRNOG00000016451|ENSRNOG00000003069|ENSRNOG00000014610|ENSRNOG00000049782|ENSRNOG00000007129|…	rno:24493|rno:25145|rno:24936|rno:308501|rno:497761|rno:294270|rno:294051|rno:29185|rno:305081|rno:300678|rno:24499|rno:25406|rno:25021|rno:294269|rno:24932|rno:315346|rno:25109|rno:25668|rno:81641|rno:652957|rno:24931|rno:685269|rno:311144|rno:307403|rno:298518|rno:295279|rno:24930|rno:25407|rno:25084|rno:60350|	24493|25145|24936|308501|497761|294270|294051|29185|305081|300678|24499|25406|25021|294269|24932|315346|25109|25668|81641|652957|24931|685269|311144|307403|298518|295279|24930|25407|25084|60350|	http://www.genome.jp/kegg-bin/show_pathway?rno04640/rno:25668%09red/rno:24499%09red/rno:294051%09red/rno:294270%09red/rno:311144%09red/rno:497761%09red/rno:25407%09red/rno:25406%09red/rno:24493%09red/rno:685269%09red/rno:24931%09red/rno:298518%09red/rno:307403%09red/rno:81641%09red/rno:305081%09red/rno:300678%09red/rno:24936%09red/rno:24932%09red/rno:24930%09red/rno:295279%09red/rno:652957%09red/…
Staphylococcus aureus infection	KEGG PATHWAY	rno05150	23	54	3.28401e-05	0.00184733	ENSRNOG00000019728|ENSRNOG00000033215|ENSRNOG00000046663|ENSRNOG00000009211|ENSRNOG00000049422|ENSRNOG00000030715|ENSRNOG00000046452|ENSRNOG00000032844|ENSRNOG00000047800|ENSRNOG00000020679|ENSRNOG00000033564|ENSRNOG00000013231|ENSRNOG00000012749|ENSRNOG00000046834|ENSRNOG00000017980|ENSRNOG00000001224|ENSRNOG00000024382|ENSRNOG00000012807|ENSRNOG00000012804|ENSRNOG00000001827|ENSRNOG00000021199|…	rno:25021|rno:294270|rno:116591|rno:84007|rno:498276|rno:155012|rno:289211|rno:294269|rno:113959|rno:25464|rno:54249|rno:58949|rno:29687|rno:24232|rno:308995|rno:309684|rno:304966|rno:298566|rno:362634|rno:64023|rno:295279|rno:309622|rno:309621|	25021|294270|116591|84007|498276|155012|289211|294269|113959|25464|54249|58949|29687|24232|308995|309684|304966|298566|362634|64023|295279|309622|309621|	http://www.genome.jp/kegg-bin/show_pathway?rno05150/rno:498276%09red/rno:155012%09red/rno:294270%09red/rno:116591%09red/rno:84007%09red/rno:298566%09red/rno:25464%09red/rno:308995%09red/rno:289211%09red/rno:113959%09red/rno:295279%09red/rno:309622%09red/rno:309621%09red/rno:304966%09red/rno:64023%09red/rno:294269%09red/rno:54249%09red/rno:24232%09red/rno:25021%09red/rno:309684%09red/rno:362634%09…
Osteoclast differentiation	KEGG PATHWAY	rno04380	39	126	3.84708e-05	0.00184733	ENSRNOG00000004575|ENSRNOG00000006940|ENSRNOG00000033235|ENSRNOG00000004763|ENSRNOG00000012160|ENSRNOG00000009385|ENSRNOG00000009705|ENSRNOG00000013014|ENSRNOG00000013676|ENSRNOG00000031312|ENSRNOG00000002278|ENSRNOG00000013967|ENSRNOG00000023258|ENSRNOG00000049422|ENSRNOG00000038776|ENSRNOG00000046452|ENSRNOG00000046663|ENSRNOG00000001480|ENSRNOG00000016846|ENSRNOG00000042838|ENSRNOG00000020652|…	rno:24493|rno:500904|rno:100360982|rno:25528|rno:25155|rno:298947|rno:313050|rno:79129|rno:29337|rno:25625|rno:84492|rno:499356|rno:81736|rno:498276|rno:292537|rno:289211|rno:116591|rno:114553|rno:366508|rno:24517|rno:59086|rno:364018|rno:29591|rno:301227|rno:116465|rno:497931|rno:155918|rno:361537|rno:89829|rno:304966|rno:307403|rno:309452|rno:366126|rno:367901|rno:295279|rno:29591|rno:25732|rno…	24493|500904|100360982|25528|25155|298947|313050|79129|29337|25625|84492|499356|81736|498276|292537|289211|116591|114553|366508|24517|59086|364018|29591|301227|116465|497931|155918|361537|89829|304966|307403|309452|366126|367901|295279|29591|25732|360697|29513|	http://www.genome.jp/kegg-bin/show_pathway?rno04380/rno:498276%09red/rno:366126%09red/rno:24517%09red/rno:301227%09red/rno:116591%09red/rno:25625%09red/rno:25528%09red/rno:25155%09red/rno:309452%09red/rno:364018%09red/rno:24493%09red/rno:292537%09red/rno:367901%09red/rno:59086%09red/rno:307403%09red/rno:29513%09red/rno:100360982%09red/rno:500904%09red/rno:289211%09red/rno:116465%09red/rno:25732%0…
Tuberculosis	KEGG PATHWAY	rno05152	50	181	4.29982e-05	0.00184733	ENSRNOG00000004575|ENSRNOG00000020206|ENSRNOG00000046452|ENSRNOG00000018568|ENSRNOG00000019430|ENSRNOG00000012160|ENSRNOG00000020300|ENSRNOG00000033215|ENSRNOG00000020733|ENSRNOG00000021157|ENSRNOG00000013634|ENSRNOG00000020876|ENSRNOG00000031312|ENSRNOG00000023258|ENSRNOG00000049422|ENSRNOG00000015179|ENSRNOG00000000515|ENSRNOG00000019728|ENSRNOG00000002161|ENSRNOG00000046663|ENSRNOG00000021817|…	rno:24493|rno:171293|rno:289211|rno:287709|rno:155151|rno:25155|rno:361680|rno:294270|rno:316010|rno:50654|rno:301059|rno:24887|rno:25625|rno:81736|rno:498276|rno:246756|rno:29513|rno:25021|rno:305353|rno:116591|rno:362418|rno:304091|rno:59086|rno:24514|rno:305354|rno:24232|rno:293650|rno:499271|rno:116465|rno:309684|rno:117539|rno:25441|rno:502902|rno:25301|rno:25599|rno:24253|rno:304966|rno:641…	24493|171293|289211|287709|155151|25155|361680|294270|316010|50654|301059|24887|25625|81736|498276|246756|29513|25021|305353|116591|362418|304091|59086|24514|305354|24232|293650|499271|116465|309684|117539|25441|502902|25301|25599|24253|304966|64171|294269|360697|309621|310553|60350|25328|29197|29260|309622|64625|295279|24944|	http://www.genome.jp/kegg-bin/show_pathway?rno05152/rno:498276%09red/rno:499271%09red/rno:293650%09red/rno:24944%09red/rno:24514%09red/rno:24887%09red/rno:305353%09red/rno:294270%09red/rno:116591%09red/rno:246756%09red/rno:25625%09red/rno:25155%09red/rno:305354%09red/rno:171293%09red/rno:29260%09red/rno:64171%09red/rno:24493%09red/rno:25441%09red/rno:25301%09red/rno:59086%09red/rno:287709%09red/r…
Leishmaniasis	KEGG PATHWAY	rno05140	27	73	5.22693e-05	0.00184733	ENSRNOG00000004575|ENSRNOG00000006940|ENSRNOG00000033215|ENSRNOG00000046663|ENSRNOG00000013014|ENSRNOG00000013634|ENSRNOG00000023258|ENSRNOG00000024382|ENSRNOG00000019728|ENSRNOG00000032844|ENSRNOG00000001480|ENSRNOG00000020652|ENSRNOG00000028016|ENSRNOG00000015547|ENSRNOG00000046834|ENSRNOG00000012074|ENSRNOG00000001224|ENSRNOG00000010522|ENSRNOG00000004861|ENSRNOG00000002032|ENSRNOG00000000451|…	rno:24493|rno:500904|rno:294270|rno:116591|rno:79129|rno:301059|rno:81736|rno:304966|rno:25021|rno:294269|rno:114553|rno:59086|rno:364018|rno:24514|rno:24232|rno:116465|rno:309684|rno:29260|rno:311144|rno:360697|rno:309621|rno:310553|rno:116689|rno:309622|rno:295279|rno:498276|rno:29513|	24493|500904|294270|116591|79129|301059|81736|304966|25021|294269|114553|59086|364018|24514|24232|116465|309684|29260|311144|360697|309621|310553|116689|309622|295279|498276|29513|	http://www.genome.jp/kegg-bin/show_pathway?rno05140/rno:498276%09red/rno:24514%09red/rno:294270%09red/rno:116591%09red/rno:311144%09red/rno:29260%09red/rno:364018%09red/rno:24493%09red/rno:59086%09red/rno:29513%09red/rno:500904%09red/rno:116689%09red/rno:114553%09red/rno:295279%09red/rno:360697%09red/rno:309622%09red/rno:309621%09red/rno:310553%09red/rno:304966%09red/rno:294269%09red/rno:116465%0…
Fc gamma R-mediated phagocytosis	KEGG PATHWAY	rno04666	31	91	5.45338e-05	0.00184733	ENSRNOG00000002657|ENSRNOG00000007350|ENSRNOG00000031058|ENSRNOG00000014289|ENSRNOG00000009331|ENSRNOG00000009385|ENSRNOG00000009980|ENSRNOG00000013676|ENSRNOG00000008180|ENSRNOG00000046452|ENSRNOG00000046663|ENSRNOG00000001480|ENSRNOG00000016846|ENSRNOG00000017020|ENSRNOG00000000579|ENSRNOG00000006932|ENSRNOG00000012160|ENSRNOG00000016346|ENSRNOG00000016367|ENSRNOG00000000991|ENSRNOG00000023428|…	rno:24653|rno:366957|rno:317371|rno:301511|rno:25734|rno:298947|rno:64369|rno:29337|rno:81515|rno:289211|rno:116591|rno:114553|rno:366508|rno:54259|rno:25603|rno:360509|rno:25155|rno:170538|rno:361517|rno:54227|rno:497931|rno:64465|rno:498276|rno:24699|rno:295279|rno:298975|rno:288669|rno:25156|rno:29271|rno:360854|rno:25096|	24653|366957|317371|301511|25734|298947|64369|29337|81515|289211|116591|114553|366508|54259|25603|360509|25155|170538|361517|54227|497931|64465|498276|24699|295279|298975|288669|25156|29271|360854|25096|	http://www.genome.jp/kegg-bin/show_pathway?rno04666/rno:498276%09red/rno:298947%09red/rno:24699%09red/rno:116591%09red/rno:25603%09red/rno:360854%09red/rno:25155%09red/rno:288669%09red/rno:54259%09red/rno:25734%09red/rno:24653%09red/rno:301511%09red/rno:170538%09red/rno:289211%09red/rno:25096%09red/rno:295279%09red/rno:29337%09red/rno:317371%09red/rno:81515%09red/rno:366508%09red/rno:29271%09red/…
Phagosome	KEGG PATHWAY	rno04145	50	195	0.000201317	0.00606187	ENSRNOG00000049590|ENSRNOG00000046452|ENSRNOG00000018566|ENSRNOG00000014992|ENSRNOG00000039744|ENSRNOG00000018568|ENSRNOG00000048951|ENSRNOG00000033215|ENSRNOG00000030712|ENSRNOG00000021157|ENSRNOG00000034254|ENSRNOG00000006940|ENSRNOG00000031090|ENSRNOG00000006345|ENSRNOG00000008310|ENSRNOG00000000723|ENSRNOG00000049422|ENSRNOG00000019728|ENSRNOG00000002161|ENSRNOG00000046663|ENSRNOG00000000763|…	rno:24988|rno:289211|rno:25697|rno:317202|rno:414783|rno:287709|rno:414789|rno:294270|rno:24974|rno:50654|rno:81822|rno:500904|rno:368153|rno:298068|rno:303413|rno:309607|rno:498276|rno:25021|rno:305353|rno:116591|rno:24747|rno:114553|rno:309627|rno:364018|rno:315346|rno:155151|rno:24232|rno:293650|rno:414792|rno:295279|rno:309684|rno:501854|rno:502902|rno:29260|rno:140914|rno:304966|rno:292406|r…	24988|289211|25697|317202|414783|287709|414789|294270|24974|50654|81822|500904|368153|298068|303413|309607|498276|25021|305353|116591|24747|114553|309627|364018|315346|155151|24232|293650|414792|295279|309684|501854|502902|29260|140914|304966|292406|94170|294269|79129|309621|310553|24973|60350|298103|25328|498638|309622|60466|24944|	http://www.genome.jp/kegg-bin/show_pathway?rno04145/rno:498276%09red/rno:60350%09red/rno:293650%09red/rno:303413%09red/rno:24944%09red/rno:305353%09red/rno:294270%09red/rno:116591%09red/rno:24747%09red/rno:317202%09red/rno:501854%09red/rno:298103%09red/rno:29260%09red/rno:414783%09red/rno:364018%09red/rno:298068%09red/rno:25328%09red/rno:414789%09red/rno:295279%09red/rno:287709%09red/rno:309622%0…
NF-kappa B signaling pathway	KEGG PATHWAY	rno04064	27	89	0.000720934	0.0195373	ENSRNOG00000033235|ENSRNOG00000018488|ENSRNOG00000029773|ENSRNOG00000009705|ENSRNOG00000013676|ENSRNOG00000010516|ENSRNOG00000019264|ENSRNOG00000013634|ENSRNOG00000008180|ENSRNOG00000031312|ENSRNOG00000013967|ENSRNOG00000040315|ENSRNOG00000023258|ENSRNOG00000015179|ENSRNOG00000020679|ENSRNOG00000047606|ENSRNOG00000042070|ENSRNOG00000017787|ENSRNOG00000011406|ENSRNOG00000012160|ENSRNOG00000024277|…	rno:100360982|rno:171369|rno:300711|rno:313050|rno:29337|rno:25619|rno:297604|rno:301059|rno:81515|rno:25625|rno:499356|rno:448830|rno:81736|rno:246756|rno:25464|rno:170929|rno:364867|rno:306886|rno:116637|rno:25155|rno:100363332|rno:29260|rno:309452|rno:500910|rno:367901|rno:60350|rno:498666|	100360982|171369|300711|313050|29337|25619|297604|301059|81515|25625|499356|448830|81736|246756|25464|170929|364867|306886|116637|25155|100363332|29260|309452|500910|367901|60350|498666|	http://www.genome.jp/kegg-bin/show_pathway?rno04064/rno:367901%09red/rno:171369%09red/rno:313050%09red/rno:297604%09red/rno:246756%09red/rno:306886%09red/rno:25155%09red/rno:448830%09red/rno:309452%09red/rno:29260%09red/rno:498666%09red/rno:300711%09red/rno:25464%09red/rno:100363332%09red/rno:100360982%09red/rno:25619%09red/rno:29337%09red/rno:60350%09red/rno:81515%09red/rno:116637%09red/rno:4993…
Salmonella infection	KEGG PATHWAY	rno05132	25	81	0.000908768	0.0223887	ENSRNOG00000004575|ENSRNOG00000019675|ENSRNOG00000007372|ENSRNOG00000014289|ENSRNOG00000011406|ENSRNOG00000034254|ENSRNOG00000013634|ENSRNOG00000023258|ENSRNOG00000007281|ENSRNOG00000019657|ENSRNOG00000003975|ENSRNOG00000012074|ENSRNOG00000000991|ENSRNOG00000010522|ENSRNOG00000013536|ENSRNOG00000011205|ENSRNOG00000005810|ENSRNOG00000002032|ENSRNOG00000017819|ENSRNOG00000031058|ENSRNOG00000008673|…	rno:24493|rno:282817|rno:25166|rno:301511|rno:116637|rno:81822|rno:301059|rno:81736|rno:362332|rno:171436|rno:64303|rno:116465|rno:54227|rno:29260|rno:64465|rno:25542|rno:298784|rno:360697|rno:60350|rno:317371|rno:288669|rno:360854|rno:29197|rno:501854|rno:29513|	24493|282817|25166|301511|116637|81822|301059|81736|362332|171436|64303|116465|54227|29260|64465|25542|298784|360697|60350|317371|288669|360854|29197|501854|29513|	http://www.genome.jp/kegg-bin/show_pathway?rno05132/rno:81822%09red/rno:116637%09red/rno:298784%09red/rno:362332%09red/rno:501854%09red/rno:29260%09red/rno:288669%09red/rno:25542%09red/rno:24493%09red/rno:282817%09red/rno:301511%09red/rno:29513%09red/rno:116465%09red/rno:360697%09red/rno:171436%09red/rno:29197%09red/rno:60350%09red/rno:317371%09red/rno:25166%09red/rno:64465%09red/rno:81736%09red/…
Natural killer cell mediated cytotoxicity	KEGG PATHWAY	rno04650	28	97	0.00109821	0.0240462	ENSRNOG00000007350|ENSRNOG00000031599|ENSRNOG00000012160|ENSRNOG00000009385|ENSRNOG00000009705|ENSRNOG00000024159|ENSRNOG00000013676|ENSRNOG00000019142|ENSRNOG00000020849|ENSRNOG00000000854|ENSRNOG00000046663|ENSRNOG00000016846|ENSRNOG00000020679|ENSRNOG00000020657|ENSRNOG00000017980|ENSRNOG00000012074|ENSRNOG00000001224|ENSRNOG00000004737|ENSRNOG00000005620|ENSRNOG00000013747|ENSRNOG00000020845|…	rno:366957|rno:501869|rno:25155|rno:298947|rno:313050|rno:25441|rno:29337|rno:246097|rno:474146|rno:294251|rno:116591|rno:366508|rno:25464|rno:85385|rno:308995|rno:116465|rno:309684|rno:245962|rno:155918|rno:305450|rno:361537|rno:304966|rno:497931|rno:25156|rno:360697|rno:64025|rno:116689|rno:64625|	366957|501869|25155|298947|313050|25441|29337|246097|474146|294251|116591|366508|25464|85385|308995|116465|309684|245962|155918|305450|361537|304966|497931|25156|360697|64025|116689|64625|	http://www.genome.jp/kegg-bin/show_pathway?rno04650/rno:305450%09red/rno:294251%09red/rno:313050%09red/rno:116591%09red/rno:25156%09red/rno:25155%09red/rno:85385%09red/rno:25441%09red/rno:246097%09red/rno:25464%09red/rno:298947%09red/rno:308995%09red/rno:116689%09red/rno:245962%09red/rno:360697%09red/rno:64625%09red/rno:64025%09red/rno:155918%09red/rno:29337%09red/rno:304966%09red/rno:366508%09re…
Platelet activation	KEGG PATHWAY	rno04611	35	133	0.00115351	0.0240462	ENSRNOG00000002657|ENSRNOG00000012160|ENSRNOG00000034254|ENSRNOG00000013676|ENSRNOG00000021150|ENSRNOG00000008180|ENSRNOG00000023428|ENSRNOG00000016592|ENSRNOG00000016630|ENSRNOG00000015278|ENSRNOG00000009385|Novel01290|ENSRNOG00000048186|ENSRNOG00000016846|ENSRNOG00000020401|ENSRNOG00000003696|ENSRNOG00000012748|ENSRNOG00000014776|ENSRNOG00000036745|ENSRNOG00000016367|ENSRNOG00000021161|ENSRNOG0…	rno:24653|rno:25155|rno:81822|rno:29337|rno:29322|rno:81515|rno:497931|rno:81664|rno:313494|rno:501203|rno:298947|rno:85240|rno:116498|rno:366508|rno:54223|rno:501563|rno:83730|rno:84420|rno:303634|rno:361517|rno:309186|rno:25441|rno:64803|rno:25643|rno:685269|rno:498276|rno:24669|rno:307171|rno:171337|rno:367901|rno:64630|rno:288057|rno:155918|rno:24886|rno:29513|	24653|25155|81822|29337|29322|81515|497931|81664|313494|501203|298947|85240|116498|366508|54223|501563|83730|84420|303634|361517|309186|25441|64803|25643|685269|498276|24669|307171|171337|367901|64630|288057|155918|24886|29513|	http://www.genome.jp/kegg-bin/show_pathway?rno04611/rno:25643%09red/rno:498276%09red/rno:25155%09red/rno:83730%09red/rno:501203%09red/rno:298947%09red/rno:24886%09red/rno:29322%09red/rno:116498%09red/rno:25441%09red/rno:685269%09red/rno:367901%09red/rno:24653%09red/rno:29513%09red/rno:303634%09red/rno:81664%09red/rno:501563%09red/rno:307171%09red/rno:313494%09red/rno:64803%09red/rno:85240%09red/r…
Chagas disease (American trypanosomiasis)	KEGG PATHWAY	rno05142	29	104	0.00141293	0.0273502	ENSRNOG00000021150|ENSRNOG00000015945|ENSRNOG00000013634|ENSRNOG00000031312|ENSRNOG00000019142|ENSRNOG00000023258|ENSRNOG00000016592|ENSRNOG00000002161|ENSRNOG00000009385|Novel01290|ENSRNOG00000016846|ENSRNOG00000020652|ENSRNOG00000012749|ENSRNOG00000050760|ENSRNOG00000005378|ENSRNOG00000046834|ENSRNOG00000012074|ENSRNOG00000023428|ENSRNOG00000010522|ENSRNOG00000019465|ENSRNOG00000011205|ENSRNOG0…	rno:29322|rno:300678|rno:301059|rno:25625|rno:246097|rno:81736|rno:81664|rno:305353|rno:298947|rno:85240|rno:366508|rno:59086|rno:29687|rno:29591|rno:89788|rno:24232|rno:116465|rno:497931|rno:29260|rno:25643|rno:25542|rno:25631|rno:298566|rno:362634|rno:24770|rno:360697|rno:310553|rno:29591|rno:29513|	29322|300678|301059|25625|246097|81736|81664|305353|298947|85240|366508|59086|29687|29591|89788|24232|116465|497931|29260|25643|25542|25631|298566|362634|24770|360697|310553|29591|29513|	http://www.genome.jp/kegg-bin/show_pathway?rno05142/rno:25643%09red/rno:81664%09red/rno:298947%09red/rno:305353%09red/rno:25625%09red/rno:29322%09red/rno:29260%09red/rno:24770%09red/rno:25542%09red/rno:246097%09red/rno:59086%09red/rno:362634%09red/rno:29513%09red/rno:300678%09red/rno:116465%09red/rno:360697%09red/rno:85240%09red/rno:310553%09red/rno:29591%09red/rno:25631%09red/rno:89788%09red/rno…
HTLV-I infection	KEGG PATHWAY	rno05166	63	292	0.00169274	0.0299275	ENSRNOG00000049590|ENSRNOG00000019673|ENSRNOG00000018669|ENSRNOG00000039744|ENSRNOG00000018488|ENSRNOG00000048951|ENSRNOG00000029773|ENSRNOG00000021264|ENSRNOG00000033215|ENSRNOG00000032844|ENSRNOG00000007664|ENSRNOG00000010756|ENSRNOG00000018765|ENSRNOG00000031090|ENSRNOG00000033235|ENSRNOG00000015945|ENSRNOG00000019264|ENSRNOG00000031312|ENSRNOG00000014776|ENSRNOG00000000723|ENSRNOG00000008956|…	rno:24988|rno:79426|rno:25326|rno:414783|rno:171369|rno:414789|rno:300711|rno:25737|rno:294270|rno:294269|rno:500910|rno:24842|rno:361698|rno:368153|rno:100360982|rno:300678|rno:297604|rno:25625|rno:84420|rno:309607|rno:54238|rno:313494|rno:24974|rno:24747|rno:81736|rno:309627|rno:366508|rno:171576|rno:24887|rno:501563|rno:25464|rno:59086|rno:297822|rno:298947|rno:25164|rno:64193|rno:29591|rno:24…	24988|79426|25326|414783|171369|414789|300711|25737|294270|294269|500910|24842|361698|368153|100360982|300678|297604|25625|84420|309607|54238|313494|24974|24747|81736|309627|366508|171576|24887|501563|25464|59086|297822|298947|25164|64193|29591|24230|366126|360739|315305|361568|414792|308995|309684|363088|497931|361389|140924|24577|25631|309452|94201|313050|309621|64033|24973|29591|84353|54223|30…	http://www.genome.jp/kegg-bin/show_pathway?rno05166/rno:297822%09red/rno:360739%09red/rno:171369%09red/rno:363088%09red/rno:366126%09red/rno:24887%09red/rno:313050%09red/rno:64033%09red/rno:297604%09red/rno:361698%09red/rno:24747%09red/rno:309452%09red/rno:25389%09red/rno:79426%09red/rno:414783%09red/rno:140924%09red/rno:25326%09red/rno:81736%09red/rno:300711%09red/rno:414789%09red/rno:25464%09re…
Primary immunodeficiency	KEGG PATHWAY	rno05340	14	35	0.00177449	0.0299275	ENSRNOG00000013967|ENSRNOG00000018669|ENSRNOG00000007664|ENSRNOG00000000655|ENSRNOG00000011331|ENSRNOG00000046196|ENSRNOG00000007178|ENSRNOG00000020125|ENSRNOG00000009705|ENSRNOG00000007129|ENSRNOG00000018488|ENSRNOG00000003954|ENSRNOG00000000692|ENSRNOG00000016294	rno:499356|rno:25326|rno:500910|rno:24699|rno:367901|rno:64545|rno:24930|rno:100913063|rno:313050|rno:24931|rno:171369|rno:140924|rno:304577|rno:24932|	499356|25326|500910|24699|367901|64545|24930|100913063|313050|24931|171369|140924|304577|24932|	http://www.genome.jp/kegg-bin/show_pathway?rno05340/rno:100913063%09red/rno:24932%09red/rno:140924%09red/rno:25326%09red/rno:24931%09red/rno:24699%09red/rno:367901%09red/rno:24930%09red/rno:313050%09red/rno:499356%09red/rno:64545%09red/rno:500910%09red/rno:171369%09red/rno:304577%09red
Pertussis	KEGG PATHWAY	rno05133	22	72	0.00198781	0.0299275	ENSRNOG00000004575|ENSRNOG00000019675|ENSRNOG00000007372|ENSRNOG00000046834|ENSRNOG00000013634|ENSRNOG00000003170|ENSRNOG00000023258|ENSRNOG00000016592|ENSRNOG00000019728|ENSRNOG00000017869|ENSRNOG00000042070|ENSRNOG00000012749|ENSRNOG00000036832|ENSRNOG00000040315|ENSRNOG00000001224|ENSRNOG00000010522|ENSRNOG00000019465|ENSRNOG00000012807|ENSRNOG00000012804|ENSRNOG00000017819|ENSRNOG00000020660|…	rno:24493|rno:282817|rno:25166|rno:24232|rno:301059|rno:287362|rno:81736|rno:81664|rno:25021|rno:292060|rno:364867|rno:29687|rno:315346|rno:448830|rno:309684|rno:29260|rno:25643|rno:298566|rno:362634|rno:60350|rno:29271|rno:29513|	24493|282817|25166|24232|301059|287362|81736|81664|25021|292060|364867|29687|315346|448830|309684|29260|25643|298566|362634|60350|29271|29513|	http://www.genome.jp/kegg-bin/show_pathway?rno05133/rno:25643%09red/rno:448830%09red/rno:29260%09red/rno:24493%09red/rno:282817%09red/rno:362634%09red/rno:29513%09red/rno:81664%09red/rno:292060%09red/rno:364867%09red/rno:287362%09red/rno:60350%09red/rno:25166%09red/rno:298566%09red/rno:29271%09red/rno:24232%09red/rno:25021%09red/rno:309684%09red/rno:81736%09red/rno:301059%09red/rno:315346%09red/r…
B cell receptor signaling pathway	KEGG PATHWAY	rno04662	22	72	0.00198781	0.0299275	ENSRNOG00000007350|ENSRNOG00000024000|ENSRNOG00000010575|ENSRNOG00000011917|ENSRNOG00000013676|ENSRNOG00000008180|ENSRNOG00000013967|ENSRNOG00000023258|ENSRNOG00000046452|ENSRNOG00000009385|ENSRNOG00000016846|ENSRNOG00000017020|ENSRNOG00000020451|ENSRNOG00000012160|ENSRNOG00000017485|ENSRNOG00000024277|ENSRNOG00000020125|ENSRNOG00000023428|ENSRNOG00000050430|ENSRNOG00000011331|ENSRNOG00000013309|…	rno:366957|rno:308501|rno:362046|rno:171055|rno:29337|rno:81515|rno:499356|rno:81736|rno:289211|rno:298947|rno:366508|rno:54259|rno:25621|rno:25155|rno:313498|rno:100363332|rno:100913063|rno:497931|rno:25156|rno:367901|rno:294048|rno:116689|	366957|308501|362046|171055|29337|81515|499356|81736|289211|298947|366508|54259|25621|25155|313498|100363332|100913063|497931|25156|367901|294048|116689|	http://www.genome.jp/kegg-bin/show_pathway?rno04662/rno:171055%09red/rno:25621%09red/rno:25156%09red/rno:25155%09red/rno:100913063%09red/rno:54259%09red/rno:367901%09red/rno:298947%09red/rno:100363332%09red/rno:289211%09red/rno:116689%09red/rno:294048%09red/rno:313498%09red/rno:308501%09red/rno:81515%09red/rno:366508%09red/rno:362046%09red/rno:497931%09red/rno:499356%09red/rno:81736%09red/rno:366…
Glycosaminoglycan degradation	KEGG PATHWAY	rno00531	10	21	0.002967	0.0423188	ENSRNOG00000011150|ENSRNOG00000000913|ENSRNOG00000010252|ENSRNOG00000049552|ENSRNOG00000046159|ENSRNOG00000031420|ENSRNOG00000010196|ENSRNOG00000025274|ENSRNOG00000014461|ENSRNOG00000032381	rno:25227|rno:24434|rno:300757|rno:688293|rno:100909505|rno:64468|rno:316033|rno:294673|rno:292073|rno:360630|	25227|24434|300757|688293|100909505|64468|316033|294673|292073|360630|	http://www.genome.jp/kegg-bin/show_pathway?rno00531/rno:100909505%09red/rno:292073%09red/rno:64468%09red/rno:24434%09red/rno:360630%09red/rno:688293%09red/rno:25227%09red/rno:300757%09red/rno:316033%09red/rno:294673%09red
Amino sugar and nucleotide sugar metabolism	KEGG PATHWAY	rno00520	16	47	0.00328554	0.0434871	ENSRNOG00000018898|ENSRNOG00000010252|ENSRNOG00000019751|ENSRNOG00000009289|ENSRNOG00000002177|ENSRNOG00000037267|ENSRNOG00000025274|ENSRNOG00000045605|ENSRNOG00000002775|ENSRNOG00000026235|ENSRNOG00000006359|ENSRNOG00000012960|ENSRNOG00000006116|ENSRNOG00000047213|ENSRNOG00000006460|ENSRNOG00000013911	rno:300741|rno:300757|rno:365345|rno:296117|rno:289608|rno:81759|rno:294673|rno:246232|rno:304860|rno:25060|rno:287835|rno:296560|rno:25059|rno:683570|rno:302972|rno:297393|	300741|300757|365345|296117|289608|81759|294673|246232|304860|25060|287835|296560|25059|683570|302972|297393|	http://www.genome.jp/kegg-bin/show_pathway?rno00520/rno:81759%09red/rno:365345%09red/rno:297393%09red/rno:304860%09red/rno:683570%09red/rno:296560%09red/rno:300741%09red/rno:25060%09red/rno:289608%09red/rno:287835%09red/rno:25059%09red/rno:302972%09red/rno:296117%09red/rno:300757%09red/rno:246232%09red/rno:294673%09red
Antigen processing and presentation	KEGG PATHWAY	rno04612	26	96	0.00336985	0.0434871	ENSRNOG00000049590|ENSRNOG00000017123|ENSRNOG00000039744|ENSRNOG00000031090|ENSRNOG00000033215|ENSRNOG00000032844|ENSRNOG00000021157|ENSRNOG00000048951|ENSRNOG00000018566|ENSRNOG00000000723|ENSRNOG00000030712|ENSRNOG00000000763|ENSRNOG00000047706|ENSRNOG00000007089|ENSRNOG00000050210|ENSRNOG00000018735|ENSRNOG00000007129|ENSRNOG00000010331|ENSRNOG00000019041|ENSRNOG00000016294|ENSRNOG00000019246|…	rno:24988|rno:24223|rno:414783|rno:368153|rno:294270|rno:294269|rno:50654|rno:414789|rno:25697|rno:309607|rno:24974|rno:24747|rno:309627|rno:63865|rno:414792|rno:25599|rno:24931|rno:64529|rno:29630|rno:24932|rno:29614|rno:309621|rno:24973|rno:24930|rno:290644|rno:309622|	24988|24223|414783|368153|294270|294269|50654|414789|25697|309607|24974|24747|309627|63865|414792|25599|24931|64529|29630|24932|29614|309621|24973|24930|290644|309622|	http://www.genome.jp/kegg-bin/show_pathway?rno04612/rno:294270%09red/rno:414792%09red/rno:63865%09red/rno:29614%09red/rno:24223%09red/rno:64529%09red/rno:290644%09red/rno:414789%09red/rno:29630%09red/rno:24973%09red/rno:25599%09red/rno:414783%09red/rno:24932%09red/rno:24930%09red/rno:24931%09red/rno:309622%09red/rno:309621%09red/rno:309627%09red/rno:24974%09red/rno:50654%09red/rno:309607%09red/rn…
Leukocyte transendothelial migration	KEGG PATHWAY	rno04670	30	120	0.00467772	0.057621	ENSRNOG00000007350|ENSRNOG00000006940|ENSRNOG00000018524|ENSRNOG00000050735|ENSRNOG00000002540|ENSRNOG00000013676|ENSRNOG00000016592|ENSRNOG00000015278|ENSRNOG00000019728|ENSRNOG00000009385|ENSRNOG00000001480|ENSRNOG00000016846|ENSRNOG00000020726|ENSRNOG00000030118|ENSRNOG00000017539|ENSRNOG00000020679|ENSRNOG00000016367|ENSRNOG00000028016|ENSRNOG00000013014|ENSRNOG00000017980|ENSRNOG00000001224|…	rno:366957|rno:500904|rno:54319|rno:652929|rno:305341|rno:29337|rno:81664|rno:501203|rno:25021|rno:298947|rno:114553|rno:366508|rno:361710|rno:81521|rno:81687|rno:25464|rno:361517|rno:364018|rno:79129|rno:308995|rno:309684|rno:171337|rno:25643|rno:64465|rno:311144|rno:497931|rno:25156|rno:81822|rno:84353|rno:29513|	366957|500904|54319|652929|305341|29337|81664|501203|25021|298947|114553|366508|361710|81521|81687|25464|361517|364018|79129|308995|309684|171337|25643|64465|311144|497931|25156|81822|84353|29513|	http://www.genome.jp/kegg-bin/show_pathway?rno04670/rno:25643%09red/rno:361710%09red/rno:652929%09red/rno:501203%09red/rno:114553%09red/rno:25156%09red/rno:81687%09red/rno:311144%09red/rno:364018%09red/rno:25464%09red/rno:298947%09red/rno:29513%09red/rno:500904%09red/rno:81664%09red/rno:54319%09red/rno:308995%09red/rno:84353%09red/rno:29337%09red/rno:81822%09red/rno:366508%09red/rno:171337%09red/…
Proteasome	KEGG PATHWAY	rno03050	15	49	0.00954123	0.112421	ENSRNOG00000013493|ENSRNOG00000001488|ENSRNOG00000008630|ENSRNOG00000019246|ENSRNOG00000007114|ENSRNOG00000011745|ENSRNOG00000010420|ENSRNOG00000019868|ENSRNOG00000000456|ENSRNOG00000020979|ENSRNOG00000011463|ENSRNOG00000019551|ENSRNOG00000049920|ENSRNOG00000019041|ENSRNOG00000019494	rno:29671|rno:94198|rno:29674|rno:29614|rno:29673|rno:29668|rno:680532|rno:29672|rno:24968|rno:58854|rno:29675|rno:29666|rno:29669|rno:29630|rno:291983|	29671|94198|29674|29614|29673|29668|680532|29672|24968|58854|29675|29666|29669|29630|291983|	http://www.genome.jp/kegg-bin/show_pathway?rno03050/rno:29614%09red/rno:29675%09red/rno:24968%09red/rno:94198%09red/rno:29630%09red/rno:291983%09red/rno:29672%09red/rno:29673%09red/rno:29671%09red/rno:680532%09red/rno:29674%09red/rno:29666%09red/rno:29669%09red/rno:29668%09red/rno:58854%09red
Legionellosis	KEGG PATHWAY	rno05134	17	61	0.0126549	0.137179	ENSRNOG00000005810|ENSRNOG00000023258|ENSRNOG00000009822|ENSRNOG00000019675|ENSRNOG00000004820|ENSRNOG00000046834|ENSRNOG00000007372|ENSRNOG00000017819|ENSRNOG00000019728|ENSRNOG00000001224|ENSRNOG00000009439|ENSRNOG00000010522|ENSRNOG00000020075|ENSRNOG00000009848|ENSRNOG00000042256|ENSRNOG00000013634|ENSRNOG00000019311	rno:298784|rno:81736|rno:310553|rno:282817|rno:287276|rno:24232|rno:25166|rno:60350|rno:25021|rno:309684|rno:171361|rno:29260|rno:293725|rno:29197|rno:294691|rno:301059|rno:309452|	298784|81736|310553|282817|287276|24232|25166|60350|25021|309684|171361|29260|293725|29197|294691|301059|309452|	http://www.genome.jp/kegg-bin/show_pathway?rno05134/rno:24232%09red/rno:25021%09red/rno:282817%09red/rno:310553%09red/rno:309684%09red/rno:171361%09red/rno:294691%09red/rno:81736%09red/rno:29197%09red/rno:301059%09red/rno:60350%09red/rno:287276%09red/rno:25166%09red/rno:309452%09red/rno:293725%09red/rno:29260%09red/rno:298784%09red
Inflammatory bowel disease (IBD)	KEGG PATHWAY	rno05321	17	61	0.0126549	0.137179	ENSRNOG00000004575|ENSRNOG00000023258|ENSRNOG00000009822|ENSRNOG00000019742|ENSRNOG00000002032|ENSRNOG00000000451|ENSRNOG00000003954|ENSRNOG00000032844|ENSRNOG00000033215|ENSRNOG00000009848|ENSRNOG00000010522|ENSRNOG00000012074|ENSRNOG00000015773|ENSRNOG00000020652|ENSRNOG00000032708|ENSRNOG00000015441|ENSRNOG00000008620	rno:24493|rno:81736|rno:310553|rno:25125|rno:360697|rno:309621|rno:140924|rno:294269|rno:294270|rno:29197|rno:29260|rno:116465|rno:308977|rno:59086|rno:309622|rno:25084|rno:25631|	24493|81736|310553|25125|360697|309621|140924|294269|294270|29197|29260|116465|308977|59086|309622|25084|25631|	http://www.genome.jp/kegg-bin/show_pathway?rno05321/rno:310553%09red/rno:140924%09red/rno:24493%09red/rno:25125%09red/rno:360697%09red/rno:309622%09red/rno:309621%09red/rno:81736%09red/rno:59086%09red/rno:29260%09red/rno:294270%09red/rno:25631%09red/rno:29197%09red/rno:294269%09red/rno:25084%09red/rno:116465%09red/rno:308977%09red
Chemokine signaling pathway	KEGG PATHWAY	rno04062	38	178	0.0142764	0.148805	ENSRNOG00000007350|ENSRNOG00000031058|ENSRNOG00000018669|ENSRNOG00000028548|ENSRNOG00000011406|ENSRNOG00000025040|ENSRNOG00000007048|ENSRNOG00000026647|ENSRNOG00000015547|ENSRNOG00000021150|ENSRNOG00000018509|ENSRNOG00000008180|ENSRNOG00000006108|ENSRNOG00000023258|ENSRNOG00000019742|ENSRNOG00000009912|ENSRNOG00000009385|Novel01290|ENSRNOG00000001480|ENSRNOG00000016846|ENSRNOG00000011984|ENSRNOG0…	rno:366957|rno:317371|rno:25326|rno:360579|rno:116637|rno:114119|rno:171337|rno:497942|rno:24514|rno:29322|rno:171056|rno:81515|rno:690825|rno:81736|rno:25125|rno:79113|rno:298947|rno:85240|rno:114553|rno:366508|rno:306748|rno:501563|rno:360918|rno:85385|rno:360509|rno:84420|rno:25734|rno:170538|rno:79218|rno:497931|rno:25643|rno:64465|rno:25542|rno:24770|rno:84475|rno:25156|rno:81664|rno:54223|	366957|317371|25326|360579|116637|114119|171337|497942|24514|29322|171056|81515|690825|81736|25125|79113|298947|85240|114553|366508|306748|501563|360918|85385|360509|84420|25734|170538|79218|497931|25643|64465|25542|24770|84475|25156|81664|54223|	http://www.genome.jp/kegg-bin/show_pathway?rno04062/rno:25643%09red/rno:360918%09red/rno:170538%09red/rno:171056%09red/rno:24514%09red/rno:79218%09red/rno:116637%09red/rno:114553%09red/rno:25156%09red/rno:29322%09red/rno:114119%09red/rno:85385%09red/rno:25542%09red/rno:25326%09red/rno:298947%09red/rno:497942%09red/rno:360579%09red/rno:81664%09red/rno:501563%09red/rno:24770%09red/rno:84475%09red/r…
Transcriptional misregulation in cancer	KEGG PATHWAY	rno05202	36	169	0.017153	0.172165	ENSRNOG00000014282|ENSRNOG00000016800|ENSRNOG00000008956|ENSRNOG00000006532|ENSRNOG00000004517|ENSRNOG00000038835|ENSRNOG00000029773|ENSRNOG00000049393|ENSRNOG00000010756|ENSRNOG00000002950|ENSRNOG00000010516|ENSRNOG00000016595|ENSRNOG00000012811|ENSRNOG00000023258|ENSRNOG00000022162|ENSRNOG00000019728|ENSRNOG00000009401|ENSRNOG00000010918|ENSRNOG00000017539|ENSRNOG00000018488|ENSRNOG00000047606|…	rno:25410|rno:361295|rno:54238|rno:117056|rno:24482|rno:56822|rno:300711|rno:24253|rno:24842|rno:304663|rno:25619|rno:79237|rno:311331|rno:81736|rno:311876|rno:25021|rno:362176|rno:24252|rno:81687|rno:171369|rno:170929|rno:303413|rno:116663|rno:315305|rno:24577|rno:366126|rno:287571|rno:25587|rno:307403|rno:117056|rno:304005|rno:64033|rno:315532|rno:295279|rno:25692|rno:60350|	25410|361295|54238|117056|24482|56822|300711|24253|24842|304663|25619|79237|311331|81736|311876|25021|362176|24252|81687|171369|170929|303413|116663|315305|24577|366126|287571|25587|307403|117056|304005|64033|315532|295279|25692|60350|	http://www.genome.jp/kegg-bin/show_pathway?rno05202/rno:315532%09red/rno:303413%09red/rno:25587%09red/rno:171369%09red/rno:366126%09red/rno:117056%09red/rno:64033%09red/rno:81687%09red/rno:287571%09red/rno:361295%09red/rno:304005%09red/rno:300711%09red/rno:56822%09red/rno:307403%09red/rno:54238%09red/rno:304663%09red/rno:24577%09red/rno:25619%09red/rno:295279%09red/rno:24253%09red/rno:24252%09red…
Toll-like receptor signaling pathway	KEGG PATHWAY	rno04620	23	96	0.0179747	0.17397	ENSRNOG00000016378|ENSRNOG00000007437|ENSRNOG00000045992|ENSRNOG00000018488|ENSRNOG00000038835|ENSRNOG00000011406|ENSRNOG00000013634|ENSRNOG00000040315|ENSRNOG00000023258|ENSRNOG00000002161|ENSRNOG00000009385|ENSRNOG00000016846|ENSRNOG00000021726|ENSRNOG00000004249|ENSRNOG00000042070|ENSRNOG00000017787|Novel00566|ENSRNOG00000023428|ENSRNOG00000010522|ENSRNOG00000011205|ENSRNOG00000017819|ENSRNOG0…	rno:116596|rno:296953|rno:684440|rno:171369|rno:56822|rno:116637|rno:301059|rno:448830|rno:81736|rno:305353|rno:298947|rno:366508|rno:364594|rno:317468|rno:364867|rno:306886|rno:305354|rno:497931|rno:29260|rno:25542|rno:60350|rno:310553|rno:29513|	116596|296953|684440|171369|56822|116637|301059|448830|81736|305353|298947|366508|364594|317468|364867|306886|305354|497931|29260|25542|60350|310553|29513|	http://www.genome.jp/kegg-bin/show_pathway?rno04620/rno:171369%09red/rno:305353%09red/rno:116637%09red/rno:306886%09red/rno:116596%09red/rno:305354%09red/rno:448830%09red/rno:364594%09red/rno:29260%09red/rno:25542%09red/rno:296953%09red/rno:298947%09red/rno:29513%09red/rno:56822%09red/rno:310553%09red/rno:317468%09red/rno:60350%09red/rno:366508%09red/rno:684440%09red/rno:497931%09red/rno:81736%09…
Rheumatoid arthritis	KEGG PATHWAY	rno05323	21	87	0.0216095	0.193088	ENSRNOG00000004575|ENSRNOG00000009822|ENSRNOG00000003269|ENSRNOG00000032844|ENSRNOG00000007159|ENSRNOG00000017220|ENSRNOG00000009848|ENSRNOG00000000451|ENSRNOG00000038835|ENSRNOG00000017980|ENSRNOG00000033215|ENSRNOG00000001224|ENSRNOG00000008163|ENSRNOG00000046261|ENSRNOG00000010522|ENSRNOG00000018566|ENSRNOG00000011205|ENSRNOG00000020679|ENSRNOG00000020652|ENSRNOG00000032708|ENSRNOG00000014464	rno:24493|rno:310553|rno:94170|rno:294269|rno:24770|rno:293650|rno:29197|rno:309621|rno:56822|rno:308995|rno:294270|rno:309684|rno:298103|rno:25732|rno:29260|rno:25697|rno:25542|rno:25464|rno:59086|rno:309622|rno:498666|	24493|310553|94170|294269|24770|293650|29197|309621|56822|308995|294270|309684|298103|25732|29260|25697|25542|25464|59086|309622|498666|	http://www.genome.jp/kegg-bin/show_pathway?rno05323/rno:24770%09red/rno:25732%09red/rno:25542%09red/rno:294269%09red/rno:24493%09red/rno:293650%09red/rno:56822%09red/rno:309622%09red/rno:309621%09red/rno:25464%09red/rno:59086%09red/rno:309684%09red/rno:29260%09red/rno:294270%09red/rno:29197%09red/rno:25697%09red/rno:308995%09red/rno:498666%09red/rno:310553%09red/rno:298103%09red/rno:94170%09red
Intestinal immune network for IgA production	KEGG PATHWAY	rno04672	13	45	0.0217846	0.193088	ENSRNOG00000032708|ENSRNOG00000000451|ENSRNOG00000038835|ENSRNOG00000032844|ENSRNOG00000033215|ENSRNOG00000007664|ENSRNOG00000018488|ENSRNOG00000023109|ENSRNOG00000020652|ENSRNOG00000019264|ENSRNOG00000004861|ENSRNOG00000046196|ENSRNOG00000014464	rno:309622|rno:309621|rno:56822|rno:294269|rno:294270|rno:500910|rno:171369|rno:499415|rno:59086|rno:297604|rno:311144|rno:64545|rno:498666|	309622|309621|56822|294269|294270|500910|171369|499415|59086|297604|311144|64545|498666|	http://www.genome.jp/kegg-bin/show_pathway?rno04672/rno:499415%09red/rno:294269%09red/rno:171369%09red/rno:56822%09red/rno:309622%09red/rno:309621%09red/rno:59086%09red/rno:297604%09red/rno:64545%09red/rno:294270%09red/rno:498666%09red/rno:311144%09red/rno:500910%09red
Viral myocarditis	KEGG PATHWAY	rno05416	22	93	0.0226719	0.193088	ENSRNOG00000049590|ENSRNOG00000039744|ENSRNOG00000018488|ENSRNOG00000038835|ENSRNOG00000033215|ENSRNOG00000030712|ENSRNOG00000034254|ENSRNOG00000048951|ENSRNOG00000000723|ENSRNOG00000031090|ENSRNOG00000032844|ENSRNOG00000000763|ENSRNOG00000047706|ENSRNOG00000020679|ENSRNOG00000050210|ENSRNOG00000017980|ENSRNOG00000001224|ENSRNOG00000000451|ENSRNOG00000038999|ENSRNOG00000032708|ENSRNOG00000012439|…	rno:24988|rno:414783|rno:171369|rno:56822|rno:294270|rno:24974|rno:81822|rno:414789|rno:309607|rno:368153|rno:294269|rno:24747|rno:309627|rno:25464|rno:414792|rno:308995|rno:309684|rno:309621|rno:24973|rno:309622|rno:64625|rno:366957|	24988|414783|171369|56822|294270|24974|81822|414789|309607|368153|294269|24747|309627|25464|414792|308995|309684|309621|24973|309622|64625|366957|	http://www.genome.jp/kegg-bin/show_pathway?rno05416/rno:171369%09red/rno:294270%09red/rno:414792%09red/rno:24973%09red/rno:414783%09red/rno:414789%09red/rno:25464%09red/rno:308995%09red/rno:56822%09red/rno:309622%09red/rno:309621%09red/rno:64625%09red/rno:309627%09red/rno:24974%09red/rno:309607%09red/rno:81822%09red/rno:294269%09red/rno:24988%09red/rno:309684%09red/rno:24747%09red/rno:366957%09re…
Graft-versus-host disease	KEGG PATHWAY	rno05332	17	66	0.0228001	0.193088	ENSRNOG00000019142|ENSRNOG00000000723|ENSRNOG00000049590|ENSRNOG00000038999|ENSRNOG00000000451|ENSRNOG00000038835|ENSRNOG00000050210|ENSRNOG00000030712|ENSRNOG00000000763|ENSRNOG00000032844|ENSRNOG00000047706|ENSRNOG00000039744|ENSRNOG00000033215|ENSRNOG00000031090|ENSRNOG00000048951|ENSRNOG00000032708|ENSRNOG00000004575	rno:246097|rno:309607|rno:24988|rno:24973|rno:309621|rno:56822|rno:414792|rno:24974|rno:24747|rno:294269|rno:309627|rno:414783|rno:294270|rno:368153|rno:414789|rno:309622|rno:24493|	246097|309607|24988|24973|309621|56822|414792|24974|24747|294269|309627|414783|294270|368153|414789|309622|24493|	http://www.genome.jp/kegg-bin/show_pathway?rno05332/rno:24747%09red/rno:414783%09red/rno:24493%09red/rno:56822%09red/rno:246097%09red/rno:309621%09red/rno:24988%09red/rno:309627%09red/rno:24974%09red/rno:309622%09red/rno:294270%09red/rno:414792%09red/rno:309607%09red/rno:368153%09red/rno:294269%09red/rno:414789%09red/rno:24973%09red
Complement and coagulation cascades	KEGG PATHWAY	rno04610	18	72	0.0244876	0.201095	ENSRNOG00000012807|ENSRNOG00000009211|ENSRNOG00000010516|ENSRNOG00000001827|ENSRNOG00000046834|ENSRNOG00000030715|ENSRNOG00000019018|ENSRNOG00000012749|ENSRNOG00000012804|ENSRNOG00000047800|ENSRNOG00000037931|ENSRNOG00000042821|ENSRNOG00000033564|ENSRNOG00000033444|ENSRNOG00000028896|ENSRNOG00000008193|ENSRNOG00000048723|ENSRNOG00000005039	rno:298566|rno:84007|rno:25619|rno:64023|rno:24232|rno:155012|rno:25692|rno:29687|rno:362634|rno:113959|rno:50692|rno:25407|rno:54249|rno:29243|rno:24153|rno:54243|rno:81750|rno:29436|	298566|84007|25619|64023|24232|155012|25692|29687|362634|113959|50692|25407|54249|29243|24153|54243|81750|29436|	http://www.genome.jp/kegg-bin/show_pathway?rno04610/rno:25692%09red/rno:54249%09red/rno:298566%09red/rno:113959%09red/rno:25407%09red/rno:54243%09red/rno:29687%09red/rno:64023%09red/rno:155012%09red/rno:29436%09red/rno:29243%09red/rno:50692%09red/rno:24232%09red/rno:362634%09red/rno:84007%09red/rno:24153%09red/rno:25619%09red/rno:81750%09red
NOD-like receptor signaling pathway	KEGG PATHWAY	rno04621	15	57	0.0270993	0.215997	ENSRNOG00000005810|ENSRNOG00000003170|ENSRNOG00000023258|ENSRNOG00000019675|ENSRNOG00000007159|ENSRNOG00000007372|ENSRNOG00000048580|ENSRNOG00000023143|ENSRNOG00000016413|ENSRNOG00000009848|ENSRNOG00000042256|ENSRNOG00000047137|ENSRNOG00000008134|ENSRNOG00000018794|ENSRNOG00000000515	rno:298784|rno:287362|rno:81736|rno:282817|rno:24770|rno:25166|rno:686323|rno:360557|rno:300732|rno:29197|rno:294691|rno:365661|rno:58923|rno:64171|rno:29513|	298784|287362|81736|282817|24770|25166|686323|360557|300732|29197|294691|365661|58923|64171|29513|	http://www.genome.jp/kegg-bin/show_pathway?rno04621/rno:24770%09red/rno:58923%09red/rno:282817%09red/rno:287362%09red/rno:365661%09red/rno:29197%09red/rno:294691%09red/rno:81736%09red/rno:300732%09red/rno:298784%09red/rno:360557%09red/rno:25166%09red/rno:29513%09red/rno:686323%09red/rno:64171%09red
Allograft rejection	KEGG PATHWAY	rno05330	17	68	0.0282489	0.218727	ENSRNOG00000019142|ENSRNOG00000000723|ENSRNOG00000049590|ENSRNOG00000038999|ENSRNOG00000000451|ENSRNOG00000038835|ENSRNOG00000050210|ENSRNOG00000030712|ENSRNOG00000000763|ENSRNOG00000032844|ENSRNOG00000047706|ENSRNOG00000039744|ENSRNOG00000018488|ENSRNOG00000033215|ENSRNOG00000031090|ENSRNOG00000048951|ENSRNOG00000032708	rno:246097|rno:309607|rno:24988|rno:24973|rno:309621|rno:56822|rno:414792|rno:24974|rno:24747|rno:294269|rno:309627|rno:414783|rno:171369|rno:294270|rno:368153|rno:414789|rno:309622|	246097|309607|24988|24973|309621|56822|414792|24974|24747|294269|309627|414783|171369|294270|368153|414789|309622|	http://www.genome.jp/kegg-bin/show_pathway?rno05330/rno:24747%09red/rno:414783%09red/rno:171369%09red/rno:309622%09red/rno:56822%09red/rno:246097%09red/rno:309621%09red/rno:24988%09red/rno:309627%09red/rno:24974%09red/rno:294270%09red/rno:414792%09red/rno:309607%09red/rno:368153%09red/rno:294269%09red/rno:414789%09red/rno:24973%09red
Cell adhesion molecules (CAMs)	KEGG PATHWAY	rno04514	35	172	0.0310377	0.233645	ENSRNOG00000049590|ENSRNOG00000039744|ENSRNOG00000033608|ENSRNOG00000018488|ENSRNOG00000024000|ENSRNOG00000038835|ENSRNOG00000015821|ENSRNOG00000033215|ENSRNOG00000032844|ENSRNOG00000050735|ENSRNOG00000048951|ENSRNOG00000050078|ENSRNOG00000000723|ENSRNOG00000031090|ENSRNOG00000046196|ENSRNOG00000019728|ENSRNOG00000030712|ENSRNOG00000000763|ENSRNOG00000047706|ENSRNOG00000020884|ENSRNOG00000020679|…	rno:24988|rno:414783|rno:315716|rno:171369|rno:308501|rno:56822|rno:497761|rno:294270|rno:294269|rno:652929|rno:414789|rno:305081|rno:309607|rno:368153|rno:64545|rno:25021|rno:24974|rno:24747|rno:309627|rno:25752|rno:25464|rno:25216|rno:414792|rno:308995|rno:309684|rno:24931|rno:311144|rno:24932|rno:24699|rno:309621|rno:24973|rno:24930|rno:499415|rno:309622|rno:24771|	24988|414783|315716|171369|308501|56822|497761|294270|294269|652929|414789|305081|309607|368153|64545|25021|24974|24747|309627|25752|25464|25216|414792|308995|309684|24931|311144|24932|24699|309621|24973|24930|499415|309622|24771|	http://www.genome.jp/kegg-bin/show_pathway?rno04514/rno:652929%09red/rno:497761%09red/rno:171369%09red/rno:24699%09red/rno:294270%09red/rno:25216%09red/rno:414792%09red/rno:311144%09red/rno:24973%09red/rno:414783%09red/rno:24771%09red/rno:24930%09red/rno:24931%09red/rno:414789%09red/rno:25464%09red/rno:64545%09red/rno:308995%09red/rno:305081%09red/rno:24932%09red/rno:309622%09red/rno:56822%09red/…
Epstein-Barr virus infection	KEGG PATHWAY	rno05169	44	229	0.0362044	0.265172	ENSRNOG00000049590|ENSRNOG00000019439|ENSRNOG00000018669|ENSRNOG00000039744|ENSRNOG00000018488|ENSRNOG00000010420|ENSRNOG00000012160|ENSRNOG00000009385|ENSRNOG00000010756|ENSRNOG00000013676|ENSRNOG00000031090|ENSRNOG00000033235|ENSRNOG00000008180|ENSRNOG00000023546|ENSRNOG00000006094|ENSRNOG00000000723|ENSRNOG00000019742|ENSRNOG00000009912|ENSRNOG00000030712|ENSRNOG00000000763|ENSRNOG00000023258|…	rno:24988|rno:117017|rno:25326|rno:414783|rno:171369|rno:680532|rno:25155|rno:298947|rno:24842|rno:29337|rno:368153|rno:100360982|rno:81515|rno:24471|rno:25406|rno:309607|rno:25125|rno:79113|rno:24974|rno:24747|rno:81736|rno:309627|rno:366508|rno:81818|rno:501563|rno:25464|rno:306886|rno:364834|rno:25668|rno:114494|rno:414792|rno:308995|rno:304091|rno:117539|rno:497931|rno:24577|rno:309452|rno:36…	24988|117017|25326|414783|171369|680532|25155|298947|24842|29337|368153|100360982|81515|24471|25406|309607|25125|79113|24974|24747|81736|309627|366508|81818|501563|25464|306886|364834|25668|114494|414792|308995|304091|117539|497931|24577|309452|366126|54237|246756|24973|679028|414789|29513|	http://www.genome.jp/kegg-bin/show_pathway?rno05169/rno:81818%09red/rno:25668%09red/rno:171369%09red/rno:366126%09red/rno:679028%09red/rno:246756%09red/rno:306886%09red/rno:24747%09red/rno:117017%09red/rno:309452%09red/rno:114494%09red/rno:414783%09red/rno:25406%09red/rno:25326%09red/rno:414789%09red/rno:25464%09red/rno:298947%09red/rno:54237%09red/rno:29513%09red/rno:100360982%09red/rno:308995%0…
Bacterial invasion of epithelial cells	KEGG PATHWAY	rno05100	18	78	0.0436512	0.303626	ENSRNOG00000002182|ENSRNOG00000014635|ENSRNOG00000013536|ENSRNOG00000016846|ENSRNOG00000006411|ENSRNOG00000014289|ENSRNOG00000031058|ENSRNOG00000008673|ENSRNOG00000002807|ENSRNOG00000038881|ENSRNOG00000019139|ENSRNOG00000023428|ENSRNOG00000034254|ENSRNOG00000028062|ENSRNOG00000009385|ENSRNOG00000000991|ENSRNOG00000020657|ENSRNOG00000036832	rno:305227|rno:83800|rno:64465|rno:366508|rno:363425|rno:301511|rno:317371|rno:288669|rno:83788|rno:288077|rno:84353|rno:497931|rno:81822|rno:360854|rno:298947|rno:54227|rno:85385|rno:315346|	305227|83800|64465|366508|363425|301511|317371|288669|83788|288077|84353|497931|81822|360854|298947|54227|85385|315346|	http://www.genome.jp/kegg-bin/show_pathway?rno05100/rno:85385%09red/rno:64465%09red/rno:298947%09red/rno:288669%09red/rno:288077%09red/rno:363425%09red/rno:315346%09red/rno:497931%09red/rno:317371%09red/rno:301511%09red/rno:83788%09red/rno:84353%09red/rno:360854%09red/rno:81822%09red/rno:366508%09red/rno:305227%09red/rno:54227%09red/rno:83800%09red
Malaria	KEGG PATHWAY	rno05144	14	56	0.0436952	0.303626	ENSRNOG00000007159|ENSRNOG00000029939|ENSRNOG00000018488|ENSRNOG00000009822|ENSRNOG00000017980|ENSRNOG00000001224|ENSRNOG00000006396|ENSRNOG00000010522|ENSRNOG00000009848|ENSRNOG00000020679|ENSRNOG00000020652|ENSRNOG00000013634|ENSRNOG00000020451|ENSRNOG00000010529	rno:24770|rno:364837|rno:171369|rno:310553|rno:308995|rno:309684|rno:25216|rno:29260|rno:29197|rno:25464|rno:59086|rno:301059|rno:25621|rno:292406|	24770|364837|171369|310553|308995|309684|25216|29260|29197|25464|59086|301059|25621|292406|	http://www.genome.jp/kegg-bin/show_pathway?rno05144/rno:24770%09red/rno:171369%09red/rno:310553%09red/rno:25464%09red/rno:59086%09red/rno:309684%09red/rno:25621%09red/rno:292406%09red/rno:29197%09red/rno:301059%09red/rno:25216%09red/rno:308995%09red/rno:364837%09red/rno:29260%09red
Cytokine-cytokine receptor interaction	KEGG PATHWAY	rno04060	41	215	0.0456291	0.309137	ENSRNOG00000004575|ENSRNOG00000003546|ENSRNOG00000011153|ENSRNOG00000018488|ENSRNOG00000011406|ENSRNOG00000026647|ENSRNOG00000013170|ENSRNOG00000018509|ENSRNOG00000019264|ENSRNOG00000020811|ENSRNOG00000024390|ENSRNOG00000031312|ENSRNOG00000019142|ENSRNOG00000049828|ENSRNOG00000007664|ENSRNOG00000028015|ENSRNOG00000020652|ENSRNOG00000033192|ENSRNOG00000050760|ENSRNOG00000009848|ENSRNOG00000028638|…	rno:24493|rno:302965|rno:312679|rno:171369|rno:116637|rno:497942|rno:252963|rno:171056|rno:297604|rno:24499|rno:289747|rno:25625|rno:246097|rno:171499|rno:500910|rno:360918|rno:59086|rno:310132|rno:29591|rno:29197|rno:304091|rno:156767|rno:365395|rno:117539|rno:171081|rno:116465|rno:140924|rno:25542|rno:89814|rno:307403|rno:298518|rno:25084|rno:24770|rno:84475|rno:360697|rno:652957|rno:29591|rno:…	24493|302965|312679|171369|116637|497942|252963|171056|297604|24499|289747|25625|246097|171499|500910|360918|59086|310132|29591|29197|304091|156767|365395|117539|171081|116465|140924|25542|89814|307403|298518|25084|24770|84475|360697|652957|29591|306748|308977|362628|498666|	http://www.genome.jp/kegg-bin/show_pathway?rno04060/rno:171369%09red/rno:360918%09red/rno:59086%09red/rno:171056%09red/rno:252963%09red/rno:297604%09red/rno:25625%09red/rno:156767%09red/rno:498666%09red/rno:24770%09red/rno:25542%09red/rno:140924%09red/rno:24493%09red/rno:310132%09red/rno:246097%09red/rno:298518%09red/rno:307403%09red/rno:89814%09red/rno:171499%09red/rno:497942%09red/rno:362628%09…
Type I diabetes mellitus	KEGG PATHWAY	rno04940	17	75	0.055007	0.362905	ENSRNOG00000019142|ENSRNOG00000000723|ENSRNOG00000049590|ENSRNOG00000038999|ENSRNOG00000000451|ENSRNOG00000038835|ENSRNOG00000050210|ENSRNOG00000030712|ENSRNOG00000000763|ENSRNOG00000032844|ENSRNOG00000047706|ENSRNOG00000039744|ENSRNOG00000033215|ENSRNOG00000031090|ENSRNOG00000048951|ENSRNOG00000032708|ENSRNOG00000004575	rno:246097|rno:309607|rno:24988|rno:24973|rno:309621|rno:56822|rno:414792|rno:24974|rno:24747|rno:294269|rno:309627|rno:414783|rno:294270|rno:368153|rno:414789|rno:309622|rno:24493|	246097|309607|24988|24973|309621|56822|414792|24974|24747|294269|309627|414783|294270|368153|414789|309622|24493|	http://www.genome.jp/kegg-bin/show_pathway?rno04940/rno:24747%09red/rno:414783%09red/rno:24493%09red/rno:56822%09red/rno:246097%09red/rno:309621%09red/rno:24988%09red/rno:309627%09red/rno:24974%09red/rno:309622%09red/rno:294270%09red/rno:414792%09red/rno:309607%09red/rno:368153%09red/rno:294269%09red/rno:414789%09red/rno:24973%09red
Influenza A	KEGG PATHWAY	rno05164	34	176	0.0562435	0.362905	ENSRNOG00000004575|ENSRNOG00000019675|ENSRNOG00000007372|ENSRNOG00000033215|ENSRNOG00000009385|ENSRNOG00000034254|ENSRNOG00000011352|ENSRNOG00000013634|ENSRNOG00000030058|ENSRNOG00000031312|ENSRNOG00000004700|ENSRNOG00000019142|ENSRNOG00000023258|ENSRNOG00000032844|ENSRNOG00000016846|ENSRNOG00000021726|ENSRNOG00000004249|ENSRNOG00000020679|ENSRNOG00000016456|ENSRNOG00000015547|ENSRNOG00000003170|…	rno:24493|rno:282817|rno:25166|rno:294270|rno:298947|rno:81822|rno:54281|rno:301059|rno:100359600|rno:25625|rno:296219|rno:246097|rno:81736|rno:294269|rno:366508|rno:364594|rno:317468|rno:25464|rno:361749|rno:24514|rno:287362|rno:85245|rno:116465|rno:497931|rno:29260|rno:89829|rno:54318|rno:24770|rno:315352|rno:360697|rno:309621|rno:29197|rno:309622|rno:29513|	24493|282817|25166|294270|298947|81822|54281|301059|100359600|25625|296219|246097|81736|294269|366508|364594|317468|25464|361749|24514|287362|85245|116465|497931|29260|89829|54318|24770|315352|360697|309621|29197|309622|29513|	http://www.genome.jp/kegg-bin/show_pathway?rno05164/rno:24514%09red/rno:294270%09red/rno:25625%09red/rno:364594%09red/rno:29260%09red/rno:24770%09red/rno:24493%09red/rno:246097%09red/rno:25464%09red/rno:298947%09red/rno:315352%09red/rno:29513%09red/rno:361749%09red/rno:54318%09red/rno:116465%09red/rno:360697%09red/rno:309622%09red/rno:309621%09red/rno:85245%09red/rno:287362%09red/rno:317468%09red…
Autoimmune thyroid disease	KEGG PATHWAY	rno05320	17	76	0.0599177	0.370265	ENSRNOG00000019142|ENSRNOG00000000723|ENSRNOG00000049590|ENSRNOG00000038999|ENSRNOG00000000451|ENSRNOG00000038835|ENSRNOG00000050210|ENSRNOG00000030712|ENSRNOG00000000763|ENSRNOG00000032844|ENSRNOG00000047706|ENSRNOG00000039744|ENSRNOG00000018488|ENSRNOG00000033215|ENSRNOG00000031090|ENSRNOG00000048951|ENSRNOG00000032708	rno:246097|rno:309607|rno:24988|rno:24973|rno:309621|rno:56822|rno:414792|rno:24974|rno:24747|rno:294269|rno:309627|rno:414783|rno:171369|rno:294270|rno:368153|rno:414789|rno:309622|	246097|309607|24988|24973|309621|56822|414792|24974|24747|294269|309627|414783|171369|294270|368153|414789|309622|	http://www.genome.jp/kegg-bin/show_pathway?rno05320/rno:24747%09red/rno:414783%09red/rno:171369%09red/rno:309622%09red/rno:56822%09red/rno:246097%09red/rno:309621%09red/rno:24988%09red/rno:309627%09red/rno:24974%09red/rno:294270%09red/rno:414792%09red/rno:309607%09red/rno:368153%09red/rno:294269%09red/rno:414789%09red/rno:24973%09red
Measles	KEGG PATHWAY	rno05162	27	135	0.0611699	0.370265	ENSRNOG00000007412|ENSRNOG00000004575|ENSRNOG00000018669|ENSRNOG00000010756|ENSRNOG00000025602|ENSRNOG00000015945|ENSRNOG00000013634|ENSRNOG00000019142|ENSRNOG00000023258|ENSRNOG00000019742|ENSRNOG00000046452|ENSRNOG00000009385|ENSRNOG00000016846|ENSRNOG00000030118|ENSRNOG00000004249|ENSRNOG00000015547|ENSRNOG00000012074|ENSRNOG00000023428|ENSRNOG00000010522|ENSRNOG00000003954|ENSRNOG00000048217|…	rno:312477|rno:24493|rno:25326|rno:24842|rno:94201|rno:300678|rno:301059|rno:246097|rno:81736|rno:25125|rno:289211|rno:298947|rno:366508|rno:81521|rno:317468|rno:24514|rno:116465|rno:497931|rno:29260|rno:140924|rno:317673|rno:83427|rno:54318|rno:64033|rno:360697|rno:310553|rno:299899|	312477|24493|25326|24842|94201|300678|301059|246097|81736|25125|289211|298947|366508|81521|317468|24514|116465|497931|29260|140924|317673|83427|54318|64033|360697|310553|299899|	http://www.genome.jp/kegg-bin/show_pathway?rno05162/rno:24842%09red/rno:24514%09red/rno:312477%09red/rno:64033%09red/rno:81521%09red/rno:29260%09red/rno:140924%09red/rno:24493%09red/rno:246097%09red/rno:298947%09red/rno:94201%09red/rno:317673%09red/rno:300678%09red/rno:54318%09red/rno:116465%09red/rno:360697%09red/rno:310553%09red/rno:317468%09red/rno:289211%09red/rno:299899%09red/rno:83427%09red…
Pancreatic cancer	KEGG PATHWAY	rno05212	15	65	0.061592	0.370265	ENSRNOG00000007350|ENSRNOG00000023258|ENSRNOG00000050760|ENSRNOG00000019742|ENSRNOG00000028156|ENSRNOG00000007036|ENSRNOG00000009385|ENSRNOG00000023428|ENSRNOG00000016846|ENSRNOG00000010756|ENSRNOG00000025602|ENSRNOG00000013536|ENSRNOG00000020652|ENSRNOG00000002440|ENSRNOG00000008620	rno:366957|rno:81736|rno:29591|rno:25125|rno:25096|rno:29591|rno:298947|rno:497931|rno:366508|rno:24842|rno:94201|rno:64465|rno:59086|rno:116546|rno:25631|	366957|81736|29591|25125|25096|29591|298947|497931|366508|24842|94201|64465|59086|116546|25631|	http://www.genome.jp/kegg-bin/show_pathway?rno05212/rno:298947%09red/rno:25125%09red/rno:497931%09red/rno:81736%09red/rno:59086%09red/rno:29591%09red/rno:94201%09red/rno:25631%09red/rno:366957%09red/rno:116546%09red/rno:64465%09red/rno:366508%09red/rno:25096%09red/rno:24842%09red
Jak-STAT signaling pathway	KEGG PATHWAY	rno04630	28	142	0.0649035	0.370265	ENSRNOG00000018669|ENSRNOG00000000529|ENSRNOG00000013170|ENSRNOG00000024390|ENSRNOG00000020811|ENSRNOG00000049828|ENSRNOG00000019742|ENSRNOG00000009385|ENSRNOG00000016846|ENSRNOG00000033192|ENSRNOG00000015547|ENSRNOG00000028638|ENSRNOG00000012074|ENSRNOG00000018752|ENSRNOG00000016308|ENSRNOG00000023428|ENSRNOG00000000187|ENSRNOG00000003954|ENSRNOG00000002946|ENSRNOG00000004500|ENSRNOG00000008759|…	rno:25326|rno:24649|rno:252963|rno:289747|rno:24499|rno:171499|rno:25125|rno:298947|rno:366508|rno:310132|rno:24514|rno:304091|rno:116465|rno:365395|rno:117539|rno:497931|rno:171081|rno:140924|rno:89829|rno:24577|rno:298518|rno:25084|rno:64033|rno:360697|rno:652957|rno:308977|rno:116689|rno:362628|	25326|24649|252963|289747|24499|171499|25125|298947|366508|310132|24514|304091|116465|365395|117539|497931|171081|140924|89829|24577|298518|25084|64033|360697|652957|308977|116689|362628|	http://www.genome.jp/kegg-bin/show_pathway?rno04630/rno:24499%09red/rno:24514%09red/rno:252963%09red/rno:140924%09red/rno:25326%09red/rno:310132%09red/rno:298518%09red/rno:171499%09red/rno:24577%09red/rno:362628%09red/rno:116465%09red/rno:308977%09red/rno:304091%09red/rno:360697%09red/rno:652957%09red/rno:365395%09red/rno:366508%09red/rno:289747%09red/rno:117539%09red/rno:64033%09red/rno:298947%0…
Toxoplasmosis	KEGG PATHWAY	rno05145	25	124	0.0651539	0.370265	ENSRNOG00000018488|ENSRNOG00000033215|ENSRNOG00000009385|ENSRNOG00000013634|ENSRNOG00000031312|ENSRNOG00000040315|ENSRNOG00000023258|ENSRNOG00000019742|ENSRNOG00000032844|ENSRNOG00000016846|ENSRNOG00000020652|ENSRNOG00000015547|ENSRNOG00000028638|ENSRNOG00000012074|ENSRNOG00000016308|ENSRNOG00000023428|ENSRNOG00000010522|ENSRNOG00000019465|ENSRNOG00000002032|ENSRNOG00000000451|ENSRNOG00000009822|…	rno:171369|rno:294270|rno:298947|rno:301059|rno:25625|rno:448830|rno:81736|rno:25125|rno:294269|rno:366508|rno:59086|rno:24514|rno:304091|rno:116465|rno:117539|rno:497931|rno:29260|rno:25643|rno:360697|rno:309621|rno:310553|rno:81664|rno:309622|rno:296468|rno:29513|	171369|294270|298947|301059|25625|448830|81736|25125|294269|366508|59086|24514|304091|116465|117539|497931|29260|25643|360697|309621|310553|81664|309622|296468|29513|	http://www.genome.jp/kegg-bin/show_pathway?rno05145/rno:25643%09red/rno:171369%09red/rno:298947%09red/rno:24514%09red/rno:294270%09red/rno:25625%09red/rno:448830%09red/rno:29260%09red/rno:59086%09red/rno:29513%09red/rno:81664%09red/rno:116465%09red/rno:304091%09red/rno:360697%09red/rno:309622%09red/rno:309621%09red/rno:310553%09red/rno:366508%09red/rno:296468%09red/rno:294269%09red/rno:117539%09r…
Other glycan degradation	KEGG PATHWAY	rno00511	6	18	0.065582	0.370265	ENSRNOG00000010252|ENSRNOG00000009325|ENSRNOG00000025274|ENSRNOG00000010196|ENSRNOG00000005526|ENSRNOG00000023910	rno:300757|rno:24375|rno:294673|rno:316033|rno:360955|rno:361378|	300757|24375|294673|316033|360955|361378|	http://www.genome.jp/kegg-bin/show_pathway?rno00511/rno:24375%09red/rno:361378%09red/rno:360955%09red/rno:300757%09red/rno:316033%09red/rno:294673%09red
Apoptosis	KEGG PATHWAY	rno04210	18	85	0.0773931	0.425778	ENSRNOG00000019142|ENSRNOG00000023258|ENSRNOG00000012439|ENSRNOG00000016846|ENSRNOG00000021817|ENSRNOG00000043311|ENSRNOG00000015179|ENSRNOG00000029773|ENSRNOG00000009385|ENSRNOG00000023428|ENSRNOG00000000187|ENSRNOG00000010756|ENSRNOG00000003696|ENSRNOG00000017787|ENSRNOG00000013634|ENSRNOG00000004575|ENSRNOG00000020876|ENSRNOG00000031312	rno:246097|rno:81736|rno:64625|rno:366508|rno:362418|rno:296468|rno:246756|rno:300711|rno:298947|rno:497931|rno:171081|rno:24842|rno:501563|rno:306886|rno:301059|rno:24493|rno:24887|rno:25625|	246097|81736|64625|366508|362418|296468|246756|300711|298947|497931|171081|24842|501563|306886|301059|24493|24887|25625|	http://www.genome.jp/kegg-bin/show_pathway?rno04210/rno:362418%09red/rno:298947%09red/rno:24493%09red/rno:81736%09red/rno:300711%09red/rno:171081%09red/rno:497931%09red/rno:24887%09red/rno:306886%09red/rno:246756%09red/rno:25625%09red/rno:301059%09red/rno:246097%09red/rno:64625%09red/rno:366508%09red/rno:296468%09red/rno:501563%09red/rno:24842%09red
Cell cycle	KEGG PATHWAY	rno04110	25	127	0.0785568	0.425778	ENSRNOG00000006921|ENSRNOG00000029773|ENSRNOG00000021264|ENSRNOG00000005615|ENSRNOG00000010756|ENSRNOG00000025602|ENSRNOG00000016316|ENSRNOG00000013090|ENSRNOG00000007906|ENSRNOG00000020652|ENSRNOG00000012543|ENSRNOG00000006735|ENSRNOG00000003802|ENSRNOG00000003703|ENSRNOG00000015423|ENSRNOG00000004500|ENSRNOG00000012678|ENSRNOG00000018296|ENSRNOG00000008620|ENSRNOG00000019939|ENSRNOG00000000632|…	rno:680111|rno:300711|rno:25737|rno:25112|rno:24842|rno:94201|rno:312538|rno:291005|rno:171576|rno:59086|rno:316273|rno:25164|rno:64193|rno:29685|rno:114494|rno:24577|rno:363088|rno:361389|rno:25631|rno:64033|rno:54237|rno:685029|rno:291885|rno:54238|rno:64515|	680111|300711|25737|25112|24842|94201|312538|291005|171576|59086|316273|25164|64193|29685|114494|24577|363088|361389|25631|64033|54237|685029|291885|54238|64515|	http://www.genome.jp/kegg-bin/show_pathway?rno04110/rno:363088%09red/rno:24577%09red/rno:291005%09red/rno:680111%09red/rno:114494%09red/rno:25112%09red/rno:685029%09red/rno:300711%09red/rno:59086%09red/rno:54238%09red/rno:94201%09red/rno:64193%09red/rno:54237%09red/rno:64033%09red/rno:291885%09red/rno:25737%09red/rno:316273%09red/rno:25631%09red/rno:25164%09red/rno:171576%09red/rno:64515%09red/rn…
p53 signaling pathway	KEGG PATHWAY	rno04115	16	75	0.0880647	0.467951	ENSRNOG00000010756|ENSRNOG00000019142|ENSRNOG00000008450|ENSRNOG00000019939|ENSRNOG00000004517|ENSRNOG00000029773|ENSRNOG00000005615|ENSRNOG00000012678|ENSRNOG00000002089|ENSRNOG00000025602|ENSRNOG00000003256|ENSRNOG00000000632|ENSRNOG00000012439|ENSRNOG00000020876|ENSRNOG00000048217|ENSRNOG00000013090	rno:24842|rno:246097|rno:100359539|rno:64033|rno:24482|rno:300711|rno:25112|rno:363088|rno:29157|rno:94201|rno:25405|rno:54237|rno:64625|rno:24887|rno:317673|rno:291005|	24842|246097|100359539|64033|24482|300711|25112|363088|29157|94201|25405|54237|64625|24887|317673|291005|	http://www.genome.jp/kegg-bin/show_pathway?rno04115/rno:25405%09red/rno:64033%09red/rno:24482%09red/rno:246097%09red/rno:363088%09red/rno:300711%09red/rno:24842%09red/rno:24887%09red/rno:100359539%09red/rno:291005%09red/rno:29157%09red/rno:94201%09red/rno:64625%09red/rno:317673%09red/rno:54237%09red/rno:25112%09red
Fc epsilon RI signaling pathway	KEGG PATHWAY	rno04664	15	70	0.0940115	0.489944	ENSRNOG00000002657|ENSRNOG00000007350|ENSRNOG00000016846|ENSRNOG00000050430|ENSRNOG00000011331|ENSRNOG00000016346|ENSRNOG00000012160|ENSRNOG00000017020|ENSRNOG00000009385|ENSRNOG00000023428|ENSRNOG00000024159|ENSRNOG00000005620|ENSRNOG00000013676|ENSRNOG00000008180|ENSRNOG00000000515	rno:24653|rno:366957|rno:366508|rno:25156|rno:367901|rno:170538|rno:25155|rno:54259|rno:298947|rno:497931|rno:25441|rno:155918|rno:29337|rno:81515|rno:29513|	24653|366957|366508|25156|367901|170538|25155|54259|298947|497931|25441|155918|29337|81515|29513|	http://www.genome.jp/kegg-bin/show_pathway?rno04664/rno:29513%09red/rno:54259%09red/rno:25441%09red/rno:497931%09red/rno:367901%09red/rno:24653%09red/rno:155918%09red/rno:29337%09red/rno:366957%09red/rno:25155%09red/rno:170538%09red/rno:81515%09red/rno:366508%09red/rno:298947%09red/rno:25156%09red
Amoebiasis	KEGG PATHWAY	rno05146	21	108	0.108453	0.544071	ENSRNOG00000023546|ENSRNOG00000023258|ENSRNOG00000009822|ENSRNOG00000016846|ENSRNOG00000016451|ENSRNOG00000016581|Novel00768|ENSRNOG00000018568|ENSRNOG00000019728|ENSRNOG00000009385|Novel01290|ENSRNOG00000001224|ENSRNOG00000023428|ENSRNOG00000010522|ENSRNOG00000003696|ENSRNOG00000021150|ENSRNOG00000039754|ENSRNOG00000020652|ENSRNOG00000034229|ENSRNOG00000017819|ENSRNOG00000005378	rno:24471|rno:81736|rno:310553|rno:366508|rno:25109|rno:291091|rno:291091|rno:287709|rno:25021|rno:298947|rno:85240|rno:309684|rno:497931|rno:29260|rno:501563|rno:29322|rno:501854|rno:59086|rno:306891|rno:60350|rno:89788|	24471|81736|310553|366508|25109|291091|291091|287709|25021|298947|85240|309684|497931|29260|501563|29322|501854|59086|306891|60350|89788|	http://www.genome.jp/kegg-bin/show_pathway?rno05146/rno:310553%09red/rno:89788%09red/rno:24471%09red/rno:25021%09red/rno:497931%09red/rno:298947%09red/rno:59086%09red/rno:309684%09red/rno:60350%09red/rno:29260%09red/rno:306891%09red/rno:25109%09red/rno:81736%09red/rno:287709%09red/rno:29322%09red/rno:85240%09red/rno:366508%09red/rno:501854%09red/rno:501563%09red/rno:291091%09red
Proteoglycans in cancer	KEGG PATHWAY	rno05205	36	202	0.109501	0.544071	ENSRNOG00000018566|ENSRNOG00000038881|ENSRNOG00000006411|ENSRNOG00000004517|ENSRNOG00000018524|ENSRNOG00000034254|ENSRNOG00000010756|ENSRNOG00000013676|ENSRNOG00000007663|ENSRNOG00000010516|ENSRNOG00000010103|ENSRNOG00000019142|ENSRNOG00000019742|ENSRNOG00000009385|ENSRNOG00000007281|ENSRNOG00000016846|ENSRNOG00000030118|ENSRNOG00000017539|ENSRNOG00000003696|ENSRNOG00000020652|ENSRNOG00000036832|…	rno:25697|rno:288077|rno:363425|rno:24482|rno:54319|rno:81822|rno:24842|rno:29337|rno:29304|rno:25619|rno:300253|rno:246097|rno:25125|rno:298947|rno:362332|rno:366508|rno:81521|rno:81687|rno:501563|rno:59086|rno:315346|rno:25406|rno:25216|rno:361568|rno:24577|rno:497931|rno:29260|rno:64465|rno:29186|rno:24669|rno:50692|rno:310553|rno:84353|rno:116689|rno:24771|rno:29513|	25697|288077|363425|24482|54319|81822|24842|29337|29304|25619|300253|246097|25125|298947|362332|366508|81521|81687|501563|59086|315346|25406|25216|361568|24577|497931|29260|64465|29186|24669|50692|310553|84353|116689|24771|29513|	http://www.genome.jp/kegg-bin/show_pathway?rno05205/rno:24577%09red/rno:25216%09red/rno:81521%09red/rno:362332%09red/rno:29304%09red/rno:363425%09red/rno:29260%09red/rno:24771%09red/rno:25406%09red/rno:246097%09red/rno:59086%09red/rno:29513%09red/rno:54319%09red/rno:501563%09red/rno:116689%09red/rno:25619%09red/rno:24842%09red/rno:361568%09red/rno:310553%09red/rno:84353%09red/rno:29337%09red/rno:…
Galactose metabolism	KEGG PATHWAY	rno00052	8	32	0.11042	0.544071	ENSRNOG00000001214|ENSRNOG00000009289|ENSRNOG00000007023|ENSRNOG00000010196|ENSRNOG00000026235|ENSRNOG00000006359|ENSRNOG00000009734|ENSRNOG00000006116	rno:25741|rno:296117|rno:313843|rno:316033|rno:25060|rno:287835|rno:286921|rno:25059|	25741|296117|313843|316033|25060|287835|286921|25059|	http://www.genome.jp/kegg-bin/show_pathway?rno00052/rno:313843%09red/rno:287835%09red/rno:286921%09red/rno:25741%09red/rno:25060%09red/rno:25059%09red/rno:296117%09red/rno:316033%09red
Glutathione metabolism	KEGG PATHWAY	rno00480	12	56	0.124619	0.603068	ENSRNOG00000018237|ENSRNOG00000008450|ENSRNOG00000048812|ENSRNOG00000030449|ENSRNOG00000014610|ENSRNOG00000003289|ENSRNOG00000016484|ENSRNOG00000011781|ENSRNOG00000005424|ENSRNOG00000010461|ENSRNOG00000013484|ENSRNOG00000007743	rno:24426|rno:100359539|rno:24404|rno:300850|rno:81641|rno:289668|rno:297029|rno:116684|rno:24609|rno:294744|rno:24421|rno:171341|	24426|100359539|24404|300850|81641|289668|297029|116684|24609|294744|24421|171341|	http://www.genome.jp/kegg-bin/show_pathway?rno00480/rno:297029%09red/rno:24426%09red/rno:24421%09red/rno:24404%09red/rno:289668%09red/rno:100359539%09red/rno:116684%09red/rno:300850%09red/rno:171341%09red/rno:24609%09red/rno:81641%09red/rno:294744%09red
Pentose phosphate pathway	KEGG PATHWAY	rno00030	7	28	0.130464	0.620274	ENSRNOG00000005576|ENSRNOG00000001214|ENSRNOG00000007570|ENSRNOG00000018326|ENSRNOG00000004710|ENSRNOG00000018367|ENSRNOG00000004160	rno:362383|rno:25741|rno:690945|rno:290636|rno:362706|rno:83688|rno:24689|	362383|25741|690945|290636|362706|83688|24689|	http://www.genome.jp/kegg-bin/show_pathway?rno00030/rno:290636%09red/rno:24689%09red/rno:362706%09red/rno:25741%09red/rno:362383%09red/rno:690945%09red/rno:83688%09red
Non-alcoholic fatty liver disease (NAFLD)	KEGG PATHWAY	rno04932	31	175	0.135533	0.622619	ENSRNOG00000004575|ENSRNOG00000024539|ENSRNOG00000001142|ENSRNOG00000002946|ENSRNOG00000013172|ENSRNOG00000020811|ENSRNOG00000020876|ENSRNOG00000031312|ENSRNOG00000019142|ENSRNOG00000023258|ENSRNOG00000009385|ENSRNOG00000016846|ENSRNOG00000010918|ENSRNOG00000003463|ENSRNOG00000020652|ENSRNOG00000016551|ENSRNOG00000028451|ENSRNOG00000026616|ENSRNOG00000023428|ENSRNOG00000013536|ENSRNOG00000048174|…	rno:24493|rno:297990|rno:83803|rno:89829|rno:58852|rno:24499|rno:24887|rno:25625|rno:246097|rno:81736|rno:298947|rno:366508|rno:24252|rno:78968|rno:59086|rno:64547|rno:303393|rno:362344|rno:497931|rno:64465|rno:497902|rno:171078|rno:25278|rno:54318|rno:298762|rno:315167|rno:26198|rno:363441|rno:64625|rno:29507|rno:100188937|	24493|297990|83803|89829|58852|24499|24887|25625|246097|81736|298947|366508|24252|78968|59086|64547|303393|362344|497931|64465|497902|171078|25278|54318|298762|315167|26198|363441|64625|29507|100188937|	http://www.genome.jp/kegg-bin/show_pathway?rno04932/rno:24499%09red/rno:24887%09red/rno:315167%09red/rno:171078%09red/rno:100188937%09red/rno:25625%09red/rno:303393%09red/rno:297990%09red/rno:298762%09red/rno:497902%09red/rno:78968%09red/rno:24493%09red/rno:246097%09red/rno:26198%09red/rno:59086%09red/rno:64547%09red/rno:83803%09red/rno:64625%09red/rno:58852%09red/rno:54318%09red/rno:362344%09red…
Regulation of actin cytoskeleton	KEGG PATHWAY	rno04810	38	220	0.135552	0.622619	ENSRNOG00000027894|ENSRNOG00000010184|ENSRNOG00000031058|ENSRNOG00000047931|ENSRNOG00000007350|ENSRNOG00000018524|ENSRNOG00000019657|Novel00686|ENSRNOG00000034254|ENSRNOG00000030118|ENSRNOG00000020660|ENSRNOG00000004861|ENSRNOG00000000991|ENSRNOG00000015278|ENSRNOG00000019728|ENSRNOG00000009385|ENSRNOG00000016846|ENSRNOG00000014289|ENSRNOG00000036832|ENSRNOG00000011945|ENSRNOG00000036745|ENSRNOG0…	rno:310621|rno:679934|rno:317371|rno:81814|rno:366957|rno:54319|rno:171436|rno:290396|rno:81822|rno:81521|rno:29271|rno:311144|rno:54227|rno:501203|rno:25021|rno:298947|rno:366508|rno:301511|rno:315346|rno:308666|rno:303634|rno:315348|rno:361568|rno:64303|rno:499271|rno:308995|rno:497931|rno:64465|rno:685269|rno:309684|rno:24669|rno:317189|rno:25156|rno:60350|rno:298975|rno:288669|rno:288057|rno:…	310621|679934|317371|81814|366957|54319|171436|290396|81822|81521|29271|311144|54227|501203|25021|298947|366508|301511|315346|308666|303634|315348|361568|64303|499271|308995|497931|64465|685269|309684|24669|317189|25156|60350|298975|288669|288057|360854|	http://www.genome.jp/kegg-bin/show_pathway?rno04810/rno:499271%09red/rno:501203%09red/rno:317371%09red/rno:317189%09red/rno:308666%09red/rno:360854%09red/rno:81521%09red/rno:311144%09red/rno:303634%09red/rno:685269%09red/rno:298947%09red/rno:301511%09red/rno:81814%09red/rno:288669%09red/rno:308995%09red/rno:54319%09red/rno:171436%09red/rno:361568%09red/rno:315346%09red/rno:310621%09red/rno:24669%…
Mineral absorption	KEGG PATHWAY	rno04978	10	46	0.143476	0.638605	ENSRNOG00000013118|ENSRNOG00000020843|ENSRNOG00000014314|ENSRNOG00000009620|ENSRNOG00000002515|ENSRNOG00000014117|ENSRNOG00000014475|ENSRNOG00000011501|ENSRNOG00000031506|ENSRNOG00000043098	rno:84355|rno:29292|rno:300051|rno:295669|rno:24941|rno:24451|rno:171135|rno:25390|rno:29292|rno:689415|	84355|29292|300051|295669|24941|24451|171135|25390|29292|689415|	http://www.genome.jp/kegg-bin/show_pathway?rno04978/rno:295669%09red/rno:300051%09red/rno:24941%09red/rno:24451%09red/rno:25390%09red/rno:29292%09red/rno:84355%09red/rno:171135%09red/rno:689415%09red
Nicotinate and nicotinamide metabolism	KEGG PATHWAY	rno00760	7	29	0.145787	0.638605	ENSRNOG00000003069|ENSRNOG00000011071|ENSRNOG00000009982|ENSRNOG00000007939|ENSRNOG00000016980|ENSRNOG00000003650|ENSRNOG00000033923	rno:25668|rno:58813|rno:290029|rno:315085|rno:293504|rno:100360582|rno:316421|	25668|58813|290029|315085|293504|100360582|316421|	http://www.genome.jp/kegg-bin/show_pathway?rno00760/rno:58813%09red/rno:25668%09red/rno:293504%09red/rno:290029%09red/rno:315085%09red/rno:316421%09red/rno:100360582%09red
T cell receptor signaling pathway	KEGG PATHWAY	rno04660	20	107	0.146101	0.638605	ENSRNOG00000016378|ENSRNOG00000023258|ENSRNOG00000050430|ENSRNOG00000007129|ENSRNOG00000016846|ENSRNOG00000000655|ENSRNOG00000002278|ENSRNOG00000046196|ENSRNOG00000009705|ENSRNOG00000007178|ENSRNOG00000024277|ENSRNOG00000009385|ENSRNOG00000023428|ENSRNOG00000005620|ENSRNOG00000025602|ENSRNOG00000013536|ENSRNOG00000014294|ENSRNOG00000015945|ENSRNOG00000016294|ENSRNOG00000000515	rno:116596|rno:81736|rno:25156|rno:24931|rno:366508|rno:24699|rno:84492|rno:64545|rno:313050|rno:24930|rno:100363332|rno:298947|rno:497931|rno:155918|rno:94201|rno:64465|rno:116689|rno:300678|rno:24932|rno:29513|	116596|81736|25156|24931|366508|24699|84492|64545|313050|24930|100363332|298947|497931|155918|94201|64465|116689|300678|24932|29513|	http://www.genome.jp/kegg-bin/show_pathway?rno04660/rno:24932%09red/rno:298947%09red/rno:24930%09red/rno:64545%09red/rno:84492%09red/rno:24699%09red/rno:24931%09red/rno:497931%09red/rno:94201%09red/rno:313050%09red/rno:155918%09red/rno:81736%09red/rno:29513%09red/rno:25156%09red/rno:64465%09red/rno:366508%09red/rno:300678%09red/rno:100363332%09red/rno:116689%09red/rno:116596%09red
Ether lipid metabolism	KEGG PATHWAY	rno00565	9	42	0.168125	0.713271	ENSRNOG00000002657|ENSRNOG00000028566|ENSRNOG00000016826|ENSRNOG00000025691|ENSRNOG00000028156|ENSRNOG00000009864|ENSRNOG00000009980|ENSRNOG00000021206|ENSRNOG00000016643	rno:24653|rno:362792|rno:298579|rno:301265|rno:25096|rno:362039|rno:64369|rno:24913|rno:100359680|	24653|362792|298579|301265|25096|362039|64369|24913|100359680|	http://www.genome.jp/kegg-bin/show_pathway?rno00565/rno:25096%09red/rno:362792%09red/rno:24653%09red/rno:100359680%09red/rno:64369%09red/rno:298579%09red/rno:362039%09red/rno:301265%09red/rno:24913%09red
HIF-1 signaling pathway	KEGG PATHWAY	rno04066	21	116	0.168448	0.713271	ENSRNOG00000013009|ENSRNOG00000023258|ENSRNOG00000016846|ENSRNOG00000007663|ENSRNOG00000001214|ENSRNOG00000010381|ENSRNOG00000012582|ENSRNOG00000002032|ENSRNOG00000019742|ENSRNOG00000009385|ENSRNOG00000012074|ENSRNOG00000014117|ENSRNOG00000023428|ENSRNOG00000026235|ENSRNOG00000010522|ENSRNOG00000013676|ENSRNOG00000006116|ENSRNOG00000004517|ENSRNOG00000019264|ENSRNOG00000020811|ENSRNOG00000010208	rno:24533|rno:81736|rno:366508|rno:29304|rno:25741|rno:500526|rno:116636|rno:360697|rno:25125|rno:298947|rno:116465|rno:24451|rno:497931|rno:25060|rno:29260|rno:29337|rno:25059|rno:24482|rno:297604|rno:24499|rno:116510|	24533|81736|366508|29304|25741|500526|116636|360697|25125|298947|116465|24451|497931|25060|29260|29337|25059|24482|297604|24499|116510|	http://www.genome.jp/kegg-bin/show_pathway?rno04066/rno:25741%09red/rno:24451%09red/rno:24482%09red/rno:298947%09red/rno:25125%09red/rno:360697%09red/rno:24499%09red/rno:81736%09red/rno:497931%09red/rno:116636%09red/rno:297604%09red/rno:500526%09red/rno:29337%09red/rno:25060%09red/rno:25059%09red/rno:366508%09red/rno:29304%09red/rno:116510%09red/rno:29260%09red/rno:116465%09red/rno:24533%09red
Viral carcinogenesis	KEGG PATHWAY	rno05203	39	234	0.178299	0.743371	ENSRNOG00000049590|ENSRNOG00000006921|ENSRNOG00000039744|ENSRNOG00000048951|ENSRNOG00000012160|ENSRNOG00000009385|ENSRNOG00000019742|ENSRNOG00000004726|ENSRNOG00000025602|ENSRNOG00000031090|ENSRNOG00000018669|ENSRNOG00000019264|ENSRNOG00000008180|ENSRNOG00000000723|ENSRNOG00000015179|ENSRNOG00000001884|ENSRNOG00000030712|ENSRNOG00000000763|ENSRNOG00000020876|ENSRNOG00000047706|ENSRNOG00000016846|…	rno:24988|rno:680111|rno:414783|rno:414789|rno:25155|rno:298947|rno:25125|rno:289014|rno:94201|rno:368153|rno:25326|rno:297604|rno:81515|rno:309607|rno:246756|rno:360739|rno:24974|rno:24747|rno:24887|rno:309627|rno:366508|rno:501563|rno:25164|rno:83828|rno:24232|rno:114494|rno:414792|rno:81736|rno:295277|rno:497931|rno:64465|rno:309452|rno:64033|rno:54237|rno:298975|rno:24973|rno:24842|rno:679028…	24988|680111|414783|414789|25155|298947|25125|289014|94201|368153|25326|297604|81515|309607|246756|360739|24974|24747|24887|309627|366508|501563|25164|83828|24232|114494|414792|81736|295277|497931|64465|309452|64033|54237|298975|24973|24842|679028|64515|	http://www.genome.jp/kegg-bin/show_pathway?rno05203/rno:360739%09red/rno:24842%09red/rno:679028%09red/rno:24887%09red/rno:64033%09red/rno:297604%09red/rno:246756%09red/rno:24747%09red/rno:25155%09red/rno:680111%09red/rno:309452%09red/rno:114494%09red/rno:414783%09red/rno:83828%09red/rno:25326%09red/rno:414789%09red/rno:289014%09red/rno:298947%09red/rno:94201%09red/rno:24973%09red/rno:501563%09red…
Carbohydrate digestion and absorption	KEGG PATHWAY	rno04973	9	43	0.182608	0.749801	ENSRNOG00000016846|ENSRNOG00000011501|Novel01290|ENSRNOG00000009385|ENSRNOG00000023428|ENSRNOG00000026235|ENSRNOG00000006116|ENSRNOG00000033529|ENSRNOG00000017693	rno:366508|rno:25390|rno:85240|rno:298947|rno:497931|rno:25060|rno:25059|rno:24203|rno:65197|	366508|25390|85240|298947|497931|25060|25059|24203|65197|	http://www.genome.jp/kegg-bin/show_pathway?rno04973/rno:85240%09red/rno:298947%09red/rno:497931%09red/rno:25390%09red/rno:25060%09red/rno:65197%09red/rno:25059%09red/rno:366508%09red/rno:24203%09red
DNA replication	KEGG PATHWAY	rno03030	8	38	0.197698	0.773741	ENSRNOG00000003703|ENSRNOG00000014336|ENSRNOG00000021264|ENSRNOG00000001088|ENSRNOG00000018765|ENSRNOG00000016316|ENSRNOG00000009192|ENSRNOG00000012543	rno:29685|rno:291885|rno:25737|rno:288414|rno:361698|rno:312538|rno:361056|rno:316273|	29685|291885|25737|288414|361698|312538|361056|316273|	http://www.genome.jp/kegg-bin/show_pathway?rno03030/rno:291885%09red/rno:25737%09red/rno:316273%09red/rno:361056%09red/rno:312538%09red/rno:288414%09red/rno:361698%09red/rno:29685%09red
Glycosphingolipid biosynthesis - ganglio series	KEGG PATHWAY	rno00604	4	15	0.198072	0.773741	ENSRNOG00000025274|ENSRNOG00000010284|ENSRNOG00000010196|ENSRNOG00000010252	rno:294673|rno:83505|rno:316033|rno:300757|	294673|83505|316033|300757|	http://www.genome.jp/kegg-bin/show_pathway?rno00604/rno:300757%09red/rno:83505%09red/rno:294673%09red/rno:316033%09red
Inflammatory mediator regulation of TRP channels	KEGG PATHWAY	rno04750	20	113	0.198654	0.773741	ENSRNOG00000002657|ENSRNOG00000017625|ENSRNOG00000030466|ENSRNOG00000014776|ENSRNOG00000016846|ENSRNOG00000004517|ENSRNOG00000016346|ENSRNOG00000042224|ENSRNOG00000009385|Novel01290|ENSRNOG00000023428|ENSRNOG00000020401|ENSRNOG00000003104|ENSRNOG00000027037|ENSRNOG00000003696|ENSRNOG00000021150|ENSRNOG00000004873|ENSRNOG00000000515|ENSRNOG00000001269|ENSRNOG00000013676	rno:24653|rno:29581|rno:65210|rno:84420|rno:366508|rno:24482|rno:170538|rno:313373|rno:298947|rno:85240|rno:497931|rno:54223|rno:29465|rno:287454|rno:501563|rno:29322|rno:81749|rno:29513|rno:24669|rno:29337|	24653|29581|65210|84420|366508|24482|170538|313373|298947|85240|497931|54223|29465|287454|501563|29322|81749|29513|24669|29337|	http://www.genome.jp/kegg-bin/show_pathway?rno04750/rno:170538%09red/rno:29581%09red/rno:29513%09red/rno:24482%09red/rno:29465%09red/rno:24653%09red/rno:85240%09red/rno:298947%09red/rno:497931%09red/rno:501563%09red/rno:313373%09red/rno:24669%09red/rno:29337%09red/rno:29322%09red/rno:81749%09red/rno:65210%09red/rno:366508%09red/rno:54223%09red/rno:287454%09red/rno:84420%09red
Systemic lupus erythematosus	KEGG PATHWAY	rno05322	22	126	0.199859	0.773741	ENSRNOG00000010306|ENSRNOG00000018488|ENSRNOG00000038835|ENSRNOG00000033215|ENSRNOG00000046663|ENSRNOG00000024382|ENSRNOG00000007026|ENSRNOG00000032844|ENSRNOG00000006532|ENSRNOG00000006961|ENSRNOG00000012749|ENSRNOG00000046834|ENSRNOG00000030142|ENSRNOG00000049422|ENSRNOG00000012807|ENSRNOG00000003220|ENSRNOG00000012804|ENSRNOG00000033045|ENSRNOG00000050410|ENSRNOG00000000451|ENSRNOG00000032708|…	rno:58940|rno:171369|rno:56822|rno:294270|rno:116591|rno:304966|rno:685909|rno:294269|rno:117056|rno:171365|rno:29687|rno:24232|rno:295277|rno:498276|rno:298566|rno:117056|rno:362634|rno:690795|rno:687711|rno:309621|rno:309622|rno:295279|	58940|171369|56822|294270|116591|304966|685909|294269|117056|171365|29687|24232|295277|498276|298566|117056|362634|690795|687711|309621|309622|295279|	http://www.genome.jp/kegg-bin/show_pathway?rno05322/rno:498276%09red/rno:690795%09red/rno:295279%09red/rno:171369%09red/rno:687711%09red/rno:56822%09red/rno:685909%09red/rno:295277%09red/rno:171365%09red/rno:117056%09red/rno:294269%09red/rno:294270%09red/rno:116591%09red/rno:24232%09red/rno:58940%09red/rno:304966%09red/rno:362634%09red/rno:309622%09red/rno:298566%09red/rno:29687%09red/rno:309621%…
Butirosin and neomycin biosynthesis	KEGG PATHWAY	rno00524	2	5	0.208894	0.797328	ENSRNOG00000026235|ENSRNOG00000006116	rno:25060|rno:25059|	25060|25059|	http://www.genome.jp/kegg-bin/show_pathway?rno00524/rno:25060%09red/rno:25059%09red
SNARE interactions in vesicular transport	KEGG PATHWAY	rno04130	7	33	0.214635	0.807863	ENSRNOG00000011008|ENSRNOG00000050552|ENSRNOG00000016619|ENSRNOG00000021013|ENSRNOG00000012748|ENSRNOG00000015670|ENSRNOG00000012659	rno:29631|rno:64630|rno:290627|rno:81802|rno:83730|rno:60466|rno:89818|	29631|64630|290627|81802|83730|60466|89818|	http://www.genome.jp/kegg-bin/show_pathway?rno04130/rno:290627%09red/rno:60466%09red/rno:83730%09red/rno:81802%09red/rno:29631%09red/rno:64630%09red/rno:89818%09red
TNF signaling pathway	KEGG PATHWAY	rno04668	19	109	0.222725	0.826829	ENSRNOG00000019142|ENSRNOG00000023258|ENSRNOG00000016846|ENSRNOG00000020465|ENSRNOG00000007159|ENSRNOG00000015179|ENSRNOG00000016378|ENSRNOG00000009385|ENSRNOG00000016575|ENSRNOG00000017787|ENSRNOG00000023428|ENSRNOG00000043416|ENSRNOG00000017539|ENSRNOG00000049393|ENSRNOG00000042838|ENSRNOG00000020679|ENSRNOG00000002946|ENSRNOG00000031312|ENSRNOG00000000515	rno:246097|rno:81736|rno:366508|rno:246240|rno:24770|rno:246756|rno:116596|rno:298947|rno:156767|rno:306886|rno:497931|rno:680611|rno:81687|rno:24253|rno:24517|rno:25464|rno:89829|rno:25625|rno:29513|	246097|81736|366508|246240|24770|246756|116596|298947|156767|306886|497931|680611|81687|24253|24517|25464|89829|25625|29513|	http://www.genome.jp/kegg-bin/show_pathway?rno04668/rno:24770%09red/rno:29513%09red/rno:81736%09red/rno:298947%09red/rno:680611%09red/rno:246097%09red/rno:25464%09red/rno:497931%09red/rno:306886%09red/rno:24517%09red/rno:24253%09red/rno:246756%09red/rno:89829%09red/rno:116596%09red/rno:25625%09red/rno:156767%09red/rno:366508%09red/rno:81687%09red/rno:246240%09red
Arachidonic acid metabolism	KEGG PATHWAY	rno00590	14	78	0.236109	0.864669	ENSRNOG00000002657|ENSRNOG00000030466|ENSRNOG00000048812|ENSRNOG00000016826|ENSRNOG00000042224|ENSRNOG00000009864|ENSRNOG00000003244|ENSRNOG00000027037|ENSRNOG00000010461|ENSRNOG00000006583|ENSRNOG00000021206|ENSRNOG00000034157|ENSRNOG00000007918|ENSRNOG00000001701	rno:24653|rno:65210|rno:24404|rno:298579|rno:313373|rno:362039|rno:114097|rno:287454|rno:294744|rno:58962|rno:24913|rno:266689|rno:24886|rno:304078|	24653|65210|24404|298579|313373|362039|114097|287454|294744|58962|24913|266689|24886|304078|	http://www.genome.jp/kegg-bin/show_pathway?rno00590/rno:294744%09red/rno:58962%09red/rno:24404%09red/rno:24653%09red/rno:24886%09red/rno:266689%09red/rno:313373%09red/rno:114097%09red/rno:298579%09red/rno:65210%09red/rno:24913%09red/rno:362039%09red/rno:287454%09red/rno:304078%09red
VEGF signaling pathway	KEGG PATHWAY	rno04370	11	60	0.251624	0.899492	ENSRNOG00000002657|ENSRNOG00000007350|ENSRNOG00000023546|ENSRNOG00000014832|ENSRNOG00000016846|ENSRNOG00000009385|ENSRNOG00000023428|ENSRNOG00000004726|ENSRNOG00000013676|ENSRNOG00000013536|ENSRNOG00000000515	rno:24653|rno:366957|rno:24471|rno:315994|rno:366508|rno:298947|rno:497931|rno:289014|rno:29337|rno:64465|rno:29513|	24653|366957|24471|315994|366508|298947|497931|289014|29337|64465|29513|	http://www.genome.jp/kegg-bin/show_pathway?rno04370/rno:29513%09red/rno:298947%09red/rno:497931%09red/rno:289014%09red/rno:24653%09red/rno:29337%09red/rno:366957%09red/rno:24471%09red/rno:64465%09red/rno:366508%09red/rno:315994%09red
Asthma	KEGG PATHWAY	rno05310	6	29	0.255229	0.899492	ENSRNOG00000018488|ENSRNOG00000000451|ENSRNOG00000032844|ENSRNOG00000033215|ENSRNOG00000024159|ENSRNOG00000032708	rno:171369|rno:309621|rno:294269|rno:294270|rno:25441|rno:309622|	171369|309621|294269|294270|25441|309622|	http://www.genome.jp/kegg-bin/show_pathway?rno05310/rno:171369%09red/rno:25441%09red/rno:309622%09red/rno:309621%09red/rno:294270%09red/rno:294269%09red
Progesterone-mediated oocyte maturation	KEGG PATHWAY	rno04914	15	86	0.255575	0.899492	ENSRNOG00000016846|ENSRNOG00000003696|ENSRNOG00000016592|ENSRNOG00000004517|ENSRNOG00000008459|ENSRNOG00000015423|ENSRNOG00000009385|ENSRNOG00000014776|ENSRNOG00000012678|ENSRNOG00000023428|ENSRNOG00000020401|ENSRNOG00000019465|ENSRNOG00000018296|ENSRNOG00000000632|ENSRNOG00000000515	rno:366508|rno:501563|rno:81664|rno:24482|rno:685029|rno:114494|rno:298947|rno:84420|rno:363088|rno:497931|rno:54223|rno:25643|rno:361389|rno:54237|rno:29513|	366508|501563|81664|24482|685029|114494|298947|84420|363088|497931|54223|25643|361389|54237|29513|	http://www.genome.jp/kegg-bin/show_pathway?rno04914/rno:25643%09red/rno:24482%09red/rno:363088%09red/rno:361389%09red/rno:298947%09red/rno:685029%09red/rno:497931%09red/rno:54237%09red/rno:29513%09red/rno:366508%09red/rno:54223%09red/rno:81664%09red/rno:114494%09red/rno:501563%09red/rno:84420%09red
Rap1 signaling pathway	KEGG PATHWAY	rno04015	34	214	0.273073	0.942922	ENSRNOG00000007350|ENSRNOG00000021401|ENSRNOG00000004517|ENSRNOG00000019657|ENSRNOG00000034254|ENSRNOG00000013886|ENSRNOG00000021150|ENSRNOG00000016592|ENSRNOG00000016630|ENSRNOG00000019728|ENSRNOG00000009385|Novel01290|ENSRNOG00000048186|ENSRNOG00000016846|ENSRNOG00000020726|ENSRNOG00000002440|ENSRNOG00000016367|ENSRNOG00000014776|ENSRNOG00000037247|ENSRNOG00000003975|ENSRNOG00000017980|ENSRNOG0…	rno:366957|rno:500317|rno:24482|rno:171436|rno:81822|rno:499537|rno:29322|rno:81664|rno:313494|rno:25021|rno:298947|rno:85240|rno:116498|rno:366508|rno:361710|rno:116546|rno:361517|rno:84420|rno:361568|rno:64303|rno:308995|rno:309684|rno:171337|rno:155918|rno:25643|rno:64465|rno:685269|rno:307403|rno:307171|rno:497931|rno:84353|rno:54223|rno:114705|rno:29513|	366957|500317|24482|171436|81822|499537|29322|81664|313494|25021|298947|85240|116498|366508|361710|116546|361517|84420|361568|64303|308995|309684|171337|155918|25643|64465|685269|307403|307171|497931|84353|54223|114705|29513|	http://www.genome.jp/kegg-bin/show_pathway?rno04015/rno:25643%09red/rno:361710%09red/rno:29322%09red/rno:114705%09red/rno:116498%09red/rno:685269%09red/rno:298947%09red/rno:307403%09red/rno:29513%09red/rno:116546%09red/rno:308995%09red/rno:81664%09red/rno:307171%09red/rno:313494%09red/rno:85240%09red/rno:361568%09red/rno:499537%09red/rno:171436%09red/rno:155918%09red/rno:84353%09red/rno:81822%09r…
Colorectal cancer	KEGG PATHWAY	rno05210	12	68	0.274874	0.942922	ENSRNOG00000007350|ENSRNOG00000050760|ENSRNOG00000009385|ENSRNOG00000016846|ENSRNOG00000004500|ENSRNOG00000007036|ENSRNOG00000019139|ENSRNOG00000023428|ENSRNOG00000010756|ENSRNOG00000020652|ENSRNOG00000008620|ENSRNOG00000020876	rno:366957|rno:29591|rno:298947|rno:366508|rno:24577|rno:29591|rno:84353|rno:497931|rno:24842|rno:59086|rno:25631|rno:24887|	366957|29591|298947|366508|24577|29591|84353|497931|24842|59086|25631|24887|	http://www.genome.jp/kegg-bin/show_pathway?rno05210/rno:84353%09red/rno:497931%09red/rno:298947%09red/rno:59086%09red/rno:24887%09red/rno:29591%09red/rno:25631%09red/rno:366957%09red/rno:24577%09red/rno:366508%09red/rno:24842%09red
FoxO signaling pathway	KEGG PATHWAY	rno04068	22	135	0.287851	0.975096	ENSRNOG00000011815|ENSRNOG00000004517|ENSRNOG00000020229|ENSRNOG00000029773|ENSRNOG00000005615|ENSRNOG00000001142|ENSRNOG00000013090|ENSRNOG00000019742|ENSRNOG00000009385|ENSRNOG00000017417|ENSRNOG00000016846|ENSRNOG00000002089|ENSRNOG00000020652|ENSRNOG00000016551|ENSRNOG00000006735|ENSRNOG00000050760|ENSRNOG00000012678|ENSRNOG00000023428|ENSRNOG00000008620|ENSRNOG00000019939|ENSRNOG00000007036|…	rno:29517|rno:24482|rno:29548|rno:300711|rno:25112|rno:83803|rno:291005|rno:25125|rno:298947|rno:58974|rno:366508|rno:29157|rno:59086|rno:64547|rno:25164|rno:29591|rno:363088|rno:497931|rno:25631|rno:64033|rno:29591|rno:29513|	29517|24482|29548|300711|25112|83803|291005|25125|298947|58974|366508|29157|59086|64547|25164|29591|363088|497931|25631|64033|29591|29513|	http://www.genome.jp/kegg-bin/show_pathway?rno04068/rno:291005%09red/rno:24482%09red/rno:25112%09red/rno:25125%09red/rno:497931%09red/rno:363088%09red/rno:59086%09red/rno:29548%09red/rno:29591%09red/rno:64547%09red/rno:366508%09red/rno:25631%09red/rno:29513%09red/rno:29517%09red/rno:83803%09red/rno:300711%09red/rno:29157%09red/rno:58974%09red/rno:25164%09red/rno:298947%09red/rno:64033%09red
Acute myeloid leukemia	KEGG PATHWAY	rno05221	10	57	0.3057	1	ENSRNOG00000023258|ENSRNOG00000012172|ENSRNOG00000016846|ENSRNOG00000012582|ENSRNOG00000000529|ENSRNOG00000019742|ENSRNOG00000004500|ENSRNOG00000009385|ENSRNOG00000023428|ENSRNOG00000010918	rno:81736|rno:366126|rno:366508|rno:116636|rno:24649|rno:25125|rno:24577|rno:298947|rno:497931|rno:24252|	81736|366126|366508|116636|24649|25125|24577|298947|497931|24252|	http://www.genome.jp/kegg-bin/show_pathway?rno05221/rno:25125%09red/rno:24577%09red/rno:24649%09red/rno:298947%09red/rno:497931%09red/rno:116636%09red/rno:24252%09red/rno:81736%09red/rno:366126%09red/rno:366508%09red
Herpes simplex infection	KEGG PATHWAY	rno05168	34	218	0.306241	1	ENSRNOG00000049590|ENSRNOG00000039744|ENSRNOG00000031090|ENSRNOG00000033215|ENSRNOG00000032844|ENSRNOG00000010756|ENSRNOG00000048951|ENSRNOG00000001163|ENSRNOG00000031312|ENSRNOG00000019142|ENSRNOG00000000723|ENSRNOG00000013634|ENSRNOG00000036687|ENSRNOG00000030712|ENSRNOG00000000763|ENSRNOG00000047706|ENSRNOG00000021726|ENSRNOG00000015547|ENSRNOG00000046834|ENSRNOG00000050210|ENSRNOG00000023258|…	rno:24988|rno:414783|rno:368153|rno:294270|rno:294269|rno:24842|rno:414789|rno:288701|rno:25625|rno:246097|rno:309607|rno:301059|rno:690585|rno:24974|rno:24747|rno:309627|rno:364594|rno:24514|rno:24232|rno:414792|rno:81736|rno:116465|rno:25599|rno:89829|rno:24669|rno:54318|rno:24770|rno:360697|rno:309621|rno:310553|rno:24973|rno:54237|rno:309622|rno:292624|	24988|414783|368153|294270|294269|24842|414789|288701|25625|246097|309607|301059|690585|24974|24747|309627|364594|24514|24232|414792|81736|116465|25599|89829|24669|54318|24770|360697|309621|310553|24973|54237|309622|292624|	http://www.genome.jp/kegg-bin/show_pathway?rno05168/rno:24514%09red/rno:294270%09red/rno:25625%09red/rno:24747%09red/rno:364594%09red/rno:24770%09red/rno:690585%09red/rno:288701%09red/rno:414789%09red/rno:24973%09red/rno:54318%09red/rno:116465%09red/rno:310553%09red/rno:414783%09red/rno:360697%09red/rno:309622%09red/rno:309621%09red/rno:368153%09red/rno:309627%09red/rno:24974%09red/rno:24669%09re…
One carbon pool by folate	KEGG PATHWAY	rno00670	4	19	0.310898	1	ENSRNOG00000015511|ENSRNOG00000013229|ENSRNOG00000005275|ENSRNOG00000008586	rno:81643|rno:300886|rno:287379|rno:299699|	81643|300886|287379|299699|	http://www.genome.jp/kegg-bin/show_pathway?rno00670/rno:287379%09red/rno:81643%09red/rno:299699%09red/rno:300886%09red
Hepatitis B	KEGG PATHWAY	rno05161	22	141	0.352781	1	ENSRNOG00000021264|ENSRNOG00000010756|ENSRNOG00000025602|ENSRNOG00000013634|ENSRNOG00000020876|ENSRNOG00000019142|ENSRNOG00000023258|ENSRNOG00000019742|ENSRNOG00000018186|ENSRNOG00000009385|ENSRNOG00000016846|ENSRNOG00000021726|ENSRNOG00000017539|ENSRNOG00000020652|ENSRNOG00000042070|ENSRNOG00000050760|ENSRNOG00000015423|ENSRNOG00000004500|ENSRNOG00000023428|ENSRNOG00000010522|ENSRNOG00000009822|…	rno:25737|rno:24842|rno:94201|rno:301059|rno:24887|rno:246097|rno:81736|rno:25125|rno:295357|rno:298947|rno:366508|rno:364594|rno:81687|rno:59086|rno:364867|rno:29591|rno:114494|rno:24577|rno:497931|rno:29260|rno:310553|rno:29591|	25737|24842|94201|301059|24887|246097|81736|25125|295357|298947|366508|364594|81687|59086|364867|29591|114494|24577|497931|29260|310553|29591|	http://www.genome.jp/kegg-bin/show_pathway?rno05161/rno:310553%09red/rno:25737%09red/rno:298947%09red/rno:25125%09red/rno:24577%09red/rno:497931%09red/rno:295357%09red/rno:364867%09red/rno:59086%09red/rno:24887%09red/rno:29591%09red/rno:94201%09red/rno:81736%09red/rno:301059%09red/rno:246097%09red/rno:366508%09red/rno:81687%09red/rno:114494%09red/rno:29260%09red/rno:364594%09red/rno:24842%09red
MicroRNAs in cancer	KEGG PATHWAY	rno05206	22	144	0.386406	1	ENSRNOG00000018524|ENSRNOG00000029773|ENSRNOG00000010756|ENSRNOG00000013676|ENSRNOG00000010516|ENSRNOG00000007529|ENSRNOG00000006094|ENSRNOG00000023258|ENSRNOG00000019742|ENSRNOG00000018087|ENSRNOG00000017539|ENSRNOG00000003256|ENSRNOG00000020657|ENSRNOG00000000529|ENSRNOG00000036832|ENSRNOG00000016551|ENSRNOG00000000579|ENSRNOG00000049585|ENSRNOG00000004500|ENSRNOG00000005903|ENSRNOG00000019939|…	rno:54319|rno:300711|rno:24842|rno:29337|rno:25619|rno:246142|rno:25406|rno:81736|rno:25125|rno:81818|rno:81687|rno:25405|rno:85385|rno:24649|rno:315346|rno:64547|rno:25603|rno:116640|rno:24577|rno:114093|rno:64033|rno:363140|	54319|300711|24842|29337|25619|246142|25406|81736|25125|81818|81687|25405|85385|24649|315346|64547|25603|116640|24577|114093|64033|363140|	http://www.genome.jp/kegg-bin/show_pathway?rno05206/rno:363140%09red/rno:81818%09red/rno:24577%09red/rno:64033%09red/rno:25603%09red/rno:114093%09red/rno:81687%09red/rno:25405%09red/rno:85385%09red/rno:25406%09red/rno:300711%09red/rno:64547%09red/rno:54319%09red/rno:25619%09red/rno:116640%09red/rno:29337%09red/rno:25125%09red/rno:24649%09red/rno:24842%09red/rno:81736%09red/rno:315346%09red/rno:24…
Chronic myeloid leukemia	KEGG PATHWAY	rno05220	12	76	0.396702	1	ENSRNOG00000023258|ENSRNOG00000050760|ENSRNOG00000016846|ENSRNOG00000020657|ENSRNOG00000004500|ENSRNOG00000007036|ENSRNOG00000009385|ENSRNOG00000023428|ENSRNOG00000010756|ENSRNOG00000025602|ENSRNOG00000020652|ENSRNOG00000008620	rno:81736|rno:29591|rno:366508|rno:85385|rno:24577|rno:29591|rno:298947|rno:497931|rno:24842|rno:94201|rno:59086|rno:25631|	81736|29591|366508|85385|24577|29591|298947|497931|24842|94201|59086|25631|	http://www.genome.jp/kegg-bin/show_pathway?rno05220/rno:85385%09red/rno:298947%09red/rno:497931%09red/rno:81736%09red/rno:59086%09red/rno:29591%09red/rno:94201%09red/rno:25631%09red/rno:24577%09red/rno:366508%09red/rno:24842%09red
African trypanosomiasis	KEGG PATHWAY	rno05143	6	36	0.413907	1	ENSRNOG00000019142|ENSRNOG00000021150|Novel01290|ENSRNOG00000009848|ENSRNOG00000020679|ENSRNOG00000013634	rno:246097|rno:29322|rno:85240|rno:29197|rno:25464|rno:301059|	246097|29322|85240|29197|25464|301059|	http://www.genome.jp/kegg-bin/show_pathway?rno05143/rno:85240%09red/rno:25464%09red/rno:29197%09red/rno:301059%09red/rno:29322%09red/rno:246097%09red
Prion diseases	KEGG PATHWAY	rno05020	6	36	0.413907	1	ENSRNOG00000012807|ENSRNOG00000004575|ENSRNOG00000012804|ENSRNOG00000020876|ENSRNOG00000003696|ENSRNOG00000012749	rno:298566|rno:24493|rno:362634|rno:24887|rno:501563|rno:29687|	298566|24493|362634|24887|501563|29687|	http://www.genome.jp/kegg-bin/show_pathway?rno05020/rno:24493%09red/rno:24887%09red/rno:362634%09red/rno:298566%09red/rno:29687%09red/rno:501563%09red
Cytosolic DNA-sensing pathway	KEGG PATHWAY	rno04623	9	57	0.423628	1	ENSRNOG00000023258|ENSRNOG00000017787|ENSRNOG00000020465|ENSRNOG00000019675|ENSRNOG00000007372|ENSRNOG00000011406|ENSRNOG00000016456|ENSRNOG00000009848|ENSRNOG00000042137	rno:81736|rno:306886|rno:246240|rno:282817|rno:25166|rno:116637|rno:361749|rno:29197|rno:498840|	81736|306886|246240|282817|25166|116637|361749|29197|498840|	http://www.genome.jp/kegg-bin/show_pathway?rno04623/rno:282817%09red/rno:116637%09red/rno:81736%09red/rno:306886%09red/rno:361749%09red/rno:25166%09red/rno:29197%09red/rno:246240%09red/rno:498840%09red
Histidine metabolism	KEGG PATHWAY	rno00340	4	23	0.42804	1	ENSRNOG00000027739|ENSRNOG00000015591|ENSRNOG00000001344|ENSRNOG00000017512	rno:307212|rno:291394|rno:29539|rno:309147|	307212|291394|29539|309147|	http://www.genome.jp/kegg-bin/show_pathway?rno00340/rno:29539%09red/rno:291394%09red/rno:309147%09red/rno:307212%09red
Gastric acid secretion	KEGG PATHWAY	rno04971	11	72	0.443338	1	ENSRNOG00000011501|ENSRNOG00000016592|ENSRNOG00000018524|ENSRNOG00000002215|Novel01290|ENSRNOG00000034254|ENSRNOG00000020401|ENSRNOG00000019465|ENSRNOG00000003696|ENSRNOG00000021150|ENSRNOG00000014776	rno:25390|rno:81664|rno:54319|rno:288057|rno:85240|rno:81822|rno:54223|rno:25643|rno:501563|rno:29322|rno:84420|	25390|81664|54319|288057|85240|81822|54223|25643|501563|29322|84420|	http://www.genome.jp/kegg-bin/show_pathway?rno04971/rno:25643%09red/rno:288057%09red/rno:85240%09red/rno:25390%09red/rno:29322%09red/rno:81822%09red/rno:54223%09red/rno:81664%09red/rno:54319%09red/rno:501563%09red/rno:84420%09red
Ubiquinone and other terpenoid-quinone biosynthesis	KEGG PATHWAY	rno00130	2	10	0.444075	1	ENSRNOG00000050828|ENSRNOG00000012772	rno:309004|rno:24314|	309004|24314|	http://www.genome.jp/kegg-bin/show_pathway?rno00130/rno:309004%09red/rno:24314%09red
Synthesis and degradation of ketone bodies	KEGG PATHWAY	rno00072	2	10	0.444075	1	ENSRNOG00000014490|ENSRNOG00000009422	rno:295458|rno:79238|	295458|79238|	http://www.genome.jp/kegg-bin/show_pathway?rno00072/rno:295458%09red/rno:79238%09red
Protein export	KEGG PATHWAY	rno03060	4	24	0.456727	1	ENSRNOG00000011029|ENSRNOG00000006345|ENSRNOG00000007512|ENSRNOG00000018075	rno:65166|rno:298068|rno:296076|rno:290555|	65166|298068|296076|290555|	http://www.genome.jp/kegg-bin/show_pathway?rno03060/rno:298068%09red/rno:296076%09red/rno:65166%09red/rno:290555%09red
Other types of O-glycan biosynthesis	KEGG PATHWAY	rno00514	5	31	0.458602	1	ENSRNOG00000009157|ENSRNOG00000008133|ENSRNOG00000023317|Novel01918|ENSRNOG00000014156	rno:60670|rno:315119|rno:290637|rno:296564|rno:296564|	60670|315119|290637|296564|296564|	http://www.genome.jp/kegg-bin/show_pathway?rno00514/rno:60670%09red/rno:290637%09red/rno:296564%09red/rno:315119%09red
Starch and sucrose metabolism	KEGG PATHWAY	rno00500	8	52	0.460194	1	ENSRNOG00000006388|ENSRNOG00000002185|ENSRNOG00000018740|ENSRNOG00000045605|ENSRNOG00000026235|ENSRNOG00000006116|ENSRNOG00000033529|ENSRNOG00000000913	rno:64035|rno:685076|rno:113992|rno:246232|rno:25060|rno:25059|rno:24203|rno:24434|	64035|685076|113992|246232|25060|25059|24203|24434|	http://www.genome.jp/kegg-bin/show_pathway?rno00500/rno:113992%09red/rno:24434%09red/rno:25059%09red/rno:25060%09red/rno:64035%09red/rno:685076%09red/rno:24203%09red/rno:246232%09red
Adherens junction	KEGG PATHWAY	rno04520	11	74	0.476023	1	ENSRNOG00000007350|ENSRNOG00000050760|ENSRNOG00000031058|ENSRNOG00000010574|ENSRNOG00000007036|ENSRNOG00000019139|ENSRNOG00000034254|ENSRNOG00000013536|ENSRNOG00000014294|ENSRNOG00000015658|ENSRNOG00000008620	rno:366957|rno:29591|rno:317371|rno:24697|rno:29591|rno:84353|rno:81822|rno:64465|rno:116689|rno:686098|rno:25631|	366957|29591|317371|24697|29591|84353|81822|64465|116689|686098|25631|	http://www.genome.jp/kegg-bin/show_pathway?rno04520/rno:84353%09red/rno:24697%09red/rno:686098%09red/rno:64465%09red/rno:317371%09red/rno:29591%09red/rno:25631%09red/rno:366957%09red/rno:81822%09red/rno:116689%09red
alpha-Linolenic acid metabolism	KEGG PATHWAY	rno00592	4	25	0.484909	1	ENSRNOG00000002657|ENSRNOG00000009864|ENSRNOG00000021206|ENSRNOG00000016826	rno:24653|rno:362039|rno:24913|rno:298579|	24653|362039|24913|298579|	http://www.genome.jp/kegg-bin/show_pathway?rno00592/rno:362039%09red/rno:24913%09red/rno:24653%09red/rno:298579%09red
Prolactin signaling pathway	KEGG PATHWAY	rno04917	11	75	0.492233	1	ENSRNOG00000023258|ENSRNOG00000015547|ENSRNOG00000019742|ENSRNOG00000020657|ENSRNOG00000019939|ENSRNOG00000009385|ENSRNOG00000016846|ENSRNOG00000002946|ENSRNOG00000038212|ENSRNOG00000023428|ENSRNOG00000000515	rno:81736|rno:24514|rno:25125|rno:85385|rno:64033|rno:298947|rno:366508|rno:89829|rno:307200|rno:497931|rno:29513|	81736|24514|25125|85385|64033|298947|366508|89829|307200|497931|29513|	http://www.genome.jp/kegg-bin/show_pathway?rno04917/rno:85385%09red/rno:29513%09red/rno:25125%09red/rno:24514%09red/rno:298947%09red/rno:497931%09red/rno:64033%09red/rno:81736%09red/rno:89829%09red/rno:366508%09red/rno:307200%09red
Estrogen signaling pathway	KEGG PATHWAY	rno04915	14	97	0.501541	1	ENSRNOG00000016846|ENSRNOG00000014776|ENSRNOG00000016592|ENSRNOG00000016346|ENSRNOG00000009385|Novel01290|ENSRNOG00000023428|ENSRNOG00000020401|ENSRNOG00000033796|ENSRNOG00000017539|ENSRNOG00000003696|ENSRNOG00000021150|ENSRNOG00000020657|ENSRNOG00000019465	rno:366508|rno:84420|rno:81664|rno:170538|rno:298947|rno:85240|rno:497931|rno:54223|rno:29713|rno:81687|rno:501563|rno:29322|rno:85385|rno:25643|	366508|84420|81664|170538|298947|85240|497931|54223|29713|81687|501563|29322|85385|25643|	http://www.genome.jp/kegg-bin/show_pathway?rno04915/rno:25643%09red/rno:85385%09red/rno:85240%09red/rno:298947%09red/rno:497931%09red/rno:81687%09red/rno:501563%09red/rno:29322%09red/rno:170538%09red/rno:366508%09red/rno:29713%09red/rno:81664%09red/rno:54223%09red/rno:84420%09red
Linoleic acid metabolism	KEGG PATHWAY	rno00591	6	40	0.504291	1	ENSRNOG00000002657|ENSRNOG00000030466|ENSRNOG00000016826|ENSRNOG00000042224|ENSRNOG00000009864|ENSRNOG00000021206	rno:24653|rno:65210|rno:298579|rno:313373|rno:362039|rno:24913|	24653|65210|298579|313373|362039|24913|	http://www.genome.jp/kegg-bin/show_pathway?rno00591/rno:24653%09red/rno:313373%09red/rno:298579%09red/rno:65210%09red/rno:362039%09red/rno:24913%09red
Porphyrin and chlorophyll metabolism	KEGG PATHWAY	rno00860	6	40	0.504291	1	ENSRNOG00000010390|ENSRNOG00000011913|ENSRNOG00000024410|ENSRNOG00000018740|ENSRNOG00000014117|ENSRNOG00000000913	rno:25709|rno:24268|rno:292737|rno:113992|rno:24451|rno:24434|	25709|24268|292737|113992|24451|24434|	http://www.genome.jp/kegg-bin/show_pathway?rno00860/rno:292737%09red/rno:113992%09red/rno:25709%09red/rno:24434%09red/rno:24451%09red/rno:24268%09red
Base excision repair	KEGG PATHWAY	rno03410	6	40	0.504291	1	ENSRNOG00000029813|ENSRNOG00000021264|ENSRNOG00000012865|ENSRNOG00000018765|ENSRNOG00000009663|ENSRNOG00000000692	rno:25459|rno:25737|rno:300985|rno:361698|rno:79116|rno:304577|	25459|25737|300985|361698|79116|304577|	http://www.genome.jp/kegg-bin/show_pathway?rno03410/rno:25459%09red/rno:25737%09red/rno:361698%09red/rno:79116%09red/rno:300985%09red/rno:304577%09red
Salivary secretion	KEGG PATHWAY	rno04970	11	76	0.508323	1	ENSRNOG00000014776|ENSRNOG00000003069|Novel01290|ENSRNOG00000020733|ENSRNOG00000011501|ENSRNOG00000020401|ENSRNOG00000019440|ENSRNOG00000003696|ENSRNOG00000021150|ENSRNOG00000005195|ENSRNOG00000019217	rno:84420|rno:25668|rno:85240|rno:316010|rno:25390|rno:54223|rno:65206|rno:501563|rno:29322|rno:25307|rno:24176|	84420|25668|85240|316010|25390|54223|65206|501563|29322|25307|24176|	http://www.genome.jp/kegg-bin/show_pathway?rno04970/rno:65206%09red/rno:24176%09red/rno:25668%09red/rno:85240%09red/rno:25307%09red/rno:316010%09red/rno:25390%09red/rno:29322%09red/rno:54223%09red/rno:501563%09red/rno:84420%09red
Aldosterone-regulated sodium reabsorption	KEGG PATHWAY	rno04960	6	41	0.52615	1	ENSRNOG00000011815|ENSRNOG00000023428|ENSRNOG00000004517|ENSRNOG00000009385|ENSRNOG00000016846|ENSRNOG00000011501	rno:29517|rno:497931|rno:24482|rno:298947|rno:366508|rno:25390|	29517|497931|24482|298947|366508|25390|	http://www.genome.jp/kegg-bin/show_pathway?rno04960/rno:24482%09red/rno:298947%09red/rno:497931%09red/rno:29517%09red/rno:25390%09red/rno:366508%09red
Glycerophospholipid metabolism	KEGG PATHWAY	rno00564	13	92	0.532864	1	ENSRNOG00000002657|ENSRNOG00000028566|ENSRNOG00000017737|ENSRNOG00000016826|ENSRNOG00000019859|ENSRNOG00000019573|ENSRNOG00000028156|ENSRNOG00000009864|ENSRNOG00000009980|ENSRNOG00000019466|ENSRNOG00000021206|ENSRNOG00000016643|ENSRNOG00000028368	rno:24653|rno:362792|rno:81821|rno:298579|rno:361401|rno:24530|rno:25096|rno:362039|rno:64369|rno:311821|rno:24913|rno:100359680|rno:360843|	24653|362792|81821|298579|361401|24530|25096|362039|64369|311821|24913|100359680|360843|	http://www.genome.jp/kegg-bin/show_pathway?rno00564/rno:311821%09red/rno:361401%09red/rno:25096%09red/rno:362792%09red/rno:24653%09red/rno:100359680%09red/rno:360843%09red/rno:24530%09red/rno:81821%09red/rno:64369%09red/rno:298579%09red/rno:362039%09red/rno:24913%09red
Butanoate metabolism	KEGG PATHWAY	rno00650	4	27	0.539351	1	ENSRNOG00000001177|ENSRNOG00000010697|ENSRNOG00000014490|ENSRNOG00000009422	rno:64304|rno:113965|rno:295458|rno:79238|	64304|113965|295458|79238|	http://www.genome.jp/kegg-bin/show_pathway?rno00650/rno:64304%09red/rno:295458%09red/rno:79238%09red/rno:113965%09red
Cyanoamino acid metabolism	KEGG PATHWAY	rno00460	1	5	0.544665	1	ENSRNOG00000005275	rno:287379|	287379|	http://www.genome.jp/kegg-bin/show_pathway?rno00460/rno:287379%09red
Glycosphingolipid biosynthesis - lacto and neolacto series	KEGG PATHWAY	rno00601	4	28	0.565446	1	ENSRNOG00000009157|ENSRNOG00000019179|Novel01918|ENSRNOG00000014156	rno:60670|rno:246766|rno:296564|rno:296564|	60670|246766|296564|296564|	http://www.genome.jp/kegg-bin/show_pathway?rno00601/rno:60670%09red/rno:296564%09red/rno:246766%09red
Folate biosynthesis	KEGG PATHWAY	rno00790	2	13	0.566089	1	ENSRNOG00000007351|ENSRNOG00000011039	rno:25455|rno:29244|	25455|29244|	http://www.genome.jp/kegg-bin/show_pathway?rno00790/rno:29244%09red/rno:25455%09red
Neurotrophin signaling pathway	KEGG PATHWAY	rno04722	17	124	0.571888	1	ENSRNOG00000010756|ENSRNOG00000023258|ENSRNOG00000016846|ENSRNOG00000021817|ENSRNOG00000016346|ENSRNOG00000036688|ENSRNOG00000009385|ENSRNOG00000005809|ENSRNOG00000028198|ENSRNOG00000023428|ENSRNOG00000004726|ENSRNOG00000013676|ENSRNOG00000013536|ENSRNOG00000000515|ENSRNOG00000020657|ENSRNOG00000020876|ENSRNOG00000007048	rno:24842|rno:81736|rno:366508|rno:362418|rno:170538|rno:360678|rno:298947|rno:362456|rno:58838|rno:497931|rno:289014|rno:29337|rno:64465|rno:29513|rno:85385|rno:24887|rno:171337|	24842|81736|366508|362418|170538|360678|298947|362456|58838|497931|289014|29337|64465|29513|85385|24887|171337|	http://www.genome.jp/kegg-bin/show_pathway?rno04722/rno:170538%09red/rno:85385%09red/rno:362418%09red/rno:64465%09red/rno:298947%09red/rno:360678%09red/rno:289014%09red/rno:497931%09red/rno:24887%09red/rno:29513%09red/rno:58838%09red/rno:81736%09red/rno:29337%09red/rno:366508%09red/rno:362456%09red/rno:171337%09red/rno:24842%09red
Pentose and glucuronate interconversions	KEGG PATHWAY	rno00040	5	36	0.578197	1	ENSRNOG00000001344|ENSRNOG00000050315|ENSRNOG00000009734|ENSRNOG00000018740|ENSRNOG00000000913	rno:29539|rno:171408|rno:286921|rno:113992|rno:24434|	29539|171408|286921|113992|24434|	http://www.genome.jp/kegg-bin/show_pathway?rno00040/rno:29539%09red/rno:113992%09red/rno:24434%09red/rno:171408%09red/rno:286921%09red
Glycosaminoglycan biosynthesis - chondroitin sulfate / dermatan sulfate	KEGG PATHWAY	rno00532	3	21	0.579612	1	ENSRNOG00000012698|ENSRNOG00000045997|ENSRNOG00000000824	rno:292999|rno:691394|rno:365583|	292999|691394|365583|	http://www.genome.jp/kegg-bin/show_pathway?rno00532/rno:292999%09red/rno:691394%09red/rno:365583%09red
Type II diabetes mellitus	KEGG PATHWAY	rno04930	7	51	0.580075	1	ENSRNOG00000023428|ENSRNOG00000016346|ENSRNOG00000009385|ENSRNOG00000016846|ENSRNOG00000026235|ENSRNOG00000006116|ENSRNOG00000002946	rno:497931|rno:170538|rno:298947|rno:366508|rno:25060|rno:25059|rno:89829|	497931|170538|298947|366508|25060|25059|89829|	http://www.genome.jp/kegg-bin/show_pathway?rno04930/rno:170538%09red/rno:298947%09red/rno:497931%09red/rno:25060%09red/rno:89829%09red/rno:25059%09red/rno:366508%09red
Inositol phosphate metabolism	KEGG PATHWAY	rno00562	9	66	0.582956	1	ENSRNOG00000019741|ENSRNOG00000009385|Novel01290|ENSRNOG00000016846|ENSRNOG00000017020|ENSRNOG00000013676|ENSRNOG00000021150|ENSRNOG00000002969|ENSRNOG00000032238	rno:290651|rno:298947|rno:85240|rno:366508|rno:54259|rno:29337|rno:29322|rno:54260|rno:24655|	290651|298947|85240|366508|54259|29337|29322|54260|24655|	http://www.genome.jp/kegg-bin/show_pathway?rno00562/rno:290651%09red/rno:54259%09red/rno:85240%09red/rno:24655%09red/rno:298947%09red/rno:29337%09red/rno:54260%09red/rno:29322%09red/rno:366508%09red
Spliceosome	KEGG PATHWAY	rno03040	19	140	0.588062	1	ENSRNOG00000000866|ENSRNOG00000001163|ENSRNOG00000050410|ENSRNOG00000036687|ENSRNOG00000016507|ENSRNOG00000031127|ENSRNOG00000000493|ENSRNOG00000010021|ENSRNOG00000027006|ENSRNOG00000014908|ENSRNOG00000015844|ENSRNOG00000024170|ENSRNOG00000006961|ENSRNOG00000008733|ENSRNOG00000045791|ENSRNOG00000005556|ENSRNOG00000046172|ENSRNOG00000009451|ENSRNOG00000004864	rno:302855|rno:288701|rno:687711|rno:690585|rno:681031|rno:685587|rno:361808|rno:362394|rno:362152|rno:680891|rno:680309|rno:192246|rno:171365|rno:297455|rno:688288|rno:680737|rno:100365504|rno:298374|rno:295607|	302855|288701|687711|690585|681031|685587|361808|362394|362152|680891|680309|192246|171365|297455|688288|680737|100365504|298374|295607|	http://www.genome.jp/kegg-bin/show_pathway?rno03040/rno:100365504%09red/rno:680309%09red/rno:690585%09red/rno:687711%09red/rno:192246%09red/rno:295607%09red/rno:688288%09red/rno:171365%09red/rno:680891%09red/rno:680737%09red/rno:681031%09red/rno:297455%09red/rno:685587%09red/rno:298374%09red/rno:288701%09red/rno:362152%09red/rno:362394%09red/rno:302855%09red/rno:361808%09red
Amyotrophic lateral sclerosis (ALS)	KEGG PATHWAY	rno05014	8	59	0.590258	1	ENSRNOG00000048812|ENSRNOG00000007372|ENSRNOG00000016575|ENSRNOG00000010756|ENSRNOG00000012439|ENSRNOG00000020876|ENSRNOG00000031312|ENSRNOG00000000515	rno:24404|rno:25166|rno:156767|rno:24842|rno:64625|rno:24887|rno:25625|rno:29513|	24404|25166|156767|24842|64625|24887|25625|29513|	http://www.genome.jp/kegg-bin/show_pathway?rno05014/rno:24404%09red/rno:156767%09red/rno:24842%09red/rno:24887%09red/rno:25625%09red/rno:64625%09red/rno:25166%09red/rno:29513%09red
Thyroid cancer	KEGG PATHWAY	rno05216	4	29	0.590702	1	ENSRNOG00000004500|ENSRNOG00000010756|ENSRNOG00000017441|ENSRNOG00000019139	rno:24577|rno:24842|rno:117557|rno:84353|	24577|24842|117557|84353|	http://www.genome.jp/kegg-bin/show_pathway?rno05216/rno:24577%09red/rno:117557%09red/rno:84353%09red/rno:24842%09red
Valine, leucine and isoleucine degradation	KEGG PATHWAY	rno00280	7	52	0.598828	1	ENSRNOG00000009422|ENSRNOG00000001344|ENSRNOG00000003049|ENSRNOG00000020956|ENSRNOG00000010697|ENSRNOG00000001177|ENSRNOG00000033923	rno:79238|rno:29539|rno:63864|rno:64203|rno:113965|rno:64304|rno:316421|	79238|29539|63864|64203|113965|64304|316421|	http://www.genome.jp/kegg-bin/show_pathway?rno00280/rno:113965%09red/rno:64203%09red/rno:64304%09red/rno:79238%09red/rno:29539%09red/rno:316421%09red/rno:63864%09red
Bladder cancer	KEGG PATHWAY	rno05219	5	37	0.600399	1	ENSRNOG00000004500|ENSRNOG00000010756|ENSRNOG00000021548|ENSRNOG00000025602|ENSRNOG00000017539	rno:24577|rno:24842|rno:363140|rno:94201|rno:81687|	24577|24842|363140|94201|81687|	http://www.genome.jp/kegg-bin/show_pathway?rno05219/rno:24577%09red/rno:363140%09red/rno:24842%09red/rno:94201%09red/rno:81687%09red
Caffeine metabolism	KEGG PATHWAY	rno00232	1	6	0.600627	1	ENSRNOG00000014055	rno:116631|	116631|	http://www.genome.jp/kegg-bin/show_pathway?rno00232/rno:116631%09red
TGF-beta signaling pathway	KEGG PATHWAY	rno04350	11	82	0.601111	1	ENSRNOG00000006735|ENSRNOG00000050760|ENSRNOG00000007237|ENSRNOG00000006921|ENSRNOG00000026124|ENSRNOG00000004500|ENSRNOG00000007036|ENSRNOG00000009694|ENSRNOG00000020652|ENSRNOG00000008620|ENSRNOG00000016099	rno:25164|rno:29591|rno:25587|rno:680111|rno:25585|rno:24577|rno:29591|rno:25296|rno:59086|rno:25631|rno:291023|	25164|29591|25587|680111|25585|24577|29591|25296|59086|25631|291023|	http://www.genome.jp/kegg-bin/show_pathway?rno04350/rno:25585%09red/rno:291023%09red/rno:25587%09red/rno:24577%09red/rno:25296%09red/rno:59086%09red/rno:29591%09red/rno:25631%09red/rno:680111%09red/rno:25164%09red
Glycosphingolipid biosynthesis - globo series	KEGG PATHWAY	rno00603	2	14	0.60223	1	ENSRNOG00000025274|ENSRNOG00000010252	rno:294673|rno:300757|	294673|300757|	http://www.genome.jp/kegg-bin/show_pathway?rno00603/rno:300757%09red/rno:294673%09red
Riboflavin metabolism	KEGG PATHWAY	rno00740	2	14	0.60223	1	ENSRNOG00000046261|ENSRNOG00000024410	rno:25732|rno:292737|	25732|292737|	http://www.genome.jp/kegg-bin/show_pathway?rno00740/rno:292737%09red/rno:25732%09red
Renin-angiotensin system	KEGG PATHWAY	rno04614	3	22	0.608243	1	ENSRNOG00000014610|ENSRNOG00000015857|ENSRNOG00000002937	rno:81641|rno:296370|rno:24715|	81641|296370|24715|	http://www.genome.jp/kegg-bin/show_pathway?rno04614/rno:81641%09red/rno:296370%09red/rno:24715%09red
Endocytosis	KEGG PATHWAY	rno04144	33	245	0.611751	1	ENSRNOG00000049590|ENSRNOG00000007584|ENSRNOG00000013536|ENSRNOG00000039744|ENSRNOG00000006411|ENSRNOG00000018568|ENSRNOG00000048951|ENSRNOG00000031090|ENSRNOG00000019890|ENSRNOG00000000723|ENSRNOG00000042189|ENSRNOG00000019217|ENSRNOG00000030712|ENSRNOG00000000763|ENSRNOG00000047706|ENSRNOG00000043328|ENSRNOG00000028156|ENSRNOG00000028930|ENSRNOG00000020652|ENSRNOG00000006079|ENSRNOG00000014635|…	rno:24988|rno:192204|rno:64465|rno:414783|rno:363425|rno:287709|rno:414789|rno:368153|rno:293154|rno:309607|rno:246324|rno:24176|rno:24974|rno:24747|rno:309627|rno:365191|rno:25096|rno:79128|rno:59086|rno:311785|rno:83800|rno:29591|rno:300052|rno:414792|rno:292156|rno:140924|rno:25631|rno:307403|rno:500906|rno:24973|rno:29591|rno:360521|rno:287443|	24988|192204|64465|414783|363425|287709|414789|368153|293154|309607|246324|24176|24974|24747|309627|365191|25096|79128|59086|311785|83800|29591|300052|414792|292156|140924|25631|307403|500906|24973|29591|360521|287443|	http://www.genome.jp/kegg-bin/show_pathway?rno04144/rno:360521%09red/rno:293154%09red/rno:24747%09red/rno:363425%09red/rno:414783%09red/rno:140924%09red/rno:414789%09red/rno:59086%09red/rno:307403%09red/rno:287709%09red/rno:500906%09red/rno:311785%09red/rno:246324%09red/rno:192204%09red/rno:25096%09red/rno:83800%09red/rno:292156%09red/rno:365191%09red/rno:24973%09red/rno:309627%09red/rno:29591%09…
RNA transport	KEGG PATHWAY	rno03013	22	166	0.630123	1	ENSRNOG00000012582|ENSRNOG00000016226|ENSRNOG00000009439|ENSRNOG00000004700|ENSRNOG00000036687|ENSRNOG00000032840|ENSRNOG00000017259|ENSRNOG00000003670|ENSRNOG00000010103|ENSRNOG00000047185|ENSRNOG00000011945|ENSRNOG00000027646|ENSRNOG00000019168|ENSRNOG00000030628|ENSRNOG00000017447|ENSRNOG00000009432|ENSRNOG00000027690|ENSRNOG00000006186|ENSRNOG00000008639|ENSRNOG00000015221|ENSRNOG00000045791|…	rno:116636|rno:291071|rno:171361|rno:296219|rno:690585|rno:682787|rno:360962|rno:690244|rno:300253|rno:682390|rno:308666|rno:292831|rno:315352|rno:287436|rno:296302|rno:54318|rno:299872|rno:299027|rno:171350|rno:293427|rno:688288|rno:299899|	116636|291071|171361|296219|690585|682787|360962|690244|300253|682390|308666|292831|315352|287436|296302|54318|299872|299027|171350|293427|688288|299899|	http://www.genome.jp/kegg-bin/show_pathway?rno03013/rno:690244%09red/rno:293427%09red/rno:287436%09red/rno:296302%09red/rno:171361%09red/rno:116636%09red/rno:308666%09red/rno:690585%09red/rno:682787%09red/rno:315352%09red/rno:54318%09red/rno:299027%09red/rno:688288%09red/rno:360962%09red/rno:171350%09red/rno:299899%09red/rno:682390%09red/rno:296219%09red/rno:291071%09red/rno:292831%09red/rno:3002…
Thyroid hormone synthesis	KEGG PATHWAY	rno04918	9	69	0.631518	1	ENSRNOG00000003696|ENSRNOG00000048812|Novel01290|ENSRNOG00000011501|ENSRNOG00000020401|ENSRNOG00000010461|ENSRNOG00000021150|ENSRNOG00000014776|ENSRNOG00000018693	rno:501563|rno:24404|rno:85240|rno:25390|rno:54223|rno:294744|rno:29322|rno:84420|rno:24210|	501563|24404|85240|25390|54223|294744|29322|84420|24210|	http://www.genome.jp/kegg-bin/show_pathway?rno04918/rno:294744%09red/rno:24210%09red/rno:85240%09red/rno:24404%09red/rno:25390%09red/rno:29322%09red/rno:54223%09red/rno:501563%09red/rno:84420%09red
Insulin signaling pathway	KEGG PATHWAY	rno04910	19	144	0.63287	1	ENSRNOG00000003696|ENSRNOG00000016846|ENSRNOG00000006388|ENSRNOG00000015658|ENSRNOG00000010381|ENSRNOG00000012582|ENSRNOG00000020657|ENSRNOG00000007663|ENSRNOG00000010574|ENSRNOG00000009385|ENSRNOG00000023428|ENSRNOG00000026235|ENSRNOG00000001142|ENSRNOG00000006116|ENSRNOG00000003463|ENSRNOG00000002946|ENSRNOG00000011474|ENSRNOG00000000826|ENSRNOG00000001269	rno:501563|rno:366508|rno:64035|rno:686098|rno:500526|rno:116636|rno:85385|rno:29304|rno:24697|rno:298947|rno:497931|rno:25060|rno:83803|rno:25059|rno:78968|rno:89829|rno:192280|rno:64665|rno:24669|	501563|366508|64035|686098|500526|116636|85385|29304|24697|298947|497931|25060|83803|25059|78968|89829|192280|64665|24669|	http://www.genome.jp/kegg-bin/show_pathway?rno04910/rno:85385%09red/rno:24669%09red/rno:78968%09red/rno:64035%09red/rno:25060%09red/rno:192280%09red/rno:298947%09red/rno:686098%09red/rno:64665%09red/rno:497931%09red/rno:24697%09red/rno:116636%09red/rno:500526%09red/rno:89829%09red/rno:83803%09red/rno:25059%09red/rno:366508%09red/rno:29304%09red/rno:501563%09red
Mismatch repair	KEGG PATHWAY	rno03430	3	23	0.63554	1	ENSRNOG00000001088|ENSRNOG00000018765|ENSRNOG00000021264	rno:288414|rno:361698|rno:25737|	288414|361698|25737|	http://www.genome.jp/kegg-bin/show_pathway?rno03430/rno:288414%09red/rno:25737%09red/rno:361698%09red
Long-term depression	KEGG PATHWAY	rno04730	8	62	0.641122	1	ENSRNOG00000002657|ENSRNOG00000036745|ENSRNOG00000004517|ENSRNOG00000016592|Novel01290|ENSRNOG00000019465|ENSRNOG00000021150|ENSRNOG00000008180	rno:24653|rno:303634|rno:24482|rno:81664|rno:85240|rno:25643|rno:29322|rno:81515|	24653|303634|24482|81664|85240|25643|29322|81515|	http://www.genome.jp/kegg-bin/show_pathway?rno04730/rno:25643%09red/rno:24482%09red/rno:85240%09red/rno:24653%09red/rno:29322%09red/rno:81515%09red/rno:81664%09red/rno:303634%09red
Pyrimidine metabolism	KEGG PATHWAY	rno00240	14	108	0.648985	1	ENSRNOG00000019439|ENSRNOG00000008450|ENSRNOG00000016231|ENSRNOG00000003650|ENSRNOG00000013110|ENSRNOG00000009982|ENSRNOG00000020721|ENSRNOG00000049152|ENSRNOG00000013215|ENSRNOG00000018765|ENSRNOG00000015749|ENSRNOG00000002671|ENSRNOG00000011071|ENSRNOG00000047314	rno:117017|rno:100359539|rno:364834|rno:100360582|rno:297998|rno:290029|rno:58964|rno:685679|rno:290741|rno:361698|rno:85269|rno:83782|rno:58813|rno:24834|	117017|100359539|364834|100360582|297998|290029|58964|685679|290741|361698|85269|83782|58813|24834|	http://www.genome.jp/kegg-bin/show_pathway?rno00240/rno:58813%09red/rno:85269%09red/rno:290029%09red/rno:290741%09red/rno:100359539%09red/rno:297998%09red/rno:24834%09red/rno:361698%09red/rno:117017%09red/rno:83782%09red/rno:100360582%09red/rno:685679%09red/rno:58964%09red/rno:364834%09red
beta-Alanine metabolism	KEGG PATHWAY	rno00410	4	32	0.661	1	ENSRNOG00000027739|ENSRNOG00000015591|ENSRNOG00000001344|ENSRNOG00000017512	rno:307212|rno:291394|rno:29539|rno:309147|	307212|291394|29539|309147|	http://www.genome.jp/kegg-bin/show_pathway?rno00410/rno:29539%09red/rno:291394%09red/rno:309147%09red/rno:307212%09red
Fructose and mannose metabolism	KEGG PATHWAY	rno00051	5	40	0.662818	1	ENSRNOG00000006116|ENSRNOG00000001214|ENSRNOG00000026235|ENSRNOG00000009734|ENSRNOG00000018898	rno:25059|rno:25741|rno:25060|rno:286921|rno:300741|	25059|25741|25060|286921|300741|	http://www.genome.jp/kegg-bin/show_pathway?rno00051/rno:300741%09red/rno:25741%09red/rno:25059%09red/rno:25060%09red/rno:286921%09red
Fat digestion and absorption	KEGG PATHWAY	rno04975	5	40	0.662818	1	ENSRNOG00000009864|ENSRNOG00000009980|ENSRNOG00000018126|ENSRNOG00000019466|ENSRNOG00000016826	rno:362039|rno:64369|rno:313210|rno:311821|rno:298579|	362039|64369|313210|311821|298579|	http://www.genome.jp/kegg-bin/show_pathway?rno04975/rno:313210%09red/rno:362039%09red/rno:311821%09red/rno:64369%09red/rno:298579%09red
PPAR signaling pathway	KEGG PATHWAY	rno03320	10	79	0.666913	1	ENSRNOG00000046889|ENSRNOG00000000814|ENSRNOG00000007545|ENSRNOG00000008375|ENSRNOG00000015658|ENSRNOG00000016488|ENSRNOG00000012966|ENSRNOG00000049075|ENSRNOG00000010805|ENSRNOG00000013172	rno:25045|rno:80841|rno:362850|rno:140914|rno:686098|rno:296371|rno:25287|rno:140868|rno:79451|rno:58852|	25045|80841|362850|140914|686098|296371|25287|140868|79451|58852|	http://www.genome.jp/kegg-bin/show_pathway?rno03320/rno:140914%09red/rno:686098%09red/rno:79451%09red/rno:362850%09red/rno:25287%09red/rno:25045%09red/rno:140868%09red/rno:80841%09red/rno:296371%09red/rno:58852%09red
Sulfur metabolism	KEGG PATHWAY	rno00920	2	16	0.667556	1	ENSRNOG00000011068|ENSRNOG00000000172	rno:294103|rno:691966|	294103|691966|	http://www.genome.jp/kegg-bin/show_pathway?rno00920/rno:294103%09red/rno:691966%09red
Primary bile acid biosynthesis	KEGG PATHWAY	rno00120	2	16	0.667556	1	ENSRNOG00000009730|ENSRNOG00000019141	rno:25429|rno:309527|	25429|309527|	http://www.genome.jp/kegg-bin/show_pathway?rno00120/rno:25429%09red/rno:309527%09red
Ovarian steroidogenesis	KEGG PATHWAY	rno04913	7	56	0.669198	1	ENSRNOG00000002657|ENSRNOG00000030466|ENSRNOG00000014776|ENSRNOG00000004517|ENSRNOG00000042224|ENSRNOG00000020401|ENSRNOG00000003696	rno:24653|rno:65210|rno:84420|rno:24482|rno:313373|rno:54223|rno:501563|	24653|65210|84420|24482|313373|54223|501563|	http://www.genome.jp/kegg-bin/show_pathway?rno04913/rno:24482%09red/rno:24653%09red/rno:313373%09red/rno:65210%09red/rno:54223%09red/rno:501563%09red/rno:84420%09red
Non-small cell lung cancer	KEGG PATHWAY	rno05223	7	56	0.669198	1	ENSRNOG00000016846|ENSRNOG00000009385|ENSRNOG00000023428|ENSRNOG00000010756|ENSRNOG00000025602|ENSRNOG00000021548|ENSRNOG00000013676	rno:366508|rno:298947|rno:497931|rno:24842|rno:94201|rno:363140|rno:29337|	366508|298947|497931|24842|94201|363140|29337|	http://www.genome.jp/kegg-bin/show_pathway?rno05223/rno:363140%09red/rno:24842%09red/rno:298947%09red/rno:497931%09red/rno:94201%09red/rno:29337%09red/rno:366508%09red
Glioma	KEGG PATHWAY	rno05214	8	64	0.672958	1	ENSRNOG00000023428|ENSRNOG00000004517|ENSRNOG00000009385|ENSRNOG00000016846|ENSRNOG00000010756|ENSRNOG00000025602|ENSRNOG00000020657|ENSRNOG00000013676	rno:497931|rno:24482|rno:298947|rno:366508|rno:24842|rno:94201|rno:85385|rno:29337|	497931|24482|298947|366508|24842|94201|85385|29337|	http://www.genome.jp/kegg-bin/show_pathway?rno05214/rno:85385%09red/rno:24482%09red/rno:24842%09red/rno:298947%09red/rno:497931%09red/rno:94201%09red/rno:29337%09red/rno:366508%09red
mTOR signaling pathway	KEGG PATHWAY	rno04150	8	64	0.672958	1	ENSRNOG00000016846|ENSRNOG00000017426|ENSRNOG00000004517|ENSRNOG00000009385|ENSRNOG00000012582|ENSRNOG00000007663|ENSRNOG00000023428|ENSRNOG00000010103	rno:366508|rno:298514|rno:24482|rno:298947|rno:116636|rno:29304|rno:497931|rno:300253|	366508|298514|24482|298947|116636|29304|497931|300253|	http://www.genome.jp/kegg-bin/show_pathway?rno04150/rno:298514%09red/rno:24482%09red/rno:298947%09red/rno:497931%09red/rno:300253%09red/rno:116636%09red/rno:366508%09red/rno:29304%09red
Retrograde endocannabinoid signaling	KEGG PATHWAY	rno04723	13	103	0.680634	1	ENSRNOG00000014776|ENSRNOG00000016592|ENSRNOG00000015936|ENSRNOG00000025040|Novel01290|ENSRNOG00000020401|ENSRNOG00000033796|ENSRNOG00000019465|ENSRNOG00000003696|ENSRNOG00000021150|ENSRNOG00000007490|ENSRNOG00000000515|ENSRNOG00000006108	rno:84420|rno:81664|rno:79218|rno:114119|rno:85240|rno:54223|rno:29713|rno:25643|rno:501563|rno:29322|rno:29695|rno:29513|rno:690825|	84420|81664|79218|114119|85240|54223|29713|25643|501563|29322|29695|29513|690825|	http://www.genome.jp/kegg-bin/show_pathway?rno04723/rno:114119%09red/rno:25643%09red/rno:85240%09red/rno:79218%09red/rno:501563%09red/rno:29513%09red/rno:29322%09red/rno:690825%09red/rno:29695%09red/rno:29713%09red/rno:81664%09red/rno:54223%09red/rno:84420%09red
Dilated cardiomyopathy	KEGG PATHWAY	rno05414	11	88	0.684793	1	ENSRNOG00000017441|ENSRNOG00000004517|ENSRNOG00000037241|ENSRNOG00000034254|ENSRNOG00000020401|ENSRNOG00000003696|ENSRNOG00000022071|ENSRNOG00000020652|ENSRNOG00000004861|ENSRNOG00000036832|ENSRNOG00000014776	rno:117557|rno:24482|rno:25437|rno:81822|rno:54223|rno:501563|rno:685269|rno:59086|rno:311144|rno:315346|rno:84420|	117557|24482|25437|81822|54223|501563|685269|59086|311144|315346|84420|	http://www.genome.jp/kegg-bin/show_pathway?rno05414/rno:311144%09red/rno:24482%09red/rno:685269%09red/rno:315346%09red/rno:59086%09red/rno:117557%09red/rno:81822%09red/rno:54223%09red/rno:25437%09red/rno:501563%09red/rno:84420%09red
Cholinergic synapse	KEGG PATHWAY	rno04725	14	111	0.684984	1	ENSRNOG00000016846|ENSRNOG00000014776|ENSRNOG00000016592|ENSRNOG00000015936|ENSRNOG00000025040|Novel01290|ENSRNOG00000009385|ENSRNOG00000023428|ENSRNOG00000020401|ENSRNOG00000019465|ENSRNOG00000003696|ENSRNOG00000021150|ENSRNOG00000015547|ENSRNOG00000006108	rno:366508|rno:84420|rno:81664|rno:79218|rno:114119|rno:85240|rno:298947|rno:497931|rno:54223|rno:25643|rno:501563|rno:29322|rno:24514|rno:690825|	366508|84420|81664|79218|114119|85240|298947|497931|54223|25643|501563|29322|24514|690825|	http://www.genome.jp/kegg-bin/show_pathway?rno04725/rno:114119%09red/rno:25643%09red/rno:85240%09red/rno:298947%09red/rno:497931%09red/rno:79218%09red/rno:84420%09red/rno:29322%09red/rno:690825%09red/rno:366508%09red/rno:54223%09red/rno:81664%09red/rno:501563%09red/rno:24514%09red
Taurine and hypotaurine metabolism	KEGG PATHWAY	rno00430	1	8	0.692767	1	ENSRNOG00000000158	rno:81718|	81718|	http://www.genome.jp/kegg-bin/show_pathway?rno00430/rno:81718%09red
Phosphatidylinositol signaling system	KEGG PATHWAY	rno04070	10	81	0.694377	1	ENSRNOG00000017737|ENSRNOG00000016846|ENSRNOG00000009385|Novel01290|ENSRNOG00000023428|ENSRNOG00000017020|ENSRNOG00000013676|ENSRNOG00000021150|ENSRNOG00000002969|ENSRNOG00000032238	rno:81821|rno:366508|rno:298947|rno:85240|rno:497931|rno:54259|rno:29337|rno:29322|rno:54260|rno:24655|	81821|366508|298947|85240|497931|54259|29337|29322|54260|24655|	http://www.genome.jp/kegg-bin/show_pathway?rno04070/rno:54259%09red/rno:85240%09red/rno:24655%09red/rno:298947%09red/rno:497931%09red/rno:81821%09red/rno:54260%09red/rno:29322%09red/rno:29337%09red/rno:366508%09red
Pantothenate and CoA biosynthesis	KEGG PATHWAY	rno00770	2	17	0.696822	1	ENSRNOG00000020956|ENSRNOG00000016219	rno:64203|rno:29142|	64203|29142|	http://www.genome.jp/kegg-bin/show_pathway?rno00770/rno:29142%09red/rno:64203%09red
Thyroid hormone signaling pathway	KEGG PATHWAY	rno04919	15	120	0.700285	1	ENSRNOG00000011501|ENSRNOG00000016846|ENSRNOG00000034254|Novel01290|ENSRNOG00000019139|ENSRNOG00000023428|ENSRNOG00000009694|ENSRNOG00000010756|ENSRNOG00000032238|ENSRNOG00000003696|ENSRNOG00000021150|ENSRNOG00000009385|ENSRNOG00000004500|ENSRNOG00000001979|ENSRNOG00000013676	rno:25390|rno:366508|rno:81822|rno:85240|rno:84353|rno:497931|rno:25296|rno:24842|rno:24655|rno:501563|rno:29322|rno:298947|rno:24577|rno:266766|rno:29337|	25390|366508|81822|85240|84353|497931|25296|24842|24655|501563|29322|298947|24577|266766|29337|	http://www.genome.jp/kegg-bin/show_pathway?rno04919/rno:24577%09red/rno:85240%09red/rno:25296%09red/rno:298947%09red/rno:497931%09red/rno:501563%09red/rno:25390%09red/rno:84353%09red/rno:29337%09red/rno:29322%09red/rno:81822%09red/rno:366508%09red/rno:266766%09red/rno:24655%09red/rno:24842%09red
Hepatitis C	KEGG PATHWAY	rno05160	16	128	0.704009	1	ENSRNOG00000023258|ENSRNOG00000009432|ENSRNOG00000027690|ENSRNOG00000019742|ENSRNOG00000015179|ENSRNOG00000021726|ENSRNOG00000009385|ENSRNOG00000017787|ENSRNOG00000023428|ENSRNOG00000016846|ENSRNOG00000010756|ENSRNOG00000002946|ENSRNOG00000013172|ENSRNOG00000020451|ENSRNOG00000031312|ENSRNOG00000000515	rno:81736|rno:54318|rno:299872|rno:25125|rno:246756|rno:364594|rno:298947|rno:306886|rno:497931|rno:366508|rno:24842|rno:89829|rno:58852|rno:25621|rno:25625|rno:29513|	81736|54318|299872|25125|246756|364594|298947|306886|497931|366508|24842|89829|58852|25621|25625|29513|	http://www.genome.jp/kegg-bin/show_pathway?rno05160/rno:29513%09red/rno:298947%09red/rno:25125%09red/rno:58852%09red/rno:81736%09red/rno:497931%09red/rno:25621%09red/rno:246756%09red/rno:89829%09red/rno:25625%09red/rno:366508%09red/rno:306886%09red/rno:364594%09red/rno:54318%09red/rno:299872%09red/rno:24842%09red
Metabolism of xenobiotics by cytochrome P450	KEGG PATHWAY	rno00980	8	67	0.717343	1	ENSRNOG00000018237|ENSRNOG00000030449|ENSRNOG00000016484|ENSRNOG00000018740|ENSRNOG00000017512|ENSRNOG00000007743|ENSRNOG00000013484|ENSRNOG00000001701	rno:24426|rno:300850|rno:297029|rno:113992|rno:309147|rno:171341|rno:24421|rno:304078|	24426|300850|297029|113992|309147|171341|24421|304078|	http://www.genome.jp/kegg-bin/show_pathway?rno00980/rno:297029%09red/rno:24426%09red/rno:24421%09red/rno:113992%09red/rno:300850%09red/rno:171341%09red/rno:309147%09red/rno:304078%09red
Collecting duct acid secretion	KEGG PATHWAY	rno04966	3	27	0.73112	1	ENSRNOG00000017220|ENSRNOG00000008163|ENSRNOG00000003269	rno:293650|rno:298103|rno:94170|	293650|298103|94170|	http://www.genome.jp/kegg-bin/show_pathway?rno04966/rno:298103%09red/rno:94170%09red/rno:293650%09red
Arginine and proline metabolism	KEGG PATHWAY	rno00330	7	60	0.731382	1	ENSRNOG00000001344|ENSRNOG00000011714|ENSRNOG00000027739|ENSRNOG00000003289|ENSRNOG00000003809|ENSRNOG00000015591|ENSRNOG00000005424	rno:29539|rno:360547|rno:307212|rno:289668|rno:302642|rno:291394|rno:24609|	29539|360547|307212|289668|302642|291394|24609|	http://www.genome.jp/kegg-bin/show_pathway?rno00330/rno:291394%09red/rno:307212%09red/rno:289668%09red/rno:360547%09red/rno:24609%09red/rno:29539%09red/rno:302642%09red
Endometrial cancer	KEGG PATHWAY	rno05213	6	52	0.732638	1	ENSRNOG00000016846|ENSRNOG00000004500|ENSRNOG00000009385|ENSRNOG00000023428|ENSRNOG00000010756|ENSRNOG00000019139	rno:366508|rno:24577|rno:298947|rno:497931|rno:24842|rno:84353|	366508|24577|298947|497931|24842|84353|	http://www.genome.jp/kegg-bin/show_pathway?rno05213/rno:298947%09red/rno:497931%09red/rno:84353%09red/rno:24577%09red/rno:366508%09red/rno:24842%09red
Serotonergic synapse	KEGG PATHWAY	rno04726	15	124	0.742117	1	ENSRNOG00000002657|ENSRNOG00000017625|ENSRNOG00000030466|ENSRNOG00000016592|ENSRNOG00000015936|ENSRNOG00000025040|Novel01290|ENSRNOG00000019465|ENSRNOG00000042224|ENSRNOG00000033796|ENSRNOG00000027037|ENSRNOG00000003696|ENSRNOG00000021150|ENSRNOG00000030182|ENSRNOG00000006108	rno:24653|rno:29581|rno:65210|rno:81664|rno:79218|rno:114119|rno:85240|rno:25643|rno:313373|rno:29713|rno:287454|rno:501563|rno:29322|rno:266684|rno:690825|	24653|29581|65210|81664|79218|114119|85240|25643|313373|29713|287454|501563|29322|266684|690825|	http://www.genome.jp/kegg-bin/show_pathway?rno04726/rno:114119%09red/rno:29581%09red/rno:266684%09red/rno:85240%09red/rno:25643%09red/rno:24653%09red/rno:79218%09red/rno:501563%09red/rno:313373%09red/rno:29322%09red/rno:690825%09red/rno:65210%09red/rno:29713%09red/rno:81664%09red/rno:287454%09red
Drug metabolism - cytochrome P450	KEGG PATHWAY	rno00982	8	69	0.744606	1	ENSRNOG00000018237|ENSRNOG00000030449|ENSRNOG00000016484|ENSRNOG00000018740|ENSRNOG00000017512|ENSRNOG00000007743|ENSRNOG00000013484|ENSRNOG00000033923	rno:24426|rno:300850|rno:297029|rno:113992|rno:309147|rno:171341|rno:24421|rno:316421|	24426|300850|297029|113992|309147|171341|24421|316421|	http://www.genome.jp/kegg-bin/show_pathway?rno00982/rno:297029%09red/rno:113992%09red/rno:24421%09red/rno:24426%09red/rno:300850%09red/rno:171341%09red/rno:309147%09red/rno:316421%09red
Circadian rhythm	KEGG PATHWAY	rno04710	3	28	0.751666	1	ENSRNOG00000001142|ENSRNOG00000007152|ENSRNOG00000048961	rno:83803|rno:79431|rno:117095|	83803|79431|117095|	http://www.genome.jp/kegg-bin/show_pathway?rno04710/rno:79431%09red/rno:117095%09red/rno:83803%09red
Oxidative phosphorylation	KEGG PATHWAY	rno00190	19	157	0.759931	1	ENSRNOG00000019851|ENSRNOG00000048174|ENSRNOG00000015320|ENSRNOG00000028451|ENSRNOG00000024539|ENSRNOG00000017220|ENSRNOG00000027049|ENSRNOG00000008569|ENSRNOG00000026616|ENSRNOG00000008163|ENSRNOG00000004526|ENSRNOG00000030371|ENSRNOG00000040005|ENSRNOG00000049912|ENSRNOG00000003269|ENSRNOG00000028884|ENSRNOG00000042903|ENSRNOG00000000064|ENSRNOG00000030237	rno:25278|rno:497902|rno:171082|rno:303393|rno:297990|rno:293650|rno:690441|rno:315167|rno:362344|rno:298103|rno:298762|rno:26198|rno:363441|rno:245958|rno:94170|rno:300677|rno:29507|rno:140608|rno:100188937|	25278|497902|171082|303393|297990|293650|690441|315167|362344|298103|298762|26198|363441|245958|94170|300677|29507|140608|100188937|	http://www.genome.jp/kegg-bin/show_pathway?rno00190/rno:497902%09red/rno:690441%09red/rno:245958%09red/rno:293650%09red/rno:171082%09red/rno:26198%09red/rno:362344%09red/rno:363441%09red/rno:298762%09red/rno:100188937%09red/rno:300677%09red/rno:315167%09red/rno:303393%09red/rno:140608%09red/rno:297990%09red/rno:25278%09red/rno:298103%09red/rno:94170%09red/rno:29507%09red
Vitamin B6 metabolism	KEGG PATHWAY	rno00750	1	10	0.763654	1	ENSRNOG00000033923	rno:316421|	316421|	http://www.genome.jp/kegg-bin/show_pathway?rno00750/rno:316421%09red
Nucleotide excision repair	KEGG PATHWAY	rno03420	5	46	0.767342	1	ENSRNOG00000018007|ENSRNOG00000001088|ENSRNOG00000018765|ENSRNOG00000017059|ENSRNOG00000021264	rno:502227|rno:288414|rno:361698|rno:84593|rno:25737|	502227|288414|361698|84593|25737|	http://www.genome.jp/kegg-bin/show_pathway?rno03420/rno:288414%09red/rno:25737%09red/rno:361698%09red/rno:84593%09red/rno:502227%09red
Oxytocin signaling pathway	KEGG PATHWAY	rno04921	19	158	0.768371	1	ENSRNOG00000002657|ENSRNOG00000001216|ENSRNOG00000014776|ENSRNOG00000003069|ENSRNOG00000016592|ENSRNOG00000002215|Novel01290|ENSRNOG00000009385|ENSRNOG00000023428|ENSRNOG00000034254|ENSRNOG00000020401|ENSRNOG00000033796|ENSRNOG00000001269|ENSRNOG00000003696|ENSRNOG00000021150|ENSRNOG00000001142|ENSRNOG00000016846|ENSRNOG00000001979|ENSRNOG00000019465	rno:24653|rno:294329|rno:84420|rno:25668|rno:81664|rno:288057|rno:85240|rno:298947|rno:497931|rno:81822|rno:54223|rno:29713|rno:24669|rno:501563|rno:29322|rno:83803|rno:366508|rno:266766|rno:25643|	24653|294329|84420|25668|81664|288057|85240|298947|497931|81822|54223|29713|24669|501563|29322|83803|366508|266766|25643|	http://www.genome.jp/kegg-bin/show_pathway?rno04921/rno:25643%09red/rno:81664%09red/rno:25668%09red/rno:24669%09red/rno:24653%09red/rno:298947%09red/rno:497931%09red/rno:29322%09red/rno:501563%09red/rno:54223%09red/rno:288057%09red/rno:83803%09red/rno:81822%09red/rno:366508%09red/rno:294329%09red/rno:85240%09red/rno:266766%09red/rno:29713%09red/rno:84420%09red
Steroid biosynthesis	KEGG PATHWAY	rno00100	2	20	0.771973	1	ENSRNOG00000004111|ENSRNOG00000019077	rno:81782|rno:25055|	81782|25055|	http://www.genome.jp/kegg-bin/show_pathway?rno00100/rno:25055%09red/rno:81782%09red
Circadian entrainment	KEGG PATHWAY	rno04713	11	96	0.778385	1	ENSRNOG00000014776|ENSRNOG00000016592|ENSRNOG00000015936|ENSRNOG00000025040|Novel01290|ENSRNOG00000020401|ENSRNOG00000033796|ENSRNOG00000019465|ENSRNOG00000003696|ENSRNOG00000021150|ENSRNOG00000006108	rno:84420|rno:81664|rno:79218|rno:114119|rno:85240|rno:54223|rno:29713|rno:25643|rno:501563|rno:29322|rno:690825|	84420|81664|79218|114119|85240|54223|29713|25643|501563|29322|690825|	http://www.genome.jp/kegg-bin/show_pathway?rno04713/rno:114119%09red/rno:25643%09red/rno:85240%09red/rno:79218%09red/rno:501563%09red/rno:29322%09red/rno:690825%09red/rno:29713%09red/rno:81664%09red/rno:54223%09red/rno:84420%09red
Small cell lung cancer	KEGG PATHWAY	rno05222	10	89	0.789491	1	ENSRNOG00000006735|ENSRNOG00000023258|ENSRNOG00000016846|ENSRNOG00000004500|ENSRNOG00000009385|ENSRNOG00000023428|ENSRNOG00000010756|ENSRNOG00000025602|ENSRNOG00000022071|ENSRNOG00000043311	rno:25164|rno:81736|rno:366508|rno:24577|rno:298947|rno:497931|rno:24842|rno:94201|rno:685269|rno:296468|	25164|81736|366508|24577|298947|497931|24842|94201|685269|296468|	http://www.genome.jp/kegg-bin/show_pathway?rno05222/rno:685269%09red/rno:298947%09red/rno:497931%09red/rno:94201%09red/rno:81736%09red/rno:24577%09red/rno:366508%09red/rno:25164%09red/rno:296468%09red/rno:24842%09red
Sulfur relay system	KEGG PATHWAY	rno04122	1	11	0.792707	1	ENSRNOG00000028270	rno:292069|	292069|	http://www.genome.jp/kegg-bin/show_pathway?rno04122/rno:292069%09red
Focal adhesion	KEGG PATHWAY	rno04510	25	208	0.793878	1	ENSRNOG00000007350|ENSRNOG00000006411|ENSRNOG00000004517|ENSRNOG00000034254|ENSRNOG00000016630|ENSRNOG00000015278|ENSRNOG00000009385|ENSRNOG00000007281|ENSRNOG00000016846|ENSRNOG00000020657|ENSRNOG00000036832|ENSRNOG00000049585|ENSRNOG00000016367|ENSRNOG00000007048|ENSRNOG00000013536|ENSRNOG00000022071|ENSRNOG00000004861|ENSRNOG00000001269|ENSRNOG00000010529|ENSRNOG00000023428|ENSRNOG00000050430|…	rno:366957|rno:363425|rno:24482|rno:81822|rno:313494|rno:501203|rno:298947|rno:362332|rno:366508|rno:85385|rno:315346|rno:116640|rno:361517|rno:171337|rno:64465|rno:685269|rno:311144|rno:24669|rno:292406|rno:497931|rno:25156|rno:689069|rno:84353|rno:288057|rno:64033|	366957|363425|24482|81822|313494|501203|298947|362332|366508|85385|315346|116640|361517|171337|64465|685269|311144|24669|292406|497931|25156|689069|84353|288057|64033|	http://www.genome.jp/kegg-bin/show_pathway?rno04510/rno:501203%09red/rno:64033%09red/rno:25156%09red/rno:362332%09red/rno:311144%09red/rno:363425%09red/rno:85385%09red/rno:685269%09red/rno:298947%09red/rno:313494%09red/rno:24669%09red/rno:84353%09red/rno:81822%09red/rno:366508%09red/rno:171337%09red/rno:288057%09red/rno:24482%09red/rno:64465%09red/rno:497931%09red/rno:689069%09red/rno:361517%09re…
Sphingolipid metabolism	KEGG PATHWAY	rno00600	5	48	0.796131	1	ENSRNOG00000003759|ENSRNOG00000009980|ENSRNOG00000010034|ENSRNOG00000000565|ENSRNOG00000010196	rno:314360|rno:64369|rno:84431|rno:286896|rno:316033|	314360|64369|84431|286896|316033|	http://www.genome.jp/kegg-bin/show_pathway?rno00600/rno:314360%09red/rno:286896%09red/rno:84431%09red/rno:316033%09red/rno:64369%09red
[truncated: 104 more rows]

## Sheet: down.DEG_KEGG
##Databases: KEGG PATHWAY
[truncated: 234 more rows]
